# Supplementary material for: Species conservation profiles of tarantula spiders (Araneae, Theraphosidae) listed on CITES
Source: Biodivers Data J. 2019 Nov 8;7:e39342. doi: 10.3897/BDJ.7.e39342 (PMC6858399; doi:10.3897/BDJ.7.e39342)
Supplement: Supplementary material 1 — Distribution of Aphonopelma pallidum (F. O. Pickard-Cambridge, 1897) [file bdj-07-e39342-s001.kml]

<?xml version="1.0" encoding="UTF-8"?>
<kml xmlns="http://earth.google.com/kml/2.2">
<Document>
<name></name>
<description><![CDATA[]]></description>

<Style id="1">
<LineStyle>
<width>2</width>
<color>ff0000ff</color>
</LineStyle>
<PolyStyle>
<color>aaffffff</color>
<fill>1</fill>
</PolyStyle>
</Style>

<Placemark>
<name>Aphonopelma pallidum .kml</name>
<description><![CDATA[]]></description>
<styleUrl>#1</styleUrl>
<visibility>1</visibility>
<MultiGeometry>
<Polygon>
<outerBoundaryIs>
<LinearRing>
<coordinates>
-103.51666741,24.73333286
-103.50833407,24.73333286
-103.50833407,24.72499953
-103.51666741,24.72499953
-103.52500074,24.72499953
-103.52500074,24.73333286
-103.51666741,24.73333286
</coordinates>
</LinearRing>
</outerBoundaryIs>
</Polygon>
<Polygon>
<outerBoundaryIs>
<LinearRing>
<coordinates>
-104.04166738,24.74999953
-104.04166738,24.7416662
-104.05000072,24.7416662
-104.05000072,24.74999953
-104.05000072,24.75833286
-104.04166738,24.75833286
-104.04166738,24.7666662
-104.03333405,24.7666662
-104.03333405,24.75833286
-104.03333405,24.74999953
-104.04166738,24.74999953
</coordinates>
</LinearRing>
</outerBoundaryIs>
</Polygon>
<Polygon>
<outerBoundaryIs>
<LinearRing>
<coordinates>
-104.07500072,24.74999953
-104.06666738,24.74999953
-104.06666738,24.7416662
-104.07500072,24.7416662
-104.07500072,24.74999953
</coordinates>
</LinearRing>
</outerBoundaryIs>
</Polygon>
<Polygon>
<outerBoundaryIs>
<LinearRing>
<coordinates>
-104.09166738,24.7416662
-104.08333405,24.7416662
-104.07500072,24.7416662
-104.07500072,24.73333286
-104.08333405,24.73333286
-104.09166738,24.73333286
-104.09166738,24.7416662
</coordinates>
</LinearRing>
</outerBoundaryIs>
</Polygon>
<Polygon>
<outerBoundaryIs>
<LinearRing>
<coordinates>
-104.05833405,24.7416662
-104.05000072,24.7416662
-104.05000072,24.73333286
-104.05833405,24.73333286
-104.06666738,24.73333286
-104.06666738,24.7416662
-104.05833405,24.7416662
</coordinates>
</LinearRing>
</outerBoundaryIs>
</Polygon>
<Polygon>
<outerBoundaryIs>
<LinearRing>
<coordinates>
-103.62500073,24.80833286
-103.6166674,24.80833286
-103.60833407,24.80833286
-103.60833407,24.79999953
-103.6166674,24.79999953
-103.62500073,24.79999953
-103.62500073,24.80833286
</coordinates>
</LinearRing>
</outerBoundaryIs>
</Polygon>
<Polygon>
<outerBoundaryIs>
<LinearRing>
<coordinates>
-104.4750007,24.84999953
-104.46666737,24.84999953
-104.46666737,24.84166619
-104.4750007,24.84166619
-104.4750007,24.84999953
</coordinates>
</LinearRing>
</outerBoundaryIs>
</Polygon>
<Polygon>
<outerBoundaryIs>
<LinearRing>
<coordinates>
-104.05000072,24.81666619
-104.04166738,24.81666619
-104.04166738,24.80833286
-104.05000072,24.80833286
-104.05000072,24.81666619
</coordinates>
</LinearRing>
</outerBoundaryIs>
</Polygon>
<Polygon>
<outerBoundaryIs>
<LinearRing>
<coordinates>
-104.17500071,24.82499953
-104.16666738,24.82499953
-104.16666738,24.81666619
-104.17500071,24.81666619
-104.17500071,24.82499953
</coordinates>
</LinearRing>
</outerBoundaryIs>
</Polygon>
<Polygon>
<outerBoundaryIs>
<LinearRing>
<coordinates>
-103.55000074,24.77499953
-103.55000074,24.7666662
-103.55833407,24.7666662
-103.5666674,24.7666662
-103.57500074,24.7666662
-103.57500074,24.77499953
-103.58333407,24.77499953
-103.5916674,24.77499953
-103.5916674,24.78333286
-103.60000074,24.78333286
-103.60000074,24.7916662
-103.60833407,24.7916662
-103.60833407,24.79999953
-103.60000074,24.79999953
-103.5916674,24.79999953
-103.5916674,24.7916662
-103.58333407,24.7916662
-103.57500074,24.7916662
-103.5666674,24.7916662
-103.5666674,24.78333286
-103.55833407,24.78333286
-103.55000074,24.78333286
-103.55000074,24.77499953
</coordinates>
</LinearRing>
</outerBoundaryIs>
</Polygon>
<Polygon>
<outerBoundaryIs>
<LinearRing>
<coordinates>
-103.88333406,24.78333286
-103.87500072,24.78333286
-103.87500072,24.77499953
-103.88333406,24.77499953
-103.88333406,24.78333286
</coordinates>
</LinearRing>
</outerBoundaryIs>
</Polygon>
<Polygon>
<outerBoundaryIs>
<LinearRing>
<coordinates>
-104.28333404,24.90833286
-104.27500071,24.90833286
-104.27500071,24.89999952
-104.28333404,24.89999952
-104.28333404,24.90833286
</coordinates>
</LinearRing>
</outerBoundaryIs>
</Polygon>
<Polygon>
<outerBoundaryIs>
<LinearRing>
<coordinates>
-104.4750007,24.98333285
-104.46666737,24.98333285
-104.46666737,24.97499952
-104.4750007,24.97499952
-104.4750007,24.98333285
</coordinates>
</LinearRing>
</outerBoundaryIs>
</Polygon>
<Polygon>
<outerBoundaryIs>
<LinearRing>
<coordinates>
-104.3750007,24.98333285
-104.36666737,24.98333285
-104.36666737,24.97499952
-104.3750007,24.97499952
-104.3750007,24.98333285
</coordinates>
</LinearRing>
</outerBoundaryIs>
</Polygon>
<Polygon>
<outerBoundaryIs>
<LinearRing>
<coordinates>
-103.53333407,24.95833286
-103.52500074,24.95833286
-103.52500074,24.94999952
-103.53333407,24.94999952
-103.5416674,24.94999952
-103.55000074,24.94999952
-103.55000074,24.95833286
-103.55833407,24.95833286
-103.5666674,24.95833286
-103.57500074,24.95833286
-103.58333407,24.95833286
-103.5916674,24.95833286
-103.60000074,24.95833286
-103.60000074,24.96666619
-103.5916674,24.96666619
-103.58333407,24.96666619
-103.57500074,24.96666619
-103.5666674,24.96666619
-103.55833407,24.96666619
-103.55000074,24.96666619
-103.55000074,24.97499952
-103.5416674,24.97499952
-103.5416674,24.96666619
-103.53333407,24.96666619
-103.53333407,24.95833286
</coordinates>
</LinearRing>
</outerBoundaryIs>
</Polygon>
<Polygon>
<outerBoundaryIs>
<LinearRing>
<coordinates>
-104.36666737,24.95833286
-104.35833404,24.95833286
-104.35833404,24.94999952
-104.36666737,24.94999952
-104.36666737,24.95833286
</coordinates>
</LinearRing>
</outerBoundaryIs>
</Polygon>
<Polygon>
<outerBoundaryIs>
<LinearRing>
<coordinates>
-103.60833407,24.97499952
-103.60000074,24.97499952
-103.60000074,24.96666619
-103.60833407,24.96666619
-103.60833407,24.97499952
</coordinates>
</LinearRing>
</outerBoundaryIs>
</Polygon>
<Polygon>
<outerBoundaryIs>
<LinearRing>
<coordinates>
-103.85833406,24.97499952
-103.85000073,24.97499952
-103.85000073,24.96666619
-103.85833406,24.96666619
-103.85833406,24.97499952
</coordinates>
</LinearRing>
</outerBoundaryIs>
</Polygon>
<Polygon>
<outerBoundaryIs>
<LinearRing>
<coordinates>
-104.60833403,24.97499952
-104.60833403,24.96666619
-104.61666736,24.96666619
-104.61666736,24.97499952
-104.61666736,24.98333285
-104.61666736,24.99166619
-104.60833403,24.99166619
-104.60833403,24.98333285
-104.60833403,24.97499952
</coordinates>
</LinearRing>
</outerBoundaryIs>
</Polygon>
<Polygon>
<outerBoundaryIs>
<LinearRing>
<coordinates>
-103.80000073,25.04999952
-103.79166739,25.04999952
-103.79166739,25.04166619
-103.80000073,25.04166619
-103.80000073,25.04999952
</coordinates>
</LinearRing>
</outerBoundaryIs>
</Polygon>
<Polygon>
<outerBoundaryIs>
<LinearRing>
<coordinates>
-103.6916674,25.02499952
-103.6916674,25.01666619
-103.70000073,25.01666619
-103.70000073,25.02499952
-103.70833406,25.02499952
-103.70833406,25.03333285
-103.7166674,25.03333285
-103.72500073,25.03333285
-103.72500073,25.04166619
-103.72500073,25.04999952
-103.7166674,25.04999952
-103.7166674,25.04166619
-103.70833406,25.04166619
-103.70000073,25.04166619
-103.6916674,25.04166619
-103.6916674,25.03333285
-103.6916674,25.02499952
</coordinates>
</LinearRing>
</outerBoundaryIs>
</Polygon>
<Polygon>
<outerBoundaryIs>
<LinearRing>
<coordinates>
-103.7666674,25.03333285
-103.75833406,25.03333285
-103.75833406,25.02499952
-103.7666674,25.02499952
-103.7666674,25.03333285
</coordinates>
</LinearRing>
</outerBoundaryIs>
</Polygon>
<Polygon>
<outerBoundaryIs>
<LinearRing>
<coordinates>
-104.51666737,25.04166619
-104.50833403,25.04166619
-104.50833403,25.03333285
-104.51666737,25.03333285
-104.51666737,25.04166619
</coordinates>
</LinearRing>
</outerBoundaryIs>
</Polygon>
<Polygon>
<outerBoundaryIs>
<LinearRing>
<coordinates>
-104.5000007,25.04166619
-104.49166737,25.04166619
-104.49166737,25.03333285
-104.5000007,25.03333285
-104.5000007,25.04166619
</coordinates>
</LinearRing>
</outerBoundaryIs>
</Polygon>
<Polygon>
<outerBoundaryIs>
<LinearRing>
<coordinates>
-104.44166737,25.11666618
-104.43333404,25.11666618
-104.43333404,25.10833285
-104.44166737,25.10833285
-104.44166737,25.11666618
</coordinates>
</LinearRing>
</outerBoundaryIs>
</Polygon>
<Polygon>
<outerBoundaryIs>
<LinearRing>
<coordinates>
-103.75000073,25.14999951
-103.7416674,25.14999951
-103.7416674,25.14166618
-103.75000073,25.14166618
-103.75833406,25.14166618
-103.75833406,25.14999951
-103.75000073,25.14999951
</coordinates>
</LinearRing>
</outerBoundaryIs>
</Polygon>
<Polygon>
<outerBoundaryIs>
<LinearRing>
<coordinates>
-103.7666674,25.14999951
-103.7666674,25.14166618
-103.77500073,25.14166618
-103.77500073,25.14999951
-103.77500073,25.15833285
-103.7666674,25.15833285
-103.7666674,25.14999951
</coordinates>
</LinearRing>
</outerBoundaryIs>
</Polygon>
<Polygon>
<outerBoundaryIs>
<LinearRing>
<coordinates>
-103.75833406,25.13333285
-103.75833406,25.12499952
-103.7666674,25.12499952
-103.7666674,25.13333285
-103.7666674,25.14166618
-103.75833406,25.14166618
-103.75833406,25.13333285
</coordinates>
</LinearRing>
</outerBoundaryIs>
</Polygon>
<Polygon>
<outerBoundaryIs>
<LinearRing>
<coordinates>
-104.43333404,25.12499952
-104.4250007,25.12499952
-104.4250007,25.11666618
-104.43333404,25.11666618
-104.43333404,25.12499952
</coordinates>
</LinearRing>
</outerBoundaryIs>
</Polygon>
<Polygon>
<outerBoundaryIs>
<LinearRing>
<coordinates>
-104.40833404,25.13333285
-104.40833404,25.12499952
-104.41666737,25.12499952
-104.4250007,25.12499952
-104.4250007,25.13333285
-104.41666737,25.13333285
-104.41666737,25.14166618
-104.40833404,25.14166618
-104.40833404,25.14999951
-104.4000007,25.14999951
-104.4000007,25.14166618
-104.39166737,25.14166618
-104.39166737,25.13333285
-104.4000007,25.13333285
-104.40833404,25.13333285
</coordinates>
</LinearRing>
</outerBoundaryIs>
</Polygon>
<Polygon>
<outerBoundaryIs>
<LinearRing>
<coordinates>
-103.78333406,25.14166618
-103.77500073,25.14166618
-103.77500073,25.13333285
-103.78333406,25.13333285
-103.78333406,25.14166618
</coordinates>
</LinearRing>
</outerBoundaryIs>
</Polygon>
<Polygon>
<outerBoundaryIs>
<LinearRing>
<coordinates>
-103.75833406,25.08333285
-103.75000073,25.08333285
-103.75000073,25.07499952
-103.75833406,25.07499952
-103.7666674,25.07499952
-103.77500073,25.07499952
-103.77500073,25.08333285
-103.77500073,25.09166618
-103.7666674,25.09166618
-103.75833406,25.09166618
-103.75833406,25.08333285
</coordinates>
</LinearRing>
</outerBoundaryIs>
</Polygon>
<Polygon>
<outerBoundaryIs>
<LinearRing>
<coordinates>
-103.77500073,25.04999952
-103.77500073,25.04166619
-103.78333406,25.04166619
-103.78333406,25.04999952
-103.78333406,25.05833285
-103.78333406,25.06666618
-103.78333406,25.07499952
-103.77500073,25.07499952
-103.77500073,25.06666618
-103.77500073,25.05833285
-103.77500073,25.04999952
</coordinates>
</LinearRing>
</outerBoundaryIs>
</Polygon>
<Polygon>
<outerBoundaryIs>
<LinearRing>
<coordinates>
-103.72500073,25.05833285
-103.72500073,25.04999952
-103.73333406,25.04999952
-103.73333406,25.05833285
-103.73333406,25.06666618
-103.7416674,25.06666618
-103.75000073,25.06666618
-103.75000073,25.07499952
-103.7416674,25.07499952
-103.73333406,25.07499952
-103.72500073,25.07499952
-103.72500073,25.06666618
-103.7166674,25.06666618
-103.7166674,25.05833285
-103.72500073,25.05833285
</coordinates>
</LinearRing>
</outerBoundaryIs>
</Polygon>
<Polygon>
<outerBoundaryIs>
<LinearRing>
<coordinates>
-103.82500073,25.06666618
-103.82500073,25.05833285
-103.83333406,25.05833285
-103.83333406,25.06666618
-103.84166739,25.06666618
-103.84166739,25.07499952
-103.84166739,25.08333285
-103.83333406,25.08333285
-103.82500073,25.08333285
-103.82500073,25.09166618
-103.82500073,25.09999952
-103.81666739,25.09999952
-103.80833406,25.09999952
-103.80833406,25.10833285
-103.81666739,25.10833285
-103.81666739,25.11666618
-103.80833406,25.11666618
-103.80833406,25.12499952
-103.80833406,25.13333285
-103.80000073,25.13333285
-103.79166739,25.13333285
-103.78333406,25.13333285
-103.78333406,25.12499952
-103.78333406,25.11666618
-103.78333406,25.10833285
-103.78333406,25.09999952
-103.77500073,25.09999952
-103.77500073,25.09166618
-103.78333406,25.09166618
-103.78333406,25.08333285
-103.79166739,25.08333285
-103.79166739,25.07499952
-103.80000073,25.07499952
-103.80000073,25.08333285
-103.80833406,25.08333285
-103.80833406,25.07499952
-103.81666739,25.07499952
-103.82500073,25.07499952
-103.82500073,25.06666618
</coordinates>
</LinearRing>
</outerBoundaryIs>
</Polygon>
<Polygon>
<outerBoundaryIs>
<LinearRing>
<coordinates>
-104.56666736,25.09166618
-104.56666736,25.08333285
-104.5750007,25.08333285
-104.5750007,25.09166618
-104.5750007,25.09999952
-104.5750007,25.10833285
-104.56666736,25.10833285
-104.56666736,25.11666618
-104.55833403,25.11666618
-104.5500007,25.11666618
-104.54166736,25.11666618
-104.54166736,25.10833285
-104.5500007,25.10833285
-104.5500007,25.09999952
-104.5500007,25.09166618
-104.55833403,25.09166618
-104.56666736,25.09166618
</coordinates>
</LinearRing>
</outerBoundaryIs>
</Polygon>
<Polygon>
<outerBoundaryIs>
<LinearRing>
<coordinates>
-104.38333404,25.24999951
-104.3750007,25.24999951
-104.3750007,25.24166618
-104.38333404,25.24166618
-104.38333404,25.24999951
</coordinates>
</LinearRing>
</outerBoundaryIs>
</Polygon>
<Polygon>
<outerBoundaryIs>
<LinearRing>
<coordinates>
-104.62500069,25.26666618
-104.61666736,25.26666618
-104.61666736,25.25833284
-104.62500069,25.25833284
-104.62500069,25.26666618
</coordinates>
</LinearRing>
</outerBoundaryIs>
</Polygon>
<Polygon>
<outerBoundaryIs>
<LinearRing>
<coordinates>
-104.61666736,25.17499951
-104.61666736,25.16666618
-104.62500069,25.16666618
-104.62500069,25.17499951
-104.62500069,25.18333285
-104.61666736,25.18333285
-104.61666736,25.19166618
-104.60833403,25.19166618
-104.60833403,25.19999951
-104.6000007,25.19999951
-104.6000007,25.19166618
-104.6000007,25.18333285
-104.59166736,25.18333285
-104.58333403,25.18333285
-104.58333403,25.17499951
-104.59166736,25.17499951
-104.6000007,25.17499951
-104.60833403,25.17499951
-104.61666736,25.17499951
</coordinates>
</LinearRing>
</outerBoundaryIs>
</Polygon>
<Polygon>
<outerBoundaryIs>
<LinearRing>
<coordinates>
-104.4500007,24.99166619
-104.4500007,24.98333285
-104.45833403,24.98333285
-104.45833403,24.99166619
-104.45833403,24.99999952
-104.46666737,24.99999952
-104.4750007,24.99999952
-104.4750007,25.00833285
-104.46666737,25.00833285
-104.45833403,25.00833285
-104.4500007,25.00833285
-104.4500007,24.99999952
-104.4500007,24.99166619
</coordinates>
</LinearRing>
</outerBoundaryIs>
</Polygon>
<Polygon>
<outerBoundaryIs>
<LinearRing>
<coordinates>
-103.6916674,25.01666619
-103.68333407,25.01666619
-103.68333407,25.00833285
-103.6916674,25.00833285
-103.6916674,25.01666619
</coordinates>
</LinearRing>
</outerBoundaryIs>
</Polygon>
<Polygon>
<outerBoundaryIs>
<LinearRing>
<coordinates>
-103.70833406,24.86666619
-103.70000073,24.86666619
-103.70000073,24.85833286
-103.70833406,24.85833286
-103.70833406,24.86666619
</coordinates>
</LinearRing>
</outerBoundaryIs>
</Polygon>
<Polygon>
<outerBoundaryIs>
<LinearRing>
<coordinates>
-104.12500071,24.86666619
-104.11666738,24.86666619
-104.11666738,24.85833286
-104.12500071,24.85833286
-104.12500071,24.86666619
</coordinates>
</LinearRing>
</outerBoundaryIs>
</Polygon>
<Polygon>
<outerBoundaryIs>
<LinearRing>
<coordinates>
-103.95833405,24.86666619
-103.95000072,24.86666619
-103.95000072,24.85833286
-103.95833405,24.85833286
-103.95833405,24.86666619
</coordinates>
</LinearRing>
</outerBoundaryIs>
</Polygon>
<Polygon>
<outerBoundaryIs>
<LinearRing>
<coordinates>
-103.49166741,24.7166662
-103.49166741,24.70833287
-103.50000074,24.70833287
-103.50000074,24.7166662
-103.50833407,24.7166662
-103.50833407,24.72499953
-103.50000074,24.72499953
-103.49166741,24.72499953
-103.49166741,24.7166662
</coordinates>
</LinearRing>
</outerBoundaryIs>
</Polygon>
<Polygon>
<outerBoundaryIs>
<LinearRing>
<coordinates>
-104.09166738,24.7166662
-104.09166738,24.70833287
-104.10000072,24.70833287
-104.10833405,24.70833287
-104.10833405,24.7166662
-104.10833405,24.72499953
-104.10833405,24.73333286
-104.10000072,24.73333286
-104.10000072,24.72499953
-104.09166738,24.72499953
-104.09166738,24.7166662
</coordinates>
</LinearRing>
</outerBoundaryIs>
</Polygon>
<Polygon>
<outerBoundaryIs>
<LinearRing>
<coordinates>
-104.72500069,25.34999951
-104.71666736,25.34999951
-104.71666736,25.35833284
-104.70833402,25.35833284
-104.70000069,25.35833284
-104.70000069,25.34999951
-104.70000069,25.34166617
-104.70833402,25.34166617
-104.71666736,25.34166617
-104.72500069,25.34166617
-104.72500069,25.34999951
</coordinates>
</LinearRing>
</outerBoundaryIs>
</Polygon>
<Polygon>
<outerBoundaryIs>
<LinearRing>
<coordinates>
-104.63333403,25.34999951
-104.62500069,25.34999951
-104.62500069,25.34166617
-104.63333403,25.34166617
-104.63333403,25.34999951
</coordinates>
</LinearRing>
</outerBoundaryIs>
</Polygon>
<Polygon>
<outerBoundaryIs>
<LinearRing>
<coordinates>
-104.48333403,25.34999951
-104.48333403,25.34166617
-104.49166737,25.34166617
-104.49166737,25.34999951
-104.49166737,25.35833284
-104.48333403,25.35833284
-104.48333403,25.34999951
</coordinates>
</LinearRing>
</outerBoundaryIs>
</Polygon>
<Polygon>
<outerBoundaryIs>
<LinearRing>
<coordinates>
-104.59166736,25.34166617
-104.58333403,25.34166617
-104.58333403,25.33333284
-104.59166736,25.33333284
-104.59166736,25.34166617
</coordinates>
</LinearRing>
</outerBoundaryIs>
</Polygon>
<Polygon>
<outerBoundaryIs>
<LinearRing>
<coordinates>
-104.95000068,25.40833284
-104.94166735,25.40833284
-104.94166735,25.3999995
-104.95000068,25.3999995
-104.95000068,25.40833284
</coordinates>
</LinearRing>
</outerBoundaryIs>
</Polygon>
<Polygon>
<outerBoundaryIs>
<LinearRing>
<coordinates>
-104.66666736,25.35833284
-104.66666736,25.34999951
-104.67500069,25.34999951
-104.68333403,25.34999951
-104.68333403,25.35833284
-104.69166736,25.35833284
-104.69166736,25.36666617
-104.69166736,25.37499951
-104.69166736,25.38333284
-104.68333403,25.38333284
-104.68333403,25.39166617
-104.67500069,25.39166617
-104.66666736,25.39166617
-104.66666736,25.3999995
-104.67500069,25.3999995
-104.68333403,25.3999995
-104.68333403,25.40833284
-104.67500069,25.40833284
-104.67500069,25.41666617
-104.66666736,25.41666617
-104.65833403,25.41666617
-104.65833403,25.40833284
-104.65000069,25.40833284
-104.65000069,25.41666617
-104.65000069,25.4249995
-104.65000069,25.43333284
-104.65000069,25.44166617
-104.64166736,25.44166617
-104.64166736,25.43333284
-104.63333403,25.43333284
-104.63333403,25.4249995
-104.62500069,25.4249995
-104.62500069,25.41666617
-104.63333403,25.41666617
-104.63333403,25.40833284
-104.63333403,25.3999995
-104.63333403,25.39166617
-104.63333403,25.38333284
-104.64166736,25.38333284
-104.65000069,25.38333284
-104.65000069,25.37499951
-104.64166736,25.37499951
-104.64166736,25.36666617
-104.65000069,25.36666617
-104.65000069,25.35833284
-104.65833403,25.35833284
-104.65833403,25.36666617
-104.66666736,25.36666617
-104.66666736,25.35833284
</coordinates>
</LinearRing>
</outerBoundaryIs>
</Polygon>
<Polygon>
<outerBoundaryIs>
<LinearRing>
<coordinates>
-104.65833403,25.4499995
-104.65000069,25.4499995
-104.65000069,25.44166617
-104.65833403,25.44166617
-104.65833403,25.4499995
</coordinates>
</LinearRing>
</outerBoundaryIs>
</Polygon>
<Polygon>
<outerBoundaryIs>
<LinearRing>
<coordinates>
-104.90000068,25.55833283
-104.89166735,25.55833283
-104.89166735,25.5499995
-104.90000068,25.5499995
-104.90000068,25.55833283
</coordinates>
</LinearRing>
</outerBoundaryIs>
</Polygon>
<Polygon>
<outerBoundaryIs>
<LinearRing>
<coordinates>
-104.89166735,25.56666616
-104.88333402,25.56666616
-104.88333402,25.55833283
-104.89166735,25.55833283
-104.89166735,25.56666616
</coordinates>
</LinearRing>
</outerBoundaryIs>
</Polygon>
<Polygon>
<outerBoundaryIs>
<LinearRing>
<coordinates>
-105.18333401,25.5999995
-105.17500067,25.5999995
-105.17500067,25.59166616
-105.18333401,25.59166616
-105.18333401,25.5999995
</coordinates>
</LinearRing>
</outerBoundaryIs>
</Polygon>
<Polygon>
<outerBoundaryIs>
<LinearRing>
<coordinates>
-104.40833404,25.5749995
-104.40833404,25.56666616
-104.41666737,25.56666616
-104.41666737,25.5749995
-104.41666737,25.58333283
-104.40833404,25.58333283
-104.4000007,25.58333283
-104.4000007,25.5749995
-104.40833404,25.5749995
</coordinates>
</LinearRing>
</outerBoundaryIs>
</Polygon>
<Polygon>
<outerBoundaryIs>
<LinearRing>
<coordinates>
-104.54166736,25.58333283
-104.53333403,25.58333283
-104.53333403,25.5749995
-104.54166736,25.5749995
-104.54166736,25.58333283
</coordinates>
</LinearRing>
</outerBoundaryIs>
</Polygon>
<Polygon>
<outerBoundaryIs>
<LinearRing>
<coordinates>
-104.5250007,25.58333283
-104.51666737,25.58333283
-104.51666737,25.5749995
-104.5250007,25.5749995
-104.5250007,25.58333283
</coordinates>
</LinearRing>
</outerBoundaryIs>
</Polygon>
<Polygon>
<outerBoundaryIs>
<LinearRing>
<coordinates>
-104.4250007,25.59166616
-104.41666737,25.59166616
-104.41666737,25.58333283
-104.4250007,25.58333283
-104.4250007,25.59166616
</coordinates>
</LinearRing>
</outerBoundaryIs>
</Polygon>
<Polygon>
<outerBoundaryIs>
<LinearRing>
<coordinates>
-104.56666736,25.64999949
-104.55833403,25.64999949
-104.55833403,25.64166616
-104.56666736,25.64166616
-104.56666736,25.64999949
</coordinates>
</LinearRing>
</outerBoundaryIs>
</Polygon>
<Polygon>
<outerBoundaryIs>
<LinearRing>
<coordinates>
-104.93333402,25.65833283
-104.92500068,25.65833283
-104.92500068,25.64999949
-104.93333402,25.64999949
-104.93333402,25.65833283
</coordinates>
</LinearRing>
</outerBoundaryIs>
</Polygon>
<Polygon>
<outerBoundaryIs>
<LinearRing>
<coordinates>
-104.36666737,25.70833283
-104.36666737,25.69999949
-104.3750007,25.69999949
-104.38333404,25.69999949
-104.38333404,25.70833283
-104.38333404,25.71666616
-104.3750007,25.71666616
-104.36666737,25.71666616
-104.36666737,25.70833283
</coordinates>
</LinearRing>
</outerBoundaryIs>
</Polygon>
<Polygon>
<outerBoundaryIs>
<LinearRing>
<coordinates>
-104.35833404,25.69166616
-104.35000071,25.69166616
-104.35000071,25.68333283
-104.35833404,25.68333283
-104.36666737,25.68333283
-104.36666737,25.69166616
-104.35833404,25.69166616
</coordinates>
</LinearRing>
</outerBoundaryIs>
</Polygon>
<Polygon>
<outerBoundaryIs>
<LinearRing>
<coordinates>
-104.86666735,25.50833283
-104.86666735,25.4999995
-104.87500068,25.4999995
-104.87500068,25.50833283
-104.88333402,25.50833283
-104.89166735,25.50833283
-104.89166735,25.51666617
-104.90000068,25.51666617
-104.90000068,25.5249995
-104.89166735,25.5249995
-104.88333402,25.5249995
-104.88333402,25.51666617
-104.87500068,25.51666617
-104.86666735,25.51666617
-104.86666735,25.50833283
</coordinates>
</LinearRing>
</outerBoundaryIs>
</Polygon>
<Polygon>
<outerBoundaryIs>
<LinearRing>
<coordinates>
-104.5750007,25.81666615
-104.5750007,25.80833282
-104.58333403,25.80833282
-104.58333403,25.81666615
-104.59166736,25.81666615
-104.59166736,25.82499949
-104.58333403,25.82499949
-104.5750007,25.82499949
-104.5750007,25.81666615
</coordinates>
</LinearRing>
</outerBoundaryIs>
</Polygon>
<Polygon>
<outerBoundaryIs>
<LinearRing>
<coordinates>
-104.60833403,25.88333282
-104.6000007,25.88333282
-104.6000007,25.87499949
-104.60833403,25.87499949
-104.61666736,25.87499949
-104.61666736,25.88333282
-104.61666736,25.89166615
-104.61666736,25.89999948
-104.60833403,25.89999948
-104.6000007,25.89999948
-104.59166736,25.89999948
-104.59166736,25.89166615
-104.6000007,25.89166615
-104.60833403,25.89166615
-104.60833403,25.88333282
</coordinates>
</LinearRing>
</outerBoundaryIs>
</Polygon>
<Polygon>
<outerBoundaryIs>
<LinearRing>
<coordinates>
-104.5500007,25.89166615
-104.54166736,25.89166615
-104.54166736,25.88333282
-104.5500007,25.88333282
-104.5500007,25.89166615
</coordinates>
</LinearRing>
</outerBoundaryIs>
</Polygon>
<Polygon>
<outerBoundaryIs>
<LinearRing>
<coordinates>
-104.62500069,25.89166615
-104.62500069,25.88333282
-104.63333403,25.88333282
-104.63333403,25.89166615
-104.63333403,25.89999948
-104.62500069,25.89999948
-104.62500069,25.89166615
</coordinates>
</LinearRing>
</outerBoundaryIs>
</Polygon>
<Polygon>
<outerBoundaryIs>
<LinearRing>
<coordinates>
-104.61666736,25.94166615
-104.60833403,25.94166615
-104.60833403,25.93333282
-104.61666736,25.93333282
-104.61666736,25.94166615
</coordinates>
</LinearRing>
</outerBoundaryIs>
</Polygon>
<Polygon>
<outerBoundaryIs>
<LinearRing>
<coordinates>
-104.5750007,25.97499948
-104.5750007,25.96666615
-104.58333403,25.96666615
-104.58333403,25.97499948
-104.58333403,25.98333281
-104.5750007,25.98333281
-104.5750007,25.97499948
</coordinates>
</LinearRing>
</outerBoundaryIs>
</Polygon>
<Polygon>
<outerBoundaryIs>
<LinearRing>
<coordinates>
-104.80833402,25.98333281
-104.80000069,25.98333281
-104.80000069,25.97499948
-104.80833402,25.97499948
-104.80833402,25.98333281
</coordinates>
</LinearRing>
</outerBoundaryIs>
</Polygon>
<Polygon>
<outerBoundaryIs>
<LinearRing>
<coordinates>
-104.56666736,25.94999948
-104.55833403,25.94999948
-104.55833403,25.94166615
-104.56666736,25.94166615
-104.56666736,25.94999948
</coordinates>
</LinearRing>
</outerBoundaryIs>
</Polygon>
<Polygon>
<outerBoundaryIs>
<LinearRing>
<coordinates>
-104.65833403,25.94999948
-104.65000069,25.94999948
-104.65000069,25.94166615
-104.65833403,25.94166615
-104.65833403,25.94999948
</coordinates>
</LinearRing>
</outerBoundaryIs>
</Polygon>
<Polygon>
<outerBoundaryIs>
<LinearRing>
<coordinates>
-104.5750007,25.96666615
-104.56666736,25.96666615
-104.56666736,25.95833282
-104.5750007,25.95833282
-104.5750007,25.96666615
</coordinates>
</LinearRing>
</outerBoundaryIs>
</Polygon>
<Polygon>
<outerBoundaryIs>
<LinearRing>
<coordinates>
-104.53333403,25.91666615
-104.53333403,25.90833282
-104.54166736,25.90833282
-104.54166736,25.91666615
-104.54166736,25.92499948
-104.53333403,25.92499948
-104.5250007,25.92499948
-104.5250007,25.91666615
-104.53333403,25.91666615
</coordinates>
</LinearRing>
</outerBoundaryIs>
</Polygon>
<Polygon>
<outerBoundaryIs>
<LinearRing>
<coordinates>
-104.68333403,25.91666615
-104.67500069,25.91666615
-104.67500069,25.90833282
-104.68333403,25.90833282
-104.68333403,25.91666615
</coordinates>
</LinearRing>
</outerBoundaryIs>
</Polygon>
<Polygon>
<outerBoundaryIs>
<LinearRing>
<coordinates>
-104.5500007,25.89999948
-104.5500007,25.89166615
-104.55833403,25.89166615
-104.55833403,25.89999948
-104.55833403,25.90833282
-104.5500007,25.90833282
-104.54166736,25.90833282
-104.54166736,25.89999948
-104.5500007,25.89999948
</coordinates>
</LinearRing>
</outerBoundaryIs>
</Polygon>
<Polygon>
<outerBoundaryIs>
<LinearRing>
<coordinates>
-104.65000069,26.02499948
-104.64166736,26.02499948
-104.64166736,26.01666615
-104.65000069,26.01666615
-104.65833403,26.01666615
-104.65833403,26.02499948
-104.65833403,26.03333281
-104.65000069,26.03333281
-104.65000069,26.02499948
</coordinates>
</LinearRing>
</outerBoundaryIs>
</Polygon>
<Polygon>
<outerBoundaryIs>
<LinearRing>
<coordinates>
-104.62500069,26.09166614
-104.61666736,26.09166614
-104.61666736,26.08333281
-104.62500069,26.08333281
-104.62500069,26.09166614
</coordinates>
</LinearRing>
</outerBoundaryIs>
</Polygon>
<Polygon>
<outerBoundaryIs>
<LinearRing>
<coordinates>
-104.65000069,26.11666614
-104.64166736,26.11666614
-104.64166736,26.10833281
-104.65000069,26.10833281
-104.65000069,26.11666614
</coordinates>
</LinearRing>
</outerBoundaryIs>
</Polygon>
<Polygon>
<outerBoundaryIs>
<LinearRing>
<coordinates>
-104.63333403,26.09999948
-104.62500069,26.09999948
-104.62500069,26.09166614
-104.63333403,26.09166614
-104.63333403,26.09999948
</coordinates>
</LinearRing>
</outerBoundaryIs>
</Polygon>
<Polygon>
<outerBoundaryIs>
<LinearRing>
<coordinates>
-104.64166736,26.10833281
-104.63333403,26.10833281
-104.63333403,26.09999948
-104.64166736,26.09999948
-104.64166736,26.10833281
</coordinates>
</LinearRing>
</outerBoundaryIs>
</Polygon>
<Polygon>
<outerBoundaryIs>
<LinearRing>
<coordinates>
-104.83333402,26.07499948
-104.82500069,26.07499948
-104.82500069,26.06666614
-104.83333402,26.06666614
-104.83333402,26.07499948
</coordinates>
</LinearRing>
</outerBoundaryIs>
</Polygon>
<Polygon>
<outerBoundaryIs>
<LinearRing>
<coordinates>
-104.66666736,26.15833281
-104.66666736,26.14999947
-104.67500069,26.14999947
-104.67500069,26.15833281
-104.67500069,26.16666614
-104.67500069,26.17499947
-104.67500069,26.18333281
-104.67500069,26.19166614
-104.66666736,26.19166614
-104.66666736,26.18333281
-104.66666736,26.17499947
-104.66666736,26.16666614
-104.66666736,26.15833281
</coordinates>
</LinearRing>
</outerBoundaryIs>
</Polygon>
<Polygon>
<outerBoundaryIs>
<LinearRing>
<coordinates>
-104.00000072,26.21666614
-103.99166739,26.21666614
-103.99166739,26.20833281
-104.00000072,26.20833281
-104.00000072,26.21666614
</coordinates>
</LinearRing>
</outerBoundaryIs>
</Polygon>
<Polygon>
<outerBoundaryIs>
<LinearRing>
<coordinates>
-104.65833403,26.14166614
-104.65833403,26.13333281
-104.66666736,26.13333281
-104.66666736,26.14166614
-104.66666736,26.14999947
-104.65833403,26.14999947
-104.65833403,26.14166614
</coordinates>
</LinearRing>
</outerBoundaryIs>
</Polygon>
<Polygon>
<outerBoundaryIs>
<LinearRing>
<coordinates>
-104.65000069,26.12499948
-104.65000069,26.11666614
-104.65833403,26.11666614
-104.65833403,26.12499948
-104.65833403,26.13333281
-104.65000069,26.13333281
-104.65000069,26.12499948
</coordinates>
</LinearRing>
</outerBoundaryIs>
</Polygon>
<Polygon>
<outerBoundaryIs>
<LinearRing>
<coordinates>
-104.58333403,25.99166615
-104.58333403,25.98333281
-104.59166736,25.98333281
-104.59166736,25.99166615
-104.59166736,25.99999948
-104.58333403,25.99999948
-104.58333403,25.99166615
</coordinates>
</LinearRing>
</outerBoundaryIs>
</Polygon>
<Polygon>
<outerBoundaryIs>
<LinearRing>
<coordinates>
-104.62500069,26.00833281
-104.62500069,25.99999948
-104.63333403,25.99999948
-104.64166736,25.99999948
-104.64166736,26.00833281
-104.64166736,26.01666615
-104.63333403,26.01666615
-104.63333403,26.02499948
-104.62500069,26.02499948
-104.62500069,26.03333281
-104.61666736,26.03333281
-104.61666736,26.02499948
-104.61666736,26.01666615
-104.61666736,26.00833281
-104.62500069,26.00833281
</coordinates>
</LinearRing>
</outerBoundaryIs>
</Polygon>
<Polygon>
<outerBoundaryIs>
<LinearRing>
<coordinates>
-104.46666737,25.72499949
-104.46666737,25.71666616
-104.4750007,25.71666616
-104.48333403,25.71666616
-104.48333403,25.72499949
-104.4750007,25.72499949
-104.4750007,25.73333282
-104.46666737,25.73333282
-104.45833403,25.73333282
-104.45833403,25.72499949
-104.46666737,25.72499949
</coordinates>
</LinearRing>
</outerBoundaryIs>
</Polygon>
<Polygon>
<outerBoundaryIs>
<LinearRing>
<coordinates>
-104.40833404,25.71666616
-104.40833404,25.70833283
-104.41666737,25.70833283
-104.4250007,25.70833283
-104.4250007,25.71666616
-104.41666737,25.71666616
-104.41666737,25.72499949
-104.40833404,25.72499949
-104.4000007,25.72499949
-104.39166737,25.72499949
-104.39166737,25.73333282
-104.4000007,25.73333282
-104.4000007,25.74166616
-104.4000007,25.74999949
-104.39166737,25.74999949
-104.39166737,25.74166616
-104.38333404,25.74166616
-104.3750007,25.74166616
-104.3750007,25.73333282
-104.38333404,25.73333282
-104.38333404,25.72499949
-104.38333404,25.71666616
-104.39166737,25.71666616
-104.4000007,25.71666616
-104.40833404,25.71666616
</coordinates>
</LinearRing>
</outerBoundaryIs>
</Polygon>
<Polygon>
<outerBoundaryIs>
<LinearRing>
<coordinates>
-104.60833403,25.32499951
-104.60833403,25.31666617
-104.61666736,25.31666617
-104.61666736,25.32499951
-104.61666736,25.33333284
-104.61666736,25.34166617
-104.60833403,25.34166617
-104.60833403,25.34999951
-104.61666736,25.34999951
-104.62500069,25.34999951
-104.62500069,25.35833284
-104.61666736,25.35833284
-104.61666736,25.36666617
-104.60833403,25.36666617
-104.60833403,25.35833284
-104.6000007,25.35833284
-104.6000007,25.36666617
-104.6000007,25.37499951
-104.59166736,25.37499951
-104.58333403,25.37499951
-104.58333403,25.36666617
-104.58333403,25.35833284
-104.58333403,25.34999951
-104.59166736,25.34999951
-104.59166736,25.34166617
-104.6000007,25.34166617
-104.6000007,25.33333284
-104.59166736,25.33333284
-104.59166736,25.32499951
-104.6000007,25.32499951
-104.60833403,25.32499951
</coordinates>
</LinearRing>
</outerBoundaryIs>
</Polygon>
<Polygon>
<outerBoundaryIs>
<LinearRing>
<coordinates>
-104.64166736,26.31666613
-104.63333403,26.31666613
-104.63333403,26.3083328
-104.64166736,26.3083328
-104.64166736,26.31666613
</coordinates>
</LinearRing>
</outerBoundaryIs>
</Polygon>
<Polygon>
<outerBoundaryIs>
<LinearRing>
<coordinates>
-104.67500069,26.3583328
-104.66666736,26.3583328
-104.66666736,26.34999947
-104.67500069,26.34999947
-104.68333403,26.34999947
-104.68333403,26.3583328
-104.67500069,26.3583328
</coordinates>
</LinearRing>
</outerBoundaryIs>
</Polygon>
<Polygon>
<outerBoundaryIs>
<LinearRing>
<coordinates>
-104.53333403,26.34166613
-104.5250007,26.34166613
-104.5250007,26.3333328
-104.53333403,26.3333328
-104.53333403,26.34166613
</coordinates>
</LinearRing>
</outerBoundaryIs>
</Polygon>
<Polygon>
<outerBoundaryIs>
<LinearRing>
<coordinates>
-105.05833401,26.41666613
-105.05000068,26.41666613
-105.05000068,26.4083328
-105.05833401,26.4083328
-105.05833401,26.41666613
</coordinates>
</LinearRing>
</outerBoundaryIs>
</Polygon>
<Polygon>
<outerBoundaryIs>
<LinearRing>
<coordinates>
-104.93333402,26.49166613
-104.92500068,26.49166613
-104.92500068,26.49999946
-104.91666735,26.49999946
-104.91666735,26.49166613
-104.91666735,26.48333279
-104.92500068,26.48333279
-104.93333402,26.48333279
-104.93333402,26.49166613
</coordinates>
</LinearRing>
</outerBoundaryIs>
</Polygon>
<Polygon>
<outerBoundaryIs>
<LinearRing>
<coordinates>
-104.77500069,26.44999946
-104.77500069,26.44166613
-104.78333402,26.44166613
-104.79166735,26.44166613
-104.79166735,26.44999946
-104.78333402,26.44999946
-104.78333402,26.4583328
-104.77500069,26.4583328
-104.77500069,26.46666613
-104.76666736,26.46666613
-104.76666736,26.47499946
-104.76666736,26.48333279
-104.75833402,26.48333279
-104.75833402,26.49166613
-104.75000069,26.49166613
-104.74166736,26.49166613
-104.74166736,26.48333279
-104.73333402,26.48333279
-104.72500069,26.48333279
-104.72500069,26.47499946
-104.71666736,26.47499946
-104.70833402,26.47499946
-104.70833402,26.46666613
-104.70833402,26.4583328
-104.70000069,26.4583328
-104.70000069,26.44999946
-104.69166736,26.44999946
-104.69166736,26.44166613
-104.68333403,26.44166613
-104.68333403,26.4333328
-104.67500069,26.4333328
-104.67500069,26.42499946
-104.66666736,26.42499946
-104.66666736,26.41666613
-104.66666736,26.4083328
-104.67500069,26.4083328
-104.67500069,26.41666613
-104.68333403,26.41666613
-104.68333403,26.42499946
-104.69166736,26.42499946
-104.69166736,26.4333328
-104.70000069,26.4333328
-104.70833402,26.4333328
-104.70833402,26.44166613
-104.71666736,26.44166613
-104.71666736,26.44999946
-104.71666736,26.4583328
-104.72500069,26.4583328
-104.73333402,26.4583328
-104.73333402,26.46666613
-104.74166736,26.46666613
-104.75000069,26.46666613
-104.75000069,26.4583328
-104.75833402,26.4583328
-104.76666736,26.4583328
-104.76666736,26.44999946
-104.77500069,26.44999946
</coordinates>
</LinearRing>
</outerBoundaryIs>
</Polygon>
<Polygon>
<outerBoundaryIs>
<LinearRing>
<coordinates>
-104.85833402,26.47499946
-104.85000069,26.47499946
-104.85000069,26.46666613
-104.85833402,26.46666613
-104.85833402,26.47499946
</coordinates>
</LinearRing>
</outerBoundaryIs>
</Polygon>
<Polygon>
<outerBoundaryIs>
<LinearRing>
<coordinates>
-104.77500069,26.47499946
-104.77500069,26.46666613
-104.78333402,26.46666613
-104.79166735,26.46666613
-104.80000069,26.46666613
-104.80833402,26.46666613
-104.81666735,26.46666613
-104.82500069,26.46666613
-104.82500069,26.47499946
-104.83333402,26.47499946
-104.84166735,26.47499946
-104.85000069,26.47499946
-104.85000069,26.48333279
-104.84166735,26.48333279
-104.83333402,26.48333279
-104.83333402,26.49166613
-104.82500069,26.49166613
-104.81666735,26.49166613
-104.81666735,26.48333279
-104.80833402,26.48333279
-104.80000069,26.48333279
-104.79166735,26.48333279
-104.78333402,26.48333279
-104.78333402,26.49166613
-104.78333402,26.49999946
-104.77500069,26.49999946
-104.77500069,26.49166613
-104.77500069,26.48333279
-104.77500069,26.47499946
</coordinates>
</LinearRing>
</outerBoundaryIs>
</Polygon>
<Polygon>
<outerBoundaryIs>
<LinearRing>
<coordinates>
-103.91666739,26.31666613
-103.90833406,26.31666613
-103.90833406,26.3083328
-103.91666739,26.3083328
-103.92500072,26.3083328
-103.92500072,26.31666613
-103.92500072,26.32499947
-103.93333406,26.32499947
-103.94166739,26.32499947
-103.94166739,26.3333328
-103.95000072,26.3333328
-103.95000072,26.34166613
-103.94166739,26.34166613
-103.94166739,26.34999947
-103.95000072,26.34999947
-103.95000072,26.3583328
-103.95833405,26.3583328
-103.95833405,26.36666613
-103.95000072,26.36666613
-103.95000072,26.37499947
-103.94166739,26.37499947
-103.94166739,26.3833328
-103.93333406,26.3833328
-103.93333406,26.37499947
-103.92500072,26.37499947
-103.91666739,26.37499947
-103.91666739,26.3833328
-103.91666739,26.39166613
-103.92500072,26.39166613
-103.93333406,26.39166613
-103.94166739,26.39166613
-103.95000072,26.39166613
-103.95000072,26.3833328
-103.95833405,26.3833328
-103.95833405,26.39166613
-103.95833405,26.39999946
-103.95000072,26.39999946
-103.95000072,26.4083328
-103.94166739,26.4083328
-103.93333406,26.4083328
-103.93333406,26.41666613
-103.93333406,26.42499946
-103.92500072,26.42499946
-103.92500072,26.41666613
-103.91666739,26.41666613
-103.91666739,26.42499946
-103.91666739,26.4333328
-103.90833406,26.4333328
-103.90000072,26.4333328
-103.90000072,26.42499946
-103.90000072,26.41666613
-103.89166739,26.41666613
-103.88333406,26.41666613
-103.88333406,26.4083328
-103.88333406,26.39999946
-103.88333406,26.39166613
-103.87500072,26.39166613
-103.87500072,26.3833328
-103.87500072,26.37499947
-103.86666739,26.37499947
-103.86666739,26.36666613
-103.86666739,26.3583328
-103.87500072,26.3583328
-103.88333406,26.3583328
-103.88333406,26.34999947
-103.89166739,26.34999947
-103.89166739,26.34166613
-103.90000072,26.34166613
-103.90000072,26.3333328
-103.90000072,26.32499947
-103.90833406,26.32499947
-103.91666739,26.32499947
-103.91666739,26.31666613
</coordinates>
</LinearRing>
</outerBoundaryIs>
<innerBoundaryIs>
<LinearRing>
<coordinates>
-103.93333406,26.4083328
-103.93333406,26.39999946
-103.92500072,26.39999946
-103.91666739,26.39999946
-103.90833406,26.39999946
-103.90833406,26.4083328
-103.91666739,26.4083328
-103.92500072,26.4083328
-103.93333406,26.4083328
</coordinates>
</LinearRing>
</innerBoundaryIs>
<innerBoundaryIs>
<LinearRing>
<coordinates>
-103.90000072,26.34166613
-103.90000072,26.34999947
-103.90833406,26.34999947
-103.90833406,26.34166613
-103.90000072,26.34166613
</coordinates>
</LinearRing>
</innerBoundaryIs>
<innerBoundaryIs>
<LinearRing>
<coordinates>
-103.90000072,26.39999946
-103.90000072,26.39166613
-103.89166739,26.39166613
-103.89166739,26.39999946
-103.90000072,26.39999946
</coordinates>
</LinearRing>
</innerBoundaryIs>
</Polygon>
<Polygon>
<outerBoundaryIs>
<LinearRing>
<coordinates>
-104.29166737,26.37499947
-104.29166737,26.36666613
-104.30000071,26.36666613
-104.30000071,26.37499947
-104.30833404,26.37499947
-104.30833404,26.3833328
-104.30000071,26.3833328
-104.29166737,26.3833328
-104.29166737,26.39166613
-104.28333404,26.39166613
-104.28333404,26.3833328
-104.28333404,26.37499947
-104.29166737,26.37499947
</coordinates>
</LinearRing>
</outerBoundaryIs>
</Polygon>
<Polygon>
<outerBoundaryIs>
<LinearRing>
<coordinates>
-104.86666735,26.56666612
-104.85833402,26.56666612
-104.85833402,26.55833279
-104.86666735,26.55833279
-104.87500068,26.55833279
-104.87500068,26.56666612
-104.86666735,26.56666612
</coordinates>
</LinearRing>
</outerBoundaryIs>
</Polygon>
<Polygon>
<outerBoundaryIs>
<LinearRing>
<coordinates>
-104.92500068,26.56666612
-104.91666735,26.56666612
-104.91666735,26.55833279
-104.92500068,26.55833279
-104.92500068,26.56666612
</coordinates>
</LinearRing>
</outerBoundaryIs>
</Polygon>
<Polygon>
<outerBoundaryIs>
<LinearRing>
<coordinates>
-103.99166739,26.55833279
-103.98333405,26.55833279
-103.98333405,26.54999946
-103.99166739,26.54999946
-103.99166739,26.55833279
</coordinates>
</LinearRing>
</outerBoundaryIs>
</Polygon>
<Polygon>
<outerBoundaryIs>
<LinearRing>
<coordinates>
-104.93333402,26.55833279
-104.92500068,26.55833279
-104.92500068,26.54999946
-104.93333402,26.54999946
-104.93333402,26.55833279
</coordinates>
</LinearRing>
</outerBoundaryIs>
</Polygon>
<Polygon>
<outerBoundaryIs>
<LinearRing>
<coordinates>
-104.99166735,26.55833279
-104.98333401,26.55833279
-104.98333401,26.54999946
-104.99166735,26.54999946
-104.99166735,26.55833279
</coordinates>
</LinearRing>
</outerBoundaryIs>
</Polygon>
<Polygon>
<outerBoundaryIs>
<LinearRing>
<coordinates>
-105.00000068,26.59999946
-104.99166735,26.59999946
-104.99166735,26.59166612
-105.00000068,26.59166612
-105.00833401,26.59166612
-105.00833401,26.59999946
-105.00833401,26.60833279
-105.00000068,26.60833279
-105.00000068,26.59999946
</coordinates>
</LinearRing>
</outerBoundaryIs>
</Polygon>
<Polygon>
<outerBoundaryIs>
<LinearRing>
<coordinates>
-104.63333403,26.61666612
-104.62500069,26.61666612
-104.62500069,26.60833279
-104.63333403,26.60833279
-104.63333403,26.61666612
</coordinates>
</LinearRing>
</outerBoundaryIs>
</Polygon>
<Polygon>
<outerBoundaryIs>
<LinearRing>
<coordinates>
-104.62500069,26.62499946
-104.61666736,26.62499946
-104.61666736,26.61666612
-104.62500069,26.61666612
-104.62500069,26.62499946
</coordinates>
</LinearRing>
</outerBoundaryIs>
</Polygon>
<Polygon>
<outerBoundaryIs>
<LinearRing>
<coordinates>
-104.74166736,26.62499946
-104.73333402,26.62499946
-104.73333402,26.61666612
-104.74166736,26.61666612
-104.74166736,26.62499946
</coordinates>
</LinearRing>
</outerBoundaryIs>
</Polygon>
<Polygon>
<outerBoundaryIs>
<LinearRing>
<coordinates>
-104.36666737,26.55833279
-104.36666737,26.54999946
-104.3750007,26.54999946
-104.3750007,26.55833279
-104.38333404,26.55833279
-104.38333404,26.56666612
-104.38333404,26.57499946
-104.38333404,26.58333279
-104.3750007,26.58333279
-104.3750007,26.59166612
-104.3750007,26.59999946
-104.36666737,26.59999946
-104.36666737,26.59166612
-104.35833404,26.59166612
-104.35833404,26.59999946
-104.35833404,26.60833279
-104.35000071,26.60833279
-104.34166737,26.60833279
-104.34166737,26.61666612
-104.33333404,26.61666612
-104.33333404,26.60833279
-104.32500071,26.60833279
-104.32500071,26.59999946
-104.32500071,26.59166612
-104.33333404,26.59166612
-104.33333404,26.58333279
-104.34166737,26.58333279
-104.34166737,26.57499946
-104.34166737,26.56666612
-104.34166737,26.55833279
-104.35000071,26.55833279
-104.35833404,26.55833279
-104.36666737,26.55833279
</coordinates>
</LinearRing>
</outerBoundaryIs>
<innerBoundaryIs>
<LinearRing>
<coordinates>
-104.35833404,26.59166612
-104.35833404,26.58333279
-104.35000071,26.58333279
-104.35000071,26.59166612
-104.35833404,26.59166612
</coordinates>
</LinearRing>
</innerBoundaryIs>
<innerBoundaryIs>
<LinearRing>
<coordinates>
-104.35000071,26.59166612
-104.34166737,26.59166612
-104.34166737,26.59999946
-104.35000071,26.59999946
-104.35000071,26.59166612
</coordinates>
</LinearRing>
</innerBoundaryIs>
</Polygon>
<Polygon>
<outerBoundaryIs>
<LinearRing>
<coordinates>
-104.86666735,26.58333279
-104.85833402,26.58333279
-104.85000069,26.58333279
-104.85000069,26.57499946
-104.85833402,26.57499946
-104.86666735,26.57499946
-104.86666735,26.58333279
</coordinates>
</LinearRing>
</outerBoundaryIs>
</Polygon>
<Polygon>
<outerBoundaryIs>
<LinearRing>
<coordinates>
-104.85000069,26.57499946
-104.84166735,26.57499946
-104.83333402,26.57499946
-104.83333402,26.56666612
-104.84166735,26.56666612
-104.85000069,26.56666612
-104.85000069,26.57499946
</coordinates>
</LinearRing>
</outerBoundaryIs>
</Polygon>
<Polygon>
<outerBoundaryIs>
<LinearRing>
<coordinates>
-104.71666736,26.59166612
-104.70833402,26.59166612
-104.70833402,26.58333279
-104.71666736,26.58333279
-104.71666736,26.59166612
</coordinates>
</LinearRing>
</outerBoundaryIs>
</Polygon>
<Polygon>
<outerBoundaryIs>
<LinearRing>
<coordinates>
-104.39166737,26.59166612
-104.38333404,26.59166612
-104.38333404,26.58333279
-104.39166737,26.58333279
-104.39166737,26.59166612
</coordinates>
</LinearRing>
</outerBoundaryIs>
</Polygon>
<Polygon>
<outerBoundaryIs>
<LinearRing>
<coordinates>
-104.77500069,26.67499945
-104.76666736,26.67499945
-104.76666736,26.66666612
-104.77500069,26.66666612
-104.77500069,26.67499945
</coordinates>
</LinearRing>
</outerBoundaryIs>
</Polygon>
<Polygon>
<outerBoundaryIs>
<LinearRing>
<coordinates>
-104.75833402,26.63333279
-104.75000069,26.63333279
-104.75000069,26.62499946
-104.75833402,26.62499946
-104.75833402,26.63333279
</coordinates>
</LinearRing>
</outerBoundaryIs>
</Polygon>
<Polygon>
<outerBoundaryIs>
<LinearRing>
<coordinates>
-104.63333403,26.63333279
-104.62500069,26.63333279
-104.62500069,26.62499946
-104.63333403,26.62499946
-104.63333403,26.63333279
</coordinates>
</LinearRing>
</outerBoundaryIs>
</Polygon>
<Polygon>
<outerBoundaryIs>
<LinearRing>
<coordinates>
-104.35000071,26.64166612
-104.34166737,26.64166612
-104.34166737,26.63333279
-104.35000071,26.63333279
-104.35000071,26.64166612
</coordinates>
</LinearRing>
</outerBoundaryIs>
</Polygon>
<Polygon>
<outerBoundaryIs>
<LinearRing>
<coordinates>
-104.64166736,26.64166612
-104.63333403,26.64166612
-104.63333403,26.63333279
-104.64166736,26.63333279
-104.64166736,26.64166612
</coordinates>
</LinearRing>
</outerBoundaryIs>
</Polygon>
<Polygon>
<outerBoundaryIs>
<LinearRing>
<coordinates>
-104.95833401,26.62499946
-104.95833401,26.61666612
-104.96666735,26.61666612
-104.97500068,26.61666612
-104.98333401,26.61666612
-104.98333401,26.62499946
-104.99166735,26.62499946
-104.99166735,26.63333279
-104.98333401,26.63333279
-104.97500068,26.63333279
-104.96666735,26.63333279
-104.95833401,26.63333279
-104.95833401,26.64166612
-104.95000068,26.64166612
-104.95000068,26.64999945
-104.94166735,26.64999945
-104.93333402,26.64999945
-104.93333402,26.64166612
-104.93333402,26.63333279
-104.94166735,26.63333279
-104.94166735,26.62499946
-104.95000068,26.62499946
-104.95833401,26.62499946
</coordinates>
</LinearRing>
</outerBoundaryIs>
</Polygon>
<Polygon>
<outerBoundaryIs>
<LinearRing>
<coordinates>
-104.65833403,26.61666612
-104.65000069,26.61666612
-104.64166736,26.61666612
-104.64166736,26.60833279
-104.63333403,26.60833279
-104.63333403,26.59999946
-104.64166736,26.59999946
-104.65000069,26.59999946
-104.65000069,26.60833279
-104.65833403,26.60833279
-104.66666736,26.60833279
-104.67500069,26.60833279
-104.68333403,26.60833279
-104.68333403,26.59999946
-104.69166736,26.59999946
-104.70000069,26.59999946
-104.70000069,26.59166612
-104.70833402,26.59166612
-104.70833402,26.59999946
-104.71666736,26.59999946
-104.71666736,26.59166612
-104.72500069,26.59166612
-104.72500069,26.58333279
-104.73333402,26.58333279
-104.74166736,26.58333279
-104.75000069,26.58333279
-104.75833402,26.58333279
-104.75833402,26.59166612
-104.75000069,26.59166612
-104.75000069,26.59999946
-104.75833402,26.59999946
-104.75833402,26.60833279
-104.75000069,26.60833279
-104.74166736,26.60833279
-104.73333402,26.60833279
-104.73333402,26.61666612
-104.72500069,26.61666612
-104.72500069,26.60833279
-104.71666736,26.60833279
-104.70833402,26.60833279
-104.70000069,26.60833279
-104.70000069,26.61666612
-104.69166736,26.61666612
-104.69166736,26.62499946
-104.68333403,26.62499946
-104.68333403,26.63333279
-104.67500069,26.63333279
-104.67500069,26.62499946
-104.67500069,26.61666612
-104.66666736,26.61666612
-104.65833403,26.61666612
</coordinates>
</LinearRing>
</outerBoundaryIs>
</Polygon>
<Polygon>
<outerBoundaryIs>
<LinearRing>
<coordinates>
-104.65000069,26.64999945
-104.64166736,26.64999945
-104.64166736,26.64166612
-104.65000069,26.64166612
-104.65000069,26.64999945
</coordinates>
</LinearRing>
</outerBoundaryIs>
</Polygon>
<Polygon>
<outerBoundaryIs>
<LinearRing>
<coordinates>
-103.91666739,26.48333279
-103.91666739,26.47499946
-103.92500072,26.47499946
-103.92500072,26.48333279
-103.92500072,26.49166613
-103.93333406,26.49166613
-103.93333406,26.49999946
-103.93333406,26.50833279
-103.93333406,26.51666613
-103.92500072,26.51666613
-103.92500072,26.50833279
-103.91666739,26.50833279
-103.90833406,26.50833279
-103.90833406,26.49999946
-103.90000072,26.49999946
-103.90000072,26.49166613
-103.90833406,26.49166613
-103.90833406,26.48333279
-103.91666739,26.48333279
</coordinates>
</LinearRing>
</outerBoundaryIs>
<innerBoundaryIs>
<LinearRing>
<coordinates>
-103.92500072,26.49166613
-103.91666739,26.49166613
-103.91666739,26.49999946
-103.92500072,26.49999946
-103.92500072,26.49166613
</coordinates>
</LinearRing>
</innerBoundaryIs>
</Polygon>
<Polygon>
<outerBoundaryIs>
<LinearRing>
<coordinates>
-104.86666735,26.46666613
-104.85833402,26.46666613
-104.85833402,26.4583328
-104.86666735,26.4583328
-104.87500068,26.4583328
-104.87500068,26.44999946
-104.88333402,26.44999946
-104.88333402,26.4583328
-104.89166735,26.4583328
-104.89166735,26.44999946
-104.90000068,26.44999946
-104.90000068,26.4583328
-104.90833402,26.4583328
-104.90833402,26.46666613
-104.90833402,26.47499946
-104.91666735,26.47499946
-104.91666735,26.48333279
-104.90833402,26.48333279
-104.90833402,26.49166613
-104.90000068,26.49166613
-104.90000068,26.49999946
-104.90000068,26.50833279
-104.90833402,26.50833279
-104.90833402,26.49999946
-104.91666735,26.49999946
-104.91666735,26.50833279
-104.92500068,26.50833279
-104.92500068,26.51666613
-104.92500068,26.52499946
-104.93333402,26.52499946
-104.94166735,26.52499946
-104.94166735,26.53333279
-104.95000068,26.53333279
-104.95000068,26.52499946
-104.95833401,26.52499946
-104.96666735,26.52499946
-104.96666735,26.53333279
-104.96666735,26.54166613
-104.96666735,26.54999946
-104.97500068,26.54999946
-104.97500068,26.55833279
-104.98333401,26.55833279
-104.98333401,26.56666612
-104.97500068,26.56666612
-104.96666735,26.56666612
-104.95833401,26.56666612
-104.95833401,26.55833279
-104.95000068,26.55833279
-104.95000068,26.54999946
-104.94166735,26.54999946
-104.93333402,26.54999946
-104.93333402,26.54166613
-104.92500068,26.54166613
-104.91666735,26.54166613
-104.91666735,26.54999946
-104.91666735,26.55833279
-104.90833402,26.55833279
-104.90000068,26.55833279
-104.90000068,26.54999946
-104.90833402,26.54999946
-104.90833402,26.54166613
-104.90000068,26.54166613
-104.90000068,26.53333279
-104.89166735,26.53333279
-104.89166735,26.52499946
-104.88333402,26.52499946
-104.88333402,26.51666613
-104.88333402,26.50833279
-104.87500068,26.50833279
-104.86666735,26.50833279
-104.86666735,26.49999946
-104.87500068,26.49999946
-104.88333402,26.49999946
-104.88333402,26.49166613
-104.88333402,26.48333279
-104.88333402,26.47499946
-104.88333402,26.46666613
-104.87500068,26.46666613
-104.86666735,26.46666613
</coordinates>
</LinearRing>
</outerBoundaryIs>
<innerBoundaryIs>
<LinearRing>
<coordinates>
-104.92500068,26.52499946
-104.91666735,26.52499946
-104.91666735,26.53333279
-104.92500068,26.53333279
-104.92500068,26.52499946
</coordinates>
</LinearRing>
</innerBoundaryIs>
<innerBoundaryIs>
<LinearRing>
<coordinates>
-104.91666735,26.52499946
-104.91666735,26.51666613
-104.90833402,26.51666613
-104.90833402,26.52499946
-104.91666735,26.52499946
</coordinates>
</LinearRing>
</innerBoundaryIs>
<innerBoundaryIs>
<LinearRing>
<coordinates>
-104.95000068,26.53333279
-104.95000068,26.54166613
-104.95833401,26.54166613
-104.95833401,26.53333279
-104.95000068,26.53333279
</coordinates>
</LinearRing>
</innerBoundaryIs>
<innerBoundaryIs>
<LinearRing>
<coordinates>
-104.90000068,26.48333279
-104.90000068,26.47499946
-104.89166735,26.47499946
-104.89166735,26.48333279
-104.90000068,26.48333279
</coordinates>
</LinearRing>
</innerBoundaryIs>
</Polygon>
<Polygon>
<outerBoundaryIs>
<LinearRing>
<coordinates>
-103.97500072,26.50833279
-103.96666739,26.50833279
-103.96666739,26.49999946
-103.97500072,26.49999946
-103.97500072,26.50833279
</coordinates>
</LinearRing>
</outerBoundaryIs>
</Polygon>
<Polygon>
<outerBoundaryIs>
<LinearRing>
<coordinates>
-103.90000072,26.51666613
-103.90000072,26.50833279
-103.90833406,26.50833279
-103.90833406,26.51666613
-103.90833406,26.52499946
-103.90000072,26.52499946
-103.90000072,26.51666613
</coordinates>
</LinearRing>
</outerBoundaryIs>
</Polygon>
<Polygon>
<outerBoundaryIs>
<LinearRing>
<coordinates>
-104.80000069,26.50833279
-104.79166735,26.50833279
-104.79166735,26.49999946
-104.80000069,26.49999946
-104.80000069,26.50833279
</coordinates>
</LinearRing>
</outerBoundaryIs>
</Polygon>
<Polygon>
<outerBoundaryIs>
<LinearRing>
<coordinates>
-104.93333402,26.50833279
-104.92500068,26.50833279
-104.92500068,26.49999946
-104.93333402,26.49999946
-104.93333402,26.50833279
</coordinates>
</LinearRing>
</outerBoundaryIs>
</Polygon>
<Polygon>
<outerBoundaryIs>
<LinearRing>
<coordinates>
-104.96666735,26.50833279
-104.95833401,26.50833279
-104.95833401,26.49999946
-104.96666735,26.49999946
-104.96666735,26.50833279
</coordinates>
</LinearRing>
</outerBoundaryIs>
</Polygon>
<Polygon>
<outerBoundaryIs>
<LinearRing>
<coordinates>
-104.94166735,26.51666613
-104.93333402,26.51666613
-104.93333402,26.50833279
-104.94166735,26.50833279
-104.94166735,26.51666613
</coordinates>
</LinearRing>
</outerBoundaryIs>
</Polygon>
<Polygon>
<outerBoundaryIs>
<LinearRing>
<coordinates>
-104.80833402,26.51666613
-104.80000069,26.51666613
-104.80000069,26.50833279
-104.80833402,26.50833279
-104.80833402,26.51666613
</coordinates>
</LinearRing>
</outerBoundaryIs>
</Polygon>
<Polygon>
<outerBoundaryIs>
<LinearRing>
<coordinates>
-104.76666736,26.51666613
-104.76666736,26.50833279
-104.77500069,26.50833279
-104.77500069,26.51666613
-104.77500069,26.52499946
-104.77500069,26.53333279
-104.76666736,26.53333279
-104.76666736,26.52499946
-104.75833402,26.52499946
-104.75833402,26.51666613
-104.76666736,26.51666613
</coordinates>
</LinearRing>
</outerBoundaryIs>
</Polygon>
<Polygon>
<outerBoundaryIs>
<LinearRing>
<coordinates>
-104.81666735,26.52499946
-104.80833402,26.52499946
-104.80833402,26.51666613
-104.81666735,26.51666613
-104.82500069,26.51666613
-104.82500069,26.52499946
-104.83333402,26.52499946
-104.83333402,26.53333279
-104.82500069,26.53333279
-104.81666735,26.53333279
-104.81666735,26.52499946
</coordinates>
</LinearRing>
</outerBoundaryIs>
</Polygon>
<Polygon>
<outerBoundaryIs>
<LinearRing>
<coordinates>
-104.95000068,26.52499946
-104.94166735,26.52499946
-104.94166735,26.51666613
-104.95000068,26.51666613
-104.95000068,26.52499946
</coordinates>
</LinearRing>
</outerBoundaryIs>
</Polygon>
<Polygon>
<outerBoundaryIs>
<LinearRing>
<coordinates>
-104.85000069,26.71666612
-104.84166735,26.71666612
-104.84166735,26.70833279
-104.85000069,26.70833279
-104.85000069,26.71666612
</coordinates>
</LinearRing>
</outerBoundaryIs>
</Polygon>
<Polygon>
<outerBoundaryIs>
<LinearRing>
<coordinates>
-104.99166735,26.71666612
-104.98333401,26.71666612
-104.98333401,26.70833279
-104.99166735,26.70833279
-104.99166735,26.71666612
</coordinates>
</LinearRing>
</outerBoundaryIs>
</Polygon>
<Polygon>
<outerBoundaryIs>
<LinearRing>
<coordinates>
-104.17500071,26.76666612
-104.16666738,26.76666612
-104.16666738,26.75833278
-104.17500071,26.75833278
-104.17500071,26.76666612
</coordinates>
</LinearRing>
</outerBoundaryIs>
</Polygon>
<Polygon>
<outerBoundaryIs>
<LinearRing>
<coordinates>
-104.18333405,26.77499945
-104.17500071,26.77499945
-104.17500071,26.76666612
-104.18333405,26.76666612
-104.18333405,26.77499945
</coordinates>
</LinearRing>
</outerBoundaryIs>
</Polygon>
<Polygon>
<outerBoundaryIs>
<LinearRing>
<coordinates>
-104.87500068,26.76666612
-104.86666735,26.76666612
-104.86666735,26.75833278
-104.87500068,26.75833278
-104.87500068,26.76666612
</coordinates>
</LinearRing>
</outerBoundaryIs>
</Polygon>
<Polygon>
<outerBoundaryIs>
<LinearRing>
<coordinates>
-104.81666735,26.74166612
-104.80833402,26.74166612
-104.80833402,26.73333278
-104.81666735,26.73333278
-104.81666735,26.74166612
</coordinates>
</LinearRing>
</outerBoundaryIs>
</Polygon>
<Polygon>
<outerBoundaryIs>
<LinearRing>
<coordinates>
-104.84166735,26.74166612
-104.83333402,26.74166612
-104.83333402,26.73333278
-104.84166735,26.73333278
-104.84166735,26.74166612
</coordinates>
</LinearRing>
</outerBoundaryIs>
</Polygon>
<Polygon>
<outerBoundaryIs>
<LinearRing>
<coordinates>
-104.22500071,26.71666612
-104.22500071,26.70833279
-104.23333404,26.70833279
-104.23333404,26.71666612
-104.23333404,26.72499945
-104.24166738,26.72499945
-104.25000071,26.72499945
-104.25000071,26.73333278
-104.25833404,26.73333278
-104.25833404,26.74166612
-104.25000071,26.74166612
-104.25000071,26.74999945
-104.25000071,26.75833278
-104.24166738,26.75833278
-104.23333404,26.75833278
-104.23333404,26.74999945
-104.22500071,26.74999945
-104.22500071,26.74166612
-104.23333404,26.74166612
-104.23333404,26.73333278
-104.22500071,26.73333278
-104.22500071,26.72499945
-104.22500071,26.71666612
</coordinates>
</LinearRing>
</outerBoundaryIs>
</Polygon>
<Polygon>
<outerBoundaryIs>
<LinearRing>
<coordinates>
-104.81666735,26.72499945
-104.80833402,26.72499945
-104.80833402,26.71666612
-104.81666735,26.71666612
-104.82500069,26.71666612
-104.83333402,26.71666612
-104.84166735,26.71666612
-104.84166735,26.72499945
-104.83333402,26.72499945
-104.82500069,26.72499945
-104.82500069,26.73333278
-104.81666735,26.73333278
-104.81666735,26.72499945
</coordinates>
</LinearRing>
</outerBoundaryIs>
</Polygon>
<Polygon>
<outerBoundaryIs>
<LinearRing>
<coordinates>
-104.28333404,26.72499945
-104.28333404,26.71666612
-104.29166737,26.71666612
-104.30000071,26.71666612
-104.30000071,26.72499945
-104.30000071,26.73333278
-104.30000071,26.74166612
-104.30833404,26.74166612
-104.30833404,26.74999945
-104.31666737,26.74999945
-104.32500071,26.74999945
-104.32500071,26.75833278
-104.31666737,26.75833278
-104.31666737,26.76666612
-104.31666737,26.77499945
-104.30833404,26.77499945
-104.30000071,26.77499945
-104.30000071,26.76666612
-104.30000071,26.75833278
-104.29166737,26.75833278
-104.29166737,26.76666612
-104.28333404,26.76666612
-104.28333404,26.75833278
-104.27500071,26.75833278
-104.26666738,26.75833278
-104.26666738,26.74999945
-104.26666738,26.74166612
-104.27500071,26.74166612
-104.27500071,26.74999945
-104.28333404,26.74999945
-104.29166737,26.74999945
-104.29166737,26.74166612
-104.29166737,26.73333278
-104.28333404,26.73333278
-104.28333404,26.72499945
</coordinates>
</LinearRing>
</outerBoundaryIs>
</Polygon>
<Polygon>
<outerBoundaryIs>
<LinearRing>
<coordinates>
-104.86666735,26.80833278
-104.85833402,26.80833278
-104.85833402,26.79999945
-104.86666735,26.79999945
-104.87500068,26.79999945
-104.88333402,26.79999945
-104.89166735,26.79999945
-104.89166735,26.80833278
-104.88333402,26.80833278
-104.87500068,26.80833278
-104.86666735,26.80833278
</coordinates>
</LinearRing>
</outerBoundaryIs>
</Polygon>
<Polygon>
<outerBoundaryIs>
<LinearRing>
<coordinates>
-104.93333402,26.80833278
-104.92500068,26.80833278
-104.92500068,26.79999945
-104.93333402,26.79999945
-104.93333402,26.80833278
</coordinates>
</LinearRing>
</outerBoundaryIs>
</Polygon>
<Polygon>
<outerBoundaryIs>
<LinearRing>
<coordinates>
-104.75000069,26.84999945
-104.74166736,26.84999945
-104.74166736,26.84166611
-104.75000069,26.84166611
-104.75000069,26.84999945
</coordinates>
</LinearRing>
</outerBoundaryIs>
</Polygon>
<Polygon>
<outerBoundaryIs>
<LinearRing>
<coordinates>
-104.79166735,26.81666611
-104.79166735,26.80833278
-104.80000069,26.80833278
-104.80000069,26.81666611
-104.80000069,26.82499945
-104.80000069,26.83333278
-104.80000069,26.84166611
-104.80000069,26.84999945
-104.79166735,26.84999945
-104.79166735,26.84166611
-104.79166735,26.83333278
-104.78333402,26.83333278
-104.78333402,26.82499945
-104.78333402,26.81666611
-104.79166735,26.81666611
</coordinates>
</LinearRing>
</outerBoundaryIs>
</Polygon>
<Polygon>
<outerBoundaryIs>
<LinearRing>
<coordinates>
-104.93333402,26.81666611
-104.93333402,26.80833278
-104.94166735,26.80833278
-104.94166735,26.81666611
-104.95000068,26.81666611
-104.95000068,26.82499945
-104.95833401,26.82499945
-104.95833401,26.83333278
-104.96666735,26.83333278
-104.96666735,26.84166611
-104.96666735,26.84999945
-104.96666735,26.85833278
-104.95833401,26.85833278
-104.95000068,26.85833278
-104.94166735,26.85833278
-104.94166735,26.84999945
-104.94166735,26.84166611
-104.93333402,26.84166611
-104.93333402,26.83333278
-104.93333402,26.82499945
-104.92500068,26.82499945
-104.92500068,26.81666611
-104.93333402,26.81666611
</coordinates>
</LinearRing>
</outerBoundaryIs>
</Polygon>
<Polygon>
<outerBoundaryIs>
<LinearRing>
<coordinates>
-104.95833401,26.81666611
-104.95833401,26.80833278
-104.96666735,26.80833278
-104.96666735,26.81666611
-104.96666735,26.82499945
-104.95833401,26.82499945
-104.95833401,26.81666611
</coordinates>
</LinearRing>
</outerBoundaryIs>
</Polygon>
<Polygon>
<outerBoundaryIs>
<LinearRing>
<coordinates>
-104.89166735,26.81666611
-104.89166735,26.80833278
-104.90000068,26.80833278
-104.90833402,26.80833278
-104.90833402,26.81666611
-104.91666735,26.81666611
-104.91666735,26.82499945
-104.90833402,26.82499945
-104.90833402,26.83333278
-104.90000068,26.83333278
-104.90000068,26.82499945
-104.89166735,26.82499945
-104.89166735,26.83333278
-104.88333402,26.83333278
-104.88333402,26.82499945
-104.88333402,26.81666611
-104.89166735,26.81666611
</coordinates>
</LinearRing>
</outerBoundaryIs>
</Polygon>
<Polygon>
<outerBoundaryIs>
<LinearRing>
<coordinates>
-105.00833401,26.83333278
-105.00833401,26.82499945
-105.01666735,26.82499945
-105.01666735,26.83333278
-105.01666735,26.84166611
-105.00833401,26.84166611
-105.00833401,26.83333278
</coordinates>
</LinearRing>
</outerBoundaryIs>
</Polygon>
<Polygon>
<outerBoundaryIs>
<LinearRing>
<coordinates>
-104.30833404,26.73333278
-104.30833404,26.72499945
-104.31666737,26.72499945
-104.31666737,26.73333278
-104.32500071,26.73333278
-104.33333404,26.73333278
-104.33333404,26.72499945
-104.34166737,26.72499945
-104.35000071,26.72499945
-104.35833404,26.72499945
-104.36666737,26.72499945
-104.36666737,26.73333278
-104.35833404,26.73333278
-104.35833404,26.74166612
-104.36666737,26.74166612
-104.3750007,26.74166612
-104.3750007,26.74999945
-104.38333404,26.74999945
-104.38333404,26.75833278
-104.39166737,26.75833278
-104.39166737,26.76666612
-104.38333404,26.76666612
-104.3750007,26.76666612
-104.3750007,26.77499945
-104.36666737,26.77499945
-104.36666737,26.78333278
-104.35833404,26.78333278
-104.35833404,26.77499945
-104.35000071,26.77499945
-104.35000071,26.76666612
-104.34166737,26.76666612
-104.33333404,26.76666612
-104.33333404,26.75833278
-104.34166737,26.75833278
-104.34166737,26.74999945
-104.34166737,26.74166612
-104.33333404,26.74166612
-104.32500071,26.74166612
-104.31666737,26.74166612
-104.30833404,26.74166612
-104.30833404,26.73333278
</coordinates>
</LinearRing>
</outerBoundaryIs>
<innerBoundaryIs>
<LinearRing>
<coordinates>
-104.35833404,26.74166612
-104.35000071,26.74166612
-104.35000071,26.74999945
-104.35833404,26.74999945
-104.35833404,26.74166612
</coordinates>
</LinearRing>
</innerBoundaryIs>
<innerBoundaryIs>
<LinearRing>
<coordinates>
-104.3750007,26.74999945
-104.36666737,26.74999945
-104.36666737,26.75833278
-104.3750007,26.75833278
-104.3750007,26.74999945
</coordinates>
</LinearRing>
</innerBoundaryIs>
</Polygon>
<Polygon>
<outerBoundaryIs>
<LinearRing>
<coordinates>
-104.38333404,26.79166612
-104.3750007,26.79166612
-104.36666737,26.79166612
-104.36666737,26.78333278
-104.3750007,26.78333278
-104.38333404,26.78333278
-104.38333404,26.79166612
</coordinates>
</LinearRing>
</outerBoundaryIs>
</Polygon>
<Polygon>
<outerBoundaryIs>
<LinearRing>
<coordinates>
-104.56666736,26.78333278
-104.55833403,26.78333278
-104.55833403,26.77499945
-104.56666736,26.77499945
-104.56666736,26.78333278
</coordinates>
</LinearRing>
</outerBoundaryIs>
</Polygon>
<Polygon>
<outerBoundaryIs>
<LinearRing>
<coordinates>
-104.62500069,26.78333278
-104.62500069,26.77499945
-104.63333403,26.77499945
-104.63333403,26.78333278
-104.63333403,26.79166612
-104.62500069,26.79166612
-104.62500069,26.78333278
</coordinates>
</LinearRing>
</outerBoundaryIs>
</Polygon>
<Polygon>
<outerBoundaryIs>
<LinearRing>
<coordinates>
-104.12500071,26.74166612
-104.12500071,26.73333278
-104.13333405,26.73333278
-104.13333405,26.74166612
-104.13333405,26.74999945
-104.12500071,26.74999945
-104.12500071,26.75833278
-104.12500071,26.76666612
-104.11666738,26.76666612
-104.10833405,26.76666612
-104.10000072,26.76666612
-104.10000072,26.77499945
-104.09166738,26.77499945
-104.09166738,26.78333278
-104.08333405,26.78333278
-104.08333405,26.79166612
-104.07500072,26.79166612
-104.06666738,26.79166612
-104.06666738,26.79999945
-104.05833405,26.79999945
-104.05000072,26.79999945
-104.04166738,26.79999945
-104.04166738,26.80833278
-104.03333405,26.80833278
-104.02500072,26.80833278
-104.01666739,26.80833278
-104.01666739,26.79999945
-104.02500072,26.79999945
-104.03333405,26.79999945
-104.03333405,26.79166612
-104.04166738,26.79166612
-104.04166738,26.78333278
-104.05000072,26.78333278
-104.05000072,26.77499945
-104.05833405,26.77499945
-104.06666738,26.77499945
-104.07500072,26.77499945
-104.07500072,26.76666612
-104.07500072,26.75833278
-104.08333405,26.75833278
-104.09166738,26.75833278
-104.09166738,26.74999945
-104.10000072,26.74999945
-104.10833405,26.74999945
-104.10833405,26.74166612
-104.11666738,26.74166612
-104.12500071,26.74166612
</coordinates>
</LinearRing>
</outerBoundaryIs>
</Polygon>
<Polygon>
<outerBoundaryIs>
<LinearRing>
<coordinates>
-104.85000069,26.79999945
-104.84166735,26.79999945
-104.83333402,26.79999945
-104.83333402,26.80833278
-104.82500069,26.80833278
-104.81666735,26.80833278
-104.80833402,26.80833278
-104.80000069,26.80833278
-104.80000069,26.79999945
-104.80833402,26.79999945
-104.80833402,26.79166612
-104.81666735,26.79166612
-104.81666735,26.79999945
-104.82500069,26.79999945
-104.82500069,26.79166612
-104.83333402,26.79166612
-104.84166735,26.79166612
-104.85000069,26.79166612
-104.85000069,26.79999945
</coordinates>
</LinearRing>
</outerBoundaryIs>
</Polygon>
<Polygon>
<outerBoundaryIs>
<LinearRing>
<coordinates>
-104.80000069,26.79999945
-104.79166735,26.79999945
-104.79166735,26.79166612
-104.80000069,26.79166612
-104.80000069,26.79999945
</coordinates>
</LinearRing>
</outerBoundaryIs>
</Polygon>
<Polygon>
<outerBoundaryIs>
<LinearRing>
<coordinates>
-104.74166736,26.79166612
-104.74166736,26.78333278
-104.75000069,26.78333278
-104.75833402,26.78333278
-104.75833402,26.79166612
-104.76666736,26.79166612
-104.76666736,26.79999945
-104.75833402,26.79999945
-104.75833402,26.80833278
-104.75833402,26.81666611
-104.76666736,26.81666611
-104.76666736,26.82499945
-104.76666736,26.83333278
-104.77500069,26.83333278
-104.78333402,26.83333278
-104.78333402,26.84166611
-104.78333402,26.84999945
-104.77500069,26.84999945
-104.76666736,26.84999945
-104.76666736,26.84166611
-104.75833402,26.84166611
-104.75000069,26.84166611
-104.75000069,26.83333278
-104.74166736,26.83333278
-104.74166736,26.82499945
-104.74166736,26.81666611
-104.74166736,26.80833278
-104.74166736,26.79999945
-104.74166736,26.79166612
</coordinates>
</LinearRing>
</outerBoundaryIs>
</Polygon>
<Polygon>
<outerBoundaryIs>
<LinearRing>
<coordinates>
-104.30000071,26.89999944
-104.29166737,26.89999944
-104.29166737,26.89166611
-104.30000071,26.89166611
-104.30000071,26.89999944
</coordinates>
</LinearRing>
</outerBoundaryIs>
</Polygon>
<Polygon>
<outerBoundaryIs>
<LinearRing>
<coordinates>
-104.83333402,26.89999944
-104.82500069,26.89999944
-104.82500069,26.89166611
-104.83333402,26.89166611
-104.83333402,26.89999944
</coordinates>
</LinearRing>
</outerBoundaryIs>
</Polygon>
<Polygon>
<outerBoundaryIs>
<LinearRing>
<coordinates>
-104.85833402,26.89999944
-104.85000069,26.89999944
-104.85000069,26.89166611
-104.85833402,26.89166611
-104.85833402,26.89999944
</coordinates>
</LinearRing>
</outerBoundaryIs>
</Polygon>
<Polygon>
<outerBoundaryIs>
<LinearRing>
<coordinates>
-105.00833401,26.89999944
-105.00000068,26.89999944
-104.99166735,26.89999944
-104.99166735,26.89166611
-105.00000068,26.89166611
-105.00833401,26.89166611
-105.00833401,26.89999944
</coordinates>
</LinearRing>
</outerBoundaryIs>
</Polygon>
<Polygon>
<outerBoundaryIs>
<LinearRing>
<coordinates>
-105.01666735,26.90833278
-105.00833401,26.90833278
-105.00833401,26.89999944
-105.01666735,26.89999944
-105.01666735,26.90833278
</coordinates>
</LinearRing>
</outerBoundaryIs>
</Polygon>
<Polygon>
<outerBoundaryIs>
<LinearRing>
<coordinates>
-105.02500068,26.91666611
-105.01666735,26.91666611
-105.01666735,26.90833278
-105.02500068,26.90833278
-105.02500068,26.91666611
</coordinates>
</LinearRing>
</outerBoundaryIs>
</Polygon>
<Polygon>
<outerBoundaryIs>
<LinearRing>
<coordinates>
-104.85833402,26.91666611
-104.85000069,26.91666611
-104.85000069,26.90833278
-104.85833402,26.90833278
-104.85833402,26.91666611
</coordinates>
</LinearRing>
</outerBoundaryIs>
</Polygon>
<Polygon>
<outerBoundaryIs>
<LinearRing>
<coordinates>
-105.01666735,26.94999944
-105.01666735,26.94166611
-105.02500068,26.94166611
-105.02500068,26.94999944
-105.02500068,26.95833278
-105.01666735,26.95833278
-105.01666735,26.94999944
</coordinates>
</LinearRing>
</outerBoundaryIs>
</Polygon>
<Polygon>
<outerBoundaryIs>
<LinearRing>
<coordinates>
-104.29166737,26.97499944
-104.28333404,26.97499944
-104.28333404,26.96666611
-104.29166737,26.96666611
-104.29166737,26.97499944
</coordinates>
</LinearRing>
</outerBoundaryIs>
</Polygon>
<Polygon>
<outerBoundaryIs>
<LinearRing>
<coordinates>
-105.02500068,26.92499944
-105.02500068,26.91666611
-105.03333401,26.91666611
-105.03333401,26.92499944
-105.03333401,26.93333278
-105.02500068,26.93333278
-105.02500068,26.92499944
</coordinates>
</LinearRing>
</outerBoundaryIs>
</Polygon>
<Polygon>
<outerBoundaryIs>
<LinearRing>
<coordinates>
-105.01666735,26.94166611
-105.00833401,26.94166611
-105.00833401,26.93333278
-105.01666735,26.93333278
-105.01666735,26.94166611
</coordinates>
</LinearRing>
</outerBoundaryIs>
</Polygon>
<Polygon>
<outerBoundaryIs>
<LinearRing>
<coordinates>
-104.34166737,26.85833278
-104.35000071,26.85833278
-104.35000071,26.86666611
-104.35000071,26.87499945
-104.35833404,26.87499945
-104.36666737,26.87499945
-104.36666737,26.88333278
-104.3750007,26.88333278
-104.3750007,26.89166611
-104.36666737,26.89166611
-104.35833404,26.89166611
-104.35833404,26.88333278
-104.35000071,26.88333278
-104.34166737,26.88333278
-104.33333404,26.88333278
-104.33333404,26.89166611
-104.32500071,26.89166611
-104.32500071,26.88333278
-104.31666737,26.88333278
-104.30833404,26.88333278
-104.30833404,26.89166611
-104.30000071,26.89166611
-104.30000071,26.88333278
-104.29166737,26.88333278
-104.29166737,26.89166611
-104.28333404,26.89166611
-104.28333404,26.88333278
-104.28333404,26.87499945
-104.27500071,26.87499945
-104.27500071,26.86666611
-104.27500071,26.85833278
-104.26666738,26.85833278
-104.26666738,26.84999945
-104.25833404,26.84999945
-104.25000071,26.84999945
-104.24166738,26.84999945
-104.24166738,26.84166611
-104.25000071,26.84166611
-104.25000071,26.83333278
-104.24166738,26.83333278
-104.24166738,26.82499945
-104.24166738,26.81666611
-104.24166738,26.80833278
-104.23333404,26.80833278
-104.23333404,26.81666611
-104.22500071,26.81666611
-104.22500071,26.80833278
-104.22500071,26.79999945
-104.21666738,26.79999945
-104.21666738,26.79166612
-104.20833404,26.79166612
-104.20000071,26.79166612
-104.20000071,26.78333278
-104.19166738,26.78333278
-104.19166738,26.77499945
-104.20000071,26.77499945
-104.20000071,26.76666612
-104.19166738,26.76666612
-104.18333405,26.76666612
-104.18333405,26.75833278
-104.17500071,26.75833278
-104.17500071,26.74999945
-104.16666738,26.74999945
-104.15833405,26.74999945
-104.15000071,26.74999945
-104.15000071,26.74166612
-104.15833405,26.74166612
-104.16666738,26.74166612
-104.17500071,26.74166612
-104.17500071,26.73333278
-104.18333405,26.73333278
-104.19166738,26.73333278
-104.19166738,26.74166612
-104.19166738,26.74999945
-104.20000071,26.74999945
-104.20833404,26.74999945
-104.20833404,26.75833278
-104.21666738,26.75833278
-104.21666738,26.74999945
-104.22500071,26.74999945
-104.22500071,26.75833278
-104.23333404,26.75833278
-104.23333404,26.76666612
-104.22500071,26.76666612
-104.22500071,26.77499945
-104.23333404,26.77499945
-104.23333404,26.78333278
-104.24166738,26.78333278
-104.24166738,26.79166612
-104.25000071,26.79166612
-104.25000071,26.79999945
-104.25833404,26.79999945
-104.25833404,26.80833278
-104.26666738,26.80833278
-104.26666738,26.81666611
-104.27500071,26.81666611
-104.27500071,26.82499945
-104.28333404,26.82499945
-104.28333404,26.81666611
-104.29166737,26.81666611
-104.29166737,26.82499945
-104.30000071,26.82499945
-104.30833404,26.82499945
-104.31666737,26.82499945
-104.32500071,26.82499945
-104.32500071,26.83333278
-104.33333404,26.83333278
-104.34166737,26.83333278
-104.34166737,26.84166611
-104.33333404,26.84166611
-104.33333404,26.84999945
-104.34166737,26.84999945
-104.34166737,26.85833278
</coordinates>
</LinearRing>
</outerBoundaryIs>
<innerBoundaryIs>
<LinearRing>
<coordinates>
-104.34166737,26.86666611
-104.34166737,26.85833278
-104.33333404,26.85833278
-104.32500071,26.85833278
-104.32500071,26.86666611
-104.33333404,26.86666611
-104.34166737,26.86666611
</coordinates>
</LinearRing>
</innerBoundaryIs>
</Polygon>
<Polygon>
<outerBoundaryIs>
<LinearRing>
<coordinates>
-104.75000069,26.86666611
-104.74166736,26.86666611
-104.74166736,26.85833278
-104.75000069,26.85833278
-104.75000069,26.86666611
</coordinates>
</LinearRing>
</outerBoundaryIs>
</Polygon>
<Polygon>
<outerBoundaryIs>
<LinearRing>
<coordinates>
-104.85833402,26.85833278
-104.85833402,26.84999945
-104.86666735,26.84999945
-104.87500068,26.84999945
-104.87500068,26.85833278
-104.86666735,26.85833278
-104.86666735,26.86666611
-104.85833402,26.86666611
-104.85833402,26.85833278
</coordinates>
</LinearRing>
</outerBoundaryIs>
</Polygon>
<Polygon>
<outerBoundaryIs>
<LinearRing>
<coordinates>
-104.78333402,26.85833278
-104.78333402,26.84999945
-104.79166735,26.84999945
-104.79166735,26.85833278
-104.79166735,26.86666611
-104.78333402,26.86666611
-104.78333402,26.85833278
</coordinates>
</LinearRing>
</outerBoundaryIs>
</Polygon>
<Polygon>
<outerBoundaryIs>
<LinearRing>
<coordinates>
-104.99166735,26.87499945
-104.98333401,26.87499945
-104.98333401,26.86666611
-104.99166735,26.86666611
-104.99166735,26.87499945
</coordinates>
</LinearRing>
</outerBoundaryIs>
</Polygon>
<Polygon>
<outerBoundaryIs>
<LinearRing>
<coordinates>
-105.00000068,26.88333278
-104.99166735,26.88333278
-104.99166735,26.87499945
-105.00000068,26.87499945
-105.00000068,26.88333278
</coordinates>
</LinearRing>
</outerBoundaryIs>
</Polygon>
<Polygon>
<outerBoundaryIs>
<LinearRing>
<coordinates>
-104.26666738,26.88333278
-104.26666738,26.87499945
-104.27500071,26.87499945
-104.27500071,26.88333278
-104.27500071,26.89166611
-104.28333404,26.89166611
-104.28333404,26.89999944
-104.27500071,26.89999944
-104.27500071,26.90833278
-104.27500071,26.91666611
-104.26666738,26.91666611
-104.26666738,26.90833278
-104.25833404,26.90833278
-104.25833404,26.89999944
-104.25000071,26.89999944
-104.25000071,26.89166611
-104.25833404,26.89166611
-104.25833404,26.88333278
-104.26666738,26.88333278
</coordinates>
</LinearRing>
</outerBoundaryIs>
</Polygon>
<Polygon>
<outerBoundaryIs>
<LinearRing>
<coordinates>
-104.87500068,26.63333279
-104.87500068,26.62499946
-104.88333402,26.62499946
-104.88333402,26.63333279
-104.88333402,26.64166612
-104.89166735,26.64166612
-104.90000068,26.64166612
-104.90000068,26.64999945
-104.90000068,26.65833279
-104.89166735,26.65833279
-104.89166735,26.66666612
-104.89166735,26.67499945
-104.89166735,26.68333279
-104.88333402,26.68333279
-104.87500068,26.68333279
-104.86666735,26.68333279
-104.86666735,26.67499945
-104.86666735,26.66666612
-104.86666735,26.65833279
-104.87500068,26.65833279
-104.87500068,26.64999945
-104.87500068,26.64166612
-104.87500068,26.63333279
</coordinates>
</LinearRing>
</outerBoundaryIs>
<innerBoundaryIs>
<LinearRing>
<coordinates>
-104.87500068,26.65833279
-104.87500068,26.66666612
-104.88333402,26.66666612
-104.88333402,26.65833279
-104.87500068,26.65833279
</coordinates>
</LinearRing>
</innerBoundaryIs>
</Polygon>
<Polygon>
<outerBoundaryIs>
<LinearRing>
<coordinates>
-104.27500071,26.39999946
-104.27500071,26.39166613
-104.28333404,26.39166613
-104.28333404,26.39999946
-104.28333404,26.4083328
-104.29166737,26.4083328
-104.30000071,26.4083328
-104.30833404,26.4083328
-104.30833404,26.41666613
-104.30000071,26.41666613
-104.29166737,26.41666613
-104.29166737,26.42499946
-104.29166737,26.4333328
-104.28333404,26.4333328
-104.27500071,26.4333328
-104.27500071,26.44166613
-104.28333404,26.44166613
-104.28333404,26.44999946
-104.27500071,26.44999946
-104.27500071,26.4583328
-104.26666738,26.4583328
-104.26666738,26.46666613
-104.26666738,26.47499946
-104.25833404,26.47499946
-104.25000071,26.47499946
-104.25000071,26.48333279
-104.25000071,26.49166613
-104.24166738,26.49166613
-104.24166738,26.48333279
-104.23333404,26.48333279
-104.23333404,26.47499946
-104.22500071,26.47499946
-104.22500071,26.48333279
-104.21666738,26.48333279
-104.21666738,26.49166613
-104.20833404,26.49166613
-104.20000071,26.49166613
-104.20000071,26.49999946
-104.20000071,26.50833279
-104.20000071,26.51666613
-104.20833404,26.51666613
-104.21666738,26.51666613
-104.21666738,26.52499946
-104.21666738,26.53333279
-104.20833404,26.53333279
-104.20833404,26.54166613
-104.21666738,26.54166613
-104.22500071,26.54166613
-104.22500071,26.54999946
-104.21666738,26.54999946
-104.21666738,26.55833279
-104.22500071,26.55833279
-104.23333404,26.55833279
-104.24166738,26.55833279
-104.24166738,26.56666612
-104.23333404,26.56666612
-104.23333404,26.57499946
-104.24166738,26.57499946
-104.25000071,26.57499946
-104.25000071,26.58333279
-104.25833404,26.58333279
-104.26666738,26.58333279
-104.26666738,26.59166612
-104.26666738,26.59999946
-104.26666738,26.60833279
-104.26666738,26.61666612
-104.26666738,26.62499946
-104.27500071,26.62499946
-104.27500071,26.63333279
-104.28333404,26.63333279
-104.28333404,26.62499946
-104.29166737,26.62499946
-104.29166737,26.61666612
-104.28333404,26.61666612
-104.28333404,26.60833279
-104.28333404,26.59999946
-104.29166737,26.59999946
-104.30000071,26.59999946
-104.30833404,26.59999946
-104.30833404,26.60833279
-104.31666737,26.60833279
-104.32500071,26.60833279
-104.32500071,26.61666612
-104.31666737,26.61666612
-104.31666737,26.62499946
-104.30833404,26.62499946
-104.30000071,26.62499946
-104.30000071,26.63333279
-104.30833404,26.63333279
-104.31666737,26.63333279
-104.32500071,26.63333279
-104.32500071,26.64166612
-104.33333404,26.64166612
-104.34166737,26.64166612
-104.34166737,26.64999945
-104.35000071,26.64999945
-104.35000071,26.65833279
-104.35833404,26.65833279
-104.35833404,26.64999945
-104.36666737,26.64999945
-104.3750007,26.64999945
-104.38333404,26.64999945
-104.38333404,26.65833279
-104.38333404,26.66666612
-104.3750007,26.66666612
-104.36666737,26.66666612
-104.36666737,26.67499945
-104.35833404,26.67499945
-104.35000071,26.67499945
-104.35000071,26.68333279
-104.34166737,26.68333279
-104.34166737,26.67499945
-104.33333404,26.67499945
-104.32500071,26.67499945
-104.31666737,26.67499945
-104.31666737,26.68333279
-104.30833404,26.68333279
-104.30833404,26.67499945
-104.30000071,26.67499945
-104.29166737,26.67499945
-104.29166737,26.68333279
-104.30000071,26.68333279
-104.30000071,26.69166612
-104.29166737,26.69166612
-104.28333404,26.69166612
-104.28333404,26.69999945
-104.29166737,26.69999945
-104.29166737,26.70833279
-104.28333404,26.70833279
-104.28333404,26.71666612
-104.27500071,26.71666612
-104.27500071,26.70833279
-104.26666738,26.70833279
-104.26666738,26.69999945
-104.25833404,26.69999945
-104.25000071,26.69999945
-104.25000071,26.70833279
-104.25833404,26.70833279
-104.25833404,26.71666612
-104.25833404,26.72499945
-104.25000071,26.72499945
-104.25000071,26.71666612
-104.24166738,26.71666612
-104.24166738,26.70833279
-104.24166738,26.69999945
-104.23333404,26.69999945
-104.22500071,26.69999945
-104.21666738,26.69999945
-104.21666738,26.69166612
-104.21666738,26.68333279
-104.22500071,26.68333279
-104.22500071,26.67499945
-104.23333404,26.67499945
-104.23333404,26.66666612
-104.22500071,26.66666612
-104.22500071,26.65833279
-104.21666738,26.65833279
-104.21666738,26.64999945
-104.20833404,26.64999945
-104.20833404,26.64166612
-104.20833404,26.63333279
-104.20833404,26.62499946
-104.20000071,26.62499946
-104.19166738,26.62499946
-104.18333405,26.62499946
-104.17500071,26.62499946
-104.16666738,26.62499946
-104.16666738,26.63333279
-104.16666738,26.64166612
-104.17500071,26.64166612
-104.18333405,26.64166612
-104.18333405,26.64999945
-104.18333405,26.65833279
-104.18333405,26.66666612
-104.18333405,26.67499945
-104.17500071,26.67499945
-104.17500071,26.66666612
-104.16666738,26.66666612
-104.16666738,26.65833279
-104.15833405,26.65833279
-104.15833405,26.64999945
-104.15833405,26.64166612
-104.15000071,26.64166612
-104.15000071,26.63333279
-104.15833405,26.63333279
-104.15833405,26.62499946
-104.15833405,26.61666612
-104.15000071,26.61666612
-104.15000071,26.60833279
-104.15833405,26.60833279
-104.16666738,26.60833279
-104.17500071,26.60833279
-104.17500071,26.59999946
-104.17500071,26.59166612
-104.17500071,26.58333279
-104.16666738,26.58333279
-104.16666738,26.57499946
-104.15833405,26.57499946
-104.15833405,26.56666612
-104.16666738,26.56666612
-104.16666738,26.55833279
-104.15833405,26.55833279
-104.15833405,26.54999946
-104.16666738,26.54999946
-104.17500071,26.54999946
-104.17500071,26.54166613
-104.16666738,26.54166613
-104.16666738,26.53333279
-104.15833405,26.53333279
-104.15000071,26.53333279
-104.14166738,26.53333279
-104.14166738,26.54166613
-104.13333405,26.54166613
-104.12500071,26.54166613
-104.12500071,26.54999946
-104.11666738,26.54999946
-104.11666738,26.55833279
-104.10833405,26.55833279
-104.10000072,26.55833279
-104.09166738,26.55833279
-104.09166738,26.54999946
-104.09166738,26.54166613
-104.08333405,26.54166613
-104.08333405,26.53333279
-104.07500072,26.53333279
-104.07500072,26.52499946
-104.08333405,26.52499946
-104.08333405,26.51666613
-104.09166738,26.51666613
-104.10000072,26.51666613
-104.10000072,26.50833279
-104.09166738,26.50833279
-104.09166738,26.49999946
-104.08333405,26.49999946
-104.08333405,26.49166613
-104.08333405,26.48333279
-104.07500072,26.48333279
-104.07500072,26.49166613
-104.06666738,26.49166613
-104.06666738,26.48333279
-104.06666738,26.47499946
-104.05833405,26.47499946
-104.05833405,26.48333279
-104.05000072,26.48333279
-104.05000072,26.49166613
-104.04166738,26.49166613
-104.04166738,26.49999946
-104.05000072,26.49999946
-104.05000072,26.50833279
-104.05833405,26.50833279
-104.05833405,26.51666613
-104.05833405,26.52499946
-104.05000072,26.52499946
-104.05000072,26.53333279
-104.05000072,26.54166613
-104.05833405,26.54166613
-104.05833405,26.54999946
-104.05000072,26.54999946
-104.04166738,26.54999946
-104.04166738,26.54166613
-104.04166738,26.53333279
-104.03333405,26.53333279
-104.02500072,26.53333279
-104.02500072,26.54166613
-104.02500072,26.54999946
-104.01666739,26.54999946
-104.00833405,26.54999946
-104.00000072,26.54999946
-103.99166739,26.54999946
-103.99166739,26.54166613
-103.99166739,26.53333279
-103.99166739,26.52499946
-103.99166739,26.51666613
-103.98333405,26.51666613
-103.97500072,26.51666613
-103.97500072,26.50833279
-103.98333405,26.50833279
-103.98333405,26.49999946
-103.97500072,26.49999946
-103.97500072,26.49166613
-103.96666739,26.49166613
-103.96666739,26.48333279
-103.95833405,26.48333279
-103.95833405,26.47499946
-103.95000072,26.47499946
-103.94166739,26.47499946
-103.94166739,26.48333279
-103.93333406,26.48333279
-103.93333406,26.47499946
-103.92500072,26.47499946
-103.92500072,26.46666613
-103.92500072,26.4583328
-103.93333406,26.4583328
-103.94166739,26.4583328
-103.94166739,26.44999946
-103.93333406,26.44999946
-103.92500072,26.44999946
-103.91666739,26.44999946
-103.91666739,26.44166613
-103.92500072,26.44166613
-103.93333406,26.44166613
-103.93333406,26.4333328
-103.93333406,26.42499946
-103.94166739,26.42499946
-103.94166739,26.4333328
-103.95000072,26.4333328
-103.95000072,26.44166613
-103.95000072,26.44999946
-103.95000072,26.4583328
-103.95833405,26.4583328
-103.95833405,26.44999946
-103.95833405,26.44166613
-103.96666739,26.44166613
-103.97500072,26.44166613
-103.97500072,26.4333328
-103.97500072,26.42499946
-103.96666739,26.42499946
-103.96666739,26.41666613
-103.95833405,26.41666613
-103.95833405,26.4083328
-103.95833405,26.39999946
-103.96666739,26.39999946
-103.96666739,26.39166613
-103.97500072,26.39166613
-103.97500072,26.3833328
-103.98333405,26.3833328
-103.99166739,26.3833328
-103.99166739,26.37499947
-103.98333405,26.37499947
-103.97500072,26.37499947
-103.96666739,26.37499947
-103.96666739,26.36666613
-103.97500072,26.36666613
-103.98333405,26.36666613
-103.99166739,26.36666613
-104.00000072,26.36666613
-104.00833405,26.36666613
-104.01666739,26.36666613
-104.02500072,26.36666613
-104.02500072,26.37499947
-104.02500072,26.3833328
-104.03333405,26.3833328
-104.04166738,26.3833328
-104.04166738,26.39166613
-104.04166738,26.39999946
-104.05000072,26.39999946
-104.05000072,26.4083328
-104.05000072,26.41666613
-104.04166738,26.41666613
-104.04166738,26.42499946
-104.05000072,26.42499946
-104.05000072,26.4333328
-104.05000072,26.44166613
-104.05833405,26.44166613
-104.05833405,26.44999946
-104.06666738,26.44999946
-104.07500072,26.44999946
-104.08333405,26.44999946
-104.09166738,26.44999946
-104.09166738,26.4583328
-104.10000072,26.4583328
-104.10833405,26.4583328
-104.10833405,26.46666613
-104.11666738,26.46666613
-104.12500071,26.46666613
-104.12500071,26.47499946
-104.13333405,26.47499946
-104.14166738,26.47499946
-104.14166738,26.46666613
-104.15000071,26.46666613
-104.15833405,26.46666613
-104.15833405,26.4583328
-104.16666738,26.4583328
-104.16666738,26.44999946
-104.17500071,26.44999946
-104.17500071,26.44166613
-104.18333405,26.44166613
-104.19166738,26.44166613
-104.20000071,26.44166613
-104.20000071,26.4333328
-104.20833404,26.4333328
-104.21666738,26.4333328
-104.21666738,26.42499946
-104.21666738,26.41666613
-104.20833404,26.41666613
-104.20833404,26.4083328
-104.21666738,26.4083328
-104.22500071,26.4083328
-104.22500071,26.41666613
-104.22500071,26.42499946
-104.23333404,26.42499946
-104.23333404,26.41666613
-104.24166738,26.41666613
-104.25000071,26.41666613
-104.25000071,26.4083328
-104.25833404,26.4083328
-104.25833404,26.41666613
-104.26666738,26.41666613
-104.26666738,26.4083328
-104.27500071,26.4083328
-104.27500071,26.39999946
</coordinates>
</LinearRing>
</outerBoundaryIs>
<innerBoundaryIs>
<LinearRing>
<coordinates>
-104.25000071,26.47499946
-104.25000071,26.46666613
-104.24166738,26.46666613
-104.24166738,26.47499946
-104.25000071,26.47499946
</coordinates>
</LinearRing>
</innerBoundaryIs>
<innerBoundaryIs>
<LinearRing>
<coordinates>
-104.25000071,26.46666613
-104.25833404,26.46666613
-104.25833404,26.4583328
-104.25833404,26.44999946
-104.25000071,26.44999946
-104.25000071,26.4583328
-104.25000071,26.46666613
</coordinates>
</LinearRing>
</innerBoundaryIs>
<innerBoundaryIs>
<LinearRing>
<coordinates>
-104.25833404,26.44999946
-104.26666738,26.44999946
-104.26666738,26.44166613
-104.25833404,26.44166613
-104.25833404,26.44999946
</coordinates>
</LinearRing>
</innerBoundaryIs>
<innerBoundaryIs>
<LinearRing>
<coordinates>
-104.20000071,26.49166613
-104.20000071,26.48333279
-104.20000071,26.47499946
-104.20833404,26.47499946
-104.20833404,26.46666613
-104.20000071,26.46666613
-104.19166738,26.46666613
-104.18333405,26.46666613
-104.18333405,26.47499946
-104.19166738,26.47499946
-104.19166738,26.48333279
-104.18333405,26.48333279
-104.18333405,26.49166613
-104.18333405,26.49999946
-104.19166738,26.49999946
-104.19166738,26.49166613
-104.20000071,26.49166613
</coordinates>
</LinearRing>
</innerBoundaryIs>
<innerBoundaryIs>
<LinearRing>
<coordinates>
-104.20833404,26.54166613
-104.20000071,26.54166613
-104.20000071,26.53333279
-104.19166738,26.53333279
-104.19166738,26.52499946
-104.18333405,26.52499946
-104.18333405,26.53333279
-104.18333405,26.54166613
-104.19166738,26.54166613
-104.19166738,26.54999946
-104.20000071,26.54999946
-104.20833404,26.54999946
-104.20833404,26.54166613
</coordinates>
</LinearRing>
</innerBoundaryIs>
<innerBoundaryIs>
<LinearRing>
<coordinates>
-104.32500071,26.64166612
-104.31666737,26.64166612
-104.30833404,26.64166612
-104.30833404,26.64999945
-104.31666737,26.64999945
-104.32500071,26.64999945
-104.32500071,26.64166612
</coordinates>
</LinearRing>
</innerBoundaryIs>
<innerBoundaryIs>
<LinearRing>
<coordinates>
-104.34166737,26.64999945
-104.33333404,26.64999945
-104.33333404,26.65833279
-104.34166737,26.65833279
-104.34166737,26.64999945
</coordinates>
</LinearRing>
</innerBoundaryIs>
<innerBoundaryIs>
<LinearRing>
<coordinates>
-104.33333404,26.65833279
-104.32500071,26.65833279
-104.31666737,26.65833279
-104.31666737,26.66666612
-104.32500071,26.66666612
-104.33333404,26.66666612
-104.33333404,26.65833279
</coordinates>
</LinearRing>
</innerBoundaryIs>
<innerBoundaryIs>
<LinearRing>
<coordinates>
-104.21666738,26.64999945
-104.22500071,26.64999945
-104.22500071,26.64166612
-104.21666738,26.64166612
-104.21666738,26.64999945
</coordinates>
</LinearRing>
</innerBoundaryIs>
<innerBoundaryIs>
<LinearRing>
<coordinates>
-104.16666738,26.65833279
-104.17500071,26.65833279
-104.17500071,26.64999945
-104.16666738,26.64999945
-104.16666738,26.65833279
</coordinates>
</LinearRing>
</innerBoundaryIs>
<innerBoundaryIs>
<LinearRing>
<coordinates>
-104.16666738,26.53333279
-104.17500071,26.53333279
-104.17500071,26.52499946
-104.17500071,26.51666613
-104.16666738,26.51666613
-104.16666738,26.52499946
-104.16666738,26.53333279
</coordinates>
</LinearRing>
</innerBoundaryIs>
<innerBoundaryIs>
<LinearRing>
<coordinates>
-103.96666739,26.41666613
-103.97500072,26.41666613
-103.97500072,26.4083328
-103.96666739,26.4083328
-103.96666739,26.41666613
</coordinates>
</LinearRing>
</innerBoundaryIs>
<innerBoundaryIs>
<LinearRing>
<coordinates>
-104.05000072,26.44166613
-104.04166738,26.44166613
-104.03333405,26.44166613
-104.02500072,26.44166613
-104.02500072,26.4333328
-104.01666739,26.4333328
-104.01666739,26.42499946
-104.01666739,26.41666613
-104.00833405,26.41666613
-104.00000072,26.41666613
-103.99166739,26.41666613
-103.98333405,26.41666613
-103.98333405,26.42499946
-103.98333405,26.4333328
-103.99166739,26.4333328
-103.99166739,26.42499946
-104.00000072,26.42499946
-104.00833405,26.42499946
-104.00833405,26.4333328
-104.00833405,26.44166613
-104.00000072,26.44166613
-104.00000072,26.44999946
-104.00833405,26.44999946
-104.01666739,26.44999946
-104.02500072,26.44999946
-104.02500072,26.4583328
-104.03333405,26.4583328
-104.03333405,26.46666613
-104.04166738,26.46666613
-104.04166738,26.4583328
-104.05000072,26.4583328
-104.05000072,26.44999946
-104.05000072,26.44166613
</coordinates>
</LinearRing>
</innerBoundaryIs>
<innerBoundaryIs>
<LinearRing>
<coordinates>
-104.00000072,26.44999946
-103.99166739,26.44999946
-103.98333405,26.44999946
-103.97500072,26.44999946
-103.97500072,26.4583328
-103.98333405,26.4583328
-103.99166739,26.4583328
-104.00000072,26.4583328
-104.00000072,26.44999946
</coordinates>
</LinearRing>
</innerBoundaryIs>
<innerBoundaryIs>
<LinearRing>
<coordinates>
-104.05000072,26.4583328
-104.05000072,26.46666613
-104.05833405,26.46666613
-104.05833405,26.4583328
-104.05000072,26.4583328
</coordinates>
</LinearRing>
</innerBoundaryIs>
<innerBoundaryIs>
<LinearRing>
<coordinates>
-104.21666738,26.4333328
-104.21666738,26.44166613
-104.21666738,26.44999946
-104.22500071,26.44999946
-104.22500071,26.44166613
-104.23333404,26.44166613
-104.24166738,26.44166613
-104.24166738,26.4333328
-104.23333404,26.4333328
-104.22500071,26.4333328
-104.21666738,26.4333328
</coordinates>
</LinearRing>
</innerBoundaryIs>
<innerBoundaryIs>
<LinearRing>
<coordinates>
-104.00000072,26.46666613
-103.99166739,26.46666613
-103.99166739,26.47499946
-104.00000072,26.47499946
-104.00000072,26.46666613
</coordinates>
</LinearRing>
</innerBoundaryIs>
<innerBoundaryIs>
<LinearRing>
<coordinates>
-104.00000072,26.47499946
-104.00000072,26.48333279
-104.00000072,26.49166613
-104.00833405,26.49166613
-104.00833405,26.48333279
-104.00833405,26.47499946
-104.00000072,26.47499946
</coordinates>
</LinearRing>
</innerBoundaryIs>
<innerBoundaryIs>
<LinearRing>
<coordinates>
-104.25833404,26.64166612
-104.25833404,26.63333279
-104.25833404,26.62499946
-104.25833404,26.61666612
-104.25000071,26.61666612
-104.25000071,26.62499946
-104.24166738,26.62499946
-104.23333404,26.62499946
-104.23333404,26.63333279
-104.23333404,26.64166612
-104.23333404,26.64999945
-104.24166738,26.64999945
-104.25000071,26.64999945
-104.25000071,26.64166612
-104.25833404,26.64166612
</coordinates>
</LinearRing>
</innerBoundaryIs>
<innerBoundaryIs>
<LinearRing>
<coordinates>
-104.25000071,26.61666612
-104.25000071,26.60833279
-104.25833404,26.60833279
-104.25833404,26.59999946
-104.25000071,26.59999946
-104.24166738,26.59999946
-104.24166738,26.60833279
-104.23333404,26.60833279
-104.22500071,26.60833279
-104.22500071,26.61666612
-104.23333404,26.61666612
-104.24166738,26.61666612
-104.25000071,26.61666612
</coordinates>
</LinearRing>
</innerBoundaryIs>
<innerBoundaryIs>
<LinearRing>
<coordinates>
-104.22500071,26.60833279
-104.22500071,26.59999946
-104.21666738,26.59999946
-104.20833404,26.59999946
-104.20833404,26.60833279
-104.21666738,26.60833279
-104.22500071,26.60833279
</coordinates>
</LinearRing>
</innerBoundaryIs>
<innerBoundaryIs>
<LinearRing>
<coordinates>
-104.13333405,26.51666613
-104.12500071,26.51666613
-104.12500071,26.52499946
-104.12500071,26.53333279
-104.13333405,26.53333279
-104.13333405,26.52499946
-104.13333405,26.51666613
</coordinates>
</LinearRing>
</innerBoundaryIs>
<innerBoundaryIs>
<LinearRing>
<coordinates>
-104.26666738,26.42499946
-104.25833404,26.42499946
-104.25000071,26.42499946
-104.25000071,26.4333328
-104.25833404,26.4333328
-104.26666738,26.4333328
-104.26666738,26.42499946
</coordinates>
</LinearRing>
</innerBoundaryIs>
<innerBoundaryIs>
<LinearRing>
<coordinates>
-104.00833405,26.52499946
-104.00000072,26.52499946
-104.00000072,26.53333279
-104.00833405,26.53333279
-104.00833405,26.52499946
</coordinates>
</LinearRing>
</innerBoundaryIs>
<innerBoundaryIs>
<LinearRing>
<coordinates>
-104.27500071,26.64166612
-104.26666738,26.64166612
-104.26666738,26.64999945
-104.25833404,26.64999945
-104.25833404,26.65833279
-104.26666738,26.65833279
-104.27500071,26.65833279
-104.27500071,26.64999945
-104.28333404,26.64999945
-104.28333404,26.64166612
-104.27500071,26.64166612
</coordinates>
</LinearRing>
</innerBoundaryIs>
<innerBoundaryIs>
<LinearRing>
<coordinates>
-104.30833404,26.66666612
-104.30833404,26.65833279
-104.30000071,26.65833279
-104.30000071,26.64999945
-104.29166737,26.64999945
-104.29166737,26.65833279
-104.29166737,26.66666612
-104.30000071,26.66666612
-104.30833404,26.66666612
</coordinates>
</LinearRing>
</innerBoundaryIs>
<innerBoundaryIs>
<LinearRing>
<coordinates>
-104.25000071,26.66666612
-104.25000071,26.65833279
-104.24166738,26.65833279
-104.24166738,26.66666612
-104.25000071,26.66666612
</coordinates>
</LinearRing>
</innerBoundaryIs>
</Polygon>
<Polygon>
<outerBoundaryIs>
<LinearRing>
<coordinates>
-104.15833405,26.69166612
-104.15833405,26.68333279
-104.16666738,26.68333279
-104.17500071,26.68333279
-104.17500071,26.69166612
-104.18333405,26.69166612
-104.18333405,26.69999945
-104.18333405,26.70833279
-104.18333405,26.71666612
-104.17500071,26.71666612
-104.17500071,26.72499945
-104.17500071,26.73333278
-104.16666738,26.73333278
-104.16666738,26.72499945
-104.15833405,26.72499945
-104.15000071,26.72499945
-104.15000071,26.73333278
-104.14166738,26.73333278
-104.13333405,26.73333278
-104.13333405,26.72499945
-104.13333405,26.71666612
-104.13333405,26.70833279
-104.14166738,26.70833279
-104.14166738,26.69999945
-104.15000071,26.69999945
-104.15000071,26.69166612
-104.15833405,26.69166612
</coordinates>
</LinearRing>
</outerBoundaryIs>
</Polygon>
<Polygon>
<outerBoundaryIs>
<LinearRing>
<coordinates>
-104.94166735,26.68333279
-104.93333402,26.68333279
-104.93333402,26.67499945
-104.94166735,26.67499945
-104.95000068,26.67499945
-104.95000068,26.68333279
-104.95000068,26.69166612
-104.94166735,26.69166612
-104.94166735,26.68333279
</coordinates>
</LinearRing>
</outerBoundaryIs>
</Polygon>
<Polygon>
<outerBoundaryIs>
<LinearRing>
<coordinates>
-104.75000069,26.53333279
-104.75000069,26.52499946
-104.75833402,26.52499946
-104.75833402,26.53333279
-104.76666736,26.53333279
-104.76666736,26.54166613
-104.77500069,26.54166613
-104.77500069,26.54999946
-104.77500069,26.55833279
-104.77500069,26.56666612
-104.78333402,26.56666612
-104.79166735,26.56666612
-104.80000069,26.56666612
-104.80000069,26.55833279
-104.80000069,26.54999946
-104.79166735,26.54999946
-104.79166735,26.54166613
-104.79166735,26.53333279
-104.80000069,26.53333279
-104.80833402,26.53333279
-104.81666735,26.53333279
-104.81666735,26.54166613
-104.82500069,26.54166613
-104.82500069,26.54999946
-104.83333402,26.54999946
-104.84166735,26.54999946
-104.85000069,26.54999946
-104.85833402,26.54999946
-104.85833402,26.55833279
-104.85000069,26.55833279
-104.84166735,26.55833279
-104.83333402,26.55833279
-104.83333402,26.56666612
-104.82500069,26.56666612
-104.82500069,26.57499946
-104.82500069,26.58333279
-104.81666735,26.58333279
-104.81666735,26.57499946
-104.80833402,26.57499946
-104.80833402,26.58333279
-104.80833402,26.59166612
-104.80000069,26.59166612
-104.80000069,26.59999946
-104.80000069,26.60833279
-104.80000069,26.61666612
-104.79166735,26.61666612
-104.79166735,26.62499946
-104.79166735,26.63333279
-104.80000069,26.63333279
-104.80833402,26.63333279
-104.80833402,26.64166612
-104.80000069,26.64166612
-104.80000069,26.64999945
-104.80000069,26.65833279
-104.80833402,26.65833279
-104.80833402,26.66666612
-104.81666735,26.66666612
-104.81666735,26.67499945
-104.81666735,26.68333279
-104.81666735,26.69166612
-104.80833402,26.69166612
-104.80833402,26.69999945
-104.80000069,26.69999945
-104.80000069,26.70833279
-104.80000069,26.71666612
-104.79166735,26.71666612
-104.79166735,26.72499945
-104.79166735,26.73333278
-104.79166735,26.74166612
-104.80000069,26.74166612
-104.80833402,26.74166612
-104.80833402,26.74999945
-104.80833402,26.75833278
-104.80833402,26.76666612
-104.80000069,26.76666612
-104.80000069,26.75833278
-104.80000069,26.74999945
-104.79166735,26.74999945
-104.78333402,26.74999945
-104.78333402,26.74166612
-104.78333402,26.73333278
-104.78333402,26.72499945
-104.78333402,26.71666612
-104.78333402,26.70833279
-104.77500069,26.70833279
-104.77500069,26.69999945
-104.77500069,26.69166612
-104.78333402,26.69166612
-104.78333402,26.68333279
-104.77500069,26.68333279
-104.77500069,26.67499945
-104.78333402,26.67499945
-104.78333402,26.66666612
-104.78333402,26.65833279
-104.78333402,26.64999945
-104.77500069,26.64999945
-104.77500069,26.64166612
-104.78333402,26.64166612
-104.78333402,26.63333279
-104.77500069,26.63333279
-104.77500069,26.62499946
-104.77500069,26.61666612
-104.77500069,26.60833279
-104.76666736,26.60833279
-104.76666736,26.59999946
-104.76666736,26.59166612
-104.76666736,26.58333279
-104.76666736,26.57499946
-104.76666736,26.56666612
-104.75833402,26.56666612
-104.75833402,26.55833279
-104.75833402,26.54999946
-104.75833402,26.54166613
-104.75000069,26.54166613
-104.75000069,26.53333279
</coordinates>
</LinearRing>
</outerBoundaryIs>
</Polygon>
<Polygon>
<outerBoundaryIs>
<LinearRing>
<coordinates>
-104.30833404,26.69999945
-104.30000071,26.69999945
-104.30000071,26.69166612
-104.30833404,26.69166612
-104.31666737,26.69166612
-104.32500071,26.69166612
-104.33333404,26.69166612
-104.33333404,26.69999945
-104.32500071,26.69999945
-104.31666737,26.69999945
-104.30833404,26.69999945
</coordinates>
</LinearRing>
</outerBoundaryIs>
</Polygon>
<Polygon>
<outerBoundaryIs>
<LinearRing>
<coordinates>
-104.46666737,27.00833277
-104.45833403,27.00833277
-104.45833403,26.99999944
-104.46666737,26.99999944
-104.46666737,27.00833277
</coordinates>
</LinearRing>
</outerBoundaryIs>
</Polygon>
<Polygon>
<outerBoundaryIs>
<LinearRing>
<coordinates>
-104.4750007,27.01666611
-104.46666737,27.01666611
-104.46666737,27.00833277
-104.4750007,27.00833277
-104.4750007,27.01666611
</coordinates>
</LinearRing>
</outerBoundaryIs>
</Polygon>
<Polygon>
<outerBoundaryIs>
<LinearRing>
<coordinates>
-104.70833402,27.02499944
-104.70000069,27.02499944
-104.70000069,27.01666611
-104.70833402,27.01666611
-104.70833402,27.02499944
</coordinates>
</LinearRing>
</outerBoundaryIs>
</Polygon>
<Polygon>
<outerBoundaryIs>
<LinearRing>
<coordinates>
-104.36666737,27.02499944
-104.35833404,27.02499944
-104.35833404,27.01666611
-104.36666737,27.01666611
-104.36666737,27.02499944
</coordinates>
</LinearRing>
</outerBoundaryIs>
</Polygon>
<Polygon>
<outerBoundaryIs>
<LinearRing>
<coordinates>
-104.36666737,27.00833277
-104.36666737,26.99999944
-104.3750007,26.99999944
-104.3750007,27.00833277
-104.38333404,27.00833277
-104.39166737,27.00833277
-104.39166737,27.01666611
-104.39166737,27.02499944
-104.39166737,27.03333277
-104.38333404,27.03333277
-104.38333404,27.02499944
-104.38333404,27.01666611
-104.3750007,27.01666611
-104.36666737,27.01666611
-104.36666737,27.00833277
</coordinates>
</LinearRing>
</outerBoundaryIs>
</Polygon>
<Polygon>
<outerBoundaryIs>
<LinearRing>
<coordinates>
-104.77500069,27.1416661
-104.76666736,27.1416661
-104.76666736,27.13333277
-104.77500069,27.13333277
-104.78333402,27.13333277
-104.78333402,27.1416661
-104.77500069,27.1416661
</coordinates>
</LinearRing>
</outerBoundaryIs>
</Polygon>
<Polygon>
<outerBoundaryIs>
<LinearRing>
<coordinates>
-105.14166734,27.1416661
-105.14166734,27.13333277
-105.15000067,27.13333277
-105.15000067,27.1416661
-105.15833401,27.1416661
-105.15833401,27.14999943
-105.15000067,27.14999943
-105.14166734,27.14999943
-105.13333401,27.14999943
-105.13333401,27.1416661
-105.14166734,27.1416661
</coordinates>
</LinearRing>
</outerBoundaryIs>
</Polygon>
<Polygon>
<outerBoundaryIs>
<LinearRing>
<coordinates>
-104.30000071,27.0916661
-104.30000071,27.08333277
-104.30833404,27.08333277
-104.31666737,27.08333277
-104.31666737,27.0916661
-104.32500071,27.0916661
-104.32500071,27.09999944
-104.31666737,27.09999944
-104.30833404,27.09999944
-104.30000071,27.09999944
-104.30000071,27.0916661
</coordinates>
</LinearRing>
</outerBoundaryIs>
</Polygon>
<Polygon>
<outerBoundaryIs>
<LinearRing>
<coordinates>
-104.27500071,27.23333276
-104.26666738,27.23333276
-104.26666738,27.22499943
-104.27500071,27.22499943
-104.28333404,27.22499943
-104.28333404,27.23333276
-104.27500071,27.23333276
</coordinates>
</LinearRing>
</outerBoundaryIs>
</Polygon>
<Polygon>
<outerBoundaryIs>
<LinearRing>
<coordinates>
-104.22500071,27.29999943
-104.21666738,27.29999943
-104.21666738,27.2916661
-104.22500071,27.2916661
-104.22500071,27.29999943
</coordinates>
</LinearRing>
</outerBoundaryIs>
</Polygon>
<Polygon>
<outerBoundaryIs>
<LinearRing>
<coordinates>
-104.48333403,27.2666661
-104.48333403,27.25833276
-104.49166737,27.25833276
-104.49166737,27.2666661
-104.49166737,27.27499943
-104.48333403,27.27499943
-104.48333403,27.2666661
</coordinates>
</LinearRing>
</outerBoundaryIs>
</Polygon>
<Polygon>
<outerBoundaryIs>
<LinearRing>
<coordinates>
-104.50833403,27.27499943
-104.5000007,27.27499943
-104.5000007,27.2666661
-104.50833403,27.2666661
-104.50833403,27.27499943
</coordinates>
</LinearRing>
</outerBoundaryIs>
</Polygon>
<Polygon>
<outerBoundaryIs>
<LinearRing>
<coordinates>
-104.63333403,27.27499943
-104.62500069,27.27499943
-104.62500069,27.2666661
-104.63333403,27.2666661
-104.63333403,27.27499943
</coordinates>
</LinearRing>
</outerBoundaryIs>
</Polygon>
<Polygon>
<outerBoundaryIs>
<LinearRing>
<coordinates>
-104.29166737,27.29999943
-104.28333404,27.29999943
-104.28333404,27.2916661
-104.29166737,27.2916661
-104.29166737,27.29999943
</coordinates>
</LinearRing>
</outerBoundaryIs>
</Polygon>
<Polygon>
<outerBoundaryIs>
<LinearRing>
<coordinates>
-104.26666738,27.29999943
-104.25833404,27.29999943
-104.25833404,27.2916661
-104.26666738,27.2916661
-104.26666738,27.29999943
</coordinates>
</LinearRing>
</outerBoundaryIs>
</Polygon>
<Polygon>
<outerBoundaryIs>
<LinearRing>
<coordinates>
-104.28333404,27.2916661
-104.27500071,27.2916661
-104.27500071,27.28333276
-104.28333404,27.28333276
-104.28333404,27.2916661
</coordinates>
</LinearRing>
</outerBoundaryIs>
</Polygon>
<Polygon>
<outerBoundaryIs>
<LinearRing>
<coordinates>
-104.49166737,27.28333276
-104.49166737,27.27499943
-104.5000007,27.27499943
-104.5000007,27.28333276
-104.5000007,27.2916661
-104.49166737,27.2916661
-104.49166737,27.28333276
</coordinates>
</LinearRing>
</outerBoundaryIs>
</Polygon>
<Polygon>
<outerBoundaryIs>
<LinearRing>
<coordinates>
-104.25833404,27.2416661
-104.25000071,27.2416661
-104.25000071,27.23333276
-104.25833404,27.23333276
-104.25833404,27.2416661
</coordinates>
</LinearRing>
</outerBoundaryIs>
</Polygon>
<Polygon>
<outerBoundaryIs>
<LinearRing>
<coordinates>
-104.68333403,27.24999943
-104.68333403,27.2416661
-104.69166736,27.2416661
-104.69166736,27.24999943
-104.69166736,27.25833276
-104.70000069,27.25833276
-104.70833402,27.25833276
-104.70833402,27.2666661
-104.70000069,27.2666661
-104.69166736,27.2666661
-104.69166736,27.27499943
-104.68333403,27.27499943
-104.68333403,27.2666661
-104.68333403,27.25833276
-104.68333403,27.24999943
</coordinates>
</LinearRing>
</outerBoundaryIs>
</Polygon>
<Polygon>
<outerBoundaryIs>
<LinearRing>
<coordinates>
-104.69166736,27.23333276
-104.69166736,27.22499943
-104.70000069,27.22499943
-104.70000069,27.23333276
-104.70000069,27.2416661
-104.69166736,27.2416661
-104.69166736,27.23333276
</coordinates>
</LinearRing>
</outerBoundaryIs>
</Polygon>
<Polygon>
<outerBoundaryIs>
<LinearRing>
<coordinates>
-104.97500068,27.25833276
-104.96666735,27.25833276
-104.96666735,27.24999943
-104.97500068,27.24999943
-104.97500068,27.25833276
</coordinates>
</LinearRing>
</outerBoundaryIs>
</Polygon>
<Polygon>
<outerBoundaryIs>
<LinearRing>
<coordinates>
-105.258334,26.98333277
-105.25000067,26.98333277
-105.25000067,26.97499944
-105.258334,26.97499944
-105.26666734,26.97499944
-105.26666734,26.98333277
-105.258334,26.98333277
</coordinates>
</LinearRing>
</outerBoundaryIs>
</Polygon>
<Polygon>
<outerBoundaryIs>
<LinearRing>
<coordinates>
-104.29166737,26.98333277
-104.29166737,26.97499944
-104.30000071,26.97499944
-104.30000071,26.98333277
-104.30000071,26.99166611
-104.29166737,26.99166611
-104.28333404,26.99166611
-104.28333404,26.98333277
-104.29166737,26.98333277
</coordinates>
</LinearRing>
</outerBoundaryIs>
</Polygon>
<Polygon>
<outerBoundaryIs>
<LinearRing>
<coordinates>
-104.78333402,26.98333277
-104.77500069,26.98333277
-104.77500069,26.97499944
-104.78333402,26.97499944
-104.78333402,26.98333277
</coordinates>
</LinearRing>
</outerBoundaryIs>
</Polygon>
<Polygon>
<outerBoundaryIs>
<LinearRing>
<coordinates>
-105.21666734,26.96666611
-105.21666734,26.95833278
-105.22500067,26.95833278
-105.233334,26.95833278
-105.233334,26.96666611
-105.24166734,26.96666611
-105.25000067,26.96666611
-105.25000067,26.97499944
-105.24166734,26.97499944
-105.24166734,26.98333277
-105.233334,26.98333277
-105.22500067,26.98333277
-105.21666734,26.98333277
-105.208334,26.98333277
-105.208334,26.97499944
-105.21666734,26.97499944
-105.21666734,26.96666611
</coordinates>
</LinearRing>
</outerBoundaryIs>
</Polygon>
<Polygon>
<outerBoundaryIs>
<LinearRing>
<coordinates>
-104.28333404,26.99999944
-104.27500071,26.99999944
-104.26666738,26.99999944
-104.26666738,26.99166611
-104.27500071,26.99166611
-104.28333404,26.99166611
-104.28333404,26.99999944
</coordinates>
</LinearRing>
</outerBoundaryIs>
</Polygon>
<Polygon>
<outerBoundaryIs>
<LinearRing>
<coordinates>
-104.58333403,26.27499947
-104.5750007,26.27499947
-104.5750007,26.26666614
-104.58333403,26.26666614
-104.59166736,26.26666614
-104.59166736,26.27499947
-104.58333403,26.27499947
</coordinates>
</LinearRing>
</outerBoundaryIs>
</Polygon>
<Polygon>
<outerBoundaryIs>
<LinearRing>
<coordinates>
-104.77500069,26.27499947
-104.76666736,26.27499947
-104.76666736,26.26666614
-104.77500069,26.26666614
-104.77500069,26.27499947
</coordinates>
</LinearRing>
</outerBoundaryIs>
</Polygon>
<Polygon>
<outerBoundaryIs>
<LinearRing>
<coordinates>
-104.75833402,26.2583328
-104.75000069,26.2583328
-104.75000069,26.24999947
-104.75833402,26.24999947
-104.76666736,26.24999947
-104.76666736,26.2583328
-104.76666736,26.26666614
-104.75833402,26.26666614
-104.75833402,26.2583328
</coordinates>
</LinearRing>
</outerBoundaryIs>
</Polygon>
<Polygon>
<outerBoundaryIs>
<LinearRing>
<coordinates>
-104.5750007,26.21666614
-104.5750007,26.20833281
-104.58333403,26.20833281
-104.59166736,26.20833281
-104.59166736,26.21666614
-104.59166736,26.22499947
-104.6000007,26.22499947
-104.6000007,26.21666614
-104.60833403,26.21666614
-104.60833403,26.20833281
-104.61666736,26.20833281
-104.61666736,26.21666614
-104.61666736,26.22499947
-104.60833403,26.22499947
-104.60833403,26.2333328
-104.61666736,26.2333328
-104.62500069,26.2333328
-104.63333403,26.2333328
-104.64166736,26.2333328
-104.64166736,26.24166614
-104.63333403,26.24166614
-104.63333403,26.24999947
-104.62500069,26.24999947
-104.62500069,26.24166614
-104.61666736,26.24166614
-104.60833403,26.24166614
-104.60833403,26.24999947
-104.60833403,26.2583328
-104.61666736,26.2583328
-104.61666736,26.26666614
-104.60833403,26.26666614
-104.6000007,26.26666614
-104.59166736,26.26666614
-104.59166736,26.2583328
-104.58333403,26.2583328
-104.58333403,26.24999947
-104.58333403,26.24166614
-104.59166736,26.24166614
-104.59166736,26.2333328
-104.58333403,26.2333328
-104.58333403,26.22499947
-104.5750007,26.22499947
-104.5750007,26.21666614
</coordinates>
</LinearRing>
</outerBoundaryIs>
</Polygon>
<Polygon>
<outerBoundaryIs>
<LinearRing>
<coordinates>
-103.98333405,26.22499947
-103.98333405,26.21666614
-103.99166739,26.21666614
-103.99166739,26.22499947
-104.00000072,26.22499947
-104.00000072,26.2333328
-104.00000072,26.24166614
-104.00833405,26.24166614
-104.00833405,26.24999947
-104.00000072,26.24999947
-103.99166739,26.24999947
-103.99166739,26.2583328
-103.98333405,26.2583328
-103.98333405,26.26666614
-103.98333405,26.27499947
-103.97500072,26.27499947
-103.97500072,26.2833328
-103.96666739,26.2833328
-103.95833405,26.2833328
-103.95833405,26.29166614
-103.95000072,26.29166614
-103.95000072,26.29999947
-103.94166739,26.29999947
-103.93333406,26.29999947
-103.93333406,26.3083328
-103.92500072,26.3083328
-103.92500072,26.29999947
-103.91666739,26.29999947
-103.91666739,26.29166614
-103.90833406,26.29166614
-103.90833406,26.2833328
-103.90833406,26.27499947
-103.91666739,26.27499947
-103.92500072,26.27499947
-103.92500072,26.2833328
-103.93333406,26.2833328
-103.94166739,26.2833328
-103.95000072,26.2833328
-103.95000072,26.27499947
-103.95833405,26.27499947
-103.95833405,26.26666614
-103.96666739,26.26666614
-103.96666739,26.2583328
-103.96666739,26.24999947
-103.96666739,26.24166614
-103.96666739,26.2333328
-103.97500072,26.2333328
-103.97500072,26.22499947
-103.98333405,26.22499947
</coordinates>
</LinearRing>
</outerBoundaryIs>
</Polygon>
<Polygon>
<outerBoundaryIs>
<LinearRing>
<coordinates>
-104.66666736,26.2833328
-104.65833403,26.2833328
-104.65833403,26.29166614
-104.65000069,26.29166614
-104.65000069,26.2833328
-104.65000069,26.27499947
-104.65833403,26.27499947
-104.66666736,26.27499947
-104.66666736,26.2833328
</coordinates>
</LinearRing>
</outerBoundaryIs>
</Polygon>
<Polygon>
<outerBoundaryIs>
<LinearRing>
<coordinates>
-104.6000007,26.2833328
-104.59166736,26.2833328
-104.59166736,26.27499947
-104.6000007,26.27499947
-104.6000007,26.2833328
</coordinates>
</LinearRing>
</outerBoundaryIs>
</Polygon>
<Polygon>
<outerBoundaryIs>
<LinearRing>
<coordinates>
-104.75833402,27.36666609
-104.75000069,27.36666609
-104.75000069,27.35833276
-104.75833402,27.35833276
-104.75833402,27.36666609
</coordinates>
</LinearRing>
</outerBoundaryIs>
</Polygon>
<Polygon>
<outerBoundaryIs>
<LinearRing>
<coordinates>
-104.69166736,27.39999942
-104.69166736,27.39166609
-104.70000069,27.39166609
-104.70000069,27.39999942
-104.70000069,27.40833276
-104.69166736,27.40833276
-104.69166736,27.41666609
-104.68333403,27.41666609
-104.68333403,27.40833276
-104.68333403,27.39999942
-104.69166736,27.39999942
</coordinates>
</LinearRing>
</outerBoundaryIs>
</Polygon>
<Polygon>
<outerBoundaryIs>
<LinearRing>
<coordinates>
-104.36666737,27.40833276
-104.35833404,27.40833276
-104.35833404,27.39999942
-104.36666737,27.39999942
-104.36666737,27.40833276
</coordinates>
</LinearRing>
</outerBoundaryIs>
</Polygon>
<Polygon>
<outerBoundaryIs>
<LinearRing>
<coordinates>
-104.07500072,27.38333276
-104.06666738,27.38333276
-104.06666738,27.37499943
-104.07500072,27.37499943
-104.07500072,27.38333276
</coordinates>
</LinearRing>
</outerBoundaryIs>
</Polygon>
<Polygon>
<outerBoundaryIs>
<LinearRing>
<coordinates>
-104.74166736,27.37499943
-104.74166736,27.36666609
-104.75000069,27.36666609
-104.75000069,27.37499943
-104.75833402,27.37499943
-104.75833402,27.38333276
-104.75000069,27.38333276
-104.74166736,27.38333276
-104.74166736,27.37499943
</coordinates>
</LinearRing>
</outerBoundaryIs>
</Polygon>
<Polygon>
<outerBoundaryIs>
<LinearRing>
<coordinates>
-104.76666736,27.37499943
-104.75833402,27.37499943
-104.75833402,27.36666609
-104.76666736,27.36666609
-104.76666736,27.37499943
</coordinates>
</LinearRing>
</outerBoundaryIs>
</Polygon>
<Polygon>
<outerBoundaryIs>
<LinearRing>
<coordinates>
-104.85000069,27.44999942
-104.84166735,27.44999942
-104.84166735,27.44166609
-104.85000069,27.44166609
-104.85000069,27.44999942
</coordinates>
</LinearRing>
</outerBoundaryIs>
</Polygon>
<Polygon>
<outerBoundaryIs>
<LinearRing>
<coordinates>
-104.96666735,27.48333275
-104.95833401,27.48333275
-104.95833401,27.47499942
-104.96666735,27.47499942
-104.96666735,27.48333275
</coordinates>
</LinearRing>
</outerBoundaryIs>
</Polygon>
<Polygon>
<outerBoundaryIs>
<LinearRing>
<coordinates>
-104.46666737,27.49166609
-104.45833403,27.49166609
-104.45833403,27.48333275
-104.46666737,27.48333275
-104.46666737,27.49166609
</coordinates>
</LinearRing>
</outerBoundaryIs>
</Polygon>
<Polygon>
<outerBoundaryIs>
<LinearRing>
<coordinates>
-104.75000069,27.49166609
-104.74166736,27.49166609
-104.74166736,27.48333275
-104.75000069,27.48333275
-104.75000069,27.49166609
</coordinates>
</LinearRing>
</outerBoundaryIs>
</Polygon>
<Polygon>
<outerBoundaryIs>
<LinearRing>
<coordinates>
-103.96666739,27.45833276
-103.95833405,27.45833276
-103.95833405,27.44999942
-103.96666739,27.44999942
-103.97500072,27.44999942
-103.97500072,27.45833276
-103.97500072,27.46666609
-103.96666739,27.46666609
-103.96666739,27.45833276
</coordinates>
</LinearRing>
</outerBoundaryIs>
</Polygon>
<Polygon>
<outerBoundaryIs>
<LinearRing>
<coordinates>
-104.93333402,27.46666609
-104.92500068,27.46666609
-104.92500068,27.45833276
-104.93333402,27.45833276
-104.93333402,27.46666609
</coordinates>
</LinearRing>
</outerBoundaryIs>
</Polygon>
<Polygon>
<outerBoundaryIs>
<LinearRing>
<coordinates>
-105.21666734,27.46666609
-105.208334,27.46666609
-105.208334,27.45833276
-105.21666734,27.45833276
-105.21666734,27.46666609
</coordinates>
</LinearRing>
</outerBoundaryIs>
</Polygon>
<Polygon>
<outerBoundaryIs>
<LinearRing>
<coordinates>
-104.70833402,27.47499942
-104.70833402,27.46666609
-104.71666736,27.46666609
-104.71666736,27.47499942
-104.72500069,27.47499942
-104.72500069,27.48333275
-104.71666736,27.48333275
-104.70833402,27.48333275
-104.70000069,27.48333275
-104.70000069,27.47499942
-104.70833402,27.47499942
</coordinates>
</LinearRing>
</outerBoundaryIs>
</Polygon>
<Polygon>
<outerBoundaryIs>
<LinearRing>
<coordinates>
-104.76666736,27.38333276
-104.76666736,27.37499943
-104.77500069,27.37499943
-104.77500069,27.38333276
-104.78333402,27.38333276
-104.78333402,27.39166609
-104.79166735,27.39166609
-104.79166735,27.39999942
-104.80000069,27.39999942
-104.80000069,27.40833276
-104.80833402,27.40833276
-104.81666735,27.40833276
-104.82500069,27.40833276
-104.82500069,27.41666609
-104.82500069,27.42499942
-104.83333402,27.42499942
-104.83333402,27.43333276
-104.84166735,27.43333276
-104.84166735,27.44166609
-104.83333402,27.44166609
-104.83333402,27.44999942
-104.83333402,27.45833276
-104.84166735,27.45833276
-104.84166735,27.46666609
-104.84166735,27.47499942
-104.85000069,27.47499942
-104.85833402,27.47499942
-104.85833402,27.48333275
-104.85000069,27.48333275
-104.85000069,27.49166609
-104.84166735,27.49166609
-104.83333402,27.49166609
-104.82500069,27.49166609
-104.82500069,27.48333275
-104.82500069,27.47499942
-104.81666735,27.47499942
-104.81666735,27.46666609
-104.81666735,27.45833276
-104.80833402,27.45833276
-104.80000069,27.45833276
-104.80000069,27.44999942
-104.80000069,27.44166609
-104.80000069,27.43333276
-104.79166735,27.43333276
-104.79166735,27.42499942
-104.79166735,27.41666609
-104.78333402,27.41666609
-104.78333402,27.40833276
-104.77500069,27.40833276
-104.77500069,27.39999942
-104.76666736,27.39999942
-104.76666736,27.39166609
-104.75833402,27.39166609
-104.75833402,27.38333276
-104.76666736,27.38333276
</coordinates>
</LinearRing>
</outerBoundaryIs>
<innerBoundaryIs>
<LinearRing>
<coordinates>
-104.84166735,27.47499942
-104.83333402,27.47499942
-104.83333402,27.48333275
-104.84166735,27.48333275
-104.84166735,27.47499942
</coordinates>
</LinearRing>
</innerBoundaryIs>
</Polygon>
<Polygon>
<outerBoundaryIs>
<LinearRing>
<coordinates>
-104.35833404,27.43333276
-104.35000071,27.43333276
-104.35000071,27.42499942
-104.35833404,27.42499942
-104.35833404,27.43333276
</coordinates>
</LinearRing>
</outerBoundaryIs>
</Polygon>
<Polygon>
<outerBoundaryIs>
<LinearRing>
<coordinates>
-104.35000071,27.44166609
-104.34166737,27.44166609
-104.34166737,27.43333276
-104.35000071,27.43333276
-104.35000071,27.44166609
</coordinates>
</LinearRing>
</outerBoundaryIs>
</Polygon>
<Polygon>
<outerBoundaryIs>
<LinearRing>
<coordinates>
-103.86666739,27.57499942
-103.85833406,27.57499942
-103.85833406,27.56666608
-103.86666739,27.56666608
-103.86666739,27.57499942
</coordinates>
</LinearRing>
</outerBoundaryIs>
</Polygon>
<Polygon>
<outerBoundaryIs>
<LinearRing>
<coordinates>
-103.98333405,27.55833275
-103.97500072,27.55833275
-103.97500072,27.54999942
-103.98333405,27.54999942
-103.98333405,27.55833275
</coordinates>
</LinearRing>
</outerBoundaryIs>
</Polygon>
<Polygon>
<outerBoundaryIs>
<LinearRing>
<coordinates>
-104.87500068,27.56666608
-104.87500068,27.55833275
-104.88333402,27.55833275
-104.88333402,27.56666608
-104.88333402,27.57499942
-104.87500068,27.57499942
-104.87500068,27.56666608
</coordinates>
</LinearRing>
</outerBoundaryIs>
</Polygon>
<Polygon>
<outerBoundaryIs>
<LinearRing>
<coordinates>
-104.15000071,27.54166609
-104.15000071,27.53333275
-104.15833405,27.53333275
-104.15833405,27.54166609
-104.15833405,27.54999942
-104.15000071,27.54999942
-104.15000071,27.54166609
</coordinates>
</LinearRing>
</outerBoundaryIs>
</Polygon>
<Polygon>
<outerBoundaryIs>
<LinearRing>
<coordinates>
-105.39166733,27.55833275
-105.383334,27.55833275
-105.383334,27.54999942
-105.39166733,27.54999942
-105.39166733,27.55833275
</coordinates>
</LinearRing>
</outerBoundaryIs>
</Polygon>
<Polygon>
<outerBoundaryIs>
<LinearRing>
<coordinates>
-103.90000072,27.61666608
-103.89166739,27.61666608
-103.89166739,27.60833275
-103.90000072,27.60833275
-103.90000072,27.61666608
</coordinates>
</LinearRing>
</outerBoundaryIs>
</Polygon>
<Polygon>
<outerBoundaryIs>
<LinearRing>
<coordinates>
-104.16666738,27.61666608
-104.15833405,27.61666608
-104.15833405,27.60833275
-104.16666738,27.60833275
-104.16666738,27.61666608
</coordinates>
</LinearRing>
</outerBoundaryIs>
</Polygon>
<Polygon>
<outerBoundaryIs>
<LinearRing>
<coordinates>
-105.24166734,27.60833275
-105.24166734,27.59999942
-105.25000067,27.59999942
-105.25000067,27.60833275
-105.25000067,27.61666608
-105.25000067,27.62499942
-105.24166734,27.62499942
-105.24166734,27.61666608
-105.24166734,27.60833275
</coordinates>
</LinearRing>
</outerBoundaryIs>
</Polygon>
<Polygon>
<outerBoundaryIs>
<LinearRing>
<coordinates>
-105.10833401,27.60833275
-105.10000068,27.60833275
-105.10000068,27.59999942
-105.10833401,27.59999942
-105.10833401,27.60833275
</coordinates>
</LinearRing>
</outerBoundaryIs>
</Polygon>
<Polygon>
<outerBoundaryIs>
<LinearRing>
<coordinates>
-104.15833405,27.60833275
-104.15000071,27.60833275
-104.14166738,27.60833275
-104.14166738,27.59999942
-104.15000071,27.59999942
-104.15833405,27.59999942
-104.15833405,27.60833275
</coordinates>
</LinearRing>
</outerBoundaryIs>
</Polygon>
<Polygon>
<outerBoundaryIs>
<LinearRing>
<coordinates>
-104.85000069,27.62499942
-104.84166735,27.62499942
-104.84166735,27.61666608
-104.85000069,27.61666608
-104.85000069,27.62499942
</coordinates>
</LinearRing>
</outerBoundaryIs>
</Polygon>
<Polygon>
<outerBoundaryIs>
<LinearRing>
<coordinates>
-104.75000069,27.62499942
-104.74166736,27.62499942
-104.74166736,27.61666608
-104.75000069,27.61666608
-104.75000069,27.62499942
</coordinates>
</LinearRing>
</outerBoundaryIs>
</Polygon>
<Polygon>
<outerBoundaryIs>
<LinearRing>
<coordinates>
-105.56666732,27.62499942
-105.55833399,27.62499942
-105.55833399,27.61666608
-105.56666732,27.61666608
-105.56666732,27.62499942
</coordinates>
</LinearRing>
</outerBoundaryIs>
</Polygon>
<Polygon>
<outerBoundaryIs>
<LinearRing>
<coordinates>
-104.85833402,27.63333275
-104.85000069,27.63333275
-104.85000069,27.62499942
-104.85833402,27.62499942
-104.85833402,27.63333275
</coordinates>
</LinearRing>
</outerBoundaryIs>
</Polygon>
<Polygon>
<outerBoundaryIs>
<LinearRing>
<coordinates>
-104.35833404,27.63333275
-104.35833404,27.62499942
-104.36666737,27.62499942
-104.36666737,27.63333275
-104.3750007,27.63333275
-104.3750007,27.64166608
-104.36666737,27.64166608
-104.35833404,27.64166608
-104.35833404,27.63333275
</coordinates>
</LinearRing>
</outerBoundaryIs>
</Polygon>
<Polygon>
<outerBoundaryIs>
<LinearRing>
<coordinates>
-103.90000072,27.62499942
-103.90000072,27.61666608
-103.90833406,27.61666608
-103.90833406,27.62499942
-103.91666739,27.62499942
-103.91666739,27.63333275
-103.90833406,27.63333275
-103.90833406,27.64166608
-103.90000072,27.64166608
-103.90000072,27.63333275
-103.90000072,27.62499942
</coordinates>
</LinearRing>
</outerBoundaryIs>
</Polygon>
<Polygon>
<outerBoundaryIs>
<LinearRing>
<coordinates>
-103.92500072,27.64166608
-103.91666739,27.64166608
-103.91666739,27.63333275
-103.92500072,27.63333275
-103.92500072,27.64166608
</coordinates>
</LinearRing>
</outerBoundaryIs>
</Polygon>
<Polygon>
<outerBoundaryIs>
<LinearRing>
<coordinates>
-104.82500069,27.64166608
-104.81666735,27.64166608
-104.81666735,27.63333275
-104.82500069,27.63333275
-104.82500069,27.64166608
</coordinates>
</LinearRing>
</outerBoundaryIs>
</Polygon>
<Polygon>
<outerBoundaryIs>
<LinearRing>
<coordinates>
-103.87500072,27.58333275
-103.86666739,27.58333275
-103.86666739,27.57499942
-103.87500072,27.57499942
-103.87500072,27.58333275
</coordinates>
</LinearRing>
</outerBoundaryIs>
</Polygon>
<Polygon>
<outerBoundaryIs>
<LinearRing>
<coordinates>
-104.11666738,27.58333275
-104.11666738,27.57499942
-104.12500071,27.57499942
-104.13333405,27.57499942
-104.13333405,27.58333275
-104.12500071,27.58333275
-104.12500071,27.59166608
-104.13333405,27.59166608
-104.13333405,27.59999942
-104.13333405,27.60833275
-104.12500071,27.60833275
-104.12500071,27.61666608
-104.11666738,27.61666608
-104.11666738,27.60833275
-104.11666738,27.59999942
-104.10833405,27.59999942
-104.10833405,27.59166608
-104.10833405,27.58333275
-104.11666738,27.58333275
</coordinates>
</LinearRing>
</outerBoundaryIs>
</Polygon>
<Polygon>
<outerBoundaryIs>
<LinearRing>
<coordinates>
-104.22500071,27.58333275
-104.21666738,27.58333275
-104.21666738,27.57499942
-104.22500071,27.57499942
-104.22500071,27.58333275
</coordinates>
</LinearRing>
</outerBoundaryIs>
</Polygon>
<Polygon>
<outerBoundaryIs>
<LinearRing>
<coordinates>
-104.14166738,27.59166608
-104.13333405,27.59166608
-104.13333405,27.58333275
-104.14166738,27.58333275
-104.14166738,27.59166608
</coordinates>
</LinearRing>
</outerBoundaryIs>
</Polygon>
<Polygon>
<outerBoundaryIs>
<LinearRing>
<coordinates>
-105.34166733,27.58333275
-105.333334,27.58333275
-105.333334,27.57499942
-105.34166733,27.57499942
-105.35000067,27.57499942
-105.35000067,27.58333275
-105.34166733,27.58333275
</coordinates>
</LinearRing>
</outerBoundaryIs>
</Polygon>
<Polygon>
<outerBoundaryIs>
<LinearRing>
<coordinates>
-104.16666738,27.57499942
-104.15833405,27.57499942
-104.15833405,27.56666608
-104.16666738,27.56666608
-104.17500071,27.56666608
-104.17500071,27.57499942
-104.17500071,27.58333275
-104.16666738,27.58333275
-104.16666738,27.57499942
</coordinates>
</LinearRing>
</outerBoundaryIs>
</Polygon>
<Polygon>
<outerBoundaryIs>
<LinearRing>
<coordinates>
-103.89166739,27.59166608
-103.88333406,27.59166608
-103.88333406,27.59999942
-103.87500072,27.59999942
-103.87500072,27.59166608
-103.87500072,27.58333275
-103.88333406,27.58333275
-103.89166739,27.58333275
-103.90000072,27.58333275
-103.90000072,27.59166608
-103.89166739,27.59166608
</coordinates>
</LinearRing>
</outerBoundaryIs>
</Polygon>
<Polygon>
<outerBoundaryIs>
<LinearRing>
<coordinates>
-105.10000068,27.59999942
-105.09166734,27.59999942
-105.09166734,27.59166608
-105.10000068,27.59166608
-105.10000068,27.59999942
</coordinates>
</LinearRing>
</outerBoundaryIs>
</Polygon>
<Polygon>
<outerBoundaryIs>
<LinearRing>
<coordinates>
-104.16666738,27.59999942
-104.16666738,27.59166608
-104.17500071,27.59166608
-104.17500071,27.59999942
-104.17500071,27.60833275
-104.16666738,27.60833275
-104.16666738,27.59999942
</coordinates>
</LinearRing>
</outerBoundaryIs>
</Polygon>
<Polygon>
<outerBoundaryIs>
<LinearRing>
<coordinates>
-105.59166732,27.67499941
-105.58333399,27.67499941
-105.58333399,27.66666608
-105.59166732,27.66666608
-105.59166732,27.67499941
</coordinates>
</LinearRing>
</outerBoundaryIs>
</Polygon>
<Polygon>
<outerBoundaryIs>
<LinearRing>
<coordinates>
-104.10000072,27.67499941
-104.10000072,27.66666608
-104.10833405,27.66666608
-104.10833405,27.67499941
-104.10833405,27.68333275
-104.10000072,27.68333275
-104.10000072,27.67499941
</coordinates>
</LinearRing>
</outerBoundaryIs>
</Polygon>
<Polygon>
<outerBoundaryIs>
<LinearRing>
<coordinates>
-105.39166733,27.67499941
-105.383334,27.67499941
-105.383334,27.66666608
-105.39166733,27.66666608
-105.39166733,27.67499941
</coordinates>
</LinearRing>
</outerBoundaryIs>
</Polygon>
<Polygon>
<outerBoundaryIs>
<LinearRing>
<coordinates>
-105.21666734,27.68333275
-105.208334,27.68333275
-105.208334,27.67499941
-105.21666734,27.67499941
-105.21666734,27.68333275
</coordinates>
</LinearRing>
</outerBoundaryIs>
</Polygon>
<Polygon>
<outerBoundaryIs>
<LinearRing>
<coordinates>
-105.383334,27.68333275
-105.37500066,27.68333275
-105.37500066,27.67499941
-105.383334,27.67499941
-105.383334,27.68333275
</coordinates>
</LinearRing>
</outerBoundaryIs>
</Polygon>
<Polygon>
<outerBoundaryIs>
<LinearRing>
<coordinates>
-104.51666737,27.72499941
-104.50833403,27.72499941
-104.50833403,27.71666608
-104.51666737,27.71666608
-104.51666737,27.72499941
</coordinates>
</LinearRing>
</outerBoundaryIs>
</Polygon>
<Polygon>
<outerBoundaryIs>
<LinearRing>
<coordinates>
-105.50833399,27.72499941
-105.50833399,27.71666608
-105.51666733,27.71666608
-105.51666733,27.72499941
-105.51666733,27.73333274
-105.50833399,27.73333274
-105.50000066,27.73333274
-105.50000066,27.72499941
-105.50833399,27.72499941
</coordinates>
</LinearRing>
</outerBoundaryIs>
</Polygon>
<Polygon>
<outerBoundaryIs>
<LinearRing>
<coordinates>
-104.65000069,27.72499941
-104.64166736,27.72499941
-104.64166736,27.71666608
-104.65000069,27.71666608
-104.65000069,27.72499941
</coordinates>
</LinearRing>
</outerBoundaryIs>
</Polygon>
<Polygon>
<outerBoundaryIs>
<LinearRing>
<coordinates>
-105.13333401,27.73333274
-105.12500067,27.73333274
-105.12500067,27.72499941
-105.13333401,27.72499941
-105.13333401,27.73333274
</coordinates>
</LinearRing>
</outerBoundaryIs>
</Polygon>
<Polygon>
<outerBoundaryIs>
<LinearRing>
<coordinates>
-104.15833405,27.69166608
-104.16666738,27.69166608
-104.16666738,27.69999941
-104.17500071,27.69999941
-104.17500071,27.70833275
-104.16666738,27.70833275
-104.15833405,27.70833275
-104.15833405,27.69999941
-104.15000071,27.69999941
-104.15000071,27.69166608
-104.15833405,27.69166608
</coordinates>
</LinearRing>
</outerBoundaryIs>
</Polygon>
<Polygon>
<outerBoundaryIs>
<LinearRing>
<coordinates>
-105.12500067,27.69999941
-105.12500067,27.69166608
-105.13333401,27.69166608
-105.13333401,27.68333275
-105.14166734,27.68333275
-105.14166734,27.69166608
-105.14166734,27.69999941
-105.13333401,27.69999941
-105.13333401,27.70833275
-105.12500067,27.70833275
-105.11666734,27.70833275
-105.11666734,27.69999941
-105.12500067,27.69999941
</coordinates>
</LinearRing>
</outerBoundaryIs>
</Polygon>
<Polygon>
<outerBoundaryIs>
<LinearRing>
<coordinates>
-104.10000072,27.70833275
-104.10000072,27.69999941
-104.10833405,27.69999941
-104.10833405,27.70833275
-104.10833405,27.71666608
-104.10833405,27.72499941
-104.10000072,27.72499941
-104.10000072,27.71666608
-104.10000072,27.70833275
</coordinates>
</LinearRing>
</outerBoundaryIs>
</Polygon>
<Polygon>
<outerBoundaryIs>
<LinearRing>
<coordinates>
-104.61666736,27.70833275
-104.61666736,27.69999941
-104.62500069,27.69999941
-104.62500069,27.70833275
-104.62500069,27.71666608
-104.61666736,27.71666608
-104.61666736,27.70833275
</coordinates>
</LinearRing>
</outerBoundaryIs>
</Polygon>
<Polygon>
<outerBoundaryIs>
<LinearRing>
<coordinates>
-104.06666738,27.76666608
-104.05833405,27.76666608
-104.05833405,27.75833274
-104.06666738,27.75833274
-104.06666738,27.76666608
</coordinates>
</LinearRing>
</outerBoundaryIs>
</Polygon>
<Polygon>
<outerBoundaryIs>
<LinearRing>
<coordinates>
-105.50000066,27.76666608
-105.49166733,27.76666608
-105.49166733,27.75833274
-105.50000066,27.75833274
-105.50833399,27.75833274
-105.50833399,27.76666608
-105.50000066,27.76666608
</coordinates>
</LinearRing>
</outerBoundaryIs>
</Polygon>
<Polygon>
<outerBoundaryIs>
<LinearRing>
<coordinates>
-104.08333405,27.80833274
-104.07500072,27.80833274
-104.07500072,27.79999941
-104.08333405,27.79999941
-104.08333405,27.80833274
</coordinates>
</LinearRing>
</outerBoundaryIs>
</Polygon>
<Polygon>
<outerBoundaryIs>
<LinearRing>
<coordinates>
-105.56666732,27.80833274
-105.55833399,27.80833274
-105.55000066,27.80833274
-105.55000066,27.79999941
-105.55833399,27.79999941
-105.56666732,27.79999941
-105.56666732,27.80833274
</coordinates>
</LinearRing>
</outerBoundaryIs>
</Polygon>
<Polygon>
<outerBoundaryIs>
<LinearRing>
<coordinates>
-104.07500072,27.81666607
-104.06666738,27.81666607
-104.06666738,27.80833274
-104.07500072,27.80833274
-104.07500072,27.81666607
</coordinates>
</LinearRing>
</outerBoundaryIs>
</Polygon>
<Polygon>
<outerBoundaryIs>
<LinearRing>
<coordinates>
-105.22500067,27.81666607
-105.21666734,27.81666607
-105.21666734,27.80833274
-105.22500067,27.80833274
-105.22500067,27.81666607
</coordinates>
</LinearRing>
</outerBoundaryIs>
</Polygon>
<Polygon>
<outerBoundaryIs>
<LinearRing>
<coordinates>
-105.60833399,27.81666607
-105.60000066,27.81666607
-105.60000066,27.80833274
-105.60833399,27.80833274
-105.60833399,27.81666607
</coordinates>
</LinearRing>
</outerBoundaryIs>
</Polygon>
<Polygon>
<outerBoundaryIs>
<LinearRing>
<coordinates>
-105.57500066,27.81666607
-105.56666732,27.81666607
-105.56666732,27.80833274
-105.57500066,27.80833274
-105.58333399,27.80833274
-105.58333399,27.81666607
-105.57500066,27.81666607
</coordinates>
</LinearRing>
</outerBoundaryIs>
</Polygon>
<Polygon>
<outerBoundaryIs>
<LinearRing>
<coordinates>
-104.00000072,27.79166608
-104.00000072,27.78333274
-104.00833405,27.78333274
-104.00833405,27.79166608
-104.00833405,27.79999941
-104.01666739,27.79999941
-104.01666739,27.79166608
-104.02500072,27.79166608
-104.02500072,27.78333274
-104.03333405,27.78333274
-104.04166738,27.78333274
-104.04166738,27.79166608
-104.05000072,27.79166608
-104.05833405,27.79166608
-104.05833405,27.79999941
-104.06666738,27.79999941
-104.06666738,27.80833274
-104.05833405,27.80833274
-104.05000072,27.80833274
-104.04166738,27.80833274
-104.04166738,27.81666607
-104.03333405,27.81666607
-104.03333405,27.80833274
-104.02500072,27.80833274
-104.01666739,27.80833274
-104.01666739,27.81666607
-104.00833405,27.81666607
-104.00833405,27.80833274
-104.00000072,27.80833274
-104.00000072,27.79999941
-103.99166739,27.79999941
-103.99166739,27.79166608
-104.00000072,27.79166608
</coordinates>
</LinearRing>
</outerBoundaryIs>
</Polygon>
<Polygon>
<outerBoundaryIs>
<LinearRing>
<coordinates>
-105.60833399,27.78333274
-105.60000066,27.78333274
-105.59166732,27.78333274
-105.59166732,27.77499941
-105.60000066,27.77499941
-105.60833399,27.77499941
-105.60833399,27.78333274
</coordinates>
</LinearRing>
</outerBoundaryIs>
</Polygon>
<Polygon>
<outerBoundaryIs>
<LinearRing>
<coordinates>
-105.51666733,27.79166608
-105.50833399,27.79166608
-105.50833399,27.78333274
-105.51666733,27.78333274
-105.51666733,27.79166608
</coordinates>
</LinearRing>
</outerBoundaryIs>
</Polygon>
<Polygon>
<outerBoundaryIs>
<LinearRing>
<coordinates>
-104.25000071,27.79166608
-104.24166738,27.79166608
-104.24166738,27.78333274
-104.25000071,27.78333274
-104.25000071,27.79166608
</coordinates>
</LinearRing>
</outerBoundaryIs>
</Polygon>
<Polygon>
<outerBoundaryIs>
<LinearRing>
<coordinates>
-104.41666737,27.79166608
-104.40833404,27.79166608
-104.40833404,27.78333274
-104.41666737,27.78333274
-104.41666737,27.79166608
</coordinates>
</LinearRing>
</outerBoundaryIs>
</Polygon>
<Polygon>
<outerBoundaryIs>
<LinearRing>
<coordinates>
-104.85000069,27.79166608
-104.84166735,27.79166608
-104.84166735,27.78333274
-104.85000069,27.78333274
-104.85000069,27.79166608
</coordinates>
</LinearRing>
</outerBoundaryIs>
</Polygon>
<Polygon>
<outerBoundaryIs>
<LinearRing>
<coordinates>
-104.83333402,27.79166608
-104.82500069,27.79166608
-104.82500069,27.78333274
-104.83333402,27.78333274
-104.83333402,27.79166608
</coordinates>
</LinearRing>
</outerBoundaryIs>
</Polygon>
<Polygon>
<outerBoundaryIs>
<LinearRing>
<coordinates>
-104.05000072,27.74999941
-104.05000072,27.74166608
-104.05833405,27.74166608
-104.05833405,27.74999941
-104.05833405,27.75833274
-104.05000072,27.75833274
-104.05000072,27.74999941
</coordinates>
</LinearRing>
</outerBoundaryIs>
</Polygon>
<Polygon>
<outerBoundaryIs>
<LinearRing>
<coordinates>
-104.20833404,27.74999941
-104.20000071,27.74999941
-104.20000071,27.74166608
-104.20833404,27.74166608
-104.20833404,27.74999941
</coordinates>
</LinearRing>
</outerBoundaryIs>
</Polygon>
<Polygon>
<outerBoundaryIs>
<LinearRing>
<coordinates>
-104.80833402,27.74166608
-104.80000069,27.74166608
-104.80000069,27.73333274
-104.80833402,27.73333274
-104.80833402,27.74166608
</coordinates>
</LinearRing>
</outerBoundaryIs>
</Polygon>
<Polygon>
<outerBoundaryIs>
<LinearRing>
<coordinates>
-104.04166738,27.73333274
-104.03333405,27.73333274
-104.03333405,27.72499941
-104.04166738,27.72499941
-104.05000072,27.72499941
-104.05000072,27.73333274
-104.05000072,27.74166608
-104.04166738,27.74166608
-104.04166738,27.73333274
</coordinates>
</LinearRing>
</outerBoundaryIs>
</Polygon>
<Polygon>
<outerBoundaryIs>
<LinearRing>
<coordinates>
-105.40000066,27.73333274
-105.40000066,27.72499941
-105.408334,27.72499941
-105.41666733,27.72499941
-105.41666733,27.73333274
-105.41666733,27.74166608
-105.408334,27.74166608
-105.40000066,27.74166608
-105.40000066,27.73333274
</coordinates>
</LinearRing>
</outerBoundaryIs>
</Polygon>
<Polygon>
<outerBoundaryIs>
<LinearRing>
<coordinates>
-105.20000067,27.69166608
-105.20000067,27.68333275
-105.208334,27.68333275
-105.208334,27.69166608
-105.21666734,27.69166608
-105.21666734,27.69999941
-105.21666734,27.70833275
-105.22500067,27.70833275
-105.22500067,27.71666608
-105.22500067,27.72499941
-105.22500067,27.73333274
-105.21666734,27.73333274
-105.21666734,27.74166608
-105.21666734,27.74999941
-105.21666734,27.75833274
-105.208334,27.75833274
-105.20000067,27.75833274
-105.20000067,27.76666608
-105.20000067,27.77499941
-105.20000067,27.78333274
-105.208334,27.78333274
-105.208334,27.79166608
-105.20000067,27.79166608
-105.20000067,27.79999941
-105.208334,27.79999941
-105.208334,27.80833274
-105.20000067,27.80833274
-105.19166734,27.80833274
-105.19166734,27.79999941
-105.18333401,27.79999941
-105.18333401,27.79166608
-105.18333401,27.78333274
-105.18333401,27.77499941
-105.19166734,27.77499941
-105.19166734,27.76666608
-105.18333401,27.76666608
-105.18333401,27.75833274
-105.18333401,27.74999941
-105.18333401,27.74166608
-105.19166734,27.74166608
-105.19166734,27.73333274
-105.19166734,27.72499941
-105.20000067,27.72499941
-105.20000067,27.71666608
-105.20000067,27.70833275
-105.20000067,27.69999941
-105.20000067,27.69166608
</coordinates>
</LinearRing>
</outerBoundaryIs>
</Polygon>
<Polygon>
<outerBoundaryIs>
<LinearRing>
<coordinates>
-105.49166733,27.75833274
-105.48333399,27.75833274
-105.48333399,27.76666608
-105.47500066,27.76666608
-105.47500066,27.75833274
-105.47500066,27.74999941
-105.48333399,27.74999941
-105.49166733,27.74999941
-105.49166733,27.75833274
</coordinates>
</LinearRing>
</outerBoundaryIs>
</Polygon>
<Polygon>
<outerBoundaryIs>
<LinearRing>
<coordinates>
-104.28333404,27.65833275
-104.28333404,27.64999941
-104.29166737,27.64999941
-104.29166737,27.65833275
-104.30000071,27.65833275
-104.30833404,27.65833275
-104.30833404,27.66666608
-104.31666737,27.66666608
-104.31666737,27.67499941
-104.31666737,27.68333275
-104.31666737,27.69166608
-104.31666737,27.69999941
-104.30833404,27.69999941
-104.30833404,27.70833275
-104.30000071,27.70833275
-104.29166737,27.70833275
-104.29166737,27.69999941
-104.29166737,27.69166608
-104.29166737,27.68333275
-104.29166737,27.67499941
-104.28333404,27.67499941
-104.28333404,27.66666608
-104.27500071,27.66666608
-104.27500071,27.65833275
-104.28333404,27.65833275
</coordinates>
</LinearRing>
</outerBoundaryIs>
<innerBoundaryIs>
<LinearRing>
<coordinates>
-104.29166737,27.67499941
-104.30000071,27.67499941
-104.30000071,27.66666608
-104.29166737,27.66666608
-104.29166737,27.67499941
</coordinates>
</LinearRing>
</innerBoundaryIs>
<innerBoundaryIs>
<LinearRing>
<coordinates>
-104.30000071,27.67499941
-104.30000071,27.68333275
-104.30833404,27.68333275
-104.30833404,27.67499941
-104.30000071,27.67499941
</coordinates>
</LinearRing>
</innerBoundaryIs>
</Polygon>
<Polygon>
<outerBoundaryIs>
<LinearRing>
<coordinates>
-104.13333405,27.61666608
-104.13333405,27.60833275
-104.14166738,27.60833275
-104.14166738,27.61666608
-104.15000071,27.61666608
-104.15000071,27.62499942
-104.15833405,27.62499942
-104.16666738,27.62499942
-104.16666738,27.63333275
-104.17500071,27.63333275
-104.17500071,27.64166608
-104.17500071,27.64999941
-104.17500071,27.65833275
-104.18333405,27.65833275
-104.18333405,27.66666608
-104.18333405,27.67499941
-104.19166738,27.67499941
-104.19166738,27.68333275
-104.18333405,27.68333275
-104.17500071,27.68333275
-104.16666738,27.68333275
-104.15833405,27.68333275
-104.15000071,27.68333275
-104.14166738,27.68333275
-104.14166738,27.67499941
-104.13333405,27.67499941
-104.13333405,27.66666608
-104.14166738,27.66666608
-104.14166738,27.65833275
-104.14166738,27.64999941
-104.15000071,27.64999941
-104.15000071,27.65833275
-104.15833405,27.65833275
-104.15833405,27.64999941
-104.15833405,27.64166608
-104.15833405,27.63333275
-104.15000071,27.63333275
-104.15000071,27.64166608
-104.14166738,27.64166608
-104.14166738,27.63333275
-104.13333405,27.63333275
-104.13333405,27.62499942
-104.13333405,27.61666608
</coordinates>
</LinearRing>
</outerBoundaryIs>
<innerBoundaryIs>
<LinearRing>
<coordinates>
-104.17500071,27.65833275
-104.16666738,27.65833275
-104.16666738,27.66666608
-104.17500071,27.66666608
-104.17500071,27.65833275
</coordinates>
</LinearRing>
</innerBoundaryIs>
</Polygon>
<Polygon>
<outerBoundaryIs>
<LinearRing>
<coordinates>
-104.29166737,27.63333275
-104.30000071,27.63333275
-104.30833404,27.63333275
-104.30833404,27.64166608
-104.30000071,27.64166608
-104.30000071,27.64999941
-104.29166737,27.64999941
-104.29166737,27.64166608
-104.28333404,27.64166608
-104.28333404,27.63333275
-104.28333404,27.62499942
-104.29166737,27.62499942
-104.29166737,27.63333275
</coordinates>
</LinearRing>
</outerBoundaryIs>
</Polygon>
<Polygon>
<outerBoundaryIs>
<LinearRing>
<coordinates>
-104.18333405,27.63333275
-104.17500071,27.63333275
-104.17500071,27.62499942
-104.18333405,27.62499942
-104.19166738,27.62499942
-104.20000071,27.62499942
-104.20000071,27.63333275
-104.19166738,27.63333275
-104.19166738,27.64166608
-104.20000071,27.64166608
-104.20000071,27.64999941
-104.20000071,27.65833275
-104.19166738,27.65833275
-104.18333405,27.65833275
-104.18333405,27.64999941
-104.18333405,27.64166608
-104.18333405,27.63333275
</coordinates>
</LinearRing>
</outerBoundaryIs>
</Polygon>
<Polygon>
<outerBoundaryIs>
<LinearRing>
<coordinates>
-105.208334,27.60833275
-105.208334,27.59999942
-105.21666734,27.59999942
-105.21666734,27.60833275
-105.22500067,27.60833275
-105.233334,27.60833275
-105.233334,27.61666608
-105.233334,27.62499942
-105.24166734,27.62499942
-105.24166734,27.63333275
-105.24166734,27.64166608
-105.233334,27.64166608
-105.22500067,27.64166608
-105.21666734,27.64166608
-105.208334,27.64166608
-105.208334,27.64999941
-105.20000067,27.64999941
-105.20000067,27.65833275
-105.19166734,27.65833275
-105.18333401,27.65833275
-105.18333401,27.64999941
-105.18333401,27.64166608
-105.19166734,27.64166608
-105.19166734,27.63333275
-105.20000067,27.63333275
-105.208334,27.63333275
-105.208334,27.62499942
-105.208334,27.61666608
-105.208334,27.60833275
</coordinates>
</LinearRing>
</outerBoundaryIs>
</Polygon>
<Polygon>
<outerBoundaryIs>
<LinearRing>
<coordinates>
-104.12500071,27.64166608
-104.12500071,27.63333275
-104.13333405,27.63333275
-104.13333405,27.64166608
-104.13333405,27.64999941
-104.13333405,27.65833275
-104.13333405,27.66666608
-104.12500071,27.66666608
-104.12500071,27.65833275
-104.12500071,27.64999941
-104.12500071,27.64166608
</coordinates>
</LinearRing>
</outerBoundaryIs>
</Polygon>
<Polygon>
<outerBoundaryIs>
<LinearRing>
<coordinates>
-104.20833404,27.64999941
-104.20833404,27.64166608
-104.21666738,27.64166608
-104.21666738,27.64999941
-104.21666738,27.65833275
-104.22500071,27.65833275
-104.23333404,27.65833275
-104.23333404,27.66666608
-104.23333404,27.67499941
-104.22500071,27.67499941
-104.21666738,27.67499941
-104.20833404,27.67499941
-104.20833404,27.66666608
-104.20000071,27.66666608
-104.20000071,27.65833275
-104.20833404,27.65833275
-104.20833404,27.64999941
</coordinates>
</LinearRing>
</outerBoundaryIs>
</Polygon>
<Polygon>
<outerBoundaryIs>
<LinearRing>
<coordinates>
-104.38333404,27.64999941
-104.3750007,27.64999941
-104.3750007,27.64166608
-104.38333404,27.64166608
-104.38333404,27.64999941
</coordinates>
</LinearRing>
</outerBoundaryIs>
</Polygon>
<Polygon>
<outerBoundaryIs>
<LinearRing>
<coordinates>
-105.56666732,27.65833275
-105.56666732,27.64999941
-105.57500066,27.64999941
-105.57500066,27.65833275
-105.57500066,27.66666608
-105.57500066,27.67499941
-105.56666732,27.67499941
-105.55833399,27.67499941
-105.55833399,27.66666608
-105.56666732,27.66666608
-105.56666732,27.65833275
</coordinates>
</LinearRing>
</outerBoundaryIs>
</Polygon>
<Polygon>
<outerBoundaryIs>
<LinearRing>
<coordinates>
-105.233334,27.66666608
-105.233334,27.65833275
-105.24166734,27.65833275
-105.24166734,27.66666608
-105.24166734,27.67499941
-105.233334,27.67499941
-105.22500067,27.67499941
-105.21666734,27.67499941
-105.21666734,27.66666608
-105.22500067,27.66666608
-105.233334,27.66666608
</coordinates>
</LinearRing>
</outerBoundaryIs>
</Polygon>
<Polygon>
<outerBoundaryIs>
<LinearRing>
<coordinates>
-104.72500069,27.88333274
-104.71666736,27.88333274
-104.71666736,27.87499941
-104.72500069,27.87499941
-104.72500069,27.88333274
</coordinates>
</LinearRing>
</outerBoundaryIs>
</Polygon>
<Polygon>
<outerBoundaryIs>
<LinearRing>
<coordinates>
-104.86666735,27.9249994
-104.85833402,27.9249994
-104.85833402,27.91666607
-104.86666735,27.91666607
-104.86666735,27.9249994
</coordinates>
</LinearRing>
</outerBoundaryIs>
</Polygon>
<Polygon>
<outerBoundaryIs>
<LinearRing>
<coordinates>
-105.56666732,27.96666607
-105.55833399,27.96666607
-105.55833399,27.95833274
-105.56666732,27.95833274
-105.56666732,27.96666607
</coordinates>
</LinearRing>
</outerBoundaryIs>
</Polygon>
<Polygon>
<outerBoundaryIs>
<LinearRing>
<coordinates>
-105.62500065,27.96666607
-105.61666732,27.96666607
-105.61666732,27.95833274
-105.62500065,27.95833274
-105.62500065,27.96666607
</coordinates>
</LinearRing>
</outerBoundaryIs>
</Polygon>
<Polygon>
<outerBoundaryIs>
<LinearRing>
<coordinates>
-105.58333399,27.96666607
-105.57500066,27.96666607
-105.57500066,27.95833274
-105.58333399,27.95833274
-105.58333399,27.96666607
</coordinates>
</LinearRing>
</outerBoundaryIs>
</Polygon>
<Polygon>
<outerBoundaryIs>
<LinearRing>
<coordinates>
-105.61666732,27.9749994
-105.60833399,27.9749994
-105.60833399,27.96666607
-105.61666732,27.96666607
-105.61666732,27.9749994
</coordinates>
</LinearRing>
</outerBoundaryIs>
</Polygon>
<Polygon>
<outerBoundaryIs>
<LinearRing>
<coordinates>
-104.80833402,27.9499994
-104.80833402,27.94166607
-104.81666735,27.94166607
-104.82500069,27.94166607
-104.82500069,27.9499994
-104.81666735,27.9499994
-104.81666735,27.95833274
-104.80833402,27.95833274
-104.80000069,27.95833274
-104.80000069,27.9499994
-104.80833402,27.9499994
</coordinates>
</LinearRing>
</outerBoundaryIs>
</Polygon>
<Polygon>
<outerBoundaryIs>
<LinearRing>
<coordinates>
-104.86666735,27.93333274
-104.86666735,27.9249994
-104.87500068,27.9249994
-104.87500068,27.93333274
-104.88333402,27.93333274
-104.88333402,27.94166607
-104.88333402,27.9499994
-104.89166735,27.9499994
-104.90000068,27.9499994
-104.90000068,27.95833274
-104.89166735,27.95833274
-104.88333402,27.95833274
-104.87500068,27.95833274
-104.87500068,27.9499994
-104.87500068,27.94166607
-104.86666735,27.94166607
-104.86666735,27.93333274
</coordinates>
</LinearRing>
</outerBoundaryIs>
</Polygon>
<Polygon>
<outerBoundaryIs>
<LinearRing>
<coordinates>
-105.74166732,27.94166607
-105.73333398,27.94166607
-105.73333398,27.93333274
-105.74166732,27.93333274
-105.74166732,27.94166607
</coordinates>
</LinearRing>
</outerBoundaryIs>
</Polygon>
<Polygon>
<outerBoundaryIs>
<LinearRing>
<coordinates>
-105.45000066,27.94166607
-105.44166733,27.94166607
-105.44166733,27.93333274
-105.45000066,27.93333274
-105.45000066,27.94166607
</coordinates>
</LinearRing>
</outerBoundaryIs>
</Polygon>
<Polygon>
<outerBoundaryIs>
<LinearRing>
<coordinates>
-105.58333399,27.9499994
-105.57500066,27.9499994
-105.57500066,27.94166607
-105.58333399,27.94166607
-105.58333399,27.9499994
</coordinates>
</LinearRing>
</outerBoundaryIs>
</Polygon>
<Polygon>
<outerBoundaryIs>
<LinearRing>
<coordinates>
-105.73333398,27.9499994
-105.72500065,27.9499994
-105.72500065,27.94166607
-105.73333398,27.94166607
-105.73333398,27.9499994
</coordinates>
</LinearRing>
</outerBoundaryIs>
</Polygon>
<Polygon>
<outerBoundaryIs>
<LinearRing>
<coordinates>
-105.66666732,27.95833274
-105.65833399,27.95833274
-105.65833399,27.9499994
-105.66666732,27.9499994
-105.67500065,27.9499994
-105.68333399,27.9499994
-105.68333399,27.95833274
-105.67500065,27.95833274
-105.66666732,27.95833274
</coordinates>
</LinearRing>
</outerBoundaryIs>
</Polygon>
<Polygon>
<outerBoundaryIs>
<LinearRing>
<coordinates>
-105.70833398,27.95833274
-105.70833398,27.9499994
-105.71666732,27.9499994
-105.72500065,27.9499994
-105.72500065,27.95833274
-105.72500065,27.96666607
-105.71666732,27.96666607
-105.70833398,27.96666607
-105.70000065,27.96666607
-105.70000065,27.95833274
-105.70833398,27.95833274
</coordinates>
</LinearRing>
</outerBoundaryIs>
</Polygon>
<Polygon>
<outerBoundaryIs>
<LinearRing>
<coordinates>
-105.06666734,27.8999994
-105.05833401,27.8999994
-105.05833401,27.89166607
-105.06666734,27.89166607
-105.06666734,27.8999994
</coordinates>
</LinearRing>
</outerBoundaryIs>
</Polygon>
<Polygon>
<outerBoundaryIs>
<LinearRing>
<coordinates>
-105.59166732,27.8999994
-105.59166732,27.89166607
-105.60000066,27.89166607
-105.60833399,27.89166607
-105.60833399,27.8999994
-105.60833399,27.90833274
-105.60000066,27.90833274
-105.59166732,27.90833274
-105.59166732,27.8999994
</coordinates>
</LinearRing>
</outerBoundaryIs>
</Polygon>
<Polygon>
<outerBoundaryIs>
<LinearRing>
<coordinates>
-104.08333405,27.87499941
-104.08333405,27.86666607
-104.09166738,27.86666607
-104.09166738,27.87499941
-104.09166738,27.88333274
-104.10000072,27.88333274
-104.10000072,27.89166607
-104.10000072,27.8999994
-104.10000072,27.90833274
-104.09166738,27.90833274
-104.09166738,27.91666607
-104.08333405,27.91666607
-104.08333405,27.90833274
-104.07500072,27.90833274
-104.07500072,27.8999994
-104.06666738,27.8999994
-104.05833405,27.8999994
-104.05833405,27.89166607
-104.06666738,27.89166607
-104.06666738,27.88333274
-104.07500072,27.88333274
-104.07500072,27.87499941
-104.08333405,27.87499941
</coordinates>
</LinearRing>
</outerBoundaryIs>
</Polygon>
<Polygon>
<outerBoundaryIs>
<LinearRing>
<coordinates>
-105.64166732,27.91666607
-105.63333399,27.91666607
-105.62500065,27.91666607
-105.61666732,27.91666607
-105.61666732,27.90833274
-105.62500065,27.90833274
-105.63333399,27.90833274
-105.64166732,27.90833274
-105.64166732,27.91666607
</coordinates>
</LinearRing>
</outerBoundaryIs>
</Polygon>
<Polygon>
<outerBoundaryIs>
<LinearRing>
<coordinates>
-104.6000007,28.01666607
-104.59166736,28.01666607
-104.59166736,28.00833273
-104.6000007,28.00833273
-104.6000007,28.01666607
</coordinates>
</LinearRing>
</outerBoundaryIs>
</Polygon>
<Polygon>
<outerBoundaryIs>
<LinearRing>
<coordinates>
-105.70833398,28.01666607
-105.70833398,28.00833273
-105.71666732,28.00833273
-105.71666732,28.01666607
-105.71666732,28.0249994
-105.70833398,28.0249994
-105.70833398,28.01666607
</coordinates>
</LinearRing>
</outerBoundaryIs>
</Polygon>
<Polygon>
<outerBoundaryIs>
<LinearRing>
<coordinates>
-105.04166734,28.0249994
-105.03333401,28.0249994
-105.03333401,28.01666607
-105.04166734,28.01666607
-105.04166734,28.0249994
</coordinates>
</LinearRing>
</outerBoundaryIs>
</Polygon>
<Polygon>
<outerBoundaryIs>
<LinearRing>
<coordinates>
-105.57500066,28.0249994
-105.56666732,28.0249994
-105.56666732,28.01666607
-105.57500066,28.01666607
-105.57500066,28.0249994
</coordinates>
</LinearRing>
</outerBoundaryIs>
</Polygon>
<Polygon>
<outerBoundaryIs>
<LinearRing>
<coordinates>
-105.05000068,28.03333273
-105.04166734,28.03333273
-105.04166734,28.0249994
-105.05000068,28.0249994
-105.05000068,28.03333273
</coordinates>
</LinearRing>
</outerBoundaryIs>
</Polygon>
<Polygon>
<outerBoundaryIs>
<LinearRing>
<coordinates>
-105.59166732,28.03333273
-105.58333399,28.03333273
-105.58333399,28.0249994
-105.59166732,28.0249994
-105.59166732,28.03333273
</coordinates>
</LinearRing>
</outerBoundaryIs>
</Polygon>
<Polygon>
<outerBoundaryIs>
<LinearRing>
<coordinates>
-105.05833401,28.04166607
-105.05000068,28.04166607
-105.05000068,28.03333273
-105.05833401,28.03333273
-105.05833401,28.04166607
</coordinates>
</LinearRing>
</outerBoundaryIs>
</Polygon>
<Polygon>
<outerBoundaryIs>
<LinearRing>
<coordinates>
-105.47500066,28.00833273
-105.47500066,27.9999994
-105.48333399,27.9999994
-105.48333399,28.00833273
-105.48333399,28.01666607
-105.48333399,28.0249994
-105.48333399,28.03333273
-105.47500066,28.03333273
-105.47500066,28.0249994
-105.47500066,28.01666607
-105.47500066,28.00833273
</coordinates>
</LinearRing>
</outerBoundaryIs>
</Polygon>
<Polygon>
<outerBoundaryIs>
<LinearRing>
<coordinates>
-104.65000069,28.0499994
-104.64166736,28.0499994
-104.64166736,28.04166607
-104.65000069,28.04166607
-104.65000069,28.0499994
</coordinates>
</LinearRing>
</outerBoundaryIs>
</Polygon>
<Polygon>
<outerBoundaryIs>
<LinearRing>
<coordinates>
-104.77500069,28.0999994
-104.76666736,28.0999994
-104.76666736,28.09166606
-104.77500069,28.09166606
-104.77500069,28.0999994
</coordinates>
</LinearRing>
</outerBoundaryIs>
</Polygon>
<Polygon>
<outerBoundaryIs>
<LinearRing>
<coordinates>
-104.23333404,28.13333273
-104.23333404,28.1249994
-104.24166738,28.1249994
-104.24166738,28.13333273
-104.24166738,28.14166606
-104.23333404,28.14166606
-104.23333404,28.13333273
</coordinates>
</LinearRing>
</outerBoundaryIs>
</Polygon>
<Polygon>
<outerBoundaryIs>
<LinearRing>
<coordinates>
-105.93333398,28.13333273
-105.92500064,28.13333273
-105.92500064,28.1249994
-105.93333398,28.1249994
-105.93333398,28.13333273
</coordinates>
</LinearRing>
</outerBoundaryIs>
</Polygon>
<Polygon>
<outerBoundaryIs>
<LinearRing>
<coordinates>
-105.91666731,28.13333273
-105.90833398,28.13333273
-105.90833398,28.1249994
-105.91666731,28.1249994
-105.91666731,28.13333273
</coordinates>
</LinearRing>
</outerBoundaryIs>
</Polygon>
<Polygon>
<outerBoundaryIs>
<LinearRing>
<coordinates>
-105.87500064,28.13333273
-105.86666731,28.13333273
-105.86666731,28.14166606
-105.86666731,28.14999939
-105.85833398,28.14999939
-105.85000065,28.14999939
-105.85000065,28.14166606
-105.84166731,28.14166606
-105.83333398,28.14166606
-105.83333398,28.13333273
-105.82500065,28.13333273
-105.81666731,28.13333273
-105.80833398,28.13333273
-105.80833398,28.1249994
-105.81666731,28.1249994
-105.82500065,28.1249994
-105.83333398,28.1249994
-105.84166731,28.1249994
-105.85000065,28.1249994
-105.85833398,28.1249994
-105.86666731,28.1249994
-105.87500064,28.1249994
-105.87500064,28.13333273
</coordinates>
</LinearRing>
</outerBoundaryIs>
</Polygon>
<Polygon>
<outerBoundaryIs>
<LinearRing>
<coordinates>
-104.82500069,28.14166606
-104.81666735,28.14166606
-104.81666735,28.13333273
-104.82500069,28.13333273
-104.82500069,28.14166606
</coordinates>
</LinearRing>
</outerBoundaryIs>
</Polygon>
<Polygon>
<outerBoundaryIs>
<LinearRing>
<coordinates>
-105.93333398,28.10833273
-105.92500064,28.10833273
-105.91666731,28.10833273
-105.90833398,28.10833273
-105.90833398,28.0999994
-105.91666731,28.0999994
-105.92500064,28.0999994
-105.93333398,28.0999994
-105.93333398,28.10833273
</coordinates>
</LinearRing>
</outerBoundaryIs>
</Polygon>
<Polygon>
<outerBoundaryIs>
<LinearRing>
<coordinates>
-104.76666736,28.10833273
-104.75833402,28.10833273
-104.75833402,28.0999994
-104.76666736,28.0999994
-104.76666736,28.10833273
</coordinates>
</LinearRing>
</outerBoundaryIs>
</Polygon>
<Polygon>
<outerBoundaryIs>
<LinearRing>
<coordinates>
-105.88333398,28.11666606
-105.88333398,28.10833273
-105.89166731,28.10833273
-105.89166731,28.11666606
-105.89166731,28.1249994
-105.88333398,28.1249994
-105.87500064,28.1249994
-105.87500064,28.11666606
-105.88333398,28.11666606
</coordinates>
</LinearRing>
</outerBoundaryIs>
</Polygon>
<Polygon>
<outerBoundaryIs>
<LinearRing>
<coordinates>
-105.82500065,28.11666606
-105.81666731,28.11666606
-105.81666731,28.10833273
-105.82500065,28.10833273
-105.82500065,28.11666606
</coordinates>
</LinearRing>
</outerBoundaryIs>
</Polygon>
<Polygon>
<outerBoundaryIs>
<LinearRing>
<coordinates>
-105.80833398,28.0999994
-105.80833398,28.09166606
-105.81666731,28.09166606
-105.81666731,28.0999994
-105.81666731,28.10833273
-105.80833398,28.10833273
-105.80833398,28.0999994
</coordinates>
</LinearRing>
</outerBoundaryIs>
</Polygon>
<Polygon>
<outerBoundaryIs>
<LinearRing>
<coordinates>
-104.77500069,28.11666606
-104.76666736,28.11666606
-104.76666736,28.10833273
-104.77500069,28.10833273
-104.78333402,28.10833273
-104.78333402,28.11666606
-104.77500069,28.11666606
</coordinates>
</LinearRing>
</outerBoundaryIs>
</Polygon>
<Polygon>
<outerBoundaryIs>
<LinearRing>
<coordinates>
-105.80833398,28.05833273
-105.80000065,28.05833273
-105.80000065,28.0499994
-105.80833398,28.0499994
-105.80833398,28.05833273
</coordinates>
</LinearRing>
</outerBoundaryIs>
</Polygon>
<Polygon>
<outerBoundaryIs>
<LinearRing>
<coordinates>
-104.43333404,28.05833273
-104.43333404,28.0499994
-104.44166737,28.0499994
-104.44166737,28.05833273
-104.4500007,28.05833273
-104.4500007,28.06666606
-104.4500007,28.0749994
-104.4500007,28.08333273
-104.44166737,28.08333273
-104.43333404,28.08333273
-104.43333404,28.0749994
-104.4250007,28.0749994
-104.4250007,28.06666606
-104.4250007,28.05833273
-104.43333404,28.05833273
</coordinates>
</LinearRing>
</outerBoundaryIs>
</Polygon>
<Polygon>
<outerBoundaryIs>
<LinearRing>
<coordinates>
-105.65000065,28.06666606
-105.64166732,28.06666606
-105.64166732,28.05833273
-105.65000065,28.05833273
-105.65833399,28.05833273
-105.65833399,28.06666606
-105.66666732,28.06666606
-105.66666732,28.0749994
-105.65833399,28.0749994
-105.65000065,28.0749994
-105.65000065,28.06666606
</coordinates>
</LinearRing>
</outerBoundaryIs>
</Polygon>
<Polygon>
<outerBoundaryIs>
<LinearRing>
<coordinates>
-105.77500065,28.03333273
-105.76666732,28.03333273
-105.75833398,28.03333273
-105.75833398,28.04166607
-105.75833398,28.0499994
-105.75833398,28.05833273
-105.75000065,28.05833273
-105.74166732,28.05833273
-105.74166732,28.06666606
-105.73333398,28.06666606
-105.72500065,28.06666606
-105.72500065,28.0749994
-105.71666732,28.0749994
-105.70833398,28.0749994
-105.70833398,28.06666606
-105.70833398,28.05833273
-105.71666732,28.05833273
-105.71666732,28.0499994
-105.71666732,28.04166607
-105.72500065,28.04166607
-105.72500065,28.03333273
-105.71666732,28.03333273
-105.71666732,28.0249994
-105.72500065,28.0249994
-105.73333398,28.0249994
-105.73333398,28.03333273
-105.74166732,28.03333273
-105.74166732,28.0249994
-105.75000065,28.0249994
-105.75833398,28.0249994
-105.76666732,28.0249994
-105.77500065,28.0249994
-105.78333398,28.0249994
-105.79166731,28.0249994
-105.80000065,28.0249994
-105.80000065,28.03333273
-105.80000065,28.04166607
-105.79166731,28.04166607
-105.79166731,28.03333273
-105.78333398,28.03333273
-105.77500065,28.03333273
</coordinates>
</LinearRing>
</outerBoundaryIs>
</Polygon>
<Polygon>
<outerBoundaryIs>
<LinearRing>
<coordinates>
-105.80833398,28.04166607
-105.80833398,28.03333273
-105.81666731,28.03333273
-105.82500065,28.03333273
-105.83333398,28.03333273
-105.83333398,28.04166607
-105.84166731,28.04166607
-105.84166731,28.0499994
-105.84166731,28.05833273
-105.85000065,28.05833273
-105.85833398,28.05833273
-105.85833398,28.06666606
-105.85000065,28.06666606
-105.84166731,28.06666606
-105.83333398,28.06666606
-105.83333398,28.0749994
-105.82500065,28.0749994
-105.82500065,28.08333273
-105.81666731,28.08333273
-105.81666731,28.0749994
-105.80833398,28.0749994
-105.80000065,28.0749994
-105.79166731,28.0749994
-105.79166731,28.06666606
-105.80000065,28.06666606
-105.80833398,28.06666606
-105.81666731,28.06666606
-105.81666731,28.05833273
-105.81666731,28.0499994
-105.80833398,28.0499994
-105.80833398,28.04166607
</coordinates>
</LinearRing>
</outerBoundaryIs>
</Polygon>
<Polygon>
<outerBoundaryIs>
<LinearRing>
<coordinates>
-104.22500071,28.04166607
-104.22500071,28.03333273
-104.23333404,28.03333273
-104.23333404,28.04166607
-104.23333404,28.0499994
-104.23333404,28.05833273
-104.23333404,28.06666606
-104.24166738,28.06666606
-104.25000071,28.06666606
-104.25000071,28.0749994
-104.24166738,28.0749994
-104.23333404,28.0749994
-104.22500071,28.0749994
-104.22500071,28.06666606
-104.21666738,28.06666606
-104.21666738,28.05833273
-104.22500071,28.05833273
-104.22500071,28.0499994
-104.22500071,28.04166607
</coordinates>
</LinearRing>
</outerBoundaryIs>
</Polygon>
<Polygon>
<outerBoundaryIs>
<LinearRing>
<coordinates>
-104.81666735,28.0499994
-104.81666735,28.04166607
-104.82500069,28.04166607
-104.82500069,28.0499994
-104.82500069,28.05833273
-104.81666735,28.05833273
-104.81666735,28.06666606
-104.80833402,28.06666606
-104.80833402,28.0749994
-104.81666735,28.0749994
-104.82500069,28.0749994
-104.83333402,28.0749994
-104.83333402,28.08333273
-104.84166735,28.08333273
-104.84166735,28.09166606
-104.84166735,28.0999994
-104.85000069,28.0999994
-104.85000069,28.10833273
-104.84166735,28.10833273
-104.84166735,28.11666606
-104.84166735,28.1249994
-104.85000069,28.1249994
-104.85833402,28.1249994
-104.85833402,28.13333273
-104.85000069,28.13333273
-104.85000069,28.14166606
-104.84166735,28.14166606
-104.84166735,28.13333273
-104.83333402,28.13333273
-104.83333402,28.1249994
-104.82500069,28.1249994
-104.81666735,28.1249994
-104.81666735,28.13333273
-104.80833402,28.13333273
-104.80833402,28.1249994
-104.80833402,28.11666606
-104.80833402,28.10833273
-104.81666735,28.10833273
-104.81666735,28.11666606
-104.82500069,28.11666606
-104.82500069,28.10833273
-104.82500069,28.0999994
-104.81666735,28.0999994
-104.80833402,28.0999994
-104.80833402,28.09166606
-104.80000069,28.09166606
-104.80000069,28.08333273
-104.80000069,28.0749994
-104.80000069,28.06666606
-104.79166735,28.06666606
-104.79166735,28.05833273
-104.80000069,28.05833273
-104.80000069,28.0499994
-104.80833402,28.0499994
-104.81666735,28.0499994
</coordinates>
</LinearRing>
</outerBoundaryIs>
</Polygon>
<Polygon>
<outerBoundaryIs>
<LinearRing>
<coordinates>
-104.62500069,28.0499994
-104.62500069,28.04166607
-104.63333403,28.04166607
-104.63333403,28.0499994
-104.64166736,28.0499994
-104.64166736,28.05833273
-104.63333403,28.05833273
-104.62500069,28.05833273
-104.62500069,28.0499994
</coordinates>
</LinearRing>
</outerBoundaryIs>
</Polygon>
<Polygon>
<outerBoundaryIs>
<LinearRing>
<coordinates>
-104.78333402,28.0749994
-104.77500069,28.0749994
-104.77500069,28.06666606
-104.78333402,28.06666606
-104.78333402,28.0749994
</coordinates>
</LinearRing>
</outerBoundaryIs>
</Polygon>
<Polygon>
<outerBoundaryIs>
<LinearRing>
<coordinates>
-105.85000065,27.96666607
-105.85000065,27.95833274
-105.85833398,27.95833274
-105.85833398,27.96666607
-105.86666731,27.96666607
-105.86666731,27.9749994
-105.86666731,27.98333273
-105.85833398,27.98333273
-105.85833398,27.99166607
-105.85000065,27.99166607
-105.85000065,27.9999994
-105.84166731,27.9999994
-105.83333398,27.9999994
-105.82500065,27.9999994
-105.82500065,27.99166607
-105.82500065,27.98333273
-105.81666731,27.98333273
-105.80833398,27.98333273
-105.80000065,27.98333273
-105.79166731,27.98333273
-105.78333398,27.98333273
-105.78333398,27.9749994
-105.79166731,27.9749994
-105.80000065,27.9749994
-105.80000065,27.96666607
-105.80833398,27.96666607
-105.81666731,27.96666607
-105.82500065,27.96666607
-105.83333398,27.96666607
-105.84166731,27.96666607
-105.85000065,27.96666607
</coordinates>
</LinearRing>
</outerBoundaryIs>
<innerBoundaryIs>
<LinearRing>
<coordinates>
-105.85833398,27.98333273
-105.85833398,27.9749994
-105.85000065,27.9749994
-105.85000065,27.98333273
-105.85833398,27.98333273
</coordinates>
</LinearRing>
</innerBoundaryIs>
</Polygon>
<Polygon>
<outerBoundaryIs>
<LinearRing>
<coordinates>
-105.56666732,27.9749994
-105.56666732,27.96666607
-105.57500066,27.96666607
-105.57500066,27.9749994
-105.57500066,27.98333273
-105.57500066,27.99166607
-105.58333399,27.99166607
-105.59166732,27.99166607
-105.60000066,27.99166607
-105.60000066,27.9999994
-105.60000066,28.00833273
-105.60833399,28.00833273
-105.60833399,27.9999994
-105.60833399,27.99166607
-105.61666732,27.99166607
-105.61666732,27.98333273
-105.61666732,27.9749994
-105.62500065,27.9749994
-105.63333399,27.9749994
-105.64166732,27.9749994
-105.64166732,27.96666607
-105.65000065,27.96666607
-105.65000065,27.9749994
-105.65833399,27.9749994
-105.66666732,27.9749994
-105.67500065,27.9749994
-105.67500065,27.98333273
-105.68333399,27.98333273
-105.68333399,27.99166607
-105.69166732,27.99166607
-105.69166732,27.98333273
-105.70000065,27.98333273
-105.70000065,27.99166607
-105.70000065,27.9999994
-105.69166732,27.9999994
-105.68333399,27.9999994
-105.68333399,28.00833273
-105.67500065,28.00833273
-105.66666732,28.00833273
-105.66666732,28.01666607
-105.65833399,28.01666607
-105.65833399,28.00833273
-105.65000065,28.00833273
-105.65000065,28.01666607
-105.64166732,28.01666607
-105.63333399,28.01666607
-105.63333399,28.0249994
-105.62500065,28.0249994
-105.62500065,28.03333273
-105.61666732,28.03333273
-105.61666732,28.0249994
-105.60833399,28.0249994
-105.60833399,28.01666607
-105.60000066,28.01666607
-105.60000066,28.0249994
-105.59166732,28.0249994
-105.59166732,28.01666607
-105.59166732,28.00833273
-105.58333399,28.00833273
-105.58333399,28.01666607
-105.57500066,28.01666607
-105.57500066,28.00833273
-105.56666732,28.00833273
-105.56666732,27.9999994
-105.55833399,27.9999994
-105.55833399,28.00833273
-105.55000066,28.00833273
-105.55000066,27.9999994
-105.54166732,27.9999994
-105.54166732,27.99166607
-105.53333399,27.99166607
-105.53333399,27.9999994
-105.52500066,27.9999994
-105.52500066,27.99166607
-105.52500066,27.98333273
-105.52500066,27.9749994
-105.52500066,27.96666607
-105.52500066,27.95833274
-105.51666733,27.95833274
-105.51666733,27.9499994
-105.51666733,27.94166607
-105.52500066,27.94166607
-105.53333399,27.94166607
-105.53333399,27.9499994
-105.53333399,27.95833274
-105.53333399,27.96666607
-105.54166732,27.96666607
-105.55000066,27.96666607
-105.55833399,27.96666607
-105.55833399,27.9749994
-105.55000066,27.9749994
-105.55000066,27.98333273
-105.55833399,27.98333273
-105.56666732,27.98333273
-105.56666732,27.9749994
</coordinates>
</LinearRing>
</outerBoundaryIs>
<innerBoundaryIs>
<LinearRing>
<coordinates>
-105.67500065,27.98333273
-105.66666732,27.98333273
-105.65833399,27.98333273
-105.65000065,27.98333273
-105.65000065,27.99166607
-105.65833399,27.99166607
-105.65833399,27.9999994
-105.66666732,27.9999994
-105.67500065,27.9999994
-105.67500065,27.99166607
-105.67500065,27.98333273
</coordinates>
</LinearRing>
</innerBoundaryIs>
<innerBoundaryIs>
<LinearRing>
<coordinates>
-105.63333399,28.01666607
-105.63333399,28.00833273
-105.64166732,28.00833273
-105.64166732,27.9999994
-105.64166732,27.99166607
-105.63333399,27.99166607
-105.63333399,27.9999994
-105.62500065,27.9999994
-105.62500065,28.00833273
-105.61666732,28.00833273
-105.61666732,28.01666607
-105.62500065,28.01666607
-105.63333399,28.01666607
</coordinates>
</LinearRing>
</innerBoundaryIs>
</Polygon>
<Polygon>
<outerBoundaryIs>
<LinearRing>
<coordinates>
-104.46666737,27.98333273
-104.46666737,27.9749994
-104.4750007,27.9749994
-104.4750007,27.98333273
-104.48333403,27.98333273
-104.49166737,27.98333273
-104.49166737,27.99166607
-104.49166737,27.9999994
-104.48333403,27.9999994
-104.4750007,27.9999994
-104.46666737,27.9999994
-104.45833403,27.9999994
-104.45833403,27.99166607
-104.46666737,27.99166607
-104.46666737,27.98333273
</coordinates>
</LinearRing>
</outerBoundaryIs>
</Polygon>
<Polygon>
<outerBoundaryIs>
<LinearRing>
<coordinates>
-104.20000071,27.99166607
-104.19166738,27.99166607
-104.19166738,27.98333273
-104.20000071,27.98333273
-104.20000071,27.99166607
</coordinates>
</LinearRing>
</outerBoundaryIs>
</Polygon>
<Polygon>
<outerBoundaryIs>
<LinearRing>
<coordinates>
-105.80833398,27.94166607
-105.80833398,27.93333274
-105.81666731,27.93333274
-105.82500065,27.93333274
-105.83333398,27.93333274
-105.83333398,27.94166607
-105.83333398,27.9499994
-105.82500065,27.9499994
-105.82500065,27.95833274
-105.81666731,27.95833274
-105.80833398,27.95833274
-105.80000065,27.95833274
-105.80000065,27.96666607
-105.79166731,27.96666607
-105.78333398,27.96666607
-105.78333398,27.9749994
-105.77500065,27.9749994
-105.77500065,27.98333273
-105.76666732,27.98333273
-105.76666732,27.9749994
-105.75833398,27.9749994
-105.75000065,27.9749994
-105.75000065,27.96666607
-105.75833398,27.96666607
-105.76666732,27.96666607
-105.76666732,27.95833274
-105.77500065,27.95833274
-105.78333398,27.95833274
-105.78333398,27.9499994
-105.79166731,27.9499994
-105.79166731,27.94166607
-105.80000065,27.94166607
-105.80833398,27.94166607
</coordinates>
</LinearRing>
</outerBoundaryIs>
</Polygon>
<Polygon>
<outerBoundaryIs>
<LinearRing>
<coordinates>
-105.73333398,27.99166607
-105.72500065,27.99166607
-105.72500065,27.98333273
-105.73333398,27.98333273
-105.73333398,27.99166607
</coordinates>
</LinearRing>
</outerBoundaryIs>
</Polygon>
<Polygon>
<outerBoundaryIs>
<LinearRing>
<coordinates>
-105.71666732,27.9999994
-105.70833398,27.9999994
-105.70833398,27.99166607
-105.71666732,27.99166607
-105.71666732,27.9999994
</coordinates>
</LinearRing>
</outerBoundaryIs>
</Polygon>
<Polygon>
<outerBoundaryIs>
<LinearRing>
<coordinates>
-105.208334,27.82499941
-105.208334,27.81666607
-105.21666734,27.81666607
-105.21666734,27.82499941
-105.22500067,27.82499941
-105.22500067,27.83333274
-105.22500067,27.84166607
-105.22500067,27.84999941
-105.233334,27.84999941
-105.233334,27.84166607
-105.24166734,27.84166607
-105.24166734,27.84999941
-105.25000067,27.84999941
-105.25000067,27.85833274
-105.25000067,27.86666607
-105.25000067,27.87499941
-105.258334,27.87499941
-105.258334,27.86666607
-105.26666734,27.86666607
-105.26666734,27.87499941
-105.27500067,27.87499941
-105.283334,27.87499941
-105.283334,27.88333274
-105.29166733,27.88333274
-105.29166733,27.89166607
-105.30000067,27.89166607
-105.308334,27.89166607
-105.308334,27.88333274
-105.31666733,27.88333274
-105.31666733,27.89166607
-105.32500067,27.89166607
-105.32500067,27.8999994
-105.32500067,27.90833274
-105.333334,27.90833274
-105.333334,27.8999994
-105.34166733,27.8999994
-105.34166733,27.90833274
-105.34166733,27.91666607
-105.35000067,27.91666607
-105.358334,27.91666607
-105.358334,27.90833274
-105.358334,27.8999994
-105.358334,27.89166607
-105.35000067,27.89166607
-105.34166733,27.89166607
-105.34166733,27.88333274
-105.34166733,27.87499941
-105.333334,27.87499941
-105.333334,27.86666607
-105.333334,27.85833274
-105.333334,27.84999941
-105.333334,27.84166607
-105.34166733,27.84166607
-105.34166733,27.83333274
-105.34166733,27.82499941
-105.34166733,27.81666607
-105.35000067,27.81666607
-105.35000067,27.82499941
-105.358334,27.82499941
-105.358334,27.83333274
-105.36666733,27.83333274
-105.37500066,27.83333274
-105.383334,27.83333274
-105.39166733,27.83333274
-105.39166733,27.84166607
-105.39166733,27.84999941
-105.40000066,27.84999941
-105.408334,27.84999941
-105.41666733,27.84999941
-105.41666733,27.84166607
-105.42500066,27.84166607
-105.433334,27.84166607
-105.433334,27.84999941
-105.44166733,27.84999941
-105.44166733,27.85833274
-105.44166733,27.86666607
-105.45000066,27.86666607
-105.45000066,27.87499941
-105.45833399,27.87499941
-105.45833399,27.88333274
-105.46666733,27.88333274
-105.46666733,27.89166607
-105.47500066,27.89166607
-105.47500066,27.8999994
-105.48333399,27.8999994
-105.48333399,27.89166607
-105.49166733,27.89166607
-105.50000066,27.89166607
-105.50000066,27.8999994
-105.50000066,27.90833274
-105.50833399,27.90833274
-105.50833399,27.91666607
-105.51666733,27.91666607
-105.51666733,27.9249994
-105.51666733,27.93333274
-105.50833399,27.93333274
-105.50833399,27.94166607
-105.50833399,27.9499994
-105.50833399,27.95833274
-105.50833399,27.96666607
-105.50000066,27.96666607
-105.50000066,27.95833274
-105.50000066,27.9499994
-105.50000066,27.94166607
-105.50000066,27.93333274
-105.50000066,27.9249994
-105.49166733,27.9249994
-105.49166733,27.93333274
-105.49166733,27.94166607
-105.49166733,27.9499994
-105.48333399,27.9499994
-105.48333399,27.95833274
-105.48333399,27.96666607
-105.47500066,27.96666607
-105.47500066,27.9749994
-105.46666733,27.9749994
-105.46666733,27.98333273
-105.47500066,27.98333273
-105.48333399,27.98333273
-105.48333399,27.9749994
-105.49166733,27.9749994
-105.49166733,27.98333273
-105.49166733,27.99166607
-105.49166733,27.9999994
-105.48333399,27.9999994
-105.48333399,27.99166607
-105.47500066,27.99166607
-105.46666733,27.99166607
-105.45833399,27.99166607
-105.45833399,27.98333273
-105.45833399,27.9749994
-105.45000066,27.9749994
-105.45000066,27.96666607
-105.44166733,27.96666607
-105.44166733,27.95833274
-105.45000066,27.95833274
-105.45833399,27.95833274
-105.45833399,27.96666607
-105.46666733,27.96666607
-105.46666733,27.95833274
-105.46666733,27.9499994
-105.45833399,27.9499994
-105.45000066,27.9499994
-105.45000066,27.94166607
-105.45833399,27.94166607
-105.45833399,27.93333274
-105.45000066,27.93333274
-105.45000066,27.9249994
-105.44166733,27.9249994
-105.44166733,27.93333274
-105.433334,27.93333274
-105.433334,27.94166607
-105.44166733,27.94166607
-105.44166733,27.9499994
-105.433334,27.9499994
-105.42500066,27.9499994
-105.41666733,27.9499994
-105.41666733,27.95833274
-105.41666733,27.96666607
-105.408334,27.96666607
-105.40000066,27.96666607
-105.40000066,27.95833274
-105.40000066,27.9499994
-105.39166733,27.9499994
-105.383334,27.9499994
-105.37500066,27.9499994
-105.37500066,27.95833274
-105.36666733,27.95833274
-105.36666733,27.96666607
-105.36666733,27.9749994
-105.358334,27.9749994
-105.358334,27.96666607
-105.35000067,27.96666607
-105.34166733,27.96666607
-105.34166733,27.9749994
-105.333334,27.9749994
-105.333334,27.98333273
-105.34166733,27.98333273
-105.34166733,27.99166607
-105.34166733,27.9999994
-105.333334,27.9999994
-105.32500067,27.9999994
-105.32500067,27.99166607
-105.31666733,27.99166607
-105.308334,27.99166607
-105.30000067,27.99166607
-105.30000067,27.98333273
-105.30000067,27.9749994
-105.29166733,27.9749994
-105.29166733,27.96666607
-105.283334,27.96666607
-105.283334,27.95833274
-105.27500067,27.95833274
-105.27500067,27.9499994
-105.27500067,27.94166607
-105.26666734,27.94166607
-105.26666734,27.93333274
-105.258334,27.93333274
-105.25000067,27.93333274
-105.25000067,27.94166607
-105.25000067,27.9499994
-105.24166734,27.9499994
-105.24166734,27.94166607
-105.24166734,27.93333274
-105.24166734,27.9249994
-105.233334,27.9249994
-105.233334,27.91666607
-105.22500067,27.91666607
-105.21666734,27.91666607
-105.21666734,27.9249994
-105.22500067,27.9249994
-105.22500067,27.93333274
-105.22500067,27.94166607
-105.233334,27.94166607
-105.233334,27.9499994
-105.233334,27.95833274
-105.22500067,27.95833274
-105.21666734,27.95833274
-105.21666734,27.9499994
-105.208334,27.9499994
-105.208334,27.94166607
-105.20000067,27.94166607
-105.20000067,27.93333274
-105.19166734,27.93333274
-105.18333401,27.93333274
-105.18333401,27.9249994
-105.19166734,27.9249994
-105.19166734,27.91666607
-105.19166734,27.90833274
-105.19166734,27.8999994
-105.19166734,27.89166607
-105.19166734,27.88333274
-105.20000067,27.88333274
-105.20000067,27.89166607
-105.20000067,27.8999994
-105.208334,27.8999994
-105.208334,27.89166607
-105.208334,27.88333274
-105.208334,27.87499941
-105.21666734,27.87499941
-105.21666734,27.86666607
-105.208334,27.86666607
-105.208334,27.85833274
-105.208334,27.84999941
-105.20000067,27.84999941
-105.20000067,27.84166607
-105.20000067,27.83333274
-105.19166734,27.83333274
-105.19166734,27.82499941
-105.20000067,27.82499941
-105.208334,27.82499941
</coordinates>
</LinearRing>
</outerBoundaryIs>
<innerBoundaryIs>
<LinearRing>
<coordinates>
-105.48333399,27.8999994
-105.48333399,27.90833274
-105.49166733,27.90833274
-105.49166733,27.8999994
-105.48333399,27.8999994
</coordinates>
</LinearRing>
</innerBoundaryIs>
<innerBoundaryIs>
<LinearRing>
<coordinates>
-105.41666733,27.9499994
-105.41666733,27.94166607
-105.41666733,27.93333274
-105.408334,27.93333274
-105.408334,27.94166607
-105.408334,27.9499994
-105.41666733,27.9499994
</coordinates>
</LinearRing>
</innerBoundaryIs>
<innerBoundaryIs>
<LinearRing>
<coordinates>
-105.36666733,27.95833274
-105.36666733,27.9499994
-105.358334,27.9499994
-105.358334,27.95833274
-105.36666733,27.95833274
</coordinates>
</LinearRing>
</innerBoundaryIs>
<innerBoundaryIs>
<LinearRing>
<coordinates>
-105.358334,27.9499994
-105.358334,27.94166607
-105.36666733,27.94166607
-105.37500066,27.94166607
-105.383334,27.94166607
-105.383334,27.93333274
-105.383334,27.9249994
-105.37500066,27.9249994
-105.37500066,27.91666607
-105.36666733,27.91666607
-105.36666733,27.9249994
-105.358334,27.9249994
-105.358334,27.93333274
-105.35000067,27.93333274
-105.35000067,27.94166607
-105.35000067,27.9499994
-105.358334,27.9499994
</coordinates>
</LinearRing>
</innerBoundaryIs>
<innerBoundaryIs>
<LinearRing>
<coordinates>
-105.26666734,27.93333274
-105.27500067,27.93333274
-105.27500067,27.9249994
-105.26666734,27.9249994
-105.26666734,27.93333274
</coordinates>
</LinearRing>
</innerBoundaryIs>
<innerBoundaryIs>
<LinearRing>
<coordinates>
-105.26666734,27.9249994
-105.26666734,27.91666607
-105.258334,27.91666607
-105.258334,27.9249994
-105.26666734,27.9249994
</coordinates>
</LinearRing>
</innerBoundaryIs>
<innerBoundaryIs>
<LinearRing>
<coordinates>
-105.24166734,27.9249994
-105.25000067,27.9249994
-105.25000067,27.91666607
-105.25000067,27.90833274
-105.24166734,27.90833274
-105.24166734,27.91666607
-105.24166734,27.9249994
</coordinates>
</LinearRing>
</innerBoundaryIs>
<innerBoundaryIs>
<LinearRing>
<coordinates>
-105.208334,27.8999994
-105.208334,27.90833274
-105.21666734,27.90833274
-105.21666734,27.8999994
-105.208334,27.8999994
</coordinates>
</LinearRing>
</innerBoundaryIs>
<innerBoundaryIs>
<LinearRing>
<coordinates>
-105.42500066,27.86666607
-105.42500066,27.85833274
-105.41666733,27.85833274
-105.408334,27.85833274
-105.408334,27.86666607
-105.41666733,27.86666607
-105.42500066,27.86666607
</coordinates>
</LinearRing>
</innerBoundaryIs>
<innerBoundaryIs>
<LinearRing>
<coordinates>
-105.433334,27.88333274
-105.433334,27.87499941
-105.42500066,27.87499941
-105.42500066,27.88333274
-105.42500066,27.89166607
-105.433334,27.89166607
-105.433334,27.88333274
</coordinates>
</LinearRing>
</innerBoundaryIs>
<innerBoundaryIs>
<LinearRing>
<coordinates>
-105.30000067,27.90833274
-105.30000067,27.8999994
-105.29166733,27.8999994
-105.29166733,27.90833274
-105.30000067,27.90833274
</coordinates>
</LinearRing>
</innerBoundaryIs>
<innerBoundaryIs>
<LinearRing>
<coordinates>
-105.233334,27.90833274
-105.233334,27.8999994
-105.22500067,27.8999994
-105.22500067,27.90833274
-105.233334,27.90833274
</coordinates>
</LinearRing>
</innerBoundaryIs>
<innerBoundaryIs>
<LinearRing>
<coordinates>
-105.25000067,27.88333274
-105.24166734,27.88333274
-105.24166734,27.89166607
-105.24166734,27.8999994
-105.25000067,27.8999994
-105.258334,27.8999994
-105.258334,27.89166607
-105.25000067,27.89166607
-105.25000067,27.88333274
</coordinates>
</LinearRing>
</innerBoundaryIs>
</Polygon>
<Polygon>
<outerBoundaryIs>
<LinearRing>
<coordinates>
-104.06666738,27.82499941
-104.05833405,27.82499941
-104.05833405,27.81666607
-104.06666738,27.81666607
-104.06666738,27.82499941
</coordinates>
</LinearRing>
</outerBoundaryIs>
</Polygon>
<Polygon>
<outerBoundaryIs>
<LinearRing>
<coordinates>
-105.18333401,27.81666607
-105.18333401,27.80833274
-105.19166734,27.80833274
-105.19166734,27.81666607
-105.19166734,27.82499941
-105.18333401,27.82499941
-105.18333401,27.81666607
</coordinates>
</LinearRing>
</outerBoundaryIs>
</Polygon>
<Polygon>
<outerBoundaryIs>
<LinearRing>
<coordinates>
-104.32500071,27.70833275
-104.32500071,27.69999941
-104.33333404,27.69999941
-104.33333404,27.70833275
-104.34166737,27.70833275
-104.34166737,27.71666608
-104.35000071,27.71666608
-104.35000071,27.72499941
-104.35833404,27.72499941
-104.35833404,27.73333274
-104.36666737,27.73333274
-104.3750007,27.73333274
-104.3750007,27.72499941
-104.38333404,27.72499941
-104.38333404,27.73333274
-104.38333404,27.74166608
-104.38333404,27.74999941
-104.3750007,27.74999941
-104.3750007,27.75833274
-104.3750007,27.76666608
-104.3750007,27.77499941
-104.38333404,27.77499941
-104.39166737,27.77499941
-104.39166737,27.76666608
-104.4000007,27.76666608
-104.4000007,27.77499941
-104.40833404,27.77499941
-104.40833404,27.78333274
-104.4000007,27.78333274
-104.39166737,27.78333274
-104.39166737,27.79166608
-104.4000007,27.79166608
-104.40833404,27.79166608
-104.40833404,27.79999941
-104.40833404,27.80833274
-104.40833404,27.81666607
-104.41666737,27.81666607
-104.41666737,27.82499941
-104.41666737,27.83333274
-104.40833404,27.83333274
-104.40833404,27.82499941
-104.4000007,27.82499941
-104.4000007,27.81666607
-104.39166737,27.81666607
-104.39166737,27.80833274
-104.38333404,27.80833274
-104.38333404,27.79999941
-104.38333404,27.79166608
-104.38333404,27.78333274
-104.3750007,27.78333274
-104.36666737,27.78333274
-104.35833404,27.78333274
-104.35833404,27.77499941
-104.35000071,27.77499941
-104.34166737,27.77499941
-104.33333404,27.77499941
-104.33333404,27.76666608
-104.33333404,27.75833274
-104.32500071,27.75833274
-104.32500071,27.74999941
-104.33333404,27.74999941
-104.33333404,27.74166608
-104.34166737,27.74166608
-104.34166737,27.73333274
-104.34166737,27.72499941
-104.33333404,27.72499941
-104.33333404,27.73333274
-104.32500071,27.73333274
-104.32500071,27.74166608
-104.31666737,27.74166608
-104.31666737,27.74999941
-104.30833404,27.74999941
-104.30833404,27.74166608
-104.30833404,27.73333274
-104.30833404,27.72499941
-104.30833404,27.71666608
-104.30833404,27.70833275
-104.31666737,27.70833275
-104.32500071,27.70833275
</coordinates>
</LinearRing>
</outerBoundaryIs>
</Polygon>
<Polygon>
<outerBoundaryIs>
<LinearRing>
<coordinates>
-105.82500065,27.84166607
-105.81666731,27.84166607
-105.81666731,27.83333274
-105.82500065,27.83333274
-105.82500065,27.84166607
</coordinates>
</LinearRing>
</outerBoundaryIs>
</Polygon>
<Polygon>
<outerBoundaryIs>
<LinearRing>
<coordinates>
-104.15000071,27.84166607
-104.15000071,27.83333274
-104.15833405,27.83333274
-104.15833405,27.84166607
-104.15833405,27.84999941
-104.16666738,27.84999941
-104.16666738,27.85833274
-104.16666738,27.86666607
-104.15833405,27.86666607
-104.15000071,27.86666607
-104.15000071,27.85833274
-104.15000071,27.84999941
-104.15000071,27.84166607
</coordinates>
</LinearRing>
</outerBoundaryIs>
</Polygon>
<Polygon>
<outerBoundaryIs>
<LinearRing>
<coordinates>
-104.11666738,27.45833276
-104.10833405,27.45833276
-104.10833405,27.46666609
-104.11666738,27.46666609
-104.12500071,27.46666609
-104.13333405,27.46666609
-104.13333405,27.47499942
-104.14166738,27.47499942
-104.14166738,27.48333275
-104.15000071,27.48333275
-104.15000071,27.49166609
-104.15833405,27.49166609
-104.15833405,27.49999942
-104.15833405,27.50833275
-104.16666738,27.50833275
-104.16666738,27.51666609
-104.16666738,27.52499942
-104.15833405,27.52499942
-104.15000071,27.52499942
-104.14166738,27.52499942
-104.14166738,27.51666609
-104.13333405,27.51666609
-104.13333405,27.52499942
-104.13333405,27.53333275
-104.12500071,27.53333275
-104.11666738,27.53333275
-104.11666738,27.52499942
-104.11666738,27.51666609
-104.10833405,27.51666609
-104.10833405,27.52499942
-104.10833405,27.53333275
-104.10833405,27.54166609
-104.11666738,27.54166609
-104.12500071,27.54166609
-104.13333405,27.54166609
-104.14166738,27.54166609
-104.14166738,27.54999942
-104.15000071,27.54999942
-104.15000071,27.55833275
-104.15833405,27.55833275
-104.15833405,27.56666608
-104.15000071,27.56666608
-104.14166738,27.56666608
-104.13333405,27.56666608
-104.12500071,27.56666608
-104.11666738,27.56666608
-104.10833405,27.56666608
-104.10833405,27.57499942
-104.10833405,27.58333275
-104.10000072,27.58333275
-104.10000072,27.59166608
-104.10000072,27.59999942
-104.09166738,27.59999942
-104.08333405,27.59999942
-104.08333405,27.60833275
-104.08333405,27.61666608
-104.09166738,27.61666608
-104.10000072,27.61666608
-104.10833405,27.61666608
-104.10833405,27.62499942
-104.11666738,27.62499942
-104.11666738,27.63333275
-104.11666738,27.64166608
-104.10833405,27.64166608
-104.10000072,27.64166608
-104.09166738,27.64166608
-104.09166738,27.64999941
-104.10000072,27.64999941
-104.10000072,27.65833275
-104.10000072,27.66666608
-104.09166738,27.66666608
-104.09166738,27.67499941
-104.09166738,27.68333275
-104.10000072,27.68333275
-104.10000072,27.69166608
-104.10000072,27.69999941
-104.09166738,27.69999941
-104.09166738,27.69166608
-104.08333405,27.69166608
-104.07500072,27.69166608
-104.07500072,27.68333275
-104.08333405,27.68333275
-104.08333405,27.67499941
-104.07500072,27.67499941
-104.07500072,27.66666608
-104.06666738,27.66666608
-104.05833405,27.66666608
-104.05000072,27.66666608
-104.04166738,27.66666608
-104.03333405,27.66666608
-104.03333405,27.67499941
-104.03333405,27.68333275
-104.04166738,27.68333275
-104.04166738,27.69166608
-104.03333405,27.69166608
-104.03333405,27.69999941
-104.04166738,27.69999941
-104.04166738,27.70833275
-104.04166738,27.71666608
-104.03333405,27.71666608
-104.03333405,27.72499941
-104.02500072,27.72499941
-104.01666739,27.72499941
-104.01666739,27.71666608
-104.00833405,27.71666608
-104.00833405,27.70833275
-104.00000072,27.70833275
-104.00000072,27.69999941
-104.00000072,27.69166608
-104.00833405,27.69166608
-104.00833405,27.69999941
-104.01666739,27.69999941
-104.01666739,27.70833275
-104.02500072,27.70833275
-104.02500072,27.69999941
-104.02500072,27.69166608
-104.02500072,27.68333275
-104.02500072,27.67499941
-104.02500072,27.66666608
-104.02500072,27.65833275
-104.03333405,27.65833275
-104.03333405,27.64999941
-104.03333405,27.64166608
-104.03333405,27.63333275
-104.03333405,27.62499942
-104.03333405,27.61666608
-104.02500072,27.61666608
-104.02500072,27.62499942
-104.01666739,27.62499942
-104.00833405,27.62499942
-104.00000072,27.62499942
-103.99166739,27.62499942
-103.98333405,27.62499942
-103.97500072,27.62499942
-103.96666739,27.62499942
-103.96666739,27.63333275
-103.97500072,27.63333275
-103.97500072,27.64166608
-103.97500072,27.64999941
-103.98333405,27.64999941
-103.98333405,27.65833275
-103.98333405,27.66666608
-103.97500072,27.66666608
-103.96666739,27.66666608
-103.95833405,27.66666608
-103.95000072,27.66666608
-103.94166739,27.66666608
-103.94166739,27.65833275
-103.94166739,27.64999941
-103.93333406,27.64999941
-103.93333406,27.64166608
-103.93333406,27.63333275
-103.92500072,27.63333275
-103.92500072,27.62499942
-103.92500072,27.61666608
-103.91666739,27.61666608
-103.91666739,27.60833275
-103.91666739,27.59999942
-103.90833406,27.59999942
-103.90833406,27.59166608
-103.90833406,27.58333275
-103.90000072,27.58333275
-103.90000072,27.57499942
-103.90000072,27.56666608
-103.90833406,27.56666608
-103.91666739,27.56666608
-103.92500072,27.56666608
-103.92500072,27.57499942
-103.93333406,27.57499942
-103.94166739,27.57499942
-103.94166739,27.58333275
-103.95000072,27.58333275
-103.95000072,27.57499942
-103.95833405,27.57499942
-103.96666739,27.57499942
-103.97500072,27.57499942
-103.98333405,27.57499942
-103.98333405,27.56666608
-103.98333405,27.55833275
-103.99166739,27.55833275
-103.99166739,27.56666608
-103.99166739,27.57499942
-104.00000072,27.57499942
-104.00833405,27.57499942
-104.00833405,27.58333275
-104.00833405,27.59166608
-104.01666739,27.59166608
-104.01666739,27.58333275
-104.02500072,27.58333275
-104.02500072,27.57499942
-104.02500072,27.56666608
-104.02500072,27.55833275
-104.02500072,27.54999942
-104.01666739,27.54999942
-104.01666739,27.55833275
-104.00833405,27.55833275
-104.00000072,27.55833275
-104.00000072,27.54999942
-104.00000072,27.54166609
-104.00833405,27.54166609
-104.01666739,27.54166609
-104.01666739,27.53333275
-104.02500072,27.53333275
-104.02500072,27.52499942
-104.01666739,27.52499942
-104.00833405,27.52499942
-104.00833405,27.51666609
-104.01666739,27.51666609
-104.01666739,27.50833275
-104.02500072,27.50833275
-104.02500072,27.49999942
-104.01666739,27.49999942
-104.00833405,27.49999942
-104.00833405,27.49166609
-104.00833405,27.48333275
-104.00000072,27.48333275
-104.00000072,27.49166609
-103.99166739,27.49166609
-103.99166739,27.49999942
-103.98333405,27.49999942
-103.98333405,27.49166609
-103.98333405,27.48333275
-103.97500072,27.48333275
-103.97500072,27.47499942
-103.97500072,27.46666609
-103.98333405,27.46666609
-103.98333405,27.45833276
-103.99166739,27.45833276
-104.00000072,27.45833276
-104.00000072,27.46666609
-104.00833405,27.46666609
-104.00833405,27.45833276
-104.01666739,27.45833276
-104.02500072,27.45833276
-104.03333405,27.45833276
-104.03333405,27.44999942
-104.02500072,27.44999942
-104.01666739,27.44999942
-104.01666739,27.44166609
-104.01666739,27.43333276
-104.00833405,27.43333276
-104.00833405,27.42499942
-104.00833405,27.41666609
-104.00833405,27.40833276
-104.00833405,27.39999942
-104.01666739,27.39999942
-104.02500072,27.39999942
-104.03333405,27.39999942
-104.04166738,27.39999942
-104.04166738,27.40833276
-104.04166738,27.41666609
-104.05000072,27.41666609
-104.05000072,27.40833276
-104.05000072,27.39999942
-104.05000072,27.39166609
-104.04166738,27.39166609
-104.03333405,27.39166609
-104.02500072,27.39166609
-104.02500072,27.38333276
-104.03333405,27.38333276
-104.04166738,27.38333276
-104.04166738,27.37499943
-104.04166738,27.36666609
-104.04166738,27.35833276
-104.05000072,27.35833276
-104.05000072,27.36666609
-104.05833405,27.36666609
-104.05833405,27.37499943
-104.05833405,27.38333276
-104.06666738,27.38333276
-104.06666738,27.39166609
-104.06666738,27.39999942
-104.06666738,27.40833276
-104.06666738,27.41666609
-104.06666738,27.42499942
-104.07500072,27.42499942
-104.08333405,27.42499942
-104.08333405,27.43333276
-104.09166738,27.43333276
-104.10000072,27.43333276
-104.10000072,27.42499942
-104.10000072,27.41666609
-104.10833405,27.41666609
-104.10833405,27.42499942
-104.10833405,27.43333276
-104.10833405,27.44166609
-104.10000072,27.44166609
-104.09166738,27.44166609
-104.09166738,27.44999942
-104.08333405,27.44999942
-104.08333405,27.45833276
-104.09166738,27.45833276
-104.10000072,27.45833276
-104.10000072,27.44999942
-104.10833405,27.44999942
-104.11666738,27.44999942
-104.11666738,27.45833276
</coordinates>
</LinearRing>
</outerBoundaryIs>
<innerBoundaryIs>
<LinearRing>
<coordinates>
-104.02500072,27.61666608
-104.02500072,27.60833275
-104.01666739,27.60833275
-104.01666739,27.61666608
-104.02500072,27.61666608
</coordinates>
</LinearRing>
</innerBoundaryIs>
<innerBoundaryIs>
<LinearRing>
<coordinates>
-104.02500072,27.58333275
-104.02500072,27.59166608
-104.02500072,27.59999942
-104.03333405,27.59999942
-104.03333405,27.60833275
-104.04166738,27.60833275
-104.04166738,27.59999942
-104.04166738,27.59166608
-104.03333405,27.59166608
-104.03333405,27.58333275
-104.02500072,27.58333275
</coordinates>
</LinearRing>
</innerBoundaryIs>
<innerBoundaryIs>
<LinearRing>
<coordinates>
-104.08333405,27.45833276
-104.07500072,27.45833276
-104.07500072,27.46666609
-104.06666738,27.46666609
-104.05833405,27.46666609
-104.05000072,27.46666609
-104.05000072,27.47499942
-104.05833405,27.47499942
-104.06666738,27.47499942
-104.06666738,27.48333275
-104.07500072,27.48333275
-104.07500072,27.49166609
-104.08333405,27.49166609
-104.09166738,27.49166609
-104.09166738,27.48333275
-104.10000072,27.48333275
-104.10000072,27.47499942
-104.10000072,27.46666609
-104.09166738,27.46666609
-104.08333405,27.46666609
-104.08333405,27.45833276
</coordinates>
</LinearRing>
</innerBoundaryIs>
<innerBoundaryIs>
<LinearRing>
<coordinates>
-104.09166738,27.49166609
-104.09166738,27.49999942
-104.10000072,27.49999942
-104.10000072,27.50833275
-104.10833405,27.50833275
-104.11666738,27.50833275
-104.11666738,27.49999942
-104.11666738,27.49166609
-104.10833405,27.49166609
-104.10000072,27.49166609
-104.09166738,27.49166609
</coordinates>
</LinearRing>
</innerBoundaryIs>
<innerBoundaryIs>
<LinearRing>
<coordinates>
-104.05833405,27.64999941
-104.05833405,27.64166608
-104.06666738,27.64166608
-104.06666738,27.63333275
-104.05833405,27.63333275
-104.05000072,27.63333275
-104.05000072,27.64166608
-104.04166738,27.64166608
-104.04166738,27.64999941
-104.05000072,27.64999941
-104.05833405,27.64999941
</coordinates>
</LinearRing>
</innerBoundaryIs>
<innerBoundaryIs>
<LinearRing>
<coordinates>
-104.06666738,27.64166608
-104.06666738,27.64999941
-104.07500072,27.64999941
-104.07500072,27.64166608
-104.06666738,27.64166608
</coordinates>
</LinearRing>
</innerBoundaryIs>
<innerBoundaryIs>
<LinearRing>
<coordinates>
-104.07500072,27.64999941
-104.07500072,27.65833275
-104.08333405,27.65833275
-104.08333405,27.64999941
-104.07500072,27.64999941
</coordinates>
</LinearRing>
</innerBoundaryIs>
<innerBoundaryIs>
<LinearRing>
<coordinates>
-104.05833405,27.50833275
-104.05000072,27.50833275
-104.04166738,27.50833275
-104.04166738,27.51666609
-104.03333405,27.51666609
-104.03333405,27.52499942
-104.04166738,27.52499942
-104.05000072,27.52499942
-104.05833405,27.52499942
-104.06666738,27.52499942
-104.07500072,27.52499942
-104.07500072,27.53333275
-104.08333405,27.53333275
-104.09166738,27.53333275
-104.09166738,27.52499942
-104.08333405,27.52499942
-104.08333405,27.51666609
-104.07500072,27.51666609
-104.06666738,27.51666609
-104.05833405,27.51666609
-104.05833405,27.50833275
</coordinates>
</LinearRing>
</innerBoundaryIs>
</Polygon>
<Polygon>
<outerBoundaryIs>
<LinearRing>
<coordinates>
-104.85833402,27.43333276
-104.85833402,27.42499942
-104.86666735,27.42499942
-104.86666735,27.43333276
-104.86666735,27.44166609
-104.87500068,27.44166609
-104.87500068,27.44999942
-104.87500068,27.45833276
-104.88333402,27.45833276
-104.89166735,27.45833276
-104.89166735,27.44999942
-104.90000068,27.44999942
-104.90000068,27.44166609
-104.90833402,27.44166609
-104.90833402,27.43333276
-104.91666735,27.43333276
-104.91666735,27.44166609
-104.91666735,27.44999942
-104.92500068,27.44999942
-104.92500068,27.45833276
-104.91666735,27.45833276
-104.91666735,27.46666609
-104.90833402,27.46666609
-104.90833402,27.47499942
-104.91666735,27.47499942
-104.92500068,27.47499942
-104.92500068,27.48333275
-104.92500068,27.49166609
-104.91666735,27.49166609
-104.91666735,27.49999942
-104.90833402,27.49999942
-104.90833402,27.50833275
-104.90000068,27.50833275
-104.90000068,27.49999942
-104.89166735,27.49999942
-104.89166735,27.49166609
-104.90000068,27.49166609
-104.90000068,27.48333275
-104.89166735,27.48333275
-104.88333402,27.48333275
-104.87500068,27.48333275
-104.86666735,27.48333275
-104.86666735,27.47499942
-104.85833402,27.47499942
-104.85833402,27.46666609
-104.85833402,27.45833276
-104.85000069,27.45833276
-104.85000069,27.44999942
-104.85833402,27.44999942
-104.85833402,27.44166609
-104.85833402,27.43333276
</coordinates>
</LinearRing>
</outerBoundaryIs>
<innerBoundaryIs>
<LinearRing>
<coordinates>
-104.91666735,27.49166609
-104.91666735,27.48333275
-104.90833402,27.48333275
-104.90833402,27.49166609
-104.91666735,27.49166609
</coordinates>
</LinearRing>
</innerBoundaryIs>
</Polygon>
<Polygon>
<outerBoundaryIs>
<LinearRing>
<coordinates>
-104.00000072,27.50833275
-103.99166739,27.50833275
-103.99166739,27.49999942
-104.00000072,27.49999942
-104.00833405,27.49999942
-104.00833405,27.50833275
-104.00833405,27.51666609
-104.00000072,27.51666609
-104.00000072,27.50833275
</coordinates>
</LinearRing>
</outerBoundaryIs>
</Polygon>
<Polygon>
<outerBoundaryIs>
<LinearRing>
<coordinates>
-104.31666737,27.50833275
-104.31666737,27.49999942
-104.32500071,27.49999942
-104.32500071,27.50833275
-104.32500071,27.51666609
-104.31666737,27.51666609
-104.31666737,27.50833275
</coordinates>
</LinearRing>
</outerBoundaryIs>
</Polygon>
<Polygon>
<outerBoundaryIs>
<LinearRing>
<coordinates>
-104.46666737,27.51666609
-104.45833403,27.51666609
-104.45833403,27.50833275
-104.46666737,27.50833275
-104.46666737,27.51666609
</coordinates>
</LinearRing>
</outerBoundaryIs>
</Polygon>
<Polygon>
<outerBoundaryIs>
<LinearRing>
<coordinates>
-104.56666736,27.51666609
-104.56666736,27.50833275
-104.5750007,27.50833275
-104.5750007,27.51666609
-104.58333403,27.51666609
-104.58333403,27.52499942
-104.5750007,27.52499942
-104.56666736,27.52499942
-104.56666736,27.51666609
</coordinates>
</LinearRing>
</outerBoundaryIs>
</Polygon>
<Polygon>
<outerBoundaryIs>
<LinearRing>
<coordinates>
-104.94166735,27.34166609
-104.93333402,27.34166609
-104.93333402,27.34999943
-104.92500068,27.34999943
-104.92500068,27.35833276
-104.93333402,27.35833276
-104.93333402,27.36666609
-104.93333402,27.37499943
-104.93333402,27.38333276
-104.92500068,27.38333276
-104.92500068,27.39166609
-104.91666735,27.39166609
-104.91666735,27.38333276
-104.91666735,27.37499943
-104.91666735,27.36666609
-104.91666735,27.35833276
-104.91666735,27.34999943
-104.91666735,27.34166609
-104.90833402,27.34166609
-104.90833402,27.33333276
-104.90833402,27.32499943
-104.90000068,27.32499943
-104.90000068,27.31666609
-104.90000068,27.30833276
-104.90000068,27.29999943
-104.90000068,27.2916661
-104.90000068,27.28333276
-104.90000068,27.27499943
-104.90000068,27.2666661
-104.89166735,27.2666661
-104.89166735,27.25833276
-104.90000068,27.25833276
-104.90833402,27.25833276
-104.90833402,27.2666661
-104.90833402,27.27499943
-104.90833402,27.28333276
-104.90833402,27.2916661
-104.91666735,27.2916661
-104.91666735,27.29999943
-104.91666735,27.30833276
-104.91666735,27.31666609
-104.91666735,27.32499943
-104.91666735,27.33333276
-104.92500068,27.33333276
-104.93333402,27.33333276
-104.94166735,27.33333276
-104.94166735,27.34166609
</coordinates>
</LinearRing>
</outerBoundaryIs>
</Polygon>
<Polygon>
<outerBoundaryIs>
<LinearRing>
<coordinates>
-104.79166735,27.1916661
-104.79166735,27.18333277
-104.80000069,27.18333277
-104.80000069,27.1916661
-104.80000069,27.19999943
-104.80000069,27.20833277
-104.80000069,27.2166661
-104.80000069,27.22499943
-104.80833402,27.22499943
-104.80833402,27.23333276
-104.80833402,27.2416661
-104.80833402,27.24999943
-104.80833402,27.25833276
-104.80000069,27.25833276
-104.80000069,27.2666661
-104.79166735,27.2666661
-104.79166735,27.27499943
-104.80000069,27.27499943
-104.80000069,27.28333276
-104.80833402,27.28333276
-104.80833402,27.2916661
-104.80833402,27.29999943
-104.80833402,27.30833276
-104.81666735,27.30833276
-104.81666735,27.31666609
-104.82500069,27.31666609
-104.82500069,27.32499943
-104.82500069,27.33333276
-104.83333402,27.33333276
-104.83333402,27.34166609
-104.83333402,27.34999943
-104.83333402,27.35833276
-104.84166735,27.35833276
-104.84166735,27.36666609
-104.84166735,27.37499943
-104.84166735,27.38333276
-104.85000069,27.38333276
-104.85000069,27.39166609
-104.85833402,27.39166609
-104.85833402,27.39999942
-104.86666735,27.39999942
-104.87500068,27.39999942
-104.87500068,27.40833276
-104.88333402,27.40833276
-104.88333402,27.41666609
-104.89166735,27.41666609
-104.90000068,27.41666609
-104.90000068,27.42499942
-104.90833402,27.42499942
-104.90833402,27.43333276
-104.90000068,27.43333276
-104.89166735,27.43333276
-104.88333402,27.43333276
-104.88333402,27.42499942
-104.87500068,27.42499942
-104.86666735,27.42499942
-104.86666735,27.41666609
-104.86666735,27.40833276
-104.85833402,27.40833276
-104.85000069,27.40833276
-104.85000069,27.41666609
-104.85000069,27.42499942
-104.84166735,27.42499942
-104.83333402,27.42499942
-104.83333402,27.41666609
-104.83333402,27.40833276
-104.83333402,27.39999942
-104.82500069,27.39999942
-104.82500069,27.39166609
-104.81666735,27.39166609
-104.80833402,27.39166609
-104.80833402,27.38333276
-104.81666735,27.38333276
-104.81666735,27.37499943
-104.80833402,27.37499943
-104.80833402,27.36666609
-104.81666735,27.36666609
-104.81666735,27.35833276
-104.80833402,27.35833276
-104.80833402,27.34999943
-104.80000069,27.34999943
-104.80000069,27.34166609
-104.80000069,27.33333276
-104.79166735,27.33333276
-104.79166735,27.32499943
-104.78333402,27.32499943
-104.78333402,27.31666609
-104.79166735,27.31666609
-104.79166735,27.30833276
-104.79166735,27.29999943
-104.78333402,27.29999943
-104.78333402,27.2916661
-104.78333402,27.28333276
-104.78333402,27.27499943
-104.77500069,27.27499943
-104.77500069,27.2666661
-104.77500069,27.25833276
-104.77500069,27.24999943
-104.76666736,27.24999943
-104.76666736,27.2416661
-104.77500069,27.2416661
-104.77500069,27.23333276
-104.77500069,27.22499943
-104.76666736,27.22499943
-104.76666736,27.2166661
-104.76666736,27.20833277
-104.76666736,27.19999943
-104.77500069,27.19999943
-104.78333402,27.19999943
-104.78333402,27.1916661
-104.79166735,27.1916661
</coordinates>
</LinearRing>
</outerBoundaryIs>
</Polygon>
<Polygon>
<outerBoundaryIs>
<LinearRing>
<coordinates>
-104.23333404,27.34999943
-104.22500071,27.34999943
-104.22500071,27.34166609
-104.23333404,27.34166609
-104.23333404,27.34999943
</coordinates>
</LinearRing>
</outerBoundaryIs>
</Polygon>
<Polygon>
<outerBoundaryIs>
<LinearRing>
<coordinates>
-104.76666736,27.34999943
-104.76666736,27.34166609
-104.77500069,27.34166609
-104.77500069,27.34999943
-104.78333402,27.34999943
-104.78333402,27.35833276
-104.78333402,27.36666609
-104.79166735,27.36666609
-104.79166735,27.37499943
-104.80000069,27.37499943
-104.80833402,27.37499943
-104.80833402,27.38333276
-104.80000069,27.38333276
-104.79166735,27.38333276
-104.78333402,27.38333276
-104.78333402,27.37499943
-104.77500069,27.37499943
-104.77500069,27.36666609
-104.76666736,27.36666609
-104.76666736,27.35833276
-104.76666736,27.34999943
</coordinates>
</LinearRing>
</outerBoundaryIs>
</Polygon>
<Polygon>
<outerBoundaryIs>
<LinearRing>
<coordinates>
-105.87500064,28.21666606
-105.86666731,28.21666606
-105.86666731,28.20833273
-105.87500064,28.20833273
-105.88333398,28.20833273
-105.88333398,28.21666606
-105.87500064,28.21666606
</coordinates>
</LinearRing>
</outerBoundaryIs>
</Polygon>
<Polygon>
<outerBoundaryIs>
<LinearRing>
<coordinates>
-105.95000064,28.21666606
-105.94166731,28.21666606
-105.94166731,28.20833273
-105.95000064,28.20833273
-105.95000064,28.21666606
</coordinates>
</LinearRing>
</outerBoundaryIs>
</Polygon>
<Polygon>
<outerBoundaryIs>
<LinearRing>
<coordinates>
-105.90833398,28.19166606
-105.90000064,28.19166606
-105.90000064,28.18333273
-105.90833398,28.18333273
-105.90833398,28.19166606
</coordinates>
</LinearRing>
</outerBoundaryIs>
</Polygon>
<Polygon>
<outerBoundaryIs>
<LinearRing>
<coordinates>
-105.84166731,28.19999939
-105.83333398,28.19999939
-105.83333398,28.19166606
-105.84166731,28.19166606
-105.84166731,28.19999939
</coordinates>
</LinearRing>
</outerBoundaryIs>
</Polygon>
<Polygon>
<outerBoundaryIs>
<LinearRing>
<coordinates>
-105.94166731,28.20833273
-105.93333398,28.20833273
-105.93333398,28.19999939
-105.94166731,28.19999939
-105.94166731,28.20833273
</coordinates>
</LinearRing>
</outerBoundaryIs>
</Polygon>
<Polygon>
<outerBoundaryIs>
<LinearRing>
<coordinates>
-105.233334,28.20833273
-105.22500067,28.20833273
-105.21666734,28.20833273
-105.21666734,28.19999939
-105.22500067,28.19999939
-105.233334,28.19999939
-105.233334,28.20833273
</coordinates>
</LinearRing>
</outerBoundaryIs>
</Polygon>
<Polygon>
<outerBoundaryIs>
<LinearRing>
<coordinates>
-105.85833398,28.20833273
-105.85000065,28.20833273
-105.84166731,28.20833273
-105.84166731,28.19999939
-105.85000065,28.19999939
-105.85833398,28.19999939
-105.85833398,28.20833273
</coordinates>
</LinearRing>
</outerBoundaryIs>
</Polygon>
<Polygon>
<outerBoundaryIs>
<LinearRing>
<coordinates>
-105.25000067,28.26666606
-105.24166734,28.26666606
-105.24166734,28.25833272
-105.25000067,28.25833272
-105.25000067,28.26666606
</coordinates>
</LinearRing>
</outerBoundaryIs>
</Polygon>
<Polygon>
<outerBoundaryIs>
<LinearRing>
<coordinates>
-105.89166731,28.22499939
-105.89166731,28.21666606
-105.90000064,28.21666606
-105.90833398,28.21666606
-105.90833398,28.22499939
-105.91666731,28.22499939
-105.91666731,28.23333272
-105.90833398,28.23333272
-105.90833398,28.24166606
-105.90000064,28.24166606
-105.89166731,28.24166606
-105.88333398,28.24166606
-105.88333398,28.23333272
-105.88333398,28.22499939
-105.89166731,28.22499939
</coordinates>
</LinearRing>
</outerBoundaryIs>
</Polygon>
<Polygon>
<outerBoundaryIs>
<LinearRing>
<coordinates>
-105.85000065,28.22499939
-105.85000065,28.21666606
-105.85833398,28.21666606
-105.85833398,28.22499939
-105.85833398,28.23333272
-105.85000065,28.23333272
-105.85000065,28.22499939
</coordinates>
</LinearRing>
</outerBoundaryIs>
</Polygon>
<Polygon>
<outerBoundaryIs>
<LinearRing>
<coordinates>
-104.82500069,28.19166606
-104.81666735,28.19166606
-104.81666735,28.18333273
-104.82500069,28.18333273
-104.83333402,28.18333273
-104.84166735,28.18333273
-104.84166735,28.19166606
-104.85000069,28.19166606
-104.85833402,28.19166606
-104.86666735,28.19166606
-104.86666735,28.19999939
-104.86666735,28.20833273
-104.87500068,28.20833273
-104.87500068,28.21666606
-104.87500068,28.22499939
-104.88333402,28.22499939
-104.88333402,28.23333272
-104.88333402,28.24166606
-104.87500068,28.24166606
-104.87500068,28.24999939
-104.87500068,28.25833272
-104.86666735,28.25833272
-104.85833402,28.25833272
-104.85833402,28.24999939
-104.85833402,28.24166606
-104.85000069,28.24166606
-104.85000069,28.23333272
-104.85833402,28.23333272
-104.85833402,28.22499939
-104.85000069,28.22499939
-104.85000069,28.21666606
-104.84166735,28.21666606
-104.84166735,28.20833273
-104.83333402,28.20833273
-104.82500069,28.20833273
-104.82500069,28.19999939
-104.82500069,28.19166606
</coordinates>
</LinearRing>
</outerBoundaryIs>
</Polygon>
<Polygon>
<outerBoundaryIs>
<LinearRing>
<coordinates>
-105.92500064,28.24166606
-105.91666731,28.24166606
-105.91666731,28.23333272
-105.92500064,28.23333272
-105.93333398,28.23333272
-105.94166731,28.23333272
-105.94166731,28.24166606
-105.93333398,28.24166606
-105.92500064,28.24166606
</coordinates>
</LinearRing>
</outerBoundaryIs>
</Polygon>
<Polygon>
<outerBoundaryIs>
<LinearRing>
<coordinates>
-105.85833398,28.24166606
-105.85833398,28.23333272
-105.86666731,28.23333272
-105.86666731,28.24166606
-105.86666731,28.24999939
-105.85833398,28.24999939
-105.85833398,28.24166606
</coordinates>
</LinearRing>
</outerBoundaryIs>
</Polygon>
<Polygon>
<outerBoundaryIs>
<LinearRing>
<coordinates>
-105.70833398,28.29999939
-105.70000065,28.29999939
-105.70000065,28.29166606
-105.70833398,28.29166606
-105.70833398,28.29999939
</coordinates>
</LinearRing>
</outerBoundaryIs>
</Polygon>
<Polygon>
<outerBoundaryIs>
<LinearRing>
<coordinates>
-105.81666731,28.30833272
-105.80833398,28.30833272
-105.80833398,28.29999939
-105.81666731,28.29999939
-105.82500065,28.29999939
-105.82500065,28.30833272
-105.81666731,28.30833272
</coordinates>
</LinearRing>
</outerBoundaryIs>
</Polygon>
<Polygon>
<outerBoundaryIs>
<LinearRing>
<coordinates>
-105.19166734,28.34166605
-105.18333401,28.34166605
-105.18333401,28.33333272
-105.19166734,28.33333272
-105.19166734,28.34166605
</coordinates>
</LinearRing>
</outerBoundaryIs>
</Polygon>
<Polygon>
<outerBoundaryIs>
<LinearRing>
<coordinates>
-105.20000067,28.34999939
-105.19166734,28.34999939
-105.19166734,28.34166605
-105.20000067,28.34166605
-105.20000067,28.34999939
</coordinates>
</LinearRing>
</outerBoundaryIs>
</Polygon>
<Polygon>
<outerBoundaryIs>
<LinearRing>
<coordinates>
-105.74166732,28.34999939
-105.73333398,28.34999939
-105.73333398,28.34166605
-105.74166732,28.34166605
-105.74166732,28.34999939
</coordinates>
</LinearRing>
</outerBoundaryIs>
</Polygon>
<Polygon>
<outerBoundaryIs>
<LinearRing>
<coordinates>
-105.09166734,28.31666605
-105.08333401,28.31666605
-105.08333401,28.30833272
-105.09166734,28.30833272
-105.09166734,28.31666605
</coordinates>
</LinearRing>
</outerBoundaryIs>
</Polygon>
<Polygon>
<outerBoundaryIs>
<LinearRing>
<coordinates>
-105.15833401,28.32499939
-105.15000067,28.32499939
-105.15000067,28.31666605
-105.15833401,28.31666605
-105.15833401,28.32499939
</coordinates>
</LinearRing>
</outerBoundaryIs>
</Polygon>
<Polygon>
<outerBoundaryIs>
<LinearRing>
<coordinates>
-105.67500065,28.28333272
-105.66666732,28.28333272
-105.66666732,28.27499939
-105.67500065,28.27499939
-105.68333399,28.27499939
-105.68333399,28.28333272
-105.68333399,28.29166606
-105.67500065,28.29166606
-105.67500065,28.28333272
</coordinates>
</LinearRing>
</outerBoundaryIs>
</Polygon>
<Polygon>
<outerBoundaryIs>
<LinearRing>
<coordinates>
-104.87500068,28.26666606
-104.87500068,28.25833272
-104.88333402,28.25833272
-104.88333402,28.26666606
-104.88333402,28.27499939
-104.87500068,28.27499939
-104.87500068,28.26666606
</coordinates>
</LinearRing>
</outerBoundaryIs>
</Polygon>
<Polygon>
<outerBoundaryIs>
<LinearRing>
<coordinates>
-104.89166735,28.28333272
-104.88333402,28.28333272
-104.88333402,28.27499939
-104.89166735,28.27499939
-104.89166735,28.28333272
</coordinates>
</LinearRing>
</outerBoundaryIs>
</Polygon>
<Polygon>
<outerBoundaryIs>
<LinearRing>
<coordinates>
-105.01666735,28.28333272
-105.01666735,28.27499939
-105.02500068,28.27499939
-105.02500068,28.28333272
-105.02500068,28.29166606
-105.01666735,28.29166606
-105.01666735,28.28333272
</coordinates>
</LinearRing>
</outerBoundaryIs>
</Polygon>
<Polygon>
<outerBoundaryIs>
<LinearRing>
<coordinates>
-105.20000067,28.29166606
-105.19166734,28.29166606
-105.18333401,28.29166606
-105.18333401,28.28333272
-105.19166734,28.28333272
-105.20000067,28.28333272
-105.20000067,28.29166606
</coordinates>
</LinearRing>
</outerBoundaryIs>
</Polygon>
<Polygon>
<outerBoundaryIs>
<LinearRing>
<coordinates>
-105.08333401,28.40833272
-105.07500068,28.40833272
-105.07500068,28.39999938
-105.08333401,28.39999938
-105.08333401,28.40833272
</coordinates>
</LinearRing>
</outerBoundaryIs>
</Polygon>
<Polygon>
<outerBoundaryIs>
<LinearRing>
<coordinates>
-105.06666734,28.40833272
-105.05833401,28.40833272
-105.05833401,28.39999938
-105.06666734,28.39999938
-105.06666734,28.40833272
</coordinates>
</LinearRing>
</outerBoundaryIs>
</Polygon>
<Polygon>
<outerBoundaryIs>
<LinearRing>
<coordinates>
-104.55833403,28.39999938
-104.5500007,28.39999938
-104.5500007,28.39166605
-104.55833403,28.39166605
-104.55833403,28.39999938
</coordinates>
</LinearRing>
</outerBoundaryIs>
</Polygon>
<Polygon>
<outerBoundaryIs>
<LinearRing>
<coordinates>
-105.05000068,28.39166605
-105.05000068,28.38333272
-105.05833401,28.38333272
-105.06666734,28.38333272
-105.06666734,28.39166605
-105.05833401,28.39166605
-105.05833401,28.39999938
-105.05000068,28.39999938
-105.05000068,28.39166605
</coordinates>
</LinearRing>
</outerBoundaryIs>
</Polygon>
<Polygon>
<outerBoundaryIs>
<LinearRing>
<coordinates>
-105.24166734,28.39999938
-105.24166734,28.39166605
-105.25000067,28.39166605
-105.25000067,28.39999938
-105.25000067,28.40833272
-105.24166734,28.40833272
-105.24166734,28.39999938
</coordinates>
</LinearRing>
</outerBoundaryIs>
</Polygon>
<Polygon>
<outerBoundaryIs>
<LinearRing>
<coordinates>
-105.09166734,28.39999938
-105.08333401,28.39999938
-105.08333401,28.39166605
-105.09166734,28.39166605
-105.10000068,28.39166605
-105.10000068,28.39999938
-105.09166734,28.39999938
</coordinates>
</LinearRing>
</outerBoundaryIs>
</Polygon>
<Polygon>
<outerBoundaryIs>
<LinearRing>
<coordinates>
-105.07500068,28.39999938
-105.06666734,28.39999938
-105.06666734,28.39166605
-105.07500068,28.39166605
-105.07500068,28.39999938
</coordinates>
</LinearRing>
</outerBoundaryIs>
</Polygon>
<Polygon>
<outerBoundaryIs>
<LinearRing>
<coordinates>
-105.89166731,28.44166605
-105.88333398,28.44166605
-105.88333398,28.43333272
-105.89166731,28.43333272
-105.89166731,28.44166605
</coordinates>
</LinearRing>
</outerBoundaryIs>
</Polygon>
<Polygon>
<outerBoundaryIs>
<LinearRing>
<coordinates>
-105.90833398,28.44166605
-105.90000064,28.44166605
-105.90000064,28.43333272
-105.90833398,28.43333272
-105.91666731,28.43333272
-105.91666731,28.44166605
-105.90833398,28.44166605
</coordinates>
</LinearRing>
</outerBoundaryIs>
</Polygon>
<Polygon>
<outerBoundaryIs>
<LinearRing>
<coordinates>
-105.95000064,28.48333271
-105.94166731,28.48333271
-105.93333398,28.48333271
-105.92500064,28.48333271
-105.92500064,28.47499938
-105.93333398,28.47499938
-105.94166731,28.47499938
-105.95000064,28.47499938
-105.95833397,28.47499938
-105.95833397,28.48333271
-105.95000064,28.48333271
</coordinates>
</LinearRing>
</outerBoundaryIs>
</Polygon>
<Polygon>
<outerBoundaryIs>
<LinearRing>
<coordinates>
-104.23333404,28.48333271
-104.22500071,28.48333271
-104.22500071,28.47499938
-104.23333404,28.47499938
-104.23333404,28.48333271
</coordinates>
</LinearRing>
</outerBoundaryIs>
</Polygon>
<Polygon>
<outerBoundaryIs>
<LinearRing>
<coordinates>
-105.92500064,28.44999938
-105.91666731,28.44999938
-105.91666731,28.44166605
-105.92500064,28.44166605
-105.92500064,28.44999938
</coordinates>
</LinearRing>
</outerBoundaryIs>
</Polygon>
<Polygon>
<outerBoundaryIs>
<LinearRing>
<coordinates>
-104.56666736,28.44999938
-104.55833403,28.44999938
-104.55833403,28.44166605
-104.56666736,28.44166605
-104.56666736,28.44999938
</coordinates>
</LinearRing>
</outerBoundaryIs>
</Polygon>
<Polygon>
<outerBoundaryIs>
<LinearRing>
<coordinates>
-104.12500071,28.46666605
-104.11666738,28.46666605
-104.11666738,28.45833272
-104.12500071,28.45833272
-104.12500071,28.46666605
</coordinates>
</LinearRing>
</outerBoundaryIs>
</Polygon>
<Polygon>
<outerBoundaryIs>
<LinearRing>
<coordinates>
-104.14166738,28.46666605
-104.14166738,28.45833272
-104.15000071,28.45833272
-104.15833405,28.45833272
-104.15833405,28.46666605
-104.15833405,28.47499938
-104.15833405,28.48333271
-104.15833405,28.49166605
-104.15000071,28.49166605
-104.14166738,28.49166605
-104.14166738,28.48333271
-104.13333405,28.48333271
-104.13333405,28.47499938
-104.12500071,28.47499938
-104.12500071,28.46666605
-104.13333405,28.46666605
-104.14166738,28.46666605
</coordinates>
</LinearRing>
</outerBoundaryIs>
</Polygon>
<Polygon>
<outerBoundaryIs>
<LinearRing>
<coordinates>
-104.19166738,28.44999938
-104.20000071,28.44999938
-104.20000071,28.45833272
-104.20833404,28.45833272
-104.20833404,28.46666605
-104.21666738,28.46666605
-104.22500071,28.46666605
-104.22500071,28.47499938
-104.21666738,28.47499938
-104.21666738,28.48333271
-104.20833404,28.48333271
-104.20000071,28.48333271
-104.19166738,28.48333271
-104.18333405,28.48333271
-104.17500071,28.48333271
-104.17500071,28.47499938
-104.16666738,28.47499938
-104.16666738,28.46666605
-104.16666738,28.45833272
-104.15833405,28.45833272
-104.15833405,28.44999938
-104.15000071,28.44999938
-104.15000071,28.44166605
-104.15833405,28.44166605
-104.16666738,28.44166605
-104.16666738,28.43333272
-104.17500071,28.43333272
-104.17500071,28.42499938
-104.18333405,28.42499938
-104.18333405,28.43333272
-104.18333405,28.44166605
-104.19166738,28.44166605
-104.19166738,28.44999938
</coordinates>
</LinearRing>
</outerBoundaryIs>
<innerBoundaryIs>
<LinearRing>
<coordinates>
-104.19166738,28.44999938
-104.18333405,28.44999938
-104.17500071,28.44999938
-104.17500071,28.45833272
-104.18333405,28.45833272
-104.19166738,28.45833272
-104.19166738,28.44999938
</coordinates>
</LinearRing>
</innerBoundaryIs>
</Polygon>
<Polygon>
<outerBoundaryIs>
<LinearRing>
<coordinates>
-104.08333405,28.40833272
-104.08333405,28.39999938
-104.09166738,28.39999938
-104.10000072,28.39999938
-104.10000072,28.40833272
-104.09166738,28.40833272
-104.09166738,28.41666605
-104.08333405,28.41666605
-104.08333405,28.40833272
</coordinates>
</LinearRing>
</outerBoundaryIs>
</Polygon>
<Polygon>
<outerBoundaryIs>
<LinearRing>
<coordinates>
-104.50833403,28.41666605
-104.5000007,28.41666605
-104.5000007,28.40833272
-104.50833403,28.40833272
-104.50833403,28.41666605
</coordinates>
</LinearRing>
</outerBoundaryIs>
</Polygon>
<Polygon>
<outerBoundaryIs>
<LinearRing>
<coordinates>
-104.44166737,28.41666605
-104.43333404,28.41666605
-104.43333404,28.40833272
-104.44166737,28.40833272
-104.44166737,28.41666605
</coordinates>
</LinearRing>
</outerBoundaryIs>
</Polygon>
<Polygon>
<outerBoundaryIs>
<LinearRing>
<coordinates>
-105.07500068,28.41666605
-105.06666734,28.41666605
-105.06666734,28.40833272
-105.07500068,28.40833272
-105.07500068,28.41666605
</coordinates>
</LinearRing>
</outerBoundaryIs>
</Polygon>
<Polygon>
<outerBoundaryIs>
<LinearRing>
<coordinates>
-105.70833398,28.41666605
-105.70000065,28.41666605
-105.70000065,28.40833272
-105.70833398,28.40833272
-105.70833398,28.41666605
</coordinates>
</LinearRing>
</outerBoundaryIs>
</Polygon>
<Polygon>
<outerBoundaryIs>
<LinearRing>
<coordinates>
-105.25000067,28.41666605
-105.25000067,28.40833272
-105.258334,28.40833272
-105.258334,28.41666605
-105.258334,28.42499938
-105.26666734,28.42499938
-105.26666734,28.43333272
-105.26666734,28.44166605
-105.258334,28.44166605
-105.25000067,28.44166605
-105.25000067,28.44999938
-105.24166734,28.44999938
-105.233334,28.44999938
-105.22500067,28.44999938
-105.22500067,28.44166605
-105.233334,28.44166605
-105.233334,28.43333272
-105.24166734,28.43333272
-105.24166734,28.42499938
-105.24166734,28.41666605
-105.25000067,28.41666605
</coordinates>
</LinearRing>
</outerBoundaryIs>
</Polygon>
<Polygon>
<outerBoundaryIs>
<LinearRing>
<coordinates>
-104.44166737,28.39166605
-104.44166737,28.38333272
-104.4500007,28.38333272
-104.4500007,28.39166605
-104.4500007,28.39999938
-104.45833403,28.39999938
-104.45833403,28.40833272
-104.46666737,28.40833272
-104.4750007,28.40833272
-104.48333403,28.40833272
-104.48333403,28.41666605
-104.4750007,28.41666605
-104.4750007,28.42499938
-104.48333403,28.42499938
-104.49166737,28.42499938
-104.49166737,28.41666605
-104.5000007,28.41666605
-104.5000007,28.42499938
-104.5000007,28.43333272
-104.49166737,28.43333272
-104.49166737,28.44166605
-104.49166737,28.44999938
-104.5000007,28.44999938
-104.50833403,28.44999938
-104.51666737,28.44999938
-104.5250007,28.44999938
-104.5250007,28.44166605
-104.53333403,28.44166605
-104.53333403,28.43333272
-104.54166736,28.43333272
-104.54166736,28.42499938
-104.5500007,28.42499938
-104.5500007,28.43333272
-104.5500007,28.44166605
-104.54166736,28.44166605
-104.54166736,28.44999938
-104.5500007,28.44999938
-104.55833403,28.44999938
-104.55833403,28.45833272
-104.55833403,28.46666605
-104.55833403,28.47499938
-104.5500007,28.47499938
-104.54166736,28.47499938
-104.54166736,28.46666605
-104.53333403,28.46666605
-104.53333403,28.45833272
-104.5250007,28.45833272
-104.51666737,28.45833272
-104.51666737,28.46666605
-104.51666737,28.47499938
-104.50833403,28.47499938
-104.50833403,28.46666605
-104.5000007,28.46666605
-104.5000007,28.45833272
-104.49166737,28.45833272
-104.48333403,28.45833272
-104.48333403,28.46666605
-104.4750007,28.46666605
-104.4750007,28.45833272
-104.4750007,28.44999938
-104.46666737,28.44999938
-104.46666737,28.44166605
-104.45833403,28.44166605
-104.45833403,28.43333272
-104.45833403,28.42499938
-104.4500007,28.42499938
-104.4500007,28.41666605
-104.4500007,28.40833272
-104.44166737,28.40833272
-104.44166737,28.39999938
-104.44166737,28.39166605
</coordinates>
</LinearRing>
</outerBoundaryIs>
</Polygon>
<Polygon>
<outerBoundaryIs>
<LinearRing>
<coordinates>
-104.68333403,28.39999938
-104.68333403,28.39166605
-104.69166736,28.39166605
-104.69166736,28.39999938
-104.69166736,28.40833272
-104.68333403,28.40833272
-104.68333403,28.41666605
-104.68333403,28.42499938
-104.67500069,28.42499938
-104.67500069,28.41666605
-104.67500069,28.40833272
-104.66666736,28.40833272
-104.66666736,28.39999938
-104.67500069,28.39999938
-104.68333403,28.39999938
</coordinates>
</LinearRing>
</outerBoundaryIs>
</Polygon>
<Polygon>
<outerBoundaryIs>
<LinearRing>
<coordinates>
-104.10833405,28.42499938
-104.10000072,28.42499938
-104.09166738,28.42499938
-104.09166738,28.41666605
-104.10000072,28.41666605
-104.10833405,28.41666605
-104.10833405,28.42499938
</coordinates>
</LinearRing>
</outerBoundaryIs>
</Polygon>
<Polygon>
<outerBoundaryIs>
<LinearRing>
<coordinates>
-105.88333398,28.43333272
-105.87500064,28.43333272
-105.87500064,28.42499938
-105.88333398,28.42499938
-105.88333398,28.43333272
</coordinates>
</LinearRing>
</outerBoundaryIs>
</Polygon>
<Polygon>
<outerBoundaryIs>
<LinearRing>
<coordinates>
-105.45000066,28.51666605
-105.45000066,28.50833271
-105.45833399,28.50833271
-105.46666733,28.50833271
-105.46666733,28.51666605
-105.47500066,28.51666605
-105.47500066,28.52499938
-105.48333399,28.52499938
-105.48333399,28.53333271
-105.47500066,28.53333271
-105.46666733,28.53333271
-105.46666733,28.54166605
-105.45833399,28.54166605
-105.45833399,28.54999938
-105.45000066,28.54999938
-105.45000066,28.54166605
-105.44166733,28.54166605
-105.44166733,28.53333271
-105.45000066,28.53333271
-105.45000066,28.52499938
-105.45000066,28.51666605
</coordinates>
</LinearRing>
</outerBoundaryIs>
</Polygon>
<Polygon>
<outerBoundaryIs>
<LinearRing>
<coordinates>
-105.90833398,28.62499938
-105.90000064,28.62499938
-105.90000064,28.61666604
-105.90833398,28.61666604
-105.91666731,28.61666604
-105.91666731,28.62499938
-105.90833398,28.62499938
</coordinates>
</LinearRing>
</outerBoundaryIs>
</Polygon>
<Polygon>
<outerBoundaryIs>
<LinearRing>
<coordinates>
-105.95833397,28.64999937
-105.95000064,28.64999937
-105.95000064,28.64166604
-105.95833397,28.64166604
-105.96666731,28.64166604
-105.96666731,28.64999937
-105.97500064,28.64999937
-105.97500064,28.65833271
-105.96666731,28.65833271
-105.95833397,28.65833271
-105.95833397,28.64999937
</coordinates>
</LinearRing>
</outerBoundaryIs>
</Polygon>
<Polygon>
<outerBoundaryIs>
<LinearRing>
<coordinates>
-105.408334,28.45833272
-105.408334,28.44999938
-105.41666733,28.44999938
-105.42500066,28.44999938
-105.42500066,28.45833272
-105.42500066,28.46666605
-105.42500066,28.47499938
-105.42500066,28.48333271
-105.42500066,28.49166605
-105.433334,28.49166605
-105.433334,28.49999938
-105.44166733,28.49999938
-105.44166733,28.50833271
-105.44166733,28.51666605
-105.433334,28.51666605
-105.42500066,28.51666605
-105.42500066,28.52499938
-105.433334,28.52499938
-105.44166733,28.52499938
-105.44166733,28.53333271
-105.433334,28.53333271
-105.42500066,28.53333271
-105.41666733,28.53333271
-105.41666733,28.52499938
-105.408334,28.52499938
-105.40000066,28.52499938
-105.40000066,28.53333271
-105.408334,28.53333271
-105.408334,28.54166605
-105.41666733,28.54166605
-105.42500066,28.54166605
-105.42500066,28.54999938
-105.42500066,28.55833271
-105.433334,28.55833271
-105.433334,28.54999938
-105.44166733,28.54999938
-105.45000066,28.54999938
-105.45000066,28.55833271
-105.44166733,28.55833271
-105.44166733,28.56666604
-105.44166733,28.57499938
-105.44166733,28.58333271
-105.44166733,28.59166604
-105.433334,28.59166604
-105.42500066,28.59166604
-105.42500066,28.59999938
-105.433334,28.59999938
-105.44166733,28.59999938
-105.44166733,28.60833271
-105.45000066,28.60833271
-105.45000066,28.61666604
-105.44166733,28.61666604
-105.433334,28.61666604
-105.42500066,28.61666604
-105.41666733,28.61666604
-105.408334,28.61666604
-105.408334,28.60833271
-105.40000066,28.60833271
-105.40000066,28.59999938
-105.408334,28.59999938
-105.408334,28.59166604
-105.408334,28.58333271
-105.41666733,28.58333271
-105.41666733,28.57499938
-105.41666733,28.56666604
-105.41666733,28.55833271
-105.408334,28.55833271
-105.408334,28.54999938
-105.40000066,28.54999938
-105.39166733,28.54999938
-105.383334,28.54999938
-105.37500066,28.54999938
-105.37500066,28.55833271
-105.383334,28.55833271
-105.383334,28.56666604
-105.39166733,28.56666604
-105.39166733,28.57499938
-105.383334,28.57499938
-105.37500066,28.57499938
-105.37500066,28.56666604
-105.36666733,28.56666604
-105.36666733,28.55833271
-105.358334,28.55833271
-105.358334,28.56666604
-105.35000067,28.56666604
-105.34166733,28.56666604
-105.333334,28.56666604
-105.333334,28.55833271
-105.32500067,28.55833271
-105.32500067,28.54999938
-105.31666733,28.54999938
-105.308334,28.54999938
-105.308334,28.54166605
-105.30000067,28.54166605
-105.29166733,28.54166605
-105.29166733,28.53333271
-105.283334,28.53333271
-105.27500067,28.53333271
-105.26666734,28.53333271
-105.258334,28.53333271
-105.258334,28.52499938
-105.26666734,28.52499938
-105.27500067,28.52499938
-105.283334,28.52499938
-105.283334,28.51666605
-105.27500067,28.51666605
-105.26666734,28.51666605
-105.26666734,28.50833271
-105.258334,28.50833271
-105.25000067,28.50833271
-105.25000067,28.49999938
-105.258334,28.49999938
-105.258334,28.49166605
-105.25000067,28.49166605
-105.24166734,28.49166605
-105.24166734,28.48333271
-105.233334,28.48333271
-105.22500067,28.48333271
-105.21666734,28.48333271
-105.21666734,28.47499938
-105.21666734,28.46666605
-105.21666734,28.45833272
-105.21666734,28.44999938
-105.22500067,28.44999938
-105.22500067,28.45833272
-105.233334,28.45833272
-105.233334,28.46666605
-105.233334,28.47499938
-105.24166734,28.47499938
-105.24166734,28.46666605
-105.25000067,28.46666605
-105.258334,28.46666605
-105.26666734,28.46666605
-105.26666734,28.45833272
-105.27500067,28.45833272
-105.27500067,28.46666605
-105.283334,28.46666605
-105.283334,28.45833272
-105.29166733,28.45833272
-105.30000067,28.45833272
-105.308334,28.45833272
-105.308334,28.46666605
-105.31666733,28.46666605
-105.31666733,28.47499938
-105.31666733,28.48333271
-105.31666733,28.49166605
-105.31666733,28.49999938
-105.32500067,28.49999938
-105.333334,28.49999938
-105.333334,28.50833271
-105.34166733,28.50833271
-105.34166733,28.51666605
-105.35000067,28.51666605
-105.35000067,28.52499938
-105.358334,28.52499938
-105.36666733,28.52499938
-105.37500066,28.52499938
-105.37500066,28.51666605
-105.383334,28.51666605
-105.383334,28.50833271
-105.37500066,28.50833271
-105.37500066,28.49999938
-105.36666733,28.49999938
-105.358334,28.49999938
-105.35000067,28.49999938
-105.35000067,28.49166605
-105.34166733,28.49166605
-105.34166733,28.48333271
-105.34166733,28.47499938
-105.333334,28.47499938
-105.333334,28.48333271
-105.32500067,28.48333271
-105.32500067,28.47499938
-105.32500067,28.46666605
-105.32500067,28.45833272
-105.333334,28.45833272
-105.34166733,28.45833272
-105.35000067,28.45833272
-105.35000067,28.44999938
-105.358334,28.44999938
-105.36666733,28.44999938
-105.36666733,28.44166605
-105.37500066,28.44166605
-105.383334,28.44166605
-105.39166733,28.44166605
-105.39166733,28.44999938
-105.40000066,28.44999938
-105.40000066,28.45833272
-105.408334,28.45833272
</coordinates>
</LinearRing>
</outerBoundaryIs>
<innerBoundaryIs>
<LinearRing>
<coordinates>
-105.37500066,28.54999938
-105.37500066,28.54166605
-105.36666733,28.54166605
-105.36666733,28.54999938
-105.37500066,28.54999938
</coordinates>
</LinearRing>
</innerBoundaryIs>
<innerBoundaryIs>
<LinearRing>
<coordinates>
-105.36666733,28.54166605
-105.36666733,28.53333271
-105.358334,28.53333271
-105.358334,28.54166605
-105.36666733,28.54166605
</coordinates>
</LinearRing>
</innerBoundaryIs>
<innerBoundaryIs>
<LinearRing>
<coordinates>
-105.34166733,28.52499938
-105.333334,28.52499938
-105.333334,28.51666605
-105.32500067,28.51666605
-105.31666733,28.51666605
-105.31666733,28.52499938
-105.308334,28.52499938
-105.308334,28.53333271
-105.31666733,28.53333271
-105.32500067,28.53333271
-105.333334,28.53333271
-105.34166733,28.53333271
-105.34166733,28.52499938
</coordinates>
</LinearRing>
</innerBoundaryIs>
</Polygon>
<Polygon>
<outerBoundaryIs>
<LinearRing>
<coordinates>
-104.4500007,28.47499938
-104.4500007,28.46666605
-104.45833403,28.46666605
-104.46666737,28.46666605
-104.4750007,28.46666605
-104.4750007,28.47499938
-104.48333403,28.47499938
-104.48333403,28.46666605
-104.49166737,28.46666605
-104.49166737,28.47499938
-104.49166737,28.48333271
-104.48333403,28.48333271
-104.48333403,28.49166605
-104.4750007,28.49166605
-104.46666737,28.49166605
-104.45833403,28.49166605
-104.4500007,28.49166605
-104.4500007,28.48333271
-104.4500007,28.47499938
</coordinates>
</LinearRing>
</outerBoundaryIs>
</Polygon>
<Polygon>
<outerBoundaryIs>
<LinearRing>
<coordinates>
-104.4500007,28.49999938
-104.44166737,28.49999938
-104.44166737,28.49166605
-104.4500007,28.49166605
-104.4500007,28.49999938
</coordinates>
</LinearRing>
</outerBoundaryIs>
</Polygon>
<Polygon>
<outerBoundaryIs>
<LinearRing>
<coordinates>
-104.46666737,28.50833271
-104.45833403,28.50833271
-104.45833403,28.49999938
-104.46666737,28.49999938
-104.46666737,28.50833271
</coordinates>
</LinearRing>
</outerBoundaryIs>
</Polygon>
<Polygon>
<outerBoundaryIs>
<LinearRing>
<coordinates>
-104.43333404,28.50833271
-104.43333404,28.49999938
-104.44166737,28.49999938
-104.44166737,28.50833271
-104.44166737,28.51666605
-104.4500007,28.51666605
-104.4500007,28.50833271
-104.45833403,28.50833271
-104.45833403,28.51666605
-104.45833403,28.52499938
-104.4500007,28.52499938
-104.4500007,28.53333271
-104.44166737,28.53333271
-104.44166737,28.52499938
-104.43333404,28.52499938
-104.43333404,28.51666605
-104.43333404,28.50833271
</coordinates>
</LinearRing>
</outerBoundaryIs>
</Polygon>
<Polygon>
<outerBoundaryIs>
<LinearRing>
<coordinates>
-105.10833401,28.32499939
-105.10000068,28.32499939
-105.09166734,28.32499939
-105.09166734,28.31666605
-105.10000068,28.31666605
-105.10833401,28.31666605
-105.11666734,28.31666605
-105.11666734,28.32499939
-105.12500067,28.32499939
-105.13333401,28.32499939
-105.13333401,28.33333272
-105.14166734,28.33333272
-105.15000067,28.33333272
-105.15000067,28.34166605
-105.15833401,28.34166605
-105.15833401,28.34999939
-105.16666734,28.34999939
-105.17500067,28.34999939
-105.17500067,28.35833272
-105.16666734,28.35833272
-105.15833401,28.35833272
-105.15000067,28.35833272
-105.14166734,28.35833272
-105.13333401,28.35833272
-105.13333401,28.34999939
-105.12500067,28.34999939
-105.12500067,28.35833272
-105.11666734,28.35833272
-105.11666734,28.36666605
-105.10833401,28.36666605
-105.10833401,28.37499939
-105.11666734,28.37499939
-105.12500067,28.37499939
-105.13333401,28.37499939
-105.14166734,28.37499939
-105.14166734,28.38333272
-105.15000067,28.38333272
-105.15000067,28.39166605
-105.15000067,28.39999938
-105.15833401,28.39999938
-105.16666734,28.39999938
-105.16666734,28.40833272
-105.17500067,28.40833272
-105.17500067,28.39999938
-105.18333401,28.39999938
-105.18333401,28.40833272
-105.19166734,28.40833272
-105.19166734,28.39999938
-105.20000067,28.39999938
-105.20000067,28.40833272
-105.208334,28.40833272
-105.208334,28.41666605
-105.208334,28.42499938
-105.21666734,28.42499938
-105.21666734,28.43333272
-105.22500067,28.43333272
-105.22500067,28.44166605
-105.21666734,28.44166605
-105.208334,28.44166605
-105.208334,28.44999938
-105.20000067,28.44999938
-105.19166734,28.44999938
-105.19166734,28.44166605
-105.18333401,28.44166605
-105.18333401,28.43333272
-105.19166734,28.43333272
-105.19166734,28.42499938
-105.18333401,28.42499938
-105.17500067,28.42499938
-105.16666734,28.42499938
-105.16666734,28.41666605
-105.15833401,28.41666605
-105.15833401,28.40833272
-105.15000067,28.40833272
-105.14166734,28.40833272
-105.14166734,28.41666605
-105.14166734,28.42499938
-105.15000067,28.42499938
-105.15000067,28.43333272
-105.15833401,28.43333272
-105.15833401,28.44166605
-105.15000067,28.44166605
-105.14166734,28.44166605
-105.14166734,28.44999938
-105.13333401,28.44999938
-105.12500067,28.44999938
-105.12500067,28.45833272
-105.11666734,28.45833272
-105.11666734,28.46666605
-105.10833401,28.46666605
-105.10000068,28.46666605
-105.09166734,28.46666605
-105.09166734,28.47499938
-105.08333401,28.47499938
-105.08333401,28.48333271
-105.08333401,28.49166605
-105.08333401,28.49999938
-105.08333401,28.50833271
-105.07500068,28.50833271
-105.07500068,28.49999938
-105.07500068,28.49166605
-105.07500068,28.48333271
-105.07500068,28.47499938
-105.07500068,28.46666605
-105.07500068,28.45833272
-105.08333401,28.45833272
-105.08333401,28.44999938
-105.08333401,28.44166605
-105.08333401,28.43333272
-105.07500068,28.43333272
-105.07500068,28.42499938
-105.07500068,28.41666605
-105.08333401,28.41666605
-105.09166734,28.41666605
-105.10000068,28.41666605
-105.10000068,28.40833272
-105.10000068,28.39999938
-105.10833401,28.39999938
-105.11666734,28.39999938
-105.11666734,28.39166605
-105.12500067,28.39166605
-105.12500067,28.38333272
-105.11666734,28.38333272
-105.10833401,28.38333272
-105.10000068,28.38333272
-105.09166734,28.38333272
-105.09166734,28.37499939
-105.08333401,28.37499939
-105.08333401,28.36666605
-105.09166734,28.36666605
-105.09166734,28.35833272
-105.08333401,28.35833272
-105.08333401,28.34999939
-105.09166734,28.34999939
-105.09166734,28.34166605
-105.08333401,28.34166605
-105.08333401,28.33333272
-105.09166734,28.33333272
-105.10000068,28.33333272
-105.10833401,28.33333272
-105.10833401,28.32499939
</coordinates>
</LinearRing>
</outerBoundaryIs>
<innerBoundaryIs>
<LinearRing>
<coordinates>
-105.14166734,28.40833272
-105.14166734,28.39999938
-105.13333401,28.39999938
-105.13333401,28.40833272
-105.14166734,28.40833272
</coordinates>
</LinearRing>
</innerBoundaryIs>
</Polygon>
<Polygon>
<outerBoundaryIs>
<LinearRing>
<coordinates>
-105.26666734,28.28333272
-105.26666734,28.27499939
-105.27500067,28.27499939
-105.283334,28.27499939
-105.283334,28.28333272
-105.29166733,28.28333272
-105.30000067,28.28333272
-105.30000067,28.29166606
-105.308334,28.29166606
-105.31666733,28.29166606
-105.32500067,28.29166606
-105.32500067,28.29999939
-105.333334,28.29999939
-105.34166733,28.29999939
-105.35000067,28.29999939
-105.35000067,28.30833272
-105.358334,28.30833272
-105.358334,28.31666605
-105.36666733,28.31666605
-105.36666733,28.32499939
-105.37500066,28.32499939
-105.37500066,28.33333272
-105.36666733,28.33333272
-105.36666733,28.34166605
-105.37500066,28.34166605
-105.37500066,28.34999939
-105.383334,28.34999939
-105.39166733,28.34999939
-105.39166733,28.35833272
-105.40000066,28.35833272
-105.40000066,28.36666605
-105.408334,28.36666605
-105.41666733,28.36666605
-105.41666733,28.37499939
-105.41666733,28.38333272
-105.41666733,28.39166605
-105.41666733,28.39999938
-105.408334,28.39999938
-105.408334,28.39166605
-105.40000066,28.39166605
-105.39166733,28.39166605
-105.383334,28.39166605
-105.37500066,28.39166605
-105.37500066,28.38333272
-105.36666733,28.38333272
-105.36666733,28.37499939
-105.358334,28.37499939
-105.35000067,28.37499939
-105.35000067,28.36666605
-105.35000067,28.35833272
-105.34166733,28.35833272
-105.34166733,28.34999939
-105.333334,28.34999939
-105.32500067,28.34999939
-105.32500067,28.34166605
-105.31666733,28.34166605
-105.308334,28.34166605
-105.308334,28.33333272
-105.30000067,28.33333272
-105.30000067,28.32499939
-105.29166733,28.32499939
-105.29166733,28.31666605
-105.283334,28.31666605
-105.283334,28.30833272
-105.283334,28.29999939
-105.27500067,28.29999939
-105.27500067,28.30833272
-105.26666734,28.30833272
-105.26666734,28.29999939
-105.258334,28.29999939
-105.258334,28.29166606
-105.26666734,28.29166606
-105.26666734,28.28333272
</coordinates>
</LinearRing>
</outerBoundaryIs>
<innerBoundaryIs>
<LinearRing>
<coordinates>
-105.283334,28.28333272
-105.27500067,28.28333272
-105.27500067,28.29166606
-105.283334,28.29166606
-105.283334,28.28333272
</coordinates>
</LinearRing>
</innerBoundaryIs>
</Polygon>
<Polygon>
<outerBoundaryIs>
<LinearRing>
<coordinates>
-104.6000007,28.35833272
-104.59166736,28.35833272
-104.59166736,28.34999939
-104.6000007,28.34999939
-104.6000007,28.35833272
</coordinates>
</LinearRing>
</outerBoundaryIs>
</Polygon>
<Polygon>
<outerBoundaryIs>
<LinearRing>
<coordinates>
-105.08333401,28.36666605
-105.07500068,28.36666605
-105.07500068,28.35833272
-105.08333401,28.35833272
-105.08333401,28.36666605
</coordinates>
</LinearRing>
</outerBoundaryIs>
</Polygon>
<Polygon>
<outerBoundaryIs>
<LinearRing>
<coordinates>
-104.75833402,28.34166605
-104.75833402,28.33333272
-104.76666736,28.33333272
-104.77500069,28.33333272
-104.77500069,28.34166605
-104.77500069,28.34999939
-104.78333402,28.34999939
-104.78333402,28.35833272
-104.78333402,28.36666605
-104.77500069,28.36666605
-104.76666736,28.36666605
-104.76666736,28.37499939
-104.75833402,28.37499939
-104.75833402,28.38333272
-104.75000069,28.38333272
-104.74166736,28.38333272
-104.74166736,28.39166605
-104.73333402,28.39166605
-104.73333402,28.38333272
-104.73333402,28.37499939
-104.74166736,28.37499939
-104.75000069,28.37499939
-104.75000069,28.36666605
-104.75833402,28.36666605
-104.75833402,28.35833272
-104.75000069,28.35833272
-104.75000069,28.34999939
-104.75000069,28.34166605
-104.75833402,28.34166605
</coordinates>
</LinearRing>
</outerBoundaryIs>
</Polygon>
<Polygon>
<outerBoundaryIs>
<LinearRing>
<coordinates>
-104.51666737,28.37499939
-104.51666737,28.36666605
-104.5250007,28.36666605
-104.5250007,28.37499939
-104.53333403,28.37499939
-104.54166736,28.37499939
-104.54166736,28.38333272
-104.54166736,28.39166605
-104.54166736,28.39999938
-104.53333403,28.39999938
-104.5250007,28.39999938
-104.5250007,28.40833272
-104.51666737,28.40833272
-104.50833403,28.40833272
-104.50833403,28.39999938
-104.5000007,28.39999938
-104.5000007,28.39166605
-104.50833403,28.39166605
-104.50833403,28.38333272
-104.51666737,28.38333272
-104.51666737,28.37499939
</coordinates>
</LinearRing>
</outerBoundaryIs>
</Polygon>
<Polygon>
<outerBoundaryIs>
<LinearRing>
<coordinates>
-105.85833398,28.70833271
-105.85000065,28.70833271
-105.84166731,28.70833271
-105.84166731,28.69999937
-105.85000065,28.69999937
-105.85833398,28.69999937
-105.85833398,28.70833271
</coordinates>
</LinearRing>
</outerBoundaryIs>
</Polygon>
<Polygon>
<outerBoundaryIs>
<LinearRing>
<coordinates>
-105.78333398,28.7583327
-105.77500065,28.7583327
-105.77500065,28.74999937
-105.78333398,28.74999937
-105.78333398,28.7583327
</coordinates>
</LinearRing>
</outerBoundaryIs>
</Polygon>
<Polygon>
<outerBoundaryIs>
<LinearRing>
<coordinates>
-105.80000065,28.91666603
-105.79166731,28.91666603
-105.79166731,28.9083327
-105.80000065,28.9083327
-105.80000065,28.91666603
</coordinates>
</LinearRing>
</outerBoundaryIs>
</Polygon>
<Polygon>
<outerBoundaryIs>
<LinearRing>
<coordinates>
-106.1916673,28.9083327
-106.18333397,28.9083327
-106.18333397,28.89999936
-106.1916673,28.89999936
-106.1916673,28.9083327
</coordinates>
</LinearRing>
</outerBoundaryIs>
</Polygon>
<Polygon>
<outerBoundaryIs>
<LinearRing>
<coordinates>
-105.94166731,28.8583327
-105.93333398,28.8583327
-105.93333398,28.84999937
-105.94166731,28.84999937
-105.95000064,28.84999937
-105.95000064,28.8583327
-105.94166731,28.8583327
</coordinates>
</LinearRing>
</outerBoundaryIs>
</Polygon>
<Polygon>
<outerBoundaryIs>
<LinearRing>
<coordinates>
-105.79166731,29.04999936
-105.79166731,29.04166603
-105.80000065,29.04166603
-105.80000065,29.04999936
-105.80833398,29.04999936
-105.80833398,29.05833269
-105.80833398,29.06666602
-105.80833398,29.07499936
-105.80000065,29.07499936
-105.80000065,29.06666602
-105.79166731,29.06666602
-105.79166731,29.05833269
-105.79166731,29.04999936
</coordinates>
</LinearRing>
</outerBoundaryIs>
</Polygon>
<Polygon>
<outerBoundaryIs>
<LinearRing>
<coordinates>
-105.81666731,29.04999936
-105.80833398,29.04999936
-105.80833398,29.04166603
-105.81666731,29.04166603
-105.81666731,29.04999936
</coordinates>
</LinearRing>
</outerBoundaryIs>
</Polygon>
<Polygon>
<outerBoundaryIs>
<LinearRing>
<coordinates>
-106.33333396,29.14999935
-106.32500063,29.14999935
-106.32500063,29.14166602
-106.33333396,29.14166602
-106.33333396,29.14999935
</coordinates>
</LinearRing>
</outerBoundaryIs>
</Polygon>
<Polygon>
<outerBoundaryIs>
<LinearRing>
<coordinates>
-105.67500065,29.21666602
-105.66666732,29.21666602
-105.66666732,29.20833269
-105.67500065,29.20833269
-105.67500065,29.21666602
</coordinates>
</LinearRing>
</outerBoundaryIs>
</Polygon>
<Polygon>
<outerBoundaryIs>
<LinearRing>
<coordinates>
-105.75833398,29.32499935
-105.75000065,29.32499935
-105.75000065,29.31666601
-105.75833398,29.31666601
-105.75833398,29.32499935
</coordinates>
</LinearRing>
</outerBoundaryIs>
</Polygon>
<Polygon>
<outerBoundaryIs>
<LinearRing>
<coordinates>
-106.01666731,29.37499935
-106.00833397,29.37499935
-106.00833397,29.36666601
-106.01666731,29.36666601
-106.01666731,29.37499935
</coordinates>
</LinearRing>
</outerBoundaryIs>
</Polygon>
<Polygon>
<outerBoundaryIs>
<LinearRing>
<coordinates>
-106.00833397,29.36666601
-106.00000064,29.36666601
-106.00000064,29.35833268
-106.00833397,29.35833268
-106.00833397,29.36666601
</coordinates>
</LinearRing>
</outerBoundaryIs>
</Polygon>
<Polygon>
<outerBoundaryIs>
<LinearRing>
<coordinates>
-105.90000064,29.42499934
-105.89166731,29.42499934
-105.89166731,29.41666601
-105.90000064,29.41666601
-105.90000064,29.42499934
</coordinates>
</LinearRing>
</outerBoundaryIs>
</Polygon>
<Polygon>
<outerBoundaryIs>
<LinearRing>
<coordinates>
-106.22500063,29.43333268
-106.22500063,29.42499934
-106.23333396,29.42499934
-106.23333396,29.43333268
-106.2416673,29.43333268
-106.2416673,29.44166601
-106.23333396,29.44166601
-106.22500063,29.44166601
-106.2166673,29.44166601
-106.2166673,29.43333268
-106.22500063,29.43333268
</coordinates>
</LinearRing>
</outerBoundaryIs>
</Polygon>
<Polygon>
<outerBoundaryIs>
<LinearRing>
<coordinates>
-105.90000064,29.44166601
-105.89166731,29.44166601
-105.89166731,29.43333268
-105.90000064,29.43333268
-105.90000064,29.44166601
</coordinates>
</LinearRing>
</outerBoundaryIs>
</Polygon>
<Polygon>
<outerBoundaryIs>
<LinearRing>
<coordinates>
-106.25833396,29.34166601
-106.25000063,29.34166601
-106.25000063,29.33333268
-106.25833396,29.33333268
-106.25833396,29.34166601
</coordinates>
</LinearRing>
</outerBoundaryIs>
</Polygon>
<Polygon>
<outerBoundaryIs>
<LinearRing>
<coordinates>
-105.97500064,29.35833268
-105.97500064,29.34999935
-105.98333397,29.34999935
-105.98333397,29.35833268
-105.98333397,29.36666601
-105.97500064,29.36666601
-105.97500064,29.35833268
</coordinates>
</LinearRing>
</outerBoundaryIs>
</Polygon>
<Polygon>
<outerBoundaryIs>
<LinearRing>
<coordinates>
-106.1916673,29.45833268
-106.18333397,29.45833268
-106.17500063,29.45833268
-106.17500063,29.44999934
-106.18333397,29.44999934
-106.1916673,29.44999934
-106.1916673,29.45833268
</coordinates>
</LinearRing>
</outerBoundaryIs>
</Polygon>
<Polygon>
<outerBoundaryIs>
<LinearRing>
<coordinates>
-106.20833396,29.45833268
-106.20000063,29.45833268
-106.20000063,29.44999934
-106.20833396,29.44999934
-106.20833396,29.45833268
</coordinates>
</LinearRing>
</outerBoundaryIs>
</Polygon>
<Polygon>
<outerBoundaryIs>
<LinearRing>
<coordinates>
-106.1916673,29.46666601
-106.1916673,29.45833268
-106.20000063,29.45833268
-106.20000063,29.46666601
-106.20000063,29.47499934
-106.20000063,29.48333267
-106.20000063,29.49166601
-106.20000063,29.49999934
-106.1916673,29.49999934
-106.1916673,29.49166601
-106.18333397,29.49166601
-106.18333397,29.49999934
-106.17500063,29.49999934
-106.1666673,29.49999934
-106.1666673,29.49166601
-106.17500063,29.49166601
-106.17500063,29.48333267
-106.18333397,29.48333267
-106.1916673,29.48333267
-106.1916673,29.47499934
-106.1916673,29.46666601
</coordinates>
</LinearRing>
</outerBoundaryIs>
</Polygon>
<Polygon>
<outerBoundaryIs>
<LinearRing>
<coordinates>
-105.94166731,29.23333268
-105.93333398,29.23333268
-105.93333398,29.22499935
-105.94166731,29.22499935
-105.95000064,29.22499935
-105.95000064,29.23333268
-105.95000064,29.24166602
-105.94166731,29.24166602
-105.94166731,29.23333268
</coordinates>
</LinearRing>
</outerBoundaryIs>
</Polygon>
<Polygon>
<outerBoundaryIs>
<LinearRing>
<coordinates>
-106.20833396,29.64999933
-106.20000063,29.64999933
-106.20000063,29.641666
-106.20833396,29.641666
-106.20833396,29.64999933
</coordinates>
</LinearRing>
</outerBoundaryIs>
</Polygon>
<Polygon>
<outerBoundaryIs>
<LinearRing>
<coordinates>
-107.32500059,29.87499933
-107.31666725,29.87499933
-107.31666725,29.86666599
-107.32500059,29.86666599
-107.32500059,29.87499933
</coordinates>
</LinearRing>
</outerBoundaryIs>
</Polygon>
<Polygon>
<outerBoundaryIs>
<LinearRing>
<coordinates>
-107.60000058,29.97499932
-107.59166724,29.97499932
-107.59166724,29.96666599
-107.60000058,29.96666599
-107.60000058,29.97499932
</coordinates>
</LinearRing>
</outerBoundaryIs>
</Polygon>
<Polygon>
<outerBoundaryIs>
<LinearRing>
<coordinates>
-107.1000006,29.94166599
-107.09166726,29.94166599
-107.09166726,29.93333266
-107.1000006,29.93333266
-107.1000006,29.94166599
</coordinates>
</LinearRing>
</outerBoundaryIs>
</Polygon>
<Polygon>
<outerBoundaryIs>
<LinearRing>
<coordinates>
-107.50833391,29.95833266
-107.50833391,29.94999932
-107.51666725,29.94999932
-107.51666725,29.95833266
-107.52500058,29.95833266
-107.53333391,29.95833266
-107.53333391,29.96666599
-107.52500058,29.96666599
-107.51666725,29.96666599
-107.50833391,29.96666599
-107.50833391,29.95833266
</coordinates>
</LinearRing>
</outerBoundaryIs>
</Polygon>
<Polygon>
<outerBoundaryIs>
<LinearRing>
<coordinates>
-107.58333391,29.95833266
-107.58333391,29.94999932
-107.59166724,29.94999932
-107.60000058,29.94999932
-107.60833391,29.94999932
-107.60833391,29.95833266
-107.60000058,29.95833266
-107.59166724,29.95833266
-107.59166724,29.96666599
-107.58333391,29.96666599
-107.58333391,29.95833266
</coordinates>
</LinearRing>
</outerBoundaryIs>
</Polygon>
<Polygon>
<outerBoundaryIs>
<LinearRing>
<coordinates>
-107.46666725,29.90833266
-107.45833391,29.90833266
-107.45833391,29.89999932
-107.46666725,29.89999932
-107.46666725,29.90833266
</coordinates>
</LinearRing>
</outerBoundaryIs>
</Polygon>
<Polygon>
<outerBoundaryIs>
<LinearRing>
<coordinates>
-107.54166724,30.04166599
-107.53333391,30.04166599
-107.53333391,30.03333265
-107.54166724,30.03333265
-107.54166724,30.04166599
</coordinates>
</LinearRing>
</outerBoundaryIs>
</Polygon>
<Polygon>
<outerBoundaryIs>
<LinearRing>
<coordinates>
-107.57500058,30.02499932
-107.57500058,30.01666599
-107.58333391,30.01666599
-107.59166724,30.01666599
-107.59166724,30.02499932
-107.59166724,30.03333265
-107.59166724,30.04166599
-107.58333391,30.04166599
-107.57500058,30.04166599
-107.56666724,30.04166599
-107.55833391,30.04166599
-107.55000058,30.04166599
-107.55000058,30.03333265
-107.55000058,30.02499932
-107.55833391,30.02499932
-107.55833391,30.01666599
-107.56666724,30.01666599
-107.56666724,30.02499932
-107.57500058,30.02499932
</coordinates>
</LinearRing>
</outerBoundaryIs>
<innerBoundaryIs>
<LinearRing>
<coordinates>
-107.58333391,30.02499932
-107.57500058,30.02499932
-107.57500058,30.03333265
-107.58333391,30.03333265
-107.58333391,30.02499932
</coordinates>
</LinearRing>
</innerBoundaryIs>
</Polygon>
<Polygon>
<outerBoundaryIs>
<LinearRing>
<coordinates>
-106.9500006,30.02499932
-106.94166727,30.02499932
-106.94166727,30.01666599
-106.9500006,30.01666599
-106.9500006,30.02499932
</coordinates>
</LinearRing>
</outerBoundaryIs>
</Polygon>
<Polygon>
<outerBoundaryIs>
<LinearRing>
<coordinates>
-107.62500057,30.02499932
-107.62500057,30.01666599
-107.63333391,30.01666599
-107.64166724,30.01666599
-107.64166724,30.02499932
-107.64166724,30.03333265
-107.63333391,30.03333265
-107.63333391,30.04166599
-107.62500057,30.04166599
-107.62500057,30.03333265
-107.62500057,30.02499932
</coordinates>
</LinearRing>
</outerBoundaryIs>
</Polygon>
<Polygon>
<outerBoundaryIs>
<LinearRing>
<coordinates>
-107.05833393,30.03333265
-107.0500006,30.03333265
-107.04166726,30.03333265
-107.03333393,30.03333265
-107.03333393,30.02499932
-107.04166726,30.02499932
-107.0500006,30.02499932
-107.05833393,30.02499932
-107.05833393,30.03333265
</coordinates>
</LinearRing>
</outerBoundaryIs>
</Polygon>
<Polygon>
<outerBoundaryIs>
<LinearRing>
<coordinates>
-106.9500006,30.03333265
-106.9500006,30.02499932
-106.95833393,30.02499932
-106.95833393,30.03333265
-106.95833393,30.04166599
-106.9500006,30.04166599
-106.9500006,30.03333265
</coordinates>
</LinearRing>
</outerBoundaryIs>
</Polygon>
<Polygon>
<outerBoundaryIs>
<LinearRing>
<coordinates>
-107.69166724,30.07499932
-107.68333391,30.07499932
-107.68333391,30.06666598
-107.69166724,30.06666598
-107.69166724,30.07499932
</coordinates>
</LinearRing>
</outerBoundaryIs>
</Polygon>
<Polygon>
<outerBoundaryIs>
<LinearRing>
<coordinates>
-106.90833394,30.10833265
-106.9000006,30.10833265
-106.9000006,30.09999932
-106.90833394,30.09999932
-106.90833394,30.10833265
</coordinates>
</LinearRing>
</outerBoundaryIs>
</Polygon>
<Polygon>
<outerBoundaryIs>
<LinearRing>
<coordinates>
-106.45000062,30.10833265
-106.44166729,30.10833265
-106.44166729,30.09999932
-106.45000062,30.09999932
-106.45000062,30.10833265
</coordinates>
</LinearRing>
</outerBoundaryIs>
</Polygon>
<Polygon>
<outerBoundaryIs>
<LinearRing>
<coordinates>
-106.99166727,30.08333265
-106.98333393,30.08333265
-106.98333393,30.07499932
-106.99166727,30.07499932
-106.99166727,30.08333265
</coordinates>
</LinearRing>
</outerBoundaryIs>
</Polygon>
<Polygon>
<outerBoundaryIs>
<LinearRing>
<coordinates>
-107.60833391,30.08333265
-107.60833391,30.07499932
-107.61666724,30.07499932
-107.61666724,30.08333265
-107.61666724,30.09166598
-107.60833391,30.09166598
-107.60833391,30.08333265
</coordinates>
</LinearRing>
</outerBoundaryIs>
</Polygon>
<Polygon>
<outerBoundaryIs>
<LinearRing>
<coordinates>
-107.58333391,30.05833265
-107.57500058,30.05833265
-107.57500058,30.04999932
-107.58333391,30.04999932
-107.58333391,30.05833265
</coordinates>
</LinearRing>
</outerBoundaryIs>
</Polygon>
<Polygon>
<outerBoundaryIs>
<LinearRing>
<coordinates>
-106.42500062,30.04166599
-106.42500062,30.03333265
-106.43333396,30.03333265
-106.43333396,30.04166599
-106.44166729,30.04166599
-106.45000062,30.04166599
-106.45000062,30.04999932
-106.44166729,30.04999932
-106.43333396,30.04999932
-106.42500062,30.04999932
-106.42500062,30.05833265
-106.41666729,30.05833265
-106.40833396,30.05833265
-106.40833396,30.06666598
-106.40000062,30.06666598
-106.40000062,30.07499932
-106.40833396,30.07499932
-106.40833396,30.08333265
-106.40833396,30.09166598
-106.40000062,30.09166598
-106.40000062,30.08333265
-106.39166729,30.08333265
-106.38333396,30.08333265
-106.37500062,30.08333265
-106.37500062,30.07499932
-106.37500062,30.06666598
-106.37500062,30.05833265
-106.38333396,30.05833265
-106.39166729,30.05833265
-106.39166729,30.04999932
-106.40000062,30.04999932
-106.40833396,30.04999932
-106.40833396,30.04166599
-106.41666729,30.04166599
-106.42500062,30.04166599
</coordinates>
</LinearRing>
</outerBoundaryIs>
</Polygon>
<Polygon>
<outerBoundaryIs>
<LinearRing>
<coordinates>
-106.25833396,30.04999932
-106.25000063,30.04999932
-106.25000063,30.04166599
-106.25833396,30.04166599
-106.2666673,30.04166599
-106.27500063,30.04166599
-106.27500063,30.04999932
-106.28333396,30.04999932
-106.28333396,30.05833265
-106.27500063,30.05833265
-106.2666673,30.05833265
-106.2666673,30.04999932
-106.25833396,30.04999932
</coordinates>
</LinearRing>
</outerBoundaryIs>
</Polygon>
<Polygon>
<outerBoundaryIs>
<LinearRing>
<coordinates>
-107.63333391,30.04999932
-107.63333391,30.04166599
-107.64166724,30.04166599
-107.65000057,30.04166599
-107.65833391,30.04166599
-107.65833391,30.04999932
-107.65833391,30.05833265
-107.65000057,30.05833265
-107.65000057,30.06666598
-107.64166724,30.06666598
-107.64166724,30.07499932
-107.64166724,30.08333265
-107.63333391,30.08333265
-107.63333391,30.07499932
-107.63333391,30.06666598
-107.62500057,30.06666598
-107.62500057,30.05833265
-107.61666724,30.05833265
-107.61666724,30.04999932
-107.62500057,30.04999932
-107.63333391,30.04999932
</coordinates>
</LinearRing>
</outerBoundaryIs>
</Polygon>
<Polygon>
<outerBoundaryIs>
<LinearRing>
<coordinates>
-107.15833393,30.04999932
-107.15000059,30.04999932
-107.15000059,30.04166599
-107.15833393,30.04166599
-107.15833393,30.04999932
</coordinates>
</LinearRing>
</outerBoundaryIs>
</Polygon>
<Polygon>
<outerBoundaryIs>
<LinearRing>
<coordinates>
-107.10833393,30.03333265
-107.1000006,30.03333265
-107.1000006,30.04166599
-107.1000006,30.04999932
-107.09166726,30.04999932
-107.09166726,30.04166599
-107.09166726,30.03333265
-107.09166726,30.02499932
-107.1000006,30.02499932
-107.10833393,30.02499932
-107.11666726,30.02499932
-107.11666726,30.03333265
-107.10833393,30.03333265
</coordinates>
</LinearRing>
</outerBoundaryIs>
</Polygon>
<Polygon>
<outerBoundaryIs>
<LinearRing>
<coordinates>
-107.57500058,30.06666598
-107.56666724,30.06666598
-107.56666724,30.05833265
-107.57500058,30.05833265
-107.57500058,30.06666598
</coordinates>
</LinearRing>
</outerBoundaryIs>
</Polygon>
<Polygon>
<outerBoundaryIs>
<LinearRing>
<coordinates>
-107.53333391,29.99166599
-107.53333391,29.98333265
-107.54166724,29.98333265
-107.54166724,29.99166599
-107.54166724,29.99999932
-107.54166724,30.00833265
-107.53333391,30.00833265
-107.52500058,30.00833265
-107.52500058,29.99999932
-107.53333391,29.99999932
-107.53333391,29.99166599
</coordinates>
</LinearRing>
</outerBoundaryIs>
</Polygon>
<Polygon>
<outerBoundaryIs>
<LinearRing>
<coordinates>
-106.84166727,29.97499932
-106.84166727,29.96666599
-106.85000061,29.96666599
-106.85000061,29.97499932
-106.85833394,29.97499932
-106.85833394,29.98333265
-106.85000061,29.98333265
-106.84166727,29.98333265
-106.84166727,29.97499932
</coordinates>
</LinearRing>
</outerBoundaryIs>
</Polygon>
<Polygon>
<outerBoundaryIs>
<LinearRing>
<coordinates>
-107.53333391,29.98333265
-107.52500058,29.98333265
-107.52500058,29.97499932
-107.53333391,29.97499932
-107.53333391,29.98333265
</coordinates>
</LinearRing>
</outerBoundaryIs>
</Polygon>
<Polygon>
<outerBoundaryIs>
<LinearRing>
<coordinates>
-107.51666725,29.99166599
-107.51666725,29.98333265
-107.52500058,29.98333265
-107.52500058,29.99166599
-107.52500058,29.99999932
-107.51666725,29.99999932
-107.51666725,29.99166599
</coordinates>
</LinearRing>
</outerBoundaryIs>
</Polygon>
<Polygon>
<outerBoundaryIs>
<LinearRing>
<coordinates>
-107.45833391,30.14999931
-107.45000058,30.14999931
-107.45000058,30.14166598
-107.45833391,30.14166598
-107.45833391,30.14999931
</coordinates>
</LinearRing>
</outerBoundaryIs>
</Polygon>
<Polygon>
<outerBoundaryIs>
<LinearRing>
<coordinates>
-106.77500061,30.15833265
-106.76666728,30.15833265
-106.76666728,30.14999931
-106.77500061,30.14999931
-106.77500061,30.15833265
</coordinates>
</LinearRing>
</outerBoundaryIs>
</Polygon>
<Polygon>
<outerBoundaryIs>
<LinearRing>
<coordinates>
-107.20833392,30.15833265
-107.20000059,30.15833265
-107.20000059,30.14999931
-107.20833392,30.14999931
-107.20833392,30.15833265
</coordinates>
</LinearRing>
</outerBoundaryIs>
</Polygon>
<Polygon>
<outerBoundaryIs>
<LinearRing>
<coordinates>
-106.32500063,30.17499931
-106.32500063,30.16666598
-106.33333396,30.16666598
-106.33333396,30.17499931
-106.33333396,30.18333265
-106.32500063,30.18333265
-106.32500063,30.17499931
</coordinates>
</LinearRing>
</outerBoundaryIs>
</Polygon>
<Polygon>
<outerBoundaryIs>
<LinearRing>
<coordinates>
-105.95833397,30.25833264
-105.95000064,30.25833264
-105.95000064,30.24999931
-105.95833397,30.24999931
-105.96666731,30.24999931
-105.97500064,30.24999931
-105.97500064,30.25833264
-105.96666731,30.25833264
-105.95833397,30.25833264
</coordinates>
</LinearRing>
</outerBoundaryIs>
</Polygon>
<Polygon>
<outerBoundaryIs>
<LinearRing>
<coordinates>
-107.47500058,30.24999931
-107.46666725,30.24999931
-107.46666725,30.24166598
-107.47500058,30.24166598
-107.47500058,30.24999931
</coordinates>
</LinearRing>
</outerBoundaryIs>
</Polygon>
<Polygon>
<outerBoundaryIs>
<LinearRing>
<coordinates>
-107.19166726,30.24999931
-107.18333393,30.24999931
-107.18333393,30.24166598
-107.19166726,30.24166598
-107.19166726,30.24999931
</coordinates>
</LinearRing>
</outerBoundaryIs>
</Polygon>
<Polygon>
<outerBoundaryIs>
<LinearRing>
<coordinates>
-106.29166729,30.22499931
-106.28333396,30.22499931
-106.28333396,30.21666598
-106.29166729,30.21666598
-106.29166729,30.22499931
</coordinates>
</LinearRing>
</outerBoundaryIs>
</Polygon>
<Polygon>
<outerBoundaryIs>
<LinearRing>
<coordinates>
-107.45833391,30.23333264
-107.45000058,30.23333264
-107.45000058,30.22499931
-107.45833391,30.22499931
-107.45833391,30.23333264
</coordinates>
</LinearRing>
</outerBoundaryIs>
</Polygon>
<Polygon>
<outerBoundaryIs>
<LinearRing>
<coordinates>
-107.60000058,30.23333264
-107.59166724,30.23333264
-107.59166724,30.22499931
-107.60000058,30.22499931
-107.60000058,30.23333264
</coordinates>
</LinearRing>
</outerBoundaryIs>
</Polygon>
<Polygon>
<outerBoundaryIs>
<LinearRing>
<coordinates>
-107.75000057,30.23333264
-107.74166724,30.23333264
-107.74166724,30.22499931
-107.75000057,30.22499931
-107.75000057,30.23333264
</coordinates>
</LinearRing>
</outerBoundaryIs>
</Polygon>
<Polygon>
<outerBoundaryIs>
<LinearRing>
<coordinates>
-107.58333391,30.21666598
-107.58333391,30.20833265
-107.59166724,30.20833265
-107.59166724,30.21666598
-107.59166724,30.22499931
-107.58333391,30.22499931
-107.58333391,30.21666598
</coordinates>
</LinearRing>
</outerBoundaryIs>
</Polygon>
<Polygon>
<outerBoundaryIs>
<LinearRing>
<coordinates>
-107.44166725,30.21666598
-107.44166725,30.20833265
-107.45000058,30.20833265
-107.45000058,30.21666598
-107.45000058,30.22499931
-107.44166725,30.22499931
-107.43333392,30.22499931
-107.43333392,30.21666598
-107.44166725,30.21666598
</coordinates>
</LinearRing>
</outerBoundaryIs>
</Polygon>
<Polygon>
<outerBoundaryIs>
<LinearRing>
<coordinates>
-107.46666725,30.24166598
-107.45833391,30.24166598
-107.45833391,30.23333264
-107.46666725,30.23333264
-107.46666725,30.24166598
</coordinates>
</LinearRing>
</outerBoundaryIs>
</Polygon>
<Polygon>
<outerBoundaryIs>
<LinearRing>
<coordinates>
-107.61666724,30.19999931
-107.60833391,30.19999931
-107.60833391,30.19166598
-107.61666724,30.19166598
-107.61666724,30.19999931
</coordinates>
</LinearRing>
</outerBoundaryIs>
</Polygon>
<Polygon>
<outerBoundaryIs>
<LinearRing>
<coordinates>
-107.47500058,30.19999931
-107.46666725,30.19999931
-107.46666725,30.19166598
-107.47500058,30.19166598
-107.47500058,30.19999931
</coordinates>
</LinearRing>
</outerBoundaryIs>
</Polygon>
<Polygon>
<outerBoundaryIs>
<LinearRing>
<coordinates>
-107.60000058,30.14999931
-107.60000058,30.14166598
-107.60833391,30.14166598
-107.60833391,30.14999931
-107.60833391,30.15833265
-107.60833391,30.16666598
-107.60833391,30.17499931
-107.61666724,30.17499931
-107.61666724,30.18333265
-107.60833391,30.18333265
-107.60833391,30.19166598
-107.60000058,30.19166598
-107.60000058,30.19999931
-107.60000058,30.20833265
-107.59166724,30.20833265
-107.59166724,30.19999931
-107.58333391,30.19999931
-107.57500058,30.19999931
-107.57500058,30.20833265
-107.56666724,30.20833265
-107.55833391,30.20833265
-107.55833391,30.19999931
-107.56666724,30.19999931
-107.56666724,30.19166598
-107.55833391,30.19166598
-107.55833391,30.18333265
-107.55000058,30.18333265
-107.55000058,30.17499931
-107.55833391,30.17499931
-107.55833391,30.16666598
-107.56666724,30.16666598
-107.56666724,30.17499931
-107.56666724,30.18333265
-107.57500058,30.18333265
-107.58333391,30.18333265
-107.58333391,30.17499931
-107.58333391,30.16666598
-107.59166724,30.16666598
-107.59166724,30.15833265
-107.58333391,30.15833265
-107.58333391,30.14999931
-107.59166724,30.14999931
-107.60000058,30.14999931
</coordinates>
</LinearRing>
</outerBoundaryIs>
</Polygon>
<Polygon>
<outerBoundaryIs>
<LinearRing>
<coordinates>
-107.17500059,30.14999931
-107.16666726,30.14999931
-107.16666726,30.14166598
-107.17500059,30.14166598
-107.18333393,30.14166598
-107.19166726,30.14166598
-107.19166726,30.14999931
-107.18333393,30.14999931
-107.18333393,30.15833265
-107.19166726,30.15833265
-107.19166726,30.16666598
-107.20000059,30.16666598
-107.20000059,30.17499931
-107.19166726,30.17499931
-107.19166726,30.18333265
-107.19166726,30.19166598
-107.18333393,30.19166598
-107.17500059,30.19166598
-107.17500059,30.19999931
-107.16666726,30.19999931
-107.16666726,30.19166598
-107.15833393,30.19166598
-107.15833393,30.18333265
-107.15833393,30.17499931
-107.16666726,30.17499931
-107.16666726,30.16666598
-107.17500059,30.16666598
-107.17500059,30.15833265
-107.17500059,30.14999931
</coordinates>
</LinearRing>
</outerBoundaryIs>
</Polygon>
<Polygon>
<outerBoundaryIs>
<LinearRing>
<coordinates>
-106.47500062,30.20833265
-106.46666729,30.20833265
-106.46666729,30.19999931
-106.47500062,30.19999931
-106.47500062,30.20833265
</coordinates>
</LinearRing>
</outerBoundaryIs>
</Polygon>
<Polygon>
<outerBoundaryIs>
<LinearRing>
<coordinates>
-107.37500058,30.28333264
-107.36666725,30.28333264
-107.36666725,30.27499931
-107.37500058,30.27499931
-107.37500058,30.28333264
</coordinates>
</LinearRing>
</outerBoundaryIs>
</Polygon>
<Polygon>
<outerBoundaryIs>
<LinearRing>
<coordinates>
-107.69166724,30.28333264
-107.68333391,30.28333264
-107.68333391,30.27499931
-107.69166724,30.27499931
-107.70000057,30.27499931
-107.70000057,30.28333264
-107.7083339,30.28333264
-107.71666724,30.28333264
-107.72500057,30.28333264
-107.72500057,30.29166598
-107.71666724,30.29166598
-107.7083339,30.29166598
-107.70000057,30.29166598
-107.69166724,30.29166598
-107.69166724,30.28333264
</coordinates>
</LinearRing>
</outerBoundaryIs>
</Polygon>
<Polygon>
<outerBoundaryIs>
<LinearRing>
<coordinates>
-106.53333395,30.28333264
-106.52500062,30.28333264
-106.52500062,30.27499931
-106.53333395,30.27499931
-106.54166728,30.27499931
-106.55000062,30.27499931
-106.55000062,30.28333264
-106.55833395,30.28333264
-106.56666728,30.28333264
-106.57500062,30.28333264
-106.57500062,30.29166598
-106.56666728,30.29166598
-106.56666728,30.29999931
-106.55833395,30.29999931
-106.55000062,30.29999931
-106.55000062,30.29166598
-106.54166728,30.29166598
-106.53333395,30.29166598
-106.53333395,30.28333264
</coordinates>
</LinearRing>
</outerBoundaryIs>
</Polygon>
<Polygon>
<outerBoundaryIs>
<LinearRing>
<coordinates>
-107.63333391,30.29166598
-107.62500057,30.29166598
-107.62500057,30.28333264
-107.63333391,30.28333264
-107.63333391,30.29166598
</coordinates>
</LinearRing>
</outerBoundaryIs>
</Polygon>
<Polygon>
<outerBoundaryIs>
<LinearRing>
<coordinates>
-107.13333393,30.29166598
-107.13333393,30.28333264
-107.14166726,30.28333264
-107.14166726,30.29166598
-107.15000059,30.29166598
-107.15000059,30.29999931
-107.14166726,30.29999931
-107.13333393,30.29999931
-107.13333393,30.29166598
</coordinates>
</LinearRing>
</outerBoundaryIs>
</Polygon>
<Polygon>
<outerBoundaryIs>
<LinearRing>
<coordinates>
-106.29166729,30.29999931
-106.28333396,30.29999931
-106.28333396,30.29166598
-106.29166729,30.29166598
-106.29166729,30.29999931
</coordinates>
</LinearRing>
</outerBoundaryIs>
</Polygon>
<Polygon>
<outerBoundaryIs>
<LinearRing>
<coordinates>
-106.45000062,30.29999931
-106.45000062,30.29166598
-106.45833395,30.29166598
-106.45833395,30.29999931
-106.46666729,30.29999931
-106.46666729,30.30833264
-106.45833395,30.30833264
-106.45000062,30.30833264
-106.44166729,30.30833264
-106.44166729,30.29999931
-106.45000062,30.29999931
</coordinates>
</LinearRing>
</outerBoundaryIs>
</Polygon>
<Polygon>
<outerBoundaryIs>
<LinearRing>
<coordinates>
-107.29166725,30.30833264
-107.28333392,30.30833264
-107.28333392,30.29999931
-107.29166725,30.29999931
-107.29166725,30.30833264
</coordinates>
</LinearRing>
</outerBoundaryIs>
</Polygon>
<Polygon>
<outerBoundaryIs>
<LinearRing>
<coordinates>
-107.16666726,30.30833264
-107.15833393,30.30833264
-107.15000059,30.30833264
-107.15000059,30.29999931
-107.15833393,30.29999931
-107.16666726,30.29999931
-107.16666726,30.30833264
</coordinates>
</LinearRing>
</outerBoundaryIs>
</Polygon>
<Polygon>
<outerBoundaryIs>
<LinearRing>
<coordinates>
-106.43333396,30.31666597
-106.42500062,30.31666597
-106.42500062,30.30833264
-106.43333396,30.30833264
-106.43333396,30.31666597
</coordinates>
</LinearRing>
</outerBoundaryIs>
</Polygon>
<Polygon>
<outerBoundaryIs>
<LinearRing>
<coordinates>
-107.40000058,30.29166598
-107.39166725,30.29166598
-107.39166725,30.28333264
-107.40000058,30.28333264
-107.40833392,30.28333264
-107.41666725,30.28333264
-107.41666725,30.29166598
-107.42500058,30.29166598
-107.43333392,30.29166598
-107.43333392,30.29999931
-107.44166725,30.29999931
-107.44166725,30.30833264
-107.43333392,30.30833264
-107.43333392,30.31666597
-107.42500058,30.31666597
-107.41666725,30.31666597
-107.41666725,30.30833264
-107.40833392,30.30833264
-107.40833392,30.29999931
-107.40000058,30.29999931
-107.40000058,30.29166598
</coordinates>
</LinearRing>
</outerBoundaryIs>
</Polygon>
<Polygon>
<outerBoundaryIs>
<LinearRing>
<coordinates>
-106.13333397,30.29999931
-106.13333397,30.29166598
-106.1416673,30.29166598
-106.1416673,30.29999931
-106.15000063,30.29999931
-106.15000063,30.30833264
-106.15833397,30.30833264
-106.15833397,30.31666597
-106.15833397,30.32499931
-106.15000063,30.32499931
-106.1416673,30.32499931
-106.1416673,30.31666597
-106.13333397,30.31666597
-106.13333397,30.30833264
-106.12500063,30.30833264
-106.12500063,30.29999931
-106.13333397,30.29999931
</coordinates>
</LinearRing>
</outerBoundaryIs>
</Polygon>
<Polygon>
<outerBoundaryIs>
<LinearRing>
<coordinates>
-107.64166724,30.32499931
-107.63333391,30.32499931
-107.63333391,30.31666597
-107.64166724,30.31666597
-107.64166724,30.32499931
</coordinates>
</LinearRing>
</outerBoundaryIs>
</Polygon>
<Polygon>
<outerBoundaryIs>
<LinearRing>
<coordinates>
-107.35000059,30.26666598
-107.34166725,30.26666598
-107.34166725,30.25833264
-107.35000059,30.25833264
-107.35000059,30.26666598
</coordinates>
</LinearRing>
</outerBoundaryIs>
</Polygon>
<Polygon>
<outerBoundaryIs>
<LinearRing>
<coordinates>
-107.20833392,30.25833264
-107.20000059,30.25833264
-107.19166726,30.25833264
-107.19166726,30.24999931
-107.20000059,30.24999931
-107.20833392,30.24999931
-107.20833392,30.25833264
</coordinates>
</LinearRing>
</outerBoundaryIs>
</Polygon>
<Polygon>
<outerBoundaryIs>
<LinearRing>
<coordinates>
-107.71666724,30.25833264
-107.71666724,30.24999931
-107.72500057,30.24999931
-107.7333339,30.24999931
-107.7333339,30.25833264
-107.7333339,30.26666598
-107.74166724,30.26666598
-107.75000057,30.26666598
-107.75000057,30.27499931
-107.74166724,30.27499931
-107.7333339,30.27499931
-107.72500057,30.27499931
-107.72500057,30.26666598
-107.71666724,30.26666598
-107.7083339,30.26666598
-107.70000057,30.26666598
-107.70000057,30.25833264
-107.7083339,30.25833264
-107.71666724,30.25833264
</coordinates>
</LinearRing>
</outerBoundaryIs>
</Polygon>
<Polygon>
<outerBoundaryIs>
<LinearRing>
<coordinates>
-107.48333391,30.25833264
-107.47500058,30.25833264
-107.47500058,30.24999931
-107.48333391,30.24999931
-107.49166725,30.24999931
-107.49166725,30.25833264
-107.49166725,30.26666598
-107.48333391,30.26666598
-107.48333391,30.25833264
</coordinates>
</LinearRing>
</outerBoundaryIs>
</Polygon>
<Polygon>
<outerBoundaryIs>
<LinearRing>
<coordinates>
-107.62500057,30.23333264
-107.62500057,30.22499931
-107.63333391,30.22499931
-107.63333391,30.23333264
-107.63333391,30.24166598
-107.64166724,30.24166598
-107.64166724,30.24999931
-107.63333391,30.24999931
-107.63333391,30.25833264
-107.63333391,30.26666598
-107.62500057,30.26666598
-107.62500057,30.25833264
-107.62500057,30.24999931
-107.62500057,30.24166598
-107.62500057,30.23333264
</coordinates>
</LinearRing>
</outerBoundaryIs>
</Polygon>
<Polygon>
<outerBoundaryIs>
<LinearRing>
<coordinates>
-107.41666725,30.22499931
-107.41666725,30.21666598
-107.42500058,30.21666598
-107.42500058,30.22499931
-107.43333392,30.22499931
-107.43333392,30.23333264
-107.44166725,30.23333264
-107.44166725,30.24166598
-107.45000058,30.24166598
-107.45833391,30.24166598
-107.45833391,30.24999931
-107.46666725,30.24999931
-107.46666725,30.25833264
-107.45833391,30.25833264
-107.45000058,30.25833264
-107.44166725,30.25833264
-107.43333392,30.25833264
-107.42500058,30.25833264
-107.42500058,30.24999931
-107.42500058,30.24166598
-107.42500058,30.23333264
-107.41666725,30.23333264
-107.41666725,30.22499931
</coordinates>
</LinearRing>
</outerBoundaryIs>
</Polygon>
<Polygon>
<outerBoundaryIs>
<LinearRing>
<coordinates>
-107.61666724,30.27499931
-107.61666724,30.26666598
-107.62500057,30.26666598
-107.62500057,30.27499931
-107.62500057,30.28333264
-107.61666724,30.28333264
-107.61666724,30.27499931
</coordinates>
</LinearRing>
</outerBoundaryIs>
</Polygon>
<Polygon>
<outerBoundaryIs>
<LinearRing>
<coordinates>
-107.0250006,30.27499931
-107.01666727,30.27499931
-107.01666727,30.26666598
-107.0250006,30.26666598
-107.0250006,30.27499931
</coordinates>
</LinearRing>
</outerBoundaryIs>
</Polygon>
<Polygon>
<outerBoundaryIs>
<LinearRing>
<coordinates>
-106.76666728,30.27499931
-106.75833394,30.27499931
-106.75833394,30.26666598
-106.76666728,30.26666598
-106.76666728,30.27499931
</coordinates>
</LinearRing>
</outerBoundaryIs>
</Polygon>
<Polygon>
<outerBoundaryIs>
<LinearRing>
<coordinates>
-107.61666724,30.10833265
-107.61666724,30.09999932
-107.62500057,30.09999932
-107.62500057,30.10833265
-107.62500057,30.11666598
-107.62500057,30.12499932
-107.62500057,30.13333265
-107.62500057,30.14166598
-107.62500057,30.14999931
-107.61666724,30.14999931
-107.61666724,30.14166598
-107.60833391,30.14166598
-107.60833391,30.13333265
-107.61666724,30.13333265
-107.61666724,30.12499932
-107.61666724,30.11666598
-107.61666724,30.10833265
</coordinates>
</LinearRing>
</outerBoundaryIs>
</Polygon>
<Polygon>
<outerBoundaryIs>
<LinearRing>
<coordinates>
-107.44166725,30.09999932
-107.43333392,30.09999932
-107.43333392,30.09166598
-107.44166725,30.09166598
-107.45000058,30.09166598
-107.45000058,30.09999932
-107.45833391,30.09999932
-107.45833391,30.10833265
-107.45833391,30.11666598
-107.46666725,30.11666598
-107.46666725,30.10833265
-107.46666725,30.09999932
-107.47500058,30.09999932
-107.47500058,30.10833265
-107.47500058,30.11666598
-107.47500058,30.12499932
-107.47500058,30.13333265
-107.46666725,30.13333265
-107.45833391,30.13333265
-107.45833391,30.12499932
-107.45000058,30.12499932
-107.45000058,30.13333265
-107.45000058,30.14166598
-107.44166725,30.14166598
-107.44166725,30.13333265
-107.43333392,30.13333265
-107.43333392,30.12499932
-107.43333392,30.11666598
-107.44166725,30.11666598
-107.44166725,30.10833265
-107.44166725,30.09999932
</coordinates>
</LinearRing>
</outerBoundaryIs>
</Polygon>
<Polygon>
<outerBoundaryIs>
<LinearRing>
<coordinates>
-107.41666725,30.13333265
-107.40833392,30.13333265
-107.40833392,30.12499932
-107.41666725,30.12499932
-107.41666725,30.13333265
</coordinates>
</LinearRing>
</outerBoundaryIs>
</Polygon>
<Polygon>
<outerBoundaryIs>
<LinearRing>
<coordinates>
-107.42500058,30.14166598
-107.41666725,30.14166598
-107.41666725,30.13333265
-107.42500058,30.13333265
-107.43333392,30.13333265
-107.43333392,30.14166598
-107.43333392,30.14999931
-107.43333392,30.15833265
-107.43333392,30.16666598
-107.44166725,30.16666598
-107.44166725,30.15833265
-107.45000058,30.15833265
-107.45000058,30.16666598
-107.45833391,30.16666598
-107.45833391,30.17499931
-107.46666725,30.17499931
-107.46666725,30.18333265
-107.46666725,30.19166598
-107.45833391,30.19166598
-107.45000058,30.19166598
-107.45000058,30.19999931
-107.44166725,30.19999931
-107.44166725,30.20833265
-107.43333392,30.20833265
-107.43333392,30.19999931
-107.43333392,30.19166598
-107.44166725,30.19166598
-107.44166725,30.18333265
-107.44166725,30.17499931
-107.43333392,30.17499931
-107.43333392,30.18333265
-107.42500058,30.18333265
-107.42500058,30.17499931
-107.42500058,30.16666598
-107.42500058,30.15833265
-107.42500058,30.14999931
-107.42500058,30.14166598
</coordinates>
</LinearRing>
</outerBoundaryIs>
</Polygon>
<Polygon>
<outerBoundaryIs>
<LinearRing>
<coordinates>
-107.14166726,30.35833264
-107.13333393,30.35833264
-107.13333393,30.34999931
-107.14166726,30.34999931
-107.15000059,30.34999931
-107.15000059,30.35833264
-107.15000059,30.36666597
-107.14166726,30.36666597
-107.14166726,30.35833264
</coordinates>
</LinearRing>
</outerBoundaryIs>
</Polygon>
<Polygon>
<outerBoundaryIs>
<LinearRing>
<coordinates>
-107.35000059,30.35833264
-107.34166725,30.35833264
-107.34166725,30.34999931
-107.35000059,30.34999931
-107.35000059,30.35833264
</coordinates>
</LinearRing>
</outerBoundaryIs>
</Polygon>
<Polygon>
<outerBoundaryIs>
<LinearRing>
<coordinates>
-107.25833392,30.36666597
-107.25000059,30.36666597
-107.25000059,30.35833264
-107.25833392,30.35833264
-107.25833392,30.36666597
</coordinates>
</LinearRing>
</outerBoundaryIs>
</Polygon>
<Polygon>
<outerBoundaryIs>
<LinearRing>
<coordinates>
-106.35000063,30.36666597
-106.34166729,30.36666597
-106.34166729,30.35833264
-106.35000063,30.35833264
-106.35833396,30.35833264
-106.35833396,30.36666597
-106.35000063,30.36666597
</coordinates>
</LinearRing>
</outerBoundaryIs>
</Polygon>
<Polygon>
<outerBoundaryIs>
<LinearRing>
<coordinates>
-107.37500058,30.36666597
-107.36666725,30.36666597
-107.36666725,30.35833264
-107.37500058,30.35833264
-107.37500058,30.36666597
</coordinates>
</LinearRing>
</outerBoundaryIs>
</Polygon>
<Polygon>
<outerBoundaryIs>
<LinearRing>
<coordinates>
-107.15833393,30.37499931
-107.15000059,30.37499931
-107.15000059,30.36666597
-107.15833393,30.36666597
-107.15833393,30.37499931
</coordinates>
</LinearRing>
</outerBoundaryIs>
</Polygon>
<Polygon>
<outerBoundaryIs>
<LinearRing>
<coordinates>
-107.32500059,30.37499931
-107.31666725,30.37499931
-107.31666725,30.36666597
-107.32500059,30.36666597
-107.32500059,30.37499931
</coordinates>
</LinearRing>
</outerBoundaryIs>
</Polygon>
<Polygon>
<outerBoundaryIs>
<LinearRing>
<coordinates>
-107.08333393,30.41666597
-107.0750006,30.41666597
-107.0750006,30.40833264
-107.08333393,30.40833264
-107.08333393,30.41666597
</coordinates>
</LinearRing>
</outerBoundaryIs>
</Polygon>
<Polygon>
<outerBoundaryIs>
<LinearRing>
<coordinates>
-107.41666725,30.41666597
-107.41666725,30.40833264
-107.42500058,30.40833264
-107.42500058,30.41666597
-107.42500058,30.4249993
-107.41666725,30.4249993
-107.41666725,30.41666597
</coordinates>
</LinearRing>
</outerBoundaryIs>
</Polygon>
<Polygon>
<outerBoundaryIs>
<LinearRing>
<coordinates>
-107.12500059,30.4249993
-107.11666726,30.4249993
-107.10833393,30.4249993
-107.10833393,30.41666597
-107.11666726,30.41666597
-107.12500059,30.41666597
-107.12500059,30.4249993
</coordinates>
</LinearRing>
</outerBoundaryIs>
</Polygon>
<Polygon>
<outerBoundaryIs>
<LinearRing>
<coordinates>
-107.09166726,30.4249993
-107.08333393,30.4249993
-107.08333393,30.41666597
-107.09166726,30.41666597
-107.09166726,30.4249993
</coordinates>
</LinearRing>
</outerBoundaryIs>
</Polygon>
<Polygon>
<outerBoundaryIs>
<LinearRing>
<coordinates>
-106.30833396,30.38333264
-106.30000063,30.38333264
-106.29166729,30.38333264
-106.29166729,30.37499931
-106.30000063,30.37499931
-106.30833396,30.37499931
-106.31666729,30.37499931
-106.31666729,30.38333264
-106.32500063,30.38333264
-106.32500063,30.39166597
-106.33333396,30.39166597
-106.33333396,30.3999993
-106.32500063,30.3999993
-106.31666729,30.3999993
-106.31666729,30.39166597
-106.30833396,30.39166597
-106.30833396,30.38333264
</coordinates>
</LinearRing>
</outerBoundaryIs>
</Polygon>
<Polygon>
<outerBoundaryIs>
<LinearRing>
<coordinates>
-107.20000059,30.38333264
-107.19166726,30.38333264
-107.19166726,30.37499931
-107.20000059,30.37499931
-107.20000059,30.38333264
</coordinates>
</LinearRing>
</outerBoundaryIs>
</Polygon>
<Polygon>
<outerBoundaryIs>
<LinearRing>
<coordinates>
-107.37500058,30.38333264
-107.37500058,30.37499931
-107.38333392,30.37499931
-107.39166725,30.37499931
-107.40000058,30.37499931
-107.40000058,30.38333264
-107.40000058,30.39166597
-107.39166725,30.39166597
-107.39166725,30.38333264
-107.38333392,30.38333264
-107.38333392,30.39166597
-107.38333392,30.3999993
-107.37500058,30.3999993
-107.37500058,30.39166597
-107.36666725,30.39166597
-107.36666725,30.38333264
-107.37500058,30.38333264
</coordinates>
</LinearRing>
</outerBoundaryIs>
</Polygon>
<Polygon>
<outerBoundaryIs>
<LinearRing>
<coordinates>
-106.00000064,30.44166597
-105.99166731,30.44166597
-105.99166731,30.43333264
-106.00000064,30.43333264
-106.00000064,30.44166597
</coordinates>
</LinearRing>
</outerBoundaryIs>
</Polygon>
<Polygon>
<outerBoundaryIs>
<LinearRing>
<coordinates>
-106.89166727,30.45833264
-106.89166727,30.4499993
-106.9000006,30.4499993
-106.90833394,30.4499993
-106.90833394,30.45833264
-106.9000006,30.45833264
-106.9000006,30.46666597
-106.89166727,30.46666597
-106.89166727,30.45833264
</coordinates>
</LinearRing>
</outerBoundaryIs>
</Polygon>
<Polygon>
<outerBoundaryIs>
<LinearRing>
<coordinates>
-107.45000058,30.45833264
-107.44166725,30.45833264
-107.44166725,30.4499993
-107.45000058,30.4499993
-107.45000058,30.45833264
</coordinates>
</LinearRing>
</outerBoundaryIs>
</Polygon>
<Polygon>
<outerBoundaryIs>
<LinearRing>
<coordinates>
-106.9750006,30.45833264
-106.96666727,30.45833264
-106.96666727,30.4499993
-106.9750006,30.4499993
-106.9750006,30.45833264
</coordinates>
</LinearRing>
</outerBoundaryIs>
</Polygon>
<Polygon>
<outerBoundaryIs>
<LinearRing>
<coordinates>
-106.84166727,30.45833264
-106.83333394,30.45833264
-106.83333394,30.4499993
-106.84166727,30.4499993
-106.84166727,30.45833264
</coordinates>
</LinearRing>
</outerBoundaryIs>
</Polygon>
<Polygon>
<outerBoundaryIs>
<LinearRing>
<coordinates>
-106.85000061,30.46666597
-106.84166727,30.46666597
-106.84166727,30.45833264
-106.85000061,30.45833264
-106.85000061,30.46666597
</coordinates>
</LinearRing>
</outerBoundaryIs>
</Polygon>
<Polygon>
<outerBoundaryIs>
<LinearRing>
<coordinates>
-106.17500063,30.4999993
-106.17500063,30.49166597
-106.18333397,30.49166597
-106.18333397,30.4999993
-106.18333397,30.50833263
-106.17500063,30.50833263
-106.17500063,30.4999993
</coordinates>
</LinearRing>
</outerBoundaryIs>
</Polygon>
<Polygon>
<outerBoundaryIs>
<LinearRing>
<coordinates>
-106.1916673,30.51666597
-106.18333397,30.51666597
-106.18333397,30.50833263
-106.1916673,30.50833263
-106.1916673,30.51666597
</coordinates>
</LinearRing>
</outerBoundaryIs>
</Polygon>
<Polygon>
<outerBoundaryIs>
<LinearRing>
<coordinates>
-107.50833391,30.4749993
-107.50000058,30.4749993
-107.50000058,30.46666597
-107.50833391,30.46666597
-107.50833391,30.4749993
</coordinates>
</LinearRing>
</outerBoundaryIs>
</Polygon>
<Polygon>
<outerBoundaryIs>
<LinearRing>
<coordinates>
-106.39166729,30.49166597
-106.39166729,30.48333263
-106.40000062,30.48333263
-106.40833396,30.48333263
-106.41666729,30.48333263
-106.42500062,30.48333263
-106.43333396,30.48333263
-106.43333396,30.49166597
-106.44166729,30.49166597
-106.44166729,30.48333263
-106.45000062,30.48333263
-106.45000062,30.49166597
-106.45000062,30.4999993
-106.44166729,30.4999993
-106.43333396,30.4999993
-106.43333396,30.50833263
-106.43333396,30.51666597
-106.42500062,30.51666597
-106.42500062,30.50833263
-106.42500062,30.4999993
-106.41666729,30.4999993
-106.41666729,30.50833263
-106.41666729,30.51666597
-106.40833396,30.51666597
-106.40000062,30.51666597
-106.39166729,30.51666597
-106.38333396,30.51666597
-106.38333396,30.50833263
-106.37500062,30.50833263
-106.36666729,30.50833263
-106.36666729,30.4999993
-106.36666729,30.49166597
-106.37500062,30.49166597
-106.38333396,30.49166597
-106.39166729,30.49166597
</coordinates>
</LinearRing>
</outerBoundaryIs>
</Polygon>
<Polygon>
<outerBoundaryIs>
<LinearRing>
<coordinates>
-106.0416673,30.4249993
-106.0416673,30.41666597
-106.05000064,30.41666597
-106.05000064,30.4249993
-106.05000064,30.43333264
-106.05000064,30.44166597
-106.0416673,30.44166597
-106.0416673,30.43333264
-106.0416673,30.4249993
</coordinates>
</LinearRing>
</outerBoundaryIs>
</Polygon>
<Polygon>
<outerBoundaryIs>
<LinearRing>
<coordinates>
-107.42500058,30.43333264
-107.42500058,30.4249993
-107.43333392,30.4249993
-107.43333392,30.43333264
-107.43333392,30.44166597
-107.42500058,30.44166597
-107.42500058,30.43333264
</coordinates>
</LinearRing>
</outerBoundaryIs>
</Polygon>
<Polygon>
<outerBoundaryIs>
<LinearRing>
<coordinates>
-107.95833389,30.43333264
-107.95833389,30.4249993
-107.96666723,30.4249993
-107.97500056,30.4249993
-107.97500056,30.43333264
-107.96666723,30.43333264
-107.96666723,30.44166597
-107.95833389,30.44166597
-107.95000056,30.44166597
-107.95000056,30.43333264
-107.95833389,30.43333264
</coordinates>
</LinearRing>
</outerBoundaryIs>
</Polygon>
<Polygon>
<outerBoundaryIs>
<LinearRing>
<coordinates>
-106.53333395,30.44166597
-106.52500062,30.44166597
-106.52500062,30.43333264
-106.53333395,30.43333264
-106.53333395,30.44166597
</coordinates>
</LinearRing>
</outerBoundaryIs>
</Polygon>
<Polygon>
<outerBoundaryIs>
<LinearRing>
<coordinates>
-107.45000058,30.44166597
-107.44166725,30.44166597
-107.44166725,30.43333264
-107.45000058,30.43333264
-107.45000058,30.44166597
</coordinates>
</LinearRing>
</outerBoundaryIs>
</Polygon>
<Polygon>
<outerBoundaryIs>
<LinearRing>
<coordinates>
-106.95833393,30.4499993
-106.9500006,30.4499993
-106.9500006,30.44166597
-106.95833393,30.44166597
-106.96666727,30.44166597
-106.96666727,30.4499993
-106.95833393,30.4499993
</coordinates>
</LinearRing>
</outerBoundaryIs>
</Polygon>
<Polygon>
<outerBoundaryIs>
<LinearRing>
<coordinates>
-107.44166725,30.4499993
-107.43333392,30.4499993
-107.43333392,30.44166597
-107.44166725,30.44166597
-107.44166725,30.4499993
</coordinates>
</LinearRing>
</outerBoundaryIs>
</Polygon>
<Polygon>
<outerBoundaryIs>
<LinearRing>
<coordinates>
-106.83333394,30.4499993
-106.82500061,30.4499993
-106.82500061,30.44166597
-106.83333394,30.44166597
-106.83333394,30.4499993
</coordinates>
</LinearRing>
</outerBoundaryIs>
</Polygon>
<Polygon>
<outerBoundaryIs>
<LinearRing>
<coordinates>
-107.45833391,30.4499993
-107.45000058,30.4499993
-107.45000058,30.44166597
-107.45833391,30.44166597
-107.46666725,30.44166597
-107.47500058,30.44166597
-107.48333391,30.44166597
-107.48333391,30.4499993
-107.47500058,30.4499993
-107.47500058,30.45833264
-107.48333391,30.45833264
-107.49166725,30.45833264
-107.50000058,30.45833264
-107.50000058,30.46666597
-107.49166725,30.46666597
-107.49166725,30.4749993
-107.50000058,30.4749993
-107.50000058,30.48333263
-107.50000058,30.49166597
-107.49166725,30.49166597
-107.49166725,30.48333263
-107.48333391,30.48333263
-107.47500058,30.48333263
-107.46666725,30.48333263
-107.46666725,30.4749993
-107.45833391,30.4749993
-107.45000058,30.4749993
-107.44166725,30.4749993
-107.43333392,30.4749993
-107.42500058,30.4749993
-107.42500058,30.46666597
-107.41666725,30.46666597
-107.41666725,30.45833264
-107.41666725,30.4499993
-107.41666725,30.44166597
-107.42500058,30.44166597
-107.42500058,30.4499993
-107.43333392,30.4499993
-107.43333392,30.45833264
-107.43333392,30.46666597
-107.44166725,30.46666597
-107.45000058,30.46666597
-107.45000058,30.45833264
-107.45833391,30.45833264
-107.45833391,30.4499993
</coordinates>
</LinearRing>
</outerBoundaryIs>
</Polygon>
<Polygon>
<outerBoundaryIs>
<LinearRing>
<coordinates>
-106.01666731,30.5749993
-106.00833397,30.5749993
-106.00833397,30.56666596
-106.01666731,30.56666596
-106.01666731,30.5749993
</coordinates>
</LinearRing>
</outerBoundaryIs>
</Polygon>
<Polygon>
<outerBoundaryIs>
<LinearRing>
<coordinates>
-107.0250006,30.56666596
-107.01666727,30.56666596
-107.01666727,30.55833263
-107.0250006,30.55833263
-107.0250006,30.56666596
</coordinates>
</LinearRing>
</outerBoundaryIs>
</Polygon>
<Polygon>
<outerBoundaryIs>
<LinearRing>
<coordinates>
-108.00833389,30.5999993
-108.00000056,30.5999993
-108.00000056,30.59166596
-108.00833389,30.59166596
-108.00833389,30.5999993
</coordinates>
</LinearRing>
</outerBoundaryIs>
</Polygon>
<Polygon>
<outerBoundaryIs>
<LinearRing>
<coordinates>
-108.99166719,30.60833263
-108.98333385,30.60833263
-108.98333385,30.5999993
-108.99166719,30.5999993
-108.99166719,30.60833263
</coordinates>
</LinearRing>
</outerBoundaryIs>
</Polygon>
<Polygon>
<outerBoundaryIs>
<LinearRing>
<coordinates>
-108.00833389,30.5749993
-108.00833389,30.56666596
-108.01666723,30.56666596
-108.01666723,30.5749993
-108.01666723,30.58333263
-108.01666723,30.59166596
-108.00833389,30.59166596
-108.00833389,30.58333263
-108.00833389,30.5749993
</coordinates>
</LinearRing>
</outerBoundaryIs>
</Polygon>
<Polygon>
<outerBoundaryIs>
<LinearRing>
<coordinates>
-107.74166724,30.64999929
-107.7333339,30.64999929
-107.7333339,30.64166596
-107.74166724,30.64166596
-107.74166724,30.64999929
</coordinates>
</LinearRing>
</outerBoundaryIs>
</Polygon>
<Polygon>
<outerBoundaryIs>
<LinearRing>
<coordinates>
-107.49166725,30.65833263
-107.48333391,30.65833263
-107.48333391,30.64999929
-107.49166725,30.64999929
-107.49166725,30.65833263
</coordinates>
</LinearRing>
</outerBoundaryIs>
</Polygon>
<Polygon>
<outerBoundaryIs>
<LinearRing>
<coordinates>
-107.36666725,30.69166596
-107.35833392,30.69166596
-107.35833392,30.68333263
-107.36666725,30.68333263
-107.36666725,30.69166596
</coordinates>
</LinearRing>
</outerBoundaryIs>
</Polygon>
<Polygon>
<outerBoundaryIs>
<LinearRing>
<coordinates>
-106.62500061,30.69999929
-106.61666728,30.69999929
-106.61666728,30.69166596
-106.62500061,30.69166596
-106.62500061,30.69999929
</coordinates>
</LinearRing>
</outerBoundaryIs>
</Polygon>
<Polygon>
<outerBoundaryIs>
<LinearRing>
<coordinates>
-109.07500052,30.66666596
-109.06666718,30.66666596
-109.06666718,30.65833263
-109.07500052,30.65833263
-109.07500052,30.66666596
</coordinates>
</LinearRing>
</outerBoundaryIs>
</Polygon>
<Polygon>
<outerBoundaryIs>
<LinearRing>
<coordinates>
-107.43333392,30.66666596
-107.43333392,30.65833263
-107.44166725,30.65833263
-107.44166725,30.66666596
-107.44166725,30.67499929
-107.43333392,30.67499929
-107.43333392,30.66666596
</coordinates>
</LinearRing>
</outerBoundaryIs>
</Polygon>
<Polygon>
<outerBoundaryIs>
<LinearRing>
<coordinates>
-107.84166723,30.66666596
-107.8333339,30.66666596
-107.82500057,30.66666596
-107.82500057,30.65833263
-107.8333339,30.65833263
-107.84166723,30.65833263
-107.84166723,30.66666596
</coordinates>
</LinearRing>
</outerBoundaryIs>
</Polygon>
<Polygon>
<outerBoundaryIs>
<LinearRing>
<coordinates>
-107.7083339,30.68333263
-107.70000057,30.68333263
-107.70000057,30.67499929
-107.7083339,30.67499929
-107.71666724,30.67499929
-107.71666724,30.68333263
-107.71666724,30.69166596
-107.7083339,30.69166596
-107.7083339,30.68333263
</coordinates>
</LinearRing>
</outerBoundaryIs>
</Polygon>
<Polygon>
<outerBoundaryIs>
<LinearRing>
<coordinates>
-106.61666728,30.68333263
-106.60833395,30.68333263
-106.60833395,30.67499929
-106.61666728,30.67499929
-106.61666728,30.68333263
</coordinates>
</LinearRing>
</outerBoundaryIs>
</Polygon>
<Polygon>
<outerBoundaryIs>
<LinearRing>
<coordinates>
-109.05000052,30.6249993
-109.04166718,30.6249993
-109.04166718,30.61666596
-109.05000052,30.61666596
-109.05000052,30.6249993
</coordinates>
</LinearRing>
</outerBoundaryIs>
</Polygon>
<Polygon>
<outerBoundaryIs>
<LinearRing>
<coordinates>
-109.00000052,30.60833263
-109.00000052,30.5999993
-109.00833385,30.5999993
-109.00833385,30.60833263
-109.00833385,30.61666596
-109.00833385,30.6249993
-109.00000052,30.6249993
-108.99166719,30.6249993
-108.99166719,30.61666596
-108.99166719,30.60833263
-109.00000052,30.60833263
</coordinates>
</LinearRing>
</outerBoundaryIs>
</Polygon>
<Polygon>
<outerBoundaryIs>
<LinearRing>
<coordinates>
-107.91666723,30.60833263
-107.91666723,30.5999993
-107.92500056,30.5999993
-107.92500056,30.60833263
-107.92500056,30.61666596
-107.92500056,30.6249993
-107.91666723,30.6249993
-107.91666723,30.61666596
-107.91666723,30.60833263
</coordinates>
</LinearRing>
</outerBoundaryIs>
</Polygon>
<Polygon>
<outerBoundaryIs>
<LinearRing>
<coordinates>
-107.05833393,30.63333263
-107.0500006,30.63333263
-107.0500006,30.6249993
-107.05833393,30.6249993
-107.05833393,30.63333263
</coordinates>
</LinearRing>
</outerBoundaryIs>
</Polygon>
<Polygon>
<outerBoundaryIs>
<LinearRing>
<coordinates>
-106.20000063,30.64166596
-106.1916673,30.64166596
-106.1916673,30.63333263
-106.20000063,30.63333263
-106.20000063,30.64166596
</coordinates>
</LinearRing>
</outerBoundaryIs>
</Polygon>
<Polygon>
<outerBoundaryIs>
<LinearRing>
<coordinates>
-107.46666725,30.64166596
-107.45833391,30.64166596
-107.45833391,30.63333263
-107.46666725,30.63333263
-107.47500058,30.63333263
-107.47500058,30.64166596
-107.48333391,30.64166596
-107.48333391,30.64999929
-107.47500058,30.64999929
-107.46666725,30.64999929
-107.46666725,30.64166596
</coordinates>
</LinearRing>
</outerBoundaryIs>
</Polygon>
<Polygon>
<outerBoundaryIs>
<LinearRing>
<coordinates>
-106.18333397,30.5249993
-106.17500063,30.5249993
-106.17500063,30.51666597
-106.18333397,30.51666597
-106.18333397,30.5249993
</coordinates>
</LinearRing>
</outerBoundaryIs>
</Polygon>
<Polygon>
<outerBoundaryIs>
<LinearRing>
<coordinates>
-107.87500056,30.51666597
-107.87500056,30.50833263
-107.8833339,30.50833263
-107.89166723,30.50833263
-107.90000056,30.50833263
-107.90000056,30.51666597
-107.89166723,30.51666597
-107.8833339,30.51666597
-107.8833339,30.5249993
-107.89166723,30.5249993
-107.89166723,30.53333263
-107.90000056,30.53333263
-107.90000056,30.54166597
-107.90000056,30.5499993
-107.89166723,30.5499993
-107.89166723,30.54166597
-107.8833339,30.54166597
-107.8833339,30.53333263
-107.87500056,30.53333263
-107.86666723,30.53333263
-107.86666723,30.5249993
-107.87500056,30.5249993
-107.87500056,30.51666597
</coordinates>
</LinearRing>
</outerBoundaryIs>
</Polygon>
<Polygon>
<outerBoundaryIs>
<LinearRing>
<coordinates>
-108.86666719,30.54166597
-108.85833386,30.54166597
-108.85833386,30.53333263
-108.86666719,30.53333263
-108.86666719,30.54166597
</coordinates>
</LinearRing>
</outerBoundaryIs>
</Polygon>
<Polygon>
<outerBoundaryIs>
<LinearRing>
<coordinates>
-107.24166726,30.33333264
-107.25000059,30.33333264
-107.25833392,30.33333264
-107.25833392,30.34166597
-107.25000059,30.34166597
-107.25000059,30.34999931
-107.24166726,30.34999931
-107.24166726,30.35833264
-107.23333392,30.35833264
-107.22500059,30.35833264
-107.22500059,30.34999931
-107.21666726,30.34999931
-107.20833392,30.34999931
-107.20833392,30.35833264
-107.20000059,30.35833264
-107.20000059,30.34999931
-107.19166726,30.34999931
-107.19166726,30.34166597
-107.18333393,30.34166597
-107.18333393,30.33333264
-107.17500059,30.33333264
-107.17500059,30.32499931
-107.16666726,30.32499931
-107.16666726,30.31666597
-107.16666726,30.30833264
-107.17500059,30.30833264
-107.18333393,30.30833264
-107.18333393,30.31666597
-107.19166726,30.31666597
-107.20000059,30.31666597
-107.20000059,30.32499931
-107.20833392,30.32499931
-107.21666726,30.32499931
-107.21666726,30.31666597
-107.20833392,30.31666597
-107.20833392,30.30833264
-107.21666726,30.30833264
-107.21666726,30.29999931
-107.22500059,30.29999931
-107.22500059,30.30833264
-107.22500059,30.31666597
-107.22500059,30.32499931
-107.23333392,30.32499931
-107.24166726,30.32499931
-107.24166726,30.33333264
</coordinates>
</LinearRing>
</outerBoundaryIs>
<innerBoundaryIs>
<LinearRing>
<coordinates>
-107.24166726,30.34166597
-107.24166726,30.33333264
-107.23333392,30.33333264
-107.23333392,30.34166597
-107.24166726,30.34166597
</coordinates>
</LinearRing>
</innerBoundaryIs>
</Polygon>
<Polygon>
<outerBoundaryIs>
<LinearRing>
<coordinates>
-106.1666673,30.34166597
-106.1666673,30.33333264
-106.17500063,30.33333264
-106.17500063,30.34166597
-106.18333397,30.34166597
-106.18333397,30.34999931
-106.1916673,30.34999931
-106.1916673,30.35833264
-106.20000063,30.35833264
-106.20000063,30.36666597
-106.1916673,30.36666597
-106.1916673,30.37499931
-106.18333397,30.37499931
-106.18333397,30.38333264
-106.1916673,30.38333264
-106.1916673,30.39166597
-106.20000063,30.39166597
-106.20833396,30.39166597
-106.2166673,30.39166597
-106.2166673,30.3999993
-106.22500063,30.3999993
-106.22500063,30.40833264
-106.2166673,30.40833264
-106.2166673,30.41666597
-106.2166673,30.4249993
-106.22500063,30.4249993
-106.22500063,30.41666597
-106.23333396,30.41666597
-106.2416673,30.41666597
-106.2416673,30.40833264
-106.25000063,30.40833264
-106.25833396,30.40833264
-106.25833396,30.3999993
-106.2666673,30.3999993
-106.27500063,30.3999993
-106.28333396,30.3999993
-106.28333396,30.40833264
-106.29166729,30.40833264
-106.29166729,30.41666597
-106.30000063,30.41666597
-106.30000063,30.4249993
-106.30833396,30.4249993
-106.31666729,30.4249993
-106.31666729,30.43333264
-106.32500063,30.43333264
-106.33333396,30.43333264
-106.33333396,30.44166597
-106.34166729,30.44166597
-106.35000063,30.44166597
-106.35833396,30.44166597
-106.35833396,30.43333264
-106.35000063,30.43333264
-106.35000063,30.4249993
-106.34166729,30.4249993
-106.34166729,30.41666597
-106.33333396,30.41666597
-106.33333396,30.40833264
-106.33333396,30.3999993
-106.34166729,30.3999993
-106.34166729,30.39166597
-106.33333396,30.39166597
-106.33333396,30.38333264
-106.33333396,30.37499931
-106.33333396,30.36666597
-106.34166729,30.36666597
-106.34166729,30.37499931
-106.35000063,30.37499931
-106.35000063,30.38333264
-106.35833396,30.38333264
-106.36666729,30.38333264
-106.36666729,30.39166597
-106.37500062,30.39166597
-106.38333396,30.39166597
-106.38333396,30.38333264
-106.38333396,30.37499931
-106.39166729,30.37499931
-106.39166729,30.38333264
-106.39166729,30.39166597
-106.39166729,30.3999993
-106.40000062,30.3999993
-106.40000062,30.40833264
-106.40000062,30.41666597
-106.40833396,30.41666597
-106.40833396,30.4249993
-106.41666729,30.4249993
-106.41666729,30.43333264
-106.42500062,30.43333264
-106.42500062,30.44166597
-106.43333396,30.44166597
-106.43333396,30.4499993
-106.44166729,30.4499993
-106.44166729,30.45833264
-106.43333396,30.45833264
-106.42500062,30.45833264
-106.42500062,30.46666597
-106.41666729,30.46666597
-106.41666729,30.45833264
-106.40833396,30.45833264
-106.40000062,30.45833264
-106.39166729,30.45833264
-106.39166729,30.4499993
-106.38333396,30.4499993
-106.37500062,30.4499993
-106.37500062,30.45833264
-106.36666729,30.45833264
-106.36666729,30.46666597
-106.35833396,30.46666597
-106.35833396,30.45833264
-106.35000063,30.45833264
-106.35000063,30.4499993
-106.34166729,30.4499993
-106.34166729,30.45833264
-106.33333396,30.45833264
-106.32500063,30.45833264
-106.31666729,30.45833264
-106.31666729,30.46666597
-106.32500063,30.46666597
-106.33333396,30.46666597
-106.34166729,30.46666597
-106.35000063,30.46666597
-106.35000063,30.4749993
-106.35833396,30.4749993
-106.36666729,30.4749993
-106.37500062,30.4749993
-106.37500062,30.48333263
-106.36666729,30.48333263
-106.36666729,30.49166597
-106.35833396,30.49166597
-106.35000063,30.49166597
-106.35000063,30.4999993
-106.34166729,30.4999993
-106.33333396,30.4999993
-106.32500063,30.4999993
-106.32500063,30.50833263
-106.33333396,30.50833263
-106.33333396,30.51666597
-106.33333396,30.5249993
-106.33333396,30.53333263
-106.32500063,30.53333263
-106.32500063,30.54166597
-106.33333396,30.54166597
-106.34166729,30.54166597
-106.34166729,30.53333263
-106.35000063,30.53333263
-106.35833396,30.53333263
-106.35833396,30.54166597
-106.35833396,30.5499993
-106.36666729,30.5499993
-106.37500062,30.5499993
-106.37500062,30.55833263
-106.38333396,30.55833263
-106.38333396,30.56666596
-106.39166729,30.56666596
-106.39166729,30.5749993
-106.39166729,30.58333263
-106.38333396,30.58333263
-106.38333396,30.59166596
-106.38333396,30.5999993
-106.37500062,30.5999993
-106.37500062,30.60833263
-106.36666729,30.60833263
-106.36666729,30.61666596
-106.35833396,30.61666596
-106.35000063,30.61666596
-106.35000063,30.60833263
-106.34166729,30.60833263
-106.33333396,30.60833263
-106.32500063,30.60833263
-106.31666729,30.60833263
-106.31666729,30.5999993
-106.30833396,30.5999993
-106.30833396,30.59166596
-106.30000063,30.59166596
-106.30000063,30.58333263
-106.29166729,30.58333263
-106.29166729,30.5749993
-106.28333396,30.5749993
-106.28333396,30.56666596
-106.27500063,30.56666596
-106.2666673,30.56666596
-106.2666673,30.55833263
-106.25833396,30.55833263
-106.25000063,30.55833263
-106.25000063,30.5499993
-106.25000063,30.54166597
-106.2416673,30.54166597
-106.2416673,30.5499993
-106.23333396,30.5499993
-106.23333396,30.54166597
-106.22500063,30.54166597
-106.22500063,30.53333263
-106.2166673,30.53333263
-106.2166673,30.5249993
-106.20833396,30.5249993
-106.20833396,30.51666597
-106.20000063,30.51666597
-106.20000063,30.50833263
-106.1916673,30.50833263
-106.1916673,30.4999993
-106.1916673,30.49166597
-106.20000063,30.49166597
-106.20000063,30.4999993
-106.20833396,30.4999993
-106.20833396,30.49166597
-106.2166673,30.49166597
-106.22500063,30.49166597
-106.22500063,30.4999993
-106.22500063,30.50833263
-106.23333396,30.50833263
-106.2416673,30.50833263
-106.2416673,30.4999993
-106.25000063,30.4999993
-106.25000063,30.49166597
-106.25833396,30.49166597
-106.25833396,30.48333263
-106.25000063,30.48333263
-106.2416673,30.48333263
-106.23333396,30.48333263
-106.23333396,30.4749993
-106.22500063,30.4749993
-106.22500063,30.46666597
-106.2166673,30.46666597
-106.2166673,30.45833264
-106.20833396,30.45833264
-106.20000063,30.45833264
-106.20000063,30.46666597
-106.20000063,30.4749993
-106.1916673,30.4749993
-106.18333397,30.4749993
-106.18333397,30.46666597
-106.18333397,30.45833264
-106.17500063,30.45833264
-106.1666673,30.45833264
-106.1666673,30.46666597
-106.1666673,30.4749993
-106.15833397,30.4749993
-106.15833397,30.46666597
-106.15833397,30.45833264
-106.15833397,30.4499993
-106.15000063,30.4499993
-106.15000063,30.44166597
-106.15000063,30.43333264
-106.15000063,30.4249993
-106.15833397,30.4249993
-106.1666673,30.4249993
-106.1666673,30.41666597
-106.17500063,30.41666597
-106.17500063,30.40833264
-106.17500063,30.3999993
-106.1666673,30.3999993
-106.1666673,30.39166597
-106.1666673,30.38333264
-106.1666673,30.37499931
-106.1666673,30.36666597
-106.1666673,30.35833264
-106.1666673,30.34999931
-106.1666673,30.34166597
</coordinates>
</LinearRing>
</outerBoundaryIs>
<innerBoundaryIs>
<LinearRing>
<coordinates>
-106.28333396,30.40833264
-106.27500063,30.40833264
-106.27500063,30.41666597
-106.28333396,30.41666597
-106.28333396,30.40833264
</coordinates>
</LinearRing>
</innerBoundaryIs>
<innerBoundaryIs>
<LinearRing>
<coordinates>
-106.32500063,30.4999993
-106.32500063,30.49166597
-106.31666729,30.49166597
-106.30833396,30.49166597
-106.30000063,30.49166597
-106.29166729,30.49166597
-106.28333396,30.49166597
-106.28333396,30.48333263
-106.27500063,30.48333263
-106.27500063,30.49166597
-106.2666673,30.49166597
-106.2666673,30.4999993
-106.2666673,30.50833263
-106.27500063,30.50833263
-106.27500063,30.4999993
-106.28333396,30.4999993
-106.29166729,30.4999993
-106.30000063,30.4999993
-106.30833396,30.4999993
-106.31666729,30.4999993
-106.32500063,30.4999993
</coordinates>
</LinearRing>
</innerBoundaryIs>
<innerBoundaryIs>
<LinearRing>
<coordinates>
-106.2666673,30.50833263
-106.25833396,30.50833263
-106.25833396,30.51666597
-106.2666673,30.51666597
-106.2666673,30.50833263
</coordinates>
</LinearRing>
</innerBoundaryIs>
<innerBoundaryIs>
<LinearRing>
<coordinates>
-106.15833397,30.4499993
-106.1666673,30.4499993
-106.1666673,30.44166597
-106.15833397,30.44166597
-106.15833397,30.4499993
</coordinates>
</LinearRing>
</innerBoundaryIs>
</Polygon>
<Polygon>
<outerBoundaryIs>
<LinearRing>
<coordinates>
-106.84166727,30.34166597
-106.84166727,30.33333264
-106.85000061,30.33333264
-106.85000061,30.34166597
-106.85833394,30.34166597
-106.86666727,30.34166597
-106.8750006,30.34166597
-106.8750006,30.33333264
-106.88333394,30.33333264
-106.89166727,30.33333264
-106.9000006,30.33333264
-106.9000006,30.34166597
-106.89166727,30.34166597
-106.89166727,30.34999931
-106.9000006,30.34999931
-106.9000006,30.35833264
-106.89166727,30.35833264
-106.89166727,30.36666597
-106.9000006,30.36666597
-106.9000006,30.37499931
-106.90833394,30.37499931
-106.91666727,30.37499931
-106.91666727,30.38333264
-106.91666727,30.39166597
-106.90833394,30.39166597
-106.90833394,30.38333264
-106.9000006,30.38333264
-106.89166727,30.38333264
-106.88333394,30.38333264
-106.88333394,30.39166597
-106.88333394,30.3999993
-106.88333394,30.40833264
-106.88333394,30.41666597
-106.89166727,30.41666597
-106.9000006,30.41666597
-106.9000006,30.4249993
-106.9000006,30.43333264
-106.89166727,30.43333264
-106.89166727,30.44166597
-106.89166727,30.4499993
-106.88333394,30.4499993
-106.88333394,30.45833264
-106.8750006,30.45833264
-106.8750006,30.46666597
-106.8750006,30.4749993
-106.86666727,30.4749993
-106.86666727,30.48333263
-106.86666727,30.49166597
-106.85833394,30.49166597
-106.85833394,30.48333263
-106.85833394,30.4749993
-106.85000061,30.4749993
-106.85000061,30.46666597
-106.85833394,30.46666597
-106.86666727,30.46666597
-106.86666727,30.45833264
-106.85833394,30.45833264
-106.85833394,30.4499993
-106.85833394,30.44166597
-106.85833394,30.43333264
-106.86666727,30.43333264
-106.86666727,30.4249993
-106.85833394,30.4249993
-106.85833394,30.41666597
-106.85833394,30.40833264
-106.85000061,30.40833264
-106.84166727,30.40833264
-106.84166727,30.3999993
-106.84166727,30.39166597
-106.84166727,30.38333264
-106.84166727,30.37499931
-106.84166727,30.36666597
-106.85000061,30.36666597
-106.85833394,30.36666597
-106.85833394,30.37499931
-106.86666727,30.37499931
-106.86666727,30.36666597
-106.86666727,30.35833264
-106.85833394,30.35833264
-106.85833394,30.34999931
-106.85000061,30.34999931
-106.84166727,30.34999931
-106.84166727,30.34166597
</coordinates>
</LinearRing>
</outerBoundaryIs>
<innerBoundaryIs>
<LinearRing>
<coordinates>
-106.8750006,30.34166597
-106.8750006,30.34999931
-106.88333394,30.34999931
-106.88333394,30.34166597
-106.8750006,30.34166597
</coordinates>
</LinearRing>
</innerBoundaryIs>
<innerBoundaryIs>
<LinearRing>
<coordinates>
-106.86666727,30.39166597
-106.86666727,30.38333264
-106.85833394,30.38333264
-106.85833394,30.39166597
-106.86666727,30.39166597
</coordinates>
</LinearRing>
</innerBoundaryIs>
<innerBoundaryIs>
<LinearRing>
<coordinates>
-106.88333394,30.36666597
-106.88333394,30.35833264
-106.8750006,30.35833264
-106.8750006,30.36666597
-106.8750006,30.37499931
-106.88333394,30.37499931
-106.88333394,30.36666597
</coordinates>
</LinearRing>
</innerBoundaryIs>
</Polygon>
<Polygon>
<outerBoundaryIs>
<LinearRing>
<coordinates>
-106.64166728,30.24166598
-106.64166728,30.23333264
-106.65000061,30.23333264
-106.65000061,30.24166598
-106.65833395,30.24166598
-106.65833395,30.24999931
-106.65833395,30.25833264
-106.66666728,30.25833264
-106.67500061,30.25833264
-106.68333395,30.25833264
-106.69166728,30.25833264
-106.70000061,30.25833264
-106.70000061,30.24999931
-106.70833394,30.24999931
-106.71666728,30.24999931
-106.72500061,30.24999931
-106.73333394,30.24999931
-106.73333394,30.24166598
-106.74166728,30.24166598
-106.75000061,30.24166598
-106.75000061,30.23333264
-106.75000061,30.22499931
-106.75833394,30.22499931
-106.76666728,30.22499931
-106.77500061,30.22499931
-106.78333394,30.22499931
-106.78333394,30.21666598
-106.79166727,30.21666598
-106.79166727,30.20833265
-106.80000061,30.20833265
-106.80000061,30.19999931
-106.80833394,30.19999931
-106.80833394,30.20833265
-106.80833394,30.21666598
-106.80833394,30.22499931
-106.80833394,30.23333264
-106.80000061,30.23333264
-106.80000061,30.24166598
-106.79166727,30.24166598
-106.78333394,30.24166598
-106.78333394,30.24999931
-106.78333394,30.25833264
-106.77500061,30.25833264
-106.76666728,30.25833264
-106.76666728,30.24999931
-106.75833394,30.24999931
-106.75833394,30.25833264
-106.75833394,30.26666598
-106.75000061,30.26666598
-106.75000061,30.27499931
-106.75000061,30.28333264
-106.74166728,30.28333264
-106.74166728,30.29166598
-106.74166728,30.29999931
-106.74166728,30.30833264
-106.74166728,30.31666597
-106.74166728,30.32499931
-106.74166728,30.33333264
-106.73333394,30.33333264
-106.73333394,30.32499931
-106.73333394,30.31666597
-106.72500061,30.31666597
-106.72500061,30.32499931
-106.72500061,30.33333264
-106.71666728,30.33333264
-106.71666728,30.34166597
-106.70833394,30.34166597
-106.70833394,30.34999931
-106.71666728,30.34999931
-106.71666728,30.35833264
-106.72500061,30.35833264
-106.72500061,30.36666597
-106.71666728,30.36666597
-106.70833394,30.36666597
-106.70000061,30.36666597
-106.70000061,30.35833264
-106.69166728,30.35833264
-106.68333395,30.35833264
-106.68333395,30.34999931
-106.68333395,30.34166597
-106.67500061,30.34166597
-106.66666728,30.34166597
-106.65833395,30.34166597
-106.65833395,30.33333264
-106.66666728,30.33333264
-106.66666728,30.32499931
-106.67500061,30.32499931
-106.67500061,30.31666597
-106.67500061,30.30833264
-106.67500061,30.29999931
-106.67500061,30.29166598
-106.66666728,30.29166598
-106.66666728,30.28333264
-106.66666728,30.27499931
-106.65833395,30.27499931
-106.65833395,30.26666598
-106.65000061,30.26666598
-106.64166728,30.26666598
-106.64166728,30.25833264
-106.64166728,30.24999931
-106.64166728,30.24166598
</coordinates>
</LinearRing>
</outerBoundaryIs>
<innerBoundaryIs>
<LinearRing>
<coordinates>
-106.76666728,30.24999931
-106.77500061,30.24999931
-106.77500061,30.24166598
-106.76666728,30.24166598
-106.76666728,30.24999931
</coordinates>
</LinearRing>
</innerBoundaryIs>
<innerBoundaryIs>
<LinearRing>
<coordinates>
-106.67500061,30.32499931
-106.67500061,30.33333264
-106.68333395,30.33333264
-106.68333395,30.32499931
-106.67500061,30.32499931
</coordinates>
</LinearRing>
</innerBoundaryIs>
</Polygon>
<Polygon>
<outerBoundaryIs>
<LinearRing>
<coordinates>
-107.35000059,30.27499931
-107.35000059,30.26666598
-107.35833392,30.26666598
-107.36666725,30.26666598
-107.36666725,30.27499931
-107.35833392,30.27499931
-107.35833392,30.28333264
-107.36666725,30.28333264
-107.36666725,30.29166598
-107.36666725,30.29999931
-107.37500058,30.29999931
-107.37500058,30.29166598
-107.38333392,30.29166598
-107.39166725,30.29166598
-107.39166725,30.29999931
-107.39166725,30.30833264
-107.39166725,30.31666597
-107.40000058,30.31666597
-107.40833392,30.31666597
-107.40833392,30.32499931
-107.40000058,30.32499931
-107.39166725,30.32499931
-107.39166725,30.33333264
-107.40000058,30.33333264
-107.40833392,30.33333264
-107.41666725,30.33333264
-107.42500058,30.33333264
-107.42500058,30.32499931
-107.43333392,30.32499931
-107.43333392,30.33333264
-107.43333392,30.34166597
-107.43333392,30.34999931
-107.42500058,30.34999931
-107.42500058,30.35833264
-107.42500058,30.36666597
-107.42500058,30.37499931
-107.43333392,30.37499931
-107.43333392,30.38333264
-107.42500058,30.38333264
-107.41666725,30.38333264
-107.41666725,30.39166597
-107.42500058,30.39166597
-107.43333392,30.39166597
-107.44166725,30.39166597
-107.44166725,30.3999993
-107.43333392,30.3999993
-107.43333392,30.40833264
-107.42500058,30.40833264
-107.42500058,30.3999993
-107.41666725,30.3999993
-107.40833392,30.3999993
-107.40833392,30.39166597
-107.40833392,30.38333264
-107.40833392,30.37499931
-107.40000058,30.37499931
-107.40000058,30.36666597
-107.39166725,30.36666597
-107.39166725,30.35833264
-107.38333392,30.35833264
-107.38333392,30.34999931
-107.37500058,30.34999931
-107.37500058,30.34166597
-107.36666725,30.34166597
-107.36666725,30.34999931
-107.36666725,30.35833264
-107.35833392,30.35833264
-107.35833392,30.34999931
-107.35000059,30.34999931
-107.35000059,30.34166597
-107.35000059,30.33333264
-107.35833392,30.33333264
-107.36666725,30.33333264
-107.36666725,30.32499931
-107.35833392,30.32499931
-107.35000059,30.32499931
-107.35000059,30.31666597
-107.34166725,30.31666597
-107.34166725,30.32499931
-107.33333392,30.32499931
-107.33333392,30.33333264
-107.32500059,30.33333264
-107.31666725,30.33333264
-107.31666725,30.32499931
-107.30833392,30.32499931
-107.30833392,30.31666597
-107.30000059,30.31666597
-107.30000059,30.30833264
-107.30833392,30.30833264
-107.30833392,30.29999931
-107.30833392,30.29166598
-107.31666725,30.29166598
-107.32500059,30.29166598
-107.33333392,30.29166598
-107.33333392,30.28333264
-107.34166725,30.28333264
-107.35000059,30.28333264
-107.35000059,30.27499931
</coordinates>
</LinearRing>
</outerBoundaryIs>
<innerBoundaryIs>
<LinearRing>
<coordinates>
-107.33333392,30.29166598
-107.33333392,30.29999931
-107.34166725,30.29999931
-107.35000059,30.29999931
-107.35000059,30.29166598
-107.34166725,30.29166598
-107.33333392,30.29166598
</coordinates>
</LinearRing>
</innerBoundaryIs>
<innerBoundaryIs>
<LinearRing>
<coordinates>
-107.35000059,30.29999931
-107.35000059,30.30833264
-107.35833392,30.30833264
-107.35833392,30.29999931
-107.35000059,30.29999931
</coordinates>
</LinearRing>
</innerBoundaryIs>
<innerBoundaryIs>
<LinearRing>
<coordinates>
-107.41666725,30.34166597
-107.40833392,30.34166597
-107.40000058,30.34166597
-107.40000058,30.34999931
-107.40833392,30.34999931
-107.41666725,30.34999931
-107.41666725,30.34166597
</coordinates>
</LinearRing>
</innerBoundaryIs>
</Polygon>
<Polygon>
<outerBoundaryIs>
<LinearRing>
<coordinates>
-107.34166725,30.34166597
-107.33333392,30.34166597
-107.33333392,30.33333264
-107.34166725,30.33333264
-107.34166725,30.34166597
</coordinates>
</LinearRing>
</outerBoundaryIs>
</Polygon>
<Polygon>
<outerBoundaryIs>
<LinearRing>
<coordinates>
-106.73333394,30.34166597
-106.72500061,30.34166597
-106.72500061,30.33333264
-106.73333394,30.33333264
-106.73333394,30.34166597
</coordinates>
</LinearRing>
</outerBoundaryIs>
</Polygon>
<Polygon>
<outerBoundaryIs>
<LinearRing>
<coordinates>
-106.54166728,30.31666597
-106.55000062,30.31666597
-106.55000062,30.32499931
-106.55000062,30.33333264
-106.55833395,30.33333264
-106.55833395,30.34166597
-106.55833395,30.34999931
-106.55000062,30.34999931
-106.55000062,30.34166597
-106.54166728,30.34166597
-106.54166728,30.33333264
-106.53333395,30.33333264
-106.52500062,30.33333264
-106.52500062,30.32499931
-106.52500062,30.31666597
-106.51666729,30.31666597
-106.51666729,30.30833264
-106.51666729,30.29999931
-106.51666729,30.29166598
-106.52500062,30.29166598
-106.52500062,30.29999931
-106.53333395,30.29999931
-106.53333395,30.30833264
-106.54166728,30.30833264
-106.54166728,30.31666597
</coordinates>
</LinearRing>
</outerBoundaryIs>
</Polygon>
<Polygon>
<outerBoundaryIs>
<LinearRing>
<coordinates>
-106.85833394,30.31666597
-106.85833394,30.30833264
-106.86666727,30.30833264
-106.86666727,30.31666597
-106.86666727,30.32499931
-106.8750006,30.32499931
-106.8750006,30.33333264
-106.86666727,30.33333264
-106.85833394,30.33333264
-106.85000061,30.33333264
-106.85000061,30.32499931
-106.85833394,30.32499931
-106.85833394,30.31666597
</coordinates>
</LinearRing>
</outerBoundaryIs>
</Polygon>
<Polygon>
<outerBoundaryIs>
<LinearRing>
<coordinates>
-106.1666673,30.33333264
-106.15833397,30.33333264
-106.15833397,30.32499931
-106.1666673,30.32499931
-106.1666673,30.33333264
</coordinates>
</LinearRing>
</outerBoundaryIs>
</Polygon>
<Polygon>
<outerBoundaryIs>
<LinearRing>
<coordinates>
-106.1166673,30.33333264
-106.10833397,30.33333264
-106.10833397,30.32499931
-106.1166673,30.32499931
-106.1166673,30.33333264
</coordinates>
</LinearRing>
</outerBoundaryIs>
</Polygon>
<Polygon>
<outerBoundaryIs>
<LinearRing>
<coordinates>
-106.48333395,30.33333264
-106.47500062,30.33333264
-106.47500062,30.32499931
-106.48333395,30.32499931
-106.48333395,30.33333264
</coordinates>
</LinearRing>
</outerBoundaryIs>
</Polygon>
<Polygon>
<outerBoundaryIs>
<LinearRing>
<coordinates>
-106.2666673,30.34999931
-106.2666673,30.34166597
-106.27500063,30.34166597
-106.27500063,30.34999931
-106.27500063,30.35833264
-106.28333396,30.35833264
-106.29166729,30.35833264
-106.29166729,30.36666597
-106.29166729,30.37499931
-106.28333396,30.37499931
-106.27500063,30.37499931
-106.27500063,30.36666597
-106.2666673,30.36666597
-106.2666673,30.35833264
-106.2666673,30.34999931
</coordinates>
</LinearRing>
</outerBoundaryIs>
</Polygon>
<Polygon>
<outerBoundaryIs>
<LinearRing>
<coordinates>
-107.37500058,30.74166596
-107.36666725,30.74166596
-107.36666725,30.73333262
-107.37500058,30.73333262
-107.37500058,30.74166596
</coordinates>
</LinearRing>
</outerBoundaryIs>
</Polygon>
<Polygon>
<outerBoundaryIs>
<LinearRing>
<coordinates>
-107.55833391,30.74166596
-107.55000058,30.74166596
-107.54166724,30.74166596
-107.54166724,30.73333262
-107.55000058,30.73333262
-107.55833391,30.73333262
-107.55833391,30.74166596
</coordinates>
</LinearRing>
</outerBoundaryIs>
</Polygon>
<Polygon>
<outerBoundaryIs>
<LinearRing>
<coordinates>
-108.33333388,30.75833262
-108.32500055,30.75833262
-108.32500055,30.74999929
-108.33333388,30.74999929
-108.33333388,30.75833262
</coordinates>
</LinearRing>
</outerBoundaryIs>
</Polygon>
<Polygon>
<outerBoundaryIs>
<LinearRing>
<coordinates>
-106.72500061,30.79166596
-106.71666728,30.79166596
-106.71666728,30.78333262
-106.72500061,30.78333262
-106.72500061,30.79166596
</coordinates>
</LinearRing>
</outerBoundaryIs>
</Polygon>
<Polygon>
<outerBoundaryIs>
<LinearRing>
<coordinates>
-107.04166726,30.79999929
-107.03333393,30.79999929
-107.03333393,30.79166596
-107.04166726,30.79166596
-107.0500006,30.79166596
-107.0500006,30.79999929
-107.0500006,30.80833262
-107.04166726,30.80833262
-107.04166726,30.79999929
</coordinates>
</LinearRing>
</outerBoundaryIs>
</Polygon>
<Polygon>
<outerBoundaryIs>
<LinearRing>
<coordinates>
-108.30000055,30.79166596
-108.29166721,30.79166596
-108.29166721,30.78333262
-108.30000055,30.78333262
-108.30000055,30.79166596
</coordinates>
</LinearRing>
</outerBoundaryIs>
</Polygon>
<Polygon>
<outerBoundaryIs>
<LinearRing>
<coordinates>
-107.35833392,30.79166596
-107.35000059,30.79166596
-107.35000059,30.78333262
-107.35833392,30.78333262
-107.35833392,30.79166596
</coordinates>
</LinearRing>
</outerBoundaryIs>
</Polygon>
<Polygon>
<outerBoundaryIs>
<LinearRing>
<coordinates>
-108.30000055,30.84166595
-108.29166721,30.84166595
-108.29166721,30.83333262
-108.30000055,30.83333262
-108.30000055,30.84166595
</coordinates>
</LinearRing>
</outerBoundaryIs>
</Polygon>
<Polygon>
<outerBoundaryIs>
<LinearRing>
<coordinates>
-107.25833392,30.84166595
-107.25000059,30.84166595
-107.25000059,30.83333262
-107.25833392,30.83333262
-107.26666726,30.83333262
-107.26666726,30.84166595
-107.25833392,30.84166595
</coordinates>
</LinearRing>
</outerBoundaryIs>
</Polygon>
<Polygon>
<outerBoundaryIs>
<LinearRing>
<coordinates>
-107.51666725,30.84166595
-107.50833391,30.84166595
-107.50833391,30.83333262
-107.51666725,30.83333262
-107.51666725,30.84166595
</coordinates>
</LinearRing>
</outerBoundaryIs>
</Polygon>
<Polygon>
<outerBoundaryIs>
<LinearRing>
<coordinates>
-108.30833388,30.84999929
-108.30000055,30.84999929
-108.30000055,30.84166595
-108.30833388,30.84166595
-108.30833388,30.84999929
</coordinates>
</LinearRing>
</outerBoundaryIs>
</Polygon>
<Polygon>
<outerBoundaryIs>
<LinearRing>
<coordinates>
-106.9000006,30.85833262
-106.89166727,30.85833262
-106.89166727,30.84999929
-106.9000006,30.84999929
-106.9000006,30.85833262
</coordinates>
</LinearRing>
</outerBoundaryIs>
</Polygon>
<Polygon>
<outerBoundaryIs>
<LinearRing>
<coordinates>
-106.81666727,30.83333262
-106.80833394,30.83333262
-106.80833394,30.82499929
-106.81666727,30.82499929
-106.81666727,30.83333262
</coordinates>
</LinearRing>
</outerBoundaryIs>
</Polygon>
<Polygon>
<outerBoundaryIs>
<LinearRing>
<coordinates>
-107.27500059,30.83333262
-107.26666726,30.83333262
-107.26666726,30.82499929
-107.27500059,30.82499929
-107.27500059,30.83333262
</coordinates>
</LinearRing>
</outerBoundaryIs>
</Polygon>
<Polygon>
<outerBoundaryIs>
<LinearRing>
<coordinates>
-107.10833393,30.83333262
-107.1000006,30.83333262
-107.1000006,30.82499929
-107.10833393,30.82499929
-107.10833393,30.83333262
</coordinates>
</LinearRing>
</outerBoundaryIs>
</Polygon>
<Polygon>
<outerBoundaryIs>
<LinearRing>
<coordinates>
-107.52500058,30.83333262
-107.51666725,30.83333262
-107.51666725,30.82499929
-107.52500058,30.82499929
-107.53333391,30.82499929
-107.53333391,30.83333262
-107.54166724,30.83333262
-107.55000058,30.83333262
-107.55000058,30.84166595
-107.54166724,30.84166595
-107.53333391,30.84166595
-107.52500058,30.84166595
-107.52500058,30.83333262
</coordinates>
</LinearRing>
</outerBoundaryIs>
</Polygon>
<Polygon>
<outerBoundaryIs>
<LinearRing>
<coordinates>
-107.21666726,30.76666596
-107.20833392,30.76666596
-107.20833392,30.75833262
-107.21666726,30.75833262
-107.21666726,30.76666596
</coordinates>
</LinearRing>
</outerBoundaryIs>
</Polygon>
<Polygon>
<outerBoundaryIs>
<LinearRing>
<coordinates>
-109.14166718,30.77499929
-109.13333385,30.77499929
-109.13333385,30.76666596
-109.14166718,30.76666596
-109.14166718,30.77499929
</coordinates>
</LinearRing>
</outerBoundaryIs>
</Polygon>
<Polygon>
<outerBoundaryIs>
<LinearRing>
<coordinates>
-108.97500052,30.78333262
-108.96666719,30.78333262
-108.96666719,30.77499929
-108.97500052,30.77499929
-108.97500052,30.78333262
</coordinates>
</LinearRing>
</outerBoundaryIs>
</Polygon>
<Polygon>
<outerBoundaryIs>
<LinearRing>
<coordinates>
-108.30833388,30.78333262
-108.30000055,30.78333262
-108.30000055,30.77499929
-108.30833388,30.77499929
-108.30833388,30.78333262
</coordinates>
</LinearRing>
</outerBoundaryIs>
</Polygon>
<Polygon>
<outerBoundaryIs>
<LinearRing>
<coordinates>
-108.35000055,30.78333262
-108.35000055,30.77499929
-108.35833388,30.77499929
-108.36666721,30.77499929
-108.36666721,30.78333262
-108.35833388,30.78333262
-108.35833388,30.79166596
-108.35000055,30.79166596
-108.35000055,30.79999929
-108.35000055,30.80833262
-108.35833388,30.80833262
-108.35833388,30.81666595
-108.36666721,30.81666595
-108.36666721,30.82499929
-108.36666721,30.83333262
-108.36666721,30.84166595
-108.36666721,30.84999929
-108.35833388,30.84999929
-108.35833388,30.85833262
-108.35000055,30.85833262
-108.34166721,30.85833262
-108.33333388,30.85833262
-108.32500055,30.85833262
-108.31666721,30.85833262
-108.31666721,30.84999929
-108.31666721,30.84166595
-108.30833388,30.84166595
-108.30833388,30.83333262
-108.30000055,30.83333262
-108.30000055,30.82499929
-108.30833388,30.82499929
-108.30833388,30.81666595
-108.30833388,30.80833262
-108.31666721,30.80833262
-108.31666721,30.79999929
-108.32500055,30.79999929
-108.32500055,30.79166596
-108.33333388,30.79166596
-108.34166721,30.79166596
-108.34166721,30.78333262
-108.35000055,30.78333262
</coordinates>
</LinearRing>
</outerBoundaryIs>
</Polygon>
<Polygon>
<outerBoundaryIs>
<LinearRing>
<coordinates>
-107.67500057,30.89166595
-107.66666724,30.89166595
-107.66666724,30.88333262
-107.67500057,30.88333262
-107.67500057,30.89166595
</coordinates>
</LinearRing>
</outerBoundaryIs>
</Polygon>
<Polygon>
<outerBoundaryIs>
<LinearRing>
<coordinates>
-106.89166727,30.89999928
-106.88333394,30.89999928
-106.88333394,30.89166595
-106.89166727,30.89166595
-106.89166727,30.89999928
</coordinates>
</LinearRing>
</outerBoundaryIs>
</Polygon>
<Polygon>
<outerBoundaryIs>
<LinearRing>
<coordinates>
-106.8750006,30.89999928
-106.86666727,30.89999928
-106.86666727,30.89166595
-106.8750006,30.89166595
-106.8750006,30.89999928
</coordinates>
</LinearRing>
</outerBoundaryIs>
</Polygon>
<Polygon>
<outerBoundaryIs>
<LinearRing>
<coordinates>
-108.20000055,30.94166595
-108.19166722,30.94166595
-108.19166722,30.93333262
-108.20000055,30.93333262
-108.20000055,30.94166595
</coordinates>
</LinearRing>
</outerBoundaryIs>
</Polygon>
<Polygon>
<outerBoundaryIs>
<LinearRing>
<coordinates>
-108.29166721,30.94999928
-108.28333388,30.94999928
-108.28333388,30.94166595
-108.29166721,30.94166595
-108.30000055,30.94166595
-108.30833388,30.94166595
-108.30833388,30.94999928
-108.30833388,30.95833262
-108.30000055,30.95833262
-108.30000055,30.96666595
-108.29166721,30.96666595
-108.29166721,30.95833262
-108.29166721,30.94999928
</coordinates>
</LinearRing>
</outerBoundaryIs>
</Polygon>
<Polygon>
<outerBoundaryIs>
<LinearRing>
<coordinates>
-107.35833392,30.92499928
-107.35833392,30.91666595
-107.36666725,30.91666595
-107.37500058,30.91666595
-107.37500058,30.92499928
-107.37500058,30.93333262
-107.36666725,30.93333262
-107.36666725,30.94166595
-107.35833392,30.94166595
-107.35833392,30.93333262
-107.35000059,30.93333262
-107.35000059,30.92499928
-107.35833392,30.92499928
</coordinates>
</LinearRing>
</outerBoundaryIs>
</Polygon>
<Polygon>
<outerBoundaryIs>
<LinearRing>
<coordinates>
-106.8750006,30.90833262
-106.8750006,30.89999928
-106.88333394,30.89999928
-106.88333394,30.90833262
-106.88333394,30.91666595
-106.88333394,30.92499928
-106.88333394,30.93333262
-106.88333394,30.94166595
-106.8750006,30.94166595
-106.8750006,30.93333262
-106.8750006,30.92499928
-106.8750006,30.91666595
-106.8750006,30.90833262
</coordinates>
</LinearRing>
</outerBoundaryIs>
</Polygon>
<Polygon>
<outerBoundaryIs>
<LinearRing>
<coordinates>
-106.85833394,30.90833262
-106.85833394,30.89999928
-106.86666727,30.89999928
-106.86666727,30.90833262
-106.86666727,30.91666595
-106.85833394,30.91666595
-106.85833394,30.92499928
-106.85000061,30.92499928
-106.85000061,30.93333262
-106.84166727,30.93333262
-106.84166727,30.92499928
-106.84166727,30.91666595
-106.85000061,30.91666595
-106.85000061,30.90833262
-106.85833394,30.90833262
</coordinates>
</LinearRing>
</outerBoundaryIs>
</Polygon>
<Polygon>
<outerBoundaryIs>
<LinearRing>
<coordinates>
-107.28333392,30.93333262
-107.28333392,30.92499928
-107.29166725,30.92499928
-107.29166725,30.93333262
-107.30000059,30.93333262
-107.30833392,30.93333262
-107.30833392,30.94166595
-107.31666725,30.94166595
-107.31666725,30.93333262
-107.32500059,30.93333262
-107.32500059,30.94166595
-107.33333392,30.94166595
-107.34166725,30.94166595
-107.34166725,30.94999928
-107.33333392,30.94999928
-107.33333392,30.95833262
-107.32500059,30.95833262
-107.31666725,30.95833262
-107.30833392,30.95833262
-107.30000059,30.95833262
-107.29166725,30.95833262
-107.28333392,30.95833262
-107.28333392,30.94999928
-107.28333392,30.94166595
-107.28333392,30.93333262
</coordinates>
</LinearRing>
</outerBoundaryIs>
</Polygon>
<Polygon>
<outerBoundaryIs>
<LinearRing>
<coordinates>
-108.33333388,31.00833261
-108.32500055,31.00833261
-108.31666721,31.00833261
-108.31666721,30.99999928
-108.32500055,30.99999928
-108.33333388,30.99999928
-108.33333388,31.00833261
</coordinates>
</LinearRing>
</outerBoundaryIs>
</Polygon>
<Polygon>
<outerBoundaryIs>
<LinearRing>
<coordinates>
-108.30000055,31.00833261
-108.29166721,31.00833261
-108.29166721,30.99999928
-108.30000055,30.99999928
-108.30000055,31.00833261
</coordinates>
</LinearRing>
</outerBoundaryIs>
</Polygon>
<Polygon>
<outerBoundaryIs>
<LinearRing>
<coordinates>
-108.35833388,31.01666595
-108.35000055,31.01666595
-108.35000055,31.00833261
-108.35833388,31.00833261
-108.36666721,31.00833261
-108.36666721,31.01666595
-108.35833388,31.01666595
</coordinates>
</LinearRing>
</outerBoundaryIs>
</Polygon>
<Polygon>
<outerBoundaryIs>
<LinearRing>
<coordinates>
-108.7166672,31.01666595
-108.70833386,31.01666595
-108.70833386,31.00833261
-108.7166672,31.00833261
-108.7166672,31.01666595
</coordinates>
</LinearRing>
</outerBoundaryIs>
</Polygon>
<Polygon>
<outerBoundaryIs>
<LinearRing>
<coordinates>
-108.35833388,31.04999928
-108.35000055,31.04999928
-108.35000055,31.04166595
-108.35833388,31.04166595
-108.35833388,31.04999928
</coordinates>
</LinearRing>
</outerBoundaryIs>
</Polygon>
<Polygon>
<outerBoundaryIs>
<LinearRing>
<coordinates>
-108.30000055,31.01666595
-108.30000055,31.00833261
-108.30833388,31.00833261
-108.31666721,31.00833261
-108.31666721,31.01666595
-108.31666721,31.02499928
-108.31666721,31.03333261
-108.30833388,31.03333261
-108.30833388,31.02499928
-108.30000055,31.02499928
-108.30000055,31.01666595
</coordinates>
</LinearRing>
</outerBoundaryIs>
</Polygon>
<Polygon>
<outerBoundaryIs>
<LinearRing>
<coordinates>
-108.37500054,31.01666595
-108.37500054,31.00833261
-108.38333388,31.00833261
-108.38333388,31.01666595
-108.39166721,31.01666595
-108.39166721,31.02499928
-108.39166721,31.03333261
-108.40000054,31.03333261
-108.40000054,31.04166595
-108.39166721,31.04166595
-108.39166721,31.04999928
-108.38333388,31.04999928
-108.37500054,31.04999928
-108.37500054,31.04166595
-108.38333388,31.04166595
-108.38333388,31.03333261
-108.38333388,31.02499928
-108.37500054,31.02499928
-108.37500054,31.01666595
</coordinates>
</LinearRing>
</outerBoundaryIs>
</Polygon>
<Polygon>
<outerBoundaryIs>
<LinearRing>
<coordinates>
-108.35000055,31.04166595
-108.34166721,31.04166595
-108.34166721,31.03333261
-108.35000055,31.03333261
-108.35000055,31.04166595
</coordinates>
</LinearRing>
</outerBoundaryIs>
</Polygon>
<Polygon>
<outerBoundaryIs>
<LinearRing>
<coordinates>
-108.14166722,31.09166594
-108.13333389,31.09166594
-108.13333389,31.08333261
-108.14166722,31.08333261
-108.14166722,31.09166594
</coordinates>
</LinearRing>
</outerBoundaryIs>
</Polygon>
<Polygon>
<outerBoundaryIs>
<LinearRing>
<coordinates>
-108.30000055,31.06666594
-108.29166721,31.06666594
-108.29166721,31.05833261
-108.30000055,31.05833261
-108.30833388,31.05833261
-108.30833388,31.06666594
-108.30000055,31.06666594
</coordinates>
</LinearRing>
</outerBoundaryIs>
</Polygon>
<Polygon>
<outerBoundaryIs>
<LinearRing>
<coordinates>
-108.63333387,31.04999928
-108.63333387,31.04166595
-108.6416672,31.04166595
-108.6416672,31.04999928
-108.6416672,31.05833261
-108.6416672,31.06666594
-108.63333387,31.06666594
-108.63333387,31.05833261
-108.63333387,31.04999928
</coordinates>
</LinearRing>
</outerBoundaryIs>
</Polygon>
<Polygon>
<outerBoundaryIs>
<LinearRing>
<coordinates>
-108.14166722,31.05833261
-108.13333389,31.05833261
-108.13333389,31.04999928
-108.14166722,31.04999928
-108.14166722,31.05833261
</coordinates>
</LinearRing>
</outerBoundaryIs>
</Polygon>
<Polygon>
<outerBoundaryIs>
<LinearRing>
<coordinates>
-108.36666721,31.05833261
-108.35833388,31.05833261
-108.35833388,31.04999928
-108.36666721,31.04999928
-108.37500054,31.04999928
-108.37500054,31.05833261
-108.36666721,31.05833261
</coordinates>
</LinearRing>
</outerBoundaryIs>
</Polygon>
<Polygon>
<outerBoundaryIs>
<LinearRing>
<coordinates>
-108.65000053,31.07499928
-108.6416672,31.07499928
-108.6416672,31.06666594
-108.65000053,31.06666594
-108.65000053,31.07499928
</coordinates>
</LinearRing>
</outerBoundaryIs>
</Polygon>
<Polygon>
<outerBoundaryIs>
<LinearRing>
<coordinates>
-107.22500059,30.96666595
-107.23333392,30.96666595
-107.24166726,30.96666595
-107.24166726,30.97499928
-107.24166726,30.98333261
-107.23333392,30.98333261
-107.23333392,30.99166595
-107.23333392,30.99999928
-107.22500059,30.99999928
-107.21666726,30.99999928
-107.21666726,31.00833261
-107.20833392,31.00833261
-107.20833392,30.99999928
-107.20000059,30.99999928
-107.20000059,30.99166595
-107.19166726,30.99166595
-107.19166726,30.98333261
-107.18333393,30.98333261
-107.18333393,30.97499928
-107.17500059,30.97499928
-107.17500059,30.96666595
-107.18333393,30.96666595
-107.19166726,30.96666595
-107.20000059,30.96666595
-107.20000059,30.95833262
-107.20833392,30.95833262
-107.21666726,30.95833262
-107.22500059,30.95833262
-107.22500059,30.96666595
</coordinates>
</LinearRing>
</outerBoundaryIs>
<innerBoundaryIs>
<LinearRing>
<coordinates>
-107.22500059,30.96666595
-107.21666726,30.96666595
-107.21666726,30.97499928
-107.21666726,30.98333261
-107.22500059,30.98333261
-107.22500059,30.97499928
-107.22500059,30.96666595
</coordinates>
</LinearRing>
</innerBoundaryIs>
</Polygon>
<Polygon>
<outerBoundaryIs>
<LinearRing>
<coordinates>
-108.12500055,31.06666594
-108.12500055,31.05833261
-108.13333389,31.05833261
-108.13333389,31.06666594
-108.14166722,31.06666594
-108.14166722,31.05833261
-108.15000055,31.05833261
-108.15000055,31.04999928
-108.14166722,31.04999928
-108.14166722,31.04166595
-108.15000055,31.04166595
-108.15000055,31.03333261
-108.15833389,31.03333261
-108.15833389,31.02499928
-108.15833389,31.01666595
-108.15000055,31.01666595
-108.15000055,31.00833261
-108.15000055,30.99999928
-108.15833389,30.99999928
-108.15833389,31.00833261
-108.16666722,31.00833261
-108.16666722,30.99999928
-108.17500055,30.99999928
-108.17500055,30.99166595
-108.18333389,30.99166595
-108.18333389,30.99999928
-108.19166722,30.99999928
-108.20000055,30.99999928
-108.20000055,31.00833261
-108.20000055,31.01666595
-108.19166722,31.01666595
-108.19166722,31.02499928
-108.20000055,31.02499928
-108.20833388,31.02499928
-108.20833388,31.01666595
-108.20833388,31.00833261
-108.20833388,30.99999928
-108.21666722,30.99999928
-108.21666722,31.00833261
-108.22500055,31.00833261
-108.22500055,30.99999928
-108.23333388,30.99999928
-108.24166722,30.99999928
-108.24166722,31.00833261
-108.25000055,31.00833261
-108.25833388,31.00833261
-108.26666722,31.00833261
-108.26666722,30.99999928
-108.27500055,30.99999928
-108.27500055,31.00833261
-108.27500055,31.01666595
-108.26666722,31.01666595
-108.26666722,31.02499928
-108.25833388,31.02499928
-108.25833388,31.03333261
-108.26666722,31.03333261
-108.26666722,31.04166595
-108.26666722,31.04999928
-108.26666722,31.05833261
-108.25833388,31.05833261
-108.25833388,31.06666594
-108.25833388,31.07499928
-108.25000055,31.07499928
-108.25000055,31.08333261
-108.25000055,31.09166594
-108.24166722,31.09166594
-108.23333388,31.09166594
-108.23333388,31.09999928
-108.22500055,31.09999928
-108.22500055,31.10833261
-108.21666722,31.10833261
-108.21666722,31.11666594
-108.20833388,31.11666594
-108.20000055,31.11666594
-108.20000055,31.10833261
-108.20000055,31.09999928
-108.19166722,31.09999928
-108.18333389,31.09999928
-108.18333389,31.10833261
-108.17500055,31.10833261
-108.17500055,31.09999928
-108.17500055,31.09166594
-108.17500055,31.08333261
-108.17500055,31.07499928
-108.16666722,31.07499928
-108.16666722,31.06666594
-108.15833389,31.06666594
-108.15833389,31.07499928
-108.15000055,31.07499928
-108.14166722,31.07499928
-108.13333389,31.07499928
-108.13333389,31.08333261
-108.12500055,31.08333261
-108.11666722,31.08333261
-108.11666722,31.07499928
-108.11666722,31.06666594
-108.12500055,31.06666594
</coordinates>
</LinearRing>
</outerBoundaryIs>
<innerBoundaryIs>
<LinearRing>
<coordinates>
-108.16666722,31.00833261
-108.16666722,31.01666595
-108.17500055,31.01666595
-108.17500055,31.02499928
-108.18333389,31.02499928
-108.18333389,31.01666595
-108.18333389,31.00833261
-108.17500055,31.00833261
-108.16666722,31.00833261
</coordinates>
</LinearRing>
</innerBoundaryIs>
<innerBoundaryIs>
<LinearRing>
<coordinates>
-108.25000055,31.06666594
-108.25000055,31.05833261
-108.24166722,31.05833261
-108.23333388,31.05833261
-108.23333388,31.04999928
-108.23333388,31.04166595
-108.23333388,31.03333261
-108.23333388,31.02499928
-108.22500055,31.02499928
-108.22500055,31.01666595
-108.21666722,31.01666595
-108.21666722,31.02499928
-108.21666722,31.03333261
-108.21666722,31.04166595
-108.21666722,31.04999928
-108.21666722,31.05833261
-108.22500055,31.05833261
-108.22500055,31.06666594
-108.22500055,31.07499928
-108.23333388,31.07499928
-108.24166722,31.07499928
-108.24166722,31.06666594
-108.25000055,31.06666594
</coordinates>
</LinearRing>
</innerBoundaryIs>
</Polygon>
<Polygon>
<outerBoundaryIs>
<LinearRing>
<coordinates>
-108.20000055,30.90833262
-108.20000055,30.89999928
-108.20833388,30.89999928
-108.20833388,30.90833262
-108.21666722,30.90833262
-108.21666722,30.91666595
-108.22500055,30.91666595
-108.23333388,30.91666595
-108.23333388,30.90833262
-108.23333388,30.89999928
-108.24166722,30.89999928
-108.24166722,30.90833262
-108.24166722,30.91666595
-108.25000055,30.91666595
-108.25000055,30.92499928
-108.25000055,30.93333262
-108.25000055,30.94166595
-108.25833388,30.94166595
-108.25833388,30.94999928
-108.26666722,30.94999928
-108.26666722,30.95833262
-108.27500055,30.95833262
-108.27500055,30.96666595
-108.28333388,30.96666595
-108.29166721,30.96666595
-108.29166721,30.97499928
-108.30000055,30.97499928
-108.30000055,30.98333261
-108.30000055,30.99166595
-108.29166721,30.99166595
-108.29166721,30.99999928
-108.28333388,30.99999928
-108.28333388,30.99166595
-108.27500055,30.99166595
-108.26666722,30.99166595
-108.26666722,30.99999928
-108.25833388,30.99999928
-108.25000055,30.99999928
-108.25000055,30.99166595
-108.25000055,30.98333261
-108.25000055,30.97499928
-108.24166722,30.97499928
-108.23333388,30.97499928
-108.23333388,30.96666595
-108.23333388,30.95833262
-108.22500055,30.95833262
-108.21666722,30.95833262
-108.21666722,30.94999928
-108.20833388,30.94999928
-108.20000055,30.94999928
-108.20000055,30.94166595
-108.20833388,30.94166595
-108.21666722,30.94166595
-108.21666722,30.93333262
-108.21666722,30.92499928
-108.20833388,30.92499928
-108.20833388,30.91666595
-108.20000055,30.91666595
-108.20000055,30.90833262
</coordinates>
</LinearRing>
</outerBoundaryIs>
</Polygon>
<Polygon>
<outerBoundaryIs>
<LinearRing>
<coordinates>
-108.17500055,30.99166595
-108.16666722,30.99166595
-108.16666722,30.98333261
-108.17500055,30.98333261
-108.17500055,30.99166595
</coordinates>
</LinearRing>
</outerBoundaryIs>
</Polygon>
<Polygon>
<outerBoundaryIs>
<LinearRing>
<coordinates>
-107.55833391,30.99999928
-107.55000058,30.99999928
-107.55000058,30.99166595
-107.55833391,30.99166595
-107.55833391,30.99999928
</coordinates>
</LinearRing>
</outerBoundaryIs>
</Polygon>
<Polygon>
<outerBoundaryIs>
<LinearRing>
<coordinates>
-108.38333388,30.99999928
-108.38333388,30.99166595
-108.39166721,30.99166595
-108.39166721,30.99999928
-108.39166721,31.00833261
-108.38333388,31.00833261
-108.38333388,30.99999928
</coordinates>
</LinearRing>
</outerBoundaryIs>
</Polygon>
<Polygon>
<outerBoundaryIs>
<LinearRing>
<coordinates>
-108.5416672,31.16666594
-108.53333387,31.16666594
-108.53333387,31.15833261
-108.5416672,31.15833261
-108.55000054,31.15833261
-108.55833387,31.15833261
-108.55833387,31.16666594
-108.55000054,31.16666594
-108.5416672,31.16666594
</coordinates>
</LinearRing>
</outerBoundaryIs>
</Polygon>
<Polygon>
<outerBoundaryIs>
<LinearRing>
<coordinates>
-108.44166721,31.17499927
-108.43333388,31.17499927
-108.43333388,31.16666594
-108.44166721,31.16666594
-108.44166721,31.17499927
</coordinates>
</LinearRing>
</outerBoundaryIs>
</Polygon>
<Polygon>
<outerBoundaryIs>
<LinearRing>
<coordinates>
-107.79166723,31.20833261
-107.7833339,31.20833261
-107.7833339,31.19999927
-107.79166723,31.19999927
-107.80000057,31.19999927
-107.8083339,31.19999927
-107.8083339,31.20833261
-107.80000057,31.20833261
-107.79166723,31.20833261
</coordinates>
</LinearRing>
</outerBoundaryIs>
</Polygon>
<Polygon>
<outerBoundaryIs>
<LinearRing>
<coordinates>
-108.13333389,31.22499927
-108.12500055,31.22499927
-108.12500055,31.21666594
-108.13333389,31.21666594
-108.13333389,31.22499927
</coordinates>
</LinearRing>
</outerBoundaryIs>
</Polygon>
<Polygon>
<outerBoundaryIs>
<LinearRing>
<coordinates>
-107.7833339,31.19999927
-107.77500057,31.19999927
-107.77500057,31.19166594
-107.7833339,31.19166594
-107.7833339,31.19999927
</coordinates>
</LinearRing>
</outerBoundaryIs>
</Polygon>
<Polygon>
<outerBoundaryIs>
<LinearRing>
<coordinates>
-108.55000054,31.2583326
-108.5416672,31.2583326
-108.5416672,31.24999927
-108.55000054,31.24999927
-108.55000054,31.2583326
</coordinates>
</LinearRing>
</outerBoundaryIs>
</Polygon>
<Polygon>
<outerBoundaryIs>
<LinearRing>
<coordinates>
-109.11666718,31.26666594
-109.10833385,31.26666594
-109.10833385,31.2583326
-109.11666718,31.2583326
-109.11666718,31.26666594
</coordinates>
</LinearRing>
</outerBoundaryIs>
</Polygon>
<Polygon>
<outerBoundaryIs>
<LinearRing>
<coordinates>
-109.09166718,31.29166594
-109.08333385,31.29166594
-109.08333385,31.2833326
-109.09166718,31.2833326
-109.09166718,31.29166594
</coordinates>
</LinearRing>
</outerBoundaryIs>
</Polygon>
<Polygon>
<outerBoundaryIs>
<LinearRing>
<coordinates>
-108.46666721,31.27499927
-108.45833387,31.27499927
-108.45833387,31.26666594
-108.46666721,31.26666594
-108.46666721,31.27499927
</coordinates>
</LinearRing>
</outerBoundaryIs>
</Polygon>
<Polygon>
<outerBoundaryIs>
<LinearRing>
<coordinates>
-108.10000056,31.26666594
-108.10000056,31.2583326
-108.10833389,31.2583326
-108.11666722,31.2583326
-108.11666722,31.26666594
-108.10833389,31.26666594
-108.10833389,31.27499927
-108.11666722,31.27499927
-108.11666722,31.2833326
-108.10833389,31.2833326
-108.10833389,31.29166594
-108.10000056,31.29166594
-108.10000056,31.29999927
-108.09166722,31.29999927
-108.08333389,31.29999927
-108.08333389,31.29166594
-108.09166722,31.29166594
-108.09166722,31.2833326
-108.09166722,31.27499927
-108.09166722,31.26666594
-108.10000056,31.26666594
</coordinates>
</LinearRing>
</outerBoundaryIs>
</Polygon>
<Polygon>
<outerBoundaryIs>
<LinearRing>
<coordinates>
-108.10833389,31.24166594
-108.10833389,31.2333326
-108.11666722,31.2333326
-108.11666722,31.24166594
-108.11666722,31.24999927
-108.10833389,31.24999927
-108.10833389,31.24166594
</coordinates>
</LinearRing>
</outerBoundaryIs>
</Polygon>
<Polygon>
<outerBoundaryIs>
<LinearRing>
<coordinates>
-108.12500055,31.2333326
-108.11666722,31.2333326
-108.11666722,31.22499927
-108.12500055,31.22499927
-108.12500055,31.2333326
</coordinates>
</LinearRing>
</outerBoundaryIs>
</Polygon>
<Polygon>
<outerBoundaryIs>
<LinearRing>
<coordinates>
-108.31666721,31.24166594
-108.30833388,31.24166594
-108.30833388,31.2333326
-108.31666721,31.2333326
-108.31666721,31.24166594
</coordinates>
</LinearRing>
</outerBoundaryIs>
</Polygon>
<Polygon>
<outerBoundaryIs>
<LinearRing>
<coordinates>
-108.67500053,31.15833261
-108.6666672,31.15833261
-108.6666672,31.14999927
-108.67500053,31.14999927
-108.67500053,31.15833261
</coordinates>
</LinearRing>
</outerBoundaryIs>
</Polygon>
<Polygon>
<outerBoundaryIs>
<LinearRing>
<coordinates>
-107.32500059,30.87499929
-107.32500059,30.86666595
-107.33333392,30.86666595
-107.33333392,30.87499929
-107.34166725,30.87499929
-107.34166725,30.88333262
-107.34166725,30.89166595
-107.35000059,30.89166595
-107.35000059,30.89999928
-107.35000059,30.90833262
-107.35833392,30.90833262
-107.35833392,30.91666595
-107.35000059,30.91666595
-107.34166725,30.91666595
-107.34166725,30.90833262
-107.34166725,30.89999928
-107.33333392,30.89999928
-107.33333392,30.90833262
-107.32500059,30.90833262
-107.32500059,30.91666595
-107.32500059,30.92499928
-107.31666725,30.92499928
-107.31666725,30.93333262
-107.30833392,30.93333262
-107.30833392,30.92499928
-107.30000059,30.92499928
-107.30000059,30.91666595
-107.29166725,30.91666595
-107.29166725,30.90833262
-107.28333392,30.90833262
-107.27500059,30.90833262
-107.26666726,30.90833262
-107.25833392,30.90833262
-107.25833392,30.91666595
-107.25000059,30.91666595
-107.25000059,30.92499928
-107.25000059,30.93333262
-107.25000059,30.94166595
-107.25000059,30.94999928
-107.25000059,30.95833262
-107.25000059,30.96666595
-107.24166726,30.96666595
-107.24166726,30.95833262
-107.24166726,30.94999928
-107.24166726,30.94166595
-107.23333392,30.94166595
-107.23333392,30.93333262
-107.22500059,30.93333262
-107.22500059,30.94166595
-107.22500059,30.94999928
-107.21666726,30.94999928
-107.20833392,30.94999928
-107.20000059,30.94999928
-107.19166726,30.94999928
-107.19166726,30.94166595
-107.19166726,30.93333262
-107.18333393,30.93333262
-107.18333393,30.94166595
-107.17500059,30.94166595
-107.17500059,30.94999928
-107.16666726,30.94999928
-107.16666726,30.95833262
-107.15833393,30.95833262
-107.15833393,30.94999928
-107.15833393,30.94166595
-107.15000059,30.94166595
-107.14166726,30.94166595
-107.13333393,30.94166595
-107.13333393,30.93333262
-107.13333393,30.92499928
-107.13333393,30.91666595
-107.13333393,30.90833262
-107.12500059,30.90833262
-107.12500059,30.89999928
-107.11666726,30.89999928
-107.10833393,30.89999928
-107.10833393,30.89166595
-107.1000006,30.89166595
-107.1000006,30.88333262
-107.10833393,30.88333262
-107.11666726,30.88333262
-107.11666726,30.89166595
-107.12500059,30.89166595
-107.13333393,30.89166595
-107.13333393,30.89999928
-107.14166726,30.89999928
-107.15000059,30.89999928
-107.15833393,30.89999928
-107.15833393,30.89166595
-107.15833393,30.88333262
-107.15000059,30.88333262
-107.15000059,30.87499929
-107.15000059,30.86666595
-107.15000059,30.85833262
-107.15000059,30.84999929
-107.15833393,30.84999929
-107.16666726,30.84999929
-107.16666726,30.84166595
-107.17500059,30.84166595
-107.17500059,30.83333262
-107.16666726,30.83333262
-107.16666726,30.82499929
-107.17500059,30.82499929
-107.17500059,30.81666595
-107.17500059,30.80833262
-107.17500059,30.79999929
-107.16666726,30.79999929
-107.16666726,30.79166596
-107.17500059,30.79166596
-107.18333393,30.79166596
-107.19166726,30.79166596
-107.20000059,30.79166596
-107.20000059,30.78333262
-107.20833392,30.78333262
-107.20833392,30.77499929
-107.21666726,30.77499929
-107.22500059,30.77499929
-107.22500059,30.78333262
-107.21666726,30.78333262
-107.21666726,30.79166596
-107.22500059,30.79166596
-107.22500059,30.79999929
-107.23333392,30.79999929
-107.23333392,30.79166596
-107.24166726,30.79166596
-107.24166726,30.79999929
-107.25000059,30.79999929
-107.25000059,30.80833262
-107.24166726,30.80833262
-107.23333392,30.80833262
-107.22500059,30.80833262
-107.22500059,30.81666595
-107.21666726,30.81666595
-107.21666726,30.80833262
-107.20833392,30.80833262
-107.20833392,30.81666595
-107.20000059,30.81666595
-107.20000059,30.82499929
-107.19166726,30.82499929
-107.19166726,30.83333262
-107.18333393,30.83333262
-107.18333393,30.84166595
-107.18333393,30.84999929
-107.18333393,30.85833262
-107.19166726,30.85833262
-107.19166726,30.84999929
-107.20000059,30.84999929
-107.20000059,30.84166595
-107.20833392,30.84166595
-107.21666726,30.84166595
-107.22500059,30.84166595
-107.23333392,30.84166595
-107.24166726,30.84166595
-107.25000059,30.84166595
-107.25000059,30.84999929
-107.24166726,30.84999929
-107.24166726,30.85833262
-107.24166726,30.86666595
-107.24166726,30.87499929
-107.25000059,30.87499929
-107.25000059,30.88333262
-107.25833392,30.88333262
-107.26666726,30.88333262
-107.26666726,30.89166595
-107.27500059,30.89166595
-107.28333392,30.89166595
-107.28333392,30.88333262
-107.29166725,30.88333262
-107.29166725,30.87499929
-107.30000059,30.87499929
-107.30000059,30.88333262
-107.30833392,30.88333262
-107.31666725,30.88333262
-107.31666725,30.87499929
-107.32500059,30.87499929
</coordinates>
</LinearRing>
</outerBoundaryIs>
<innerBoundaryIs>
<LinearRing>
<coordinates>
-107.29166725,30.90833262
-107.30000059,30.90833262
-107.30000059,30.89999928
-107.29166725,30.89999928
-107.29166725,30.90833262
</coordinates>
</LinearRing>
</innerBoundaryIs>
<innerBoundaryIs>
<LinearRing>
<coordinates>
-107.30000059,30.89999928
-107.30833392,30.89999928
-107.30833392,30.89166595
-107.30000059,30.89166595
-107.30000059,30.89999928
</coordinates>
</LinearRing>
</innerBoundaryIs>
<innerBoundaryIs>
<LinearRing>
<coordinates>
-107.15833393,30.89999928
-107.15833393,30.90833262
-107.15000059,30.90833262
-107.14166726,30.90833262
-107.14166726,30.91666595
-107.15000059,30.91666595
-107.15000059,30.92499928
-107.15000059,30.93333262
-107.15833393,30.93333262
-107.15833393,30.92499928
-107.16666726,30.92499928
-107.16666726,30.91666595
-107.16666726,30.90833262
-107.17500059,30.90833262
-107.17500059,30.89999928
-107.18333393,30.89999928
-107.18333393,30.89166595
-107.17500059,30.89166595
-107.16666726,30.89166595
-107.16666726,30.89999928
-107.15833393,30.89999928
</coordinates>
</LinearRing>
</innerBoundaryIs>
<innerBoundaryIs>
<LinearRing>
<coordinates>
-107.20000059,30.84999929
-107.20000059,30.85833262
-107.20833392,30.85833262
-107.20833392,30.84999929
-107.20000059,30.84999929
</coordinates>
</LinearRing>
</innerBoundaryIs>
<innerBoundaryIs>
<LinearRing>
<coordinates>
-107.18333393,30.87499929
-107.17500059,30.87499929
-107.17500059,30.88333262
-107.18333393,30.88333262
-107.19166726,30.88333262
-107.19166726,30.87499929
-107.18333393,30.87499929
</coordinates>
</LinearRing>
</innerBoundaryIs>
<innerBoundaryIs>
<LinearRing>
<coordinates>
-107.17500059,30.85833262
-107.16666726,30.85833262
-107.15833393,30.85833262
-107.15833393,30.86666595
-107.16666726,30.86666595
-107.17500059,30.86666595
-107.17500059,30.85833262
</coordinates>
</LinearRing>
</innerBoundaryIs>
<innerBoundaryIs>
<LinearRing>
<coordinates>
-107.21666726,30.92499928
-107.21666726,30.91666595
-107.20833392,30.91666595
-107.20000059,30.91666595
-107.19166726,30.91666595
-107.18333393,30.91666595
-107.18333393,30.92499928
-107.19166726,30.92499928
-107.20000059,30.92499928
-107.20833392,30.92499928
-107.21666726,30.92499928
</coordinates>
</LinearRing>
</innerBoundaryIs>
</Polygon>
<Polygon>
<outerBoundaryIs>
<LinearRing>
<coordinates>
-106.88333394,30.86666595
-106.88333394,30.85833262
-106.89166727,30.85833262
-106.89166727,30.86666595
-106.89166727,30.87499929
-106.88333394,30.87499929
-106.88333394,30.86666595
</coordinates>
</LinearRing>
</outerBoundaryIs>
</Polygon>
<Polygon>
<outerBoundaryIs>
<LinearRing>
<coordinates>
-107.25833392,30.85833262
-107.25833392,30.84999929
-107.26666726,30.84999929
-107.27500059,30.84999929
-107.28333392,30.84999929
-107.28333392,30.85833262
-107.28333392,30.86666595
-107.29166725,30.86666595
-107.29166725,30.87499929
-107.28333392,30.87499929
-107.27500059,30.87499929
-107.26666726,30.87499929
-107.25833392,30.87499929
-107.25833392,30.86666595
-107.25833392,30.85833262
</coordinates>
</LinearRing>
</outerBoundaryIs>
</Polygon>
<Polygon>
<outerBoundaryIs>
<LinearRing>
<coordinates>
-107.80000057,30.88333262
-107.79166723,30.88333262
-107.79166723,30.87499929
-107.80000057,30.87499929
-107.80000057,30.88333262
</coordinates>
</LinearRing>
</outerBoundaryIs>
</Polygon>
<Polygon>
<outerBoundaryIs>
<LinearRing>
<coordinates>
-107.9083339,30.88333262
-107.90000056,30.88333262
-107.90000056,30.87499929
-107.9083339,30.87499929
-107.9083339,30.88333262
</coordinates>
</LinearRing>
</outerBoundaryIs>
</Polygon>
<Polygon>
<outerBoundaryIs>
<LinearRing>
<coordinates>
-107.37500058,30.88333262
-107.36666725,30.88333262
-107.36666725,30.87499929
-107.37500058,30.87499929
-107.38333392,30.87499929
-107.38333392,30.88333262
-107.37500058,30.88333262
</coordinates>
</LinearRing>
</outerBoundaryIs>
</Polygon>
<Polygon>
<outerBoundaryIs>
<LinearRing>
<coordinates>
-106.8750006,30.88333262
-106.8750006,30.87499929
-106.88333394,30.87499929
-106.88333394,30.88333262
-106.88333394,30.89166595
-106.8750006,30.89166595
-106.8750006,30.88333262
</coordinates>
</LinearRing>
</outerBoundaryIs>
</Polygon>
<Polygon>
<outerBoundaryIs>
<LinearRing>
<coordinates>
-106.05000064,30.70833263
-106.05000064,30.69999929
-106.05833397,30.69999929
-106.05833397,30.70833263
-106.05833397,30.71666596
-106.05833397,30.72499929
-106.05000064,30.72499929
-106.05000064,30.73333262
-106.0416673,30.73333262
-106.0416673,30.74166596
-106.05000064,30.74166596
-106.05833397,30.74166596
-106.0666673,30.74166596
-106.07500064,30.74166596
-106.08333397,30.74166596
-106.0916673,30.74166596
-106.10000064,30.74166596
-106.10833397,30.74166596
-106.10833397,30.73333262
-106.1166673,30.73333262
-106.1166673,30.72499929
-106.12500063,30.72499929
-106.13333397,30.72499929
-106.13333397,30.71666596
-106.1416673,30.71666596
-106.15000063,30.71666596
-106.15833397,30.71666596
-106.15833397,30.72499929
-106.15000063,30.72499929
-106.15000063,30.73333262
-106.1416673,30.73333262
-106.1416673,30.74166596
-106.13333397,30.74166596
-106.13333397,30.74999929
-106.13333397,30.75833262
-106.1416673,30.75833262
-106.1416673,30.76666596
-106.15000063,30.76666596
-106.15000063,30.77499929
-106.15000063,30.78333262
-106.1416673,30.78333262
-106.1416673,30.79166596
-106.13333397,30.79166596
-106.12500063,30.79166596
-106.12500063,30.78333262
-106.1166673,30.78333262
-106.1166673,30.79166596
-106.10833397,30.79166596
-106.10000064,30.79166596
-106.0916673,30.79166596
-106.08333397,30.79166596
-106.07500064,30.79166596
-106.0666673,30.79166596
-106.0666673,30.79999929
-106.05833397,30.79999929
-106.05000064,30.79999929
-106.05000064,30.79166596
-106.0416673,30.79166596
-106.0416673,30.78333262
-106.03333397,30.78333262
-106.03333397,30.77499929
-106.02500064,30.77499929
-106.02500064,30.76666596
-106.02500064,30.75833262
-106.01666731,30.75833262
-106.01666731,30.74999929
-106.00833397,30.74999929
-106.00000064,30.74999929
-106.00000064,30.74166596
-106.00000064,30.73333262
-105.99166731,30.73333262
-105.99166731,30.72499929
-105.98333397,30.72499929
-105.98333397,30.71666596
-105.97500064,30.71666596
-105.97500064,30.70833263
-105.96666731,30.70833263
-105.96666731,30.71666596
-105.95833397,30.71666596
-105.95000064,30.71666596
-105.95000064,30.70833263
-105.94166731,30.70833263
-105.93333398,30.70833263
-105.93333398,30.69999929
-105.92500064,30.69999929
-105.91666731,30.69999929
-105.90833398,30.69999929
-105.90833398,30.69166596
-105.90833398,30.68333263
-105.91666731,30.68333263
-105.92500064,30.68333263
-105.93333398,30.68333263
-105.94166731,30.68333263
-105.94166731,30.67499929
-105.93333398,30.67499929
-105.93333398,30.66666596
-105.93333398,30.65833263
-105.93333398,30.64999929
-105.93333398,30.64166596
-105.94166731,30.64166596
-105.94166731,30.64999929
-105.95000064,30.64999929
-105.95833397,30.64999929
-105.95833397,30.65833263
-105.96666731,30.65833263
-105.97500064,30.65833263
-105.98333397,30.65833263
-105.98333397,30.64999929
-105.99166731,30.64999929
-106.00000064,30.64999929
-106.00833397,30.64999929
-106.01666731,30.64999929
-106.01666731,30.65833263
-106.01666731,30.66666596
-106.02500064,30.66666596
-106.02500064,30.65833263
-106.03333397,30.65833263
-106.03333397,30.64999929
-106.0416673,30.64999929
-106.0416673,30.64166596
-106.05000064,30.64166596
-106.05000064,30.63333263
-106.0416673,30.63333263
-106.0416673,30.6249993
-106.0416673,30.61666596
-106.03333397,30.61666596
-106.03333397,30.60833263
-106.02500064,30.60833263
-106.02500064,30.5999993
-106.03333397,30.5999993
-106.03333397,30.59166596
-106.0416673,30.59166596
-106.0416673,30.58333263
-106.03333397,30.58333263
-106.03333397,30.5749993
-106.03333397,30.56666596
-106.02500064,30.56666596
-106.01666731,30.56666596
-106.01666731,30.55833263
-106.00833397,30.55833263
-106.00000064,30.55833263
-105.99166731,30.55833263
-105.99166731,30.5499993
-105.98333397,30.5499993
-105.98333397,30.54166597
-105.98333397,30.53333263
-105.99166731,30.53333263
-105.99166731,30.5249993
-106.00000064,30.5249993
-106.00000064,30.53333263
-106.00833397,30.53333263
-106.00833397,30.54166597
-106.01666731,30.54166597
-106.02500064,30.54166597
-106.02500064,30.5499993
-106.03333397,30.5499993
-106.03333397,30.54166597
-106.0416673,30.54166597
-106.0416673,30.53333263
-106.05000064,30.53333263
-106.05000064,30.5249993
-106.05000064,30.51666597
-106.05833397,30.51666597
-106.05833397,30.50833263
-106.05000064,30.50833263
-106.0416673,30.50833263
-106.0416673,30.4999993
-106.03333397,30.4999993
-106.03333397,30.49166597
-106.02500064,30.49166597
-106.01666731,30.49166597
-106.01666731,30.4999993
-106.00833397,30.4999993
-106.00000064,30.4999993
-106.00000064,30.49166597
-106.00833397,30.49166597
-106.00833397,30.48333263
-106.01666731,30.48333263
-106.01666731,30.4749993
-106.01666731,30.46666597
-106.02500064,30.46666597
-106.03333397,30.46666597
-106.0416673,30.46666597
-106.0416673,30.45833264
-106.03333397,30.45833264
-106.02500064,30.45833264
-106.01666731,30.45833264
-106.00833397,30.45833264
-106.00833397,30.46666597
-106.00000064,30.46666597
-106.00000064,30.45833264
-106.00000064,30.4499993
-106.00000064,30.44166597
-106.00833397,30.44166597
-106.01666731,30.44166597
-106.02500064,30.44166597
-106.03333397,30.44166597
-106.0416673,30.44166597
-106.0416673,30.4499993
-106.05000064,30.4499993
-106.05000064,30.45833264
-106.05000064,30.46666597
-106.05833397,30.46666597
-106.0666673,30.46666597
-106.0666673,30.45833264
-106.0666673,30.4499993
-106.07500064,30.4499993
-106.07500064,30.45833264
-106.08333397,30.45833264
-106.08333397,30.46666597
-106.0916673,30.46666597
-106.10000064,30.46666597
-106.10000064,30.45833264
-106.10000064,30.4499993
-106.10000064,30.44166597
-106.10000064,30.43333264
-106.0916673,30.43333264
-106.0916673,30.4249993
-106.08333397,30.4249993
-106.08333397,30.41666597
-106.07500064,30.41666597
-106.0666673,30.41666597
-106.0666673,30.40833264
-106.0666673,30.3999993
-106.0666673,30.39166597
-106.0666673,30.38333264
-106.05833397,30.38333264
-106.05000064,30.38333264
-106.05000064,30.37499931
-106.05833397,30.37499931
-106.05833397,30.36666597
-106.05000064,30.36666597
-106.0416673,30.36666597
-106.03333397,30.36666597
-106.03333397,30.35833264
-106.02500064,30.35833264
-106.02500064,30.34999931
-106.03333397,30.34999931
-106.03333397,30.34166597
-106.02500064,30.34166597
-106.02500064,30.33333264
-106.03333397,30.33333264
-106.0416673,30.33333264
-106.0416673,30.32499931
-106.03333397,30.32499931
-106.03333397,30.31666597
-106.02500064,30.31666597
-106.01666731,30.31666597
-106.01666731,30.30833264
-106.00833397,30.30833264
-106.00833397,30.31666597
-106.00000064,30.31666597
-106.00000064,30.30833264
-106.00000064,30.29999931
-106.00000064,30.29166598
-105.99166731,30.29166598
-105.99166731,30.28333264
-105.99166731,30.27499931
-105.99166731,30.26666598
-105.98333397,30.26666598
-105.97500064,30.26666598
-105.97500064,30.25833264
-105.98333397,30.25833264
-105.98333397,30.24999931
-105.98333397,30.24166598
-105.99166731,30.24166598
-105.99166731,30.24999931
-105.99166731,30.25833264
-106.00000064,30.25833264
-106.00833397,30.25833264
-106.00833397,30.24999931
-106.00833397,30.24166598
-106.01666731,30.24166598
-106.01666731,30.24999931
-106.01666731,30.25833264
-106.02500064,30.25833264
-106.02500064,30.26666598
-106.02500064,30.27499931
-106.02500064,30.28333264
-106.03333397,30.28333264
-106.0416673,30.28333264
-106.0416673,30.27499931
-106.0416673,30.26666598
-106.05000064,30.26666598
-106.05000064,30.27499931
-106.05833397,30.27499931
-106.05833397,30.26666598
-106.05833397,30.25833264
-106.05833397,30.24999931
-106.0666673,30.24999931
-106.0666673,30.25833264
-106.0666673,30.26666598
-106.0666673,30.27499931
-106.07500064,30.27499931
-106.07500064,30.28333264
-106.08333397,30.28333264
-106.08333397,30.29166598
-106.07500064,30.29166598
-106.07500064,30.29999931
-106.08333397,30.29999931
-106.08333397,30.30833264
-106.08333397,30.31666597
-106.08333397,30.32499931
-106.0916673,30.32499931
-106.0916673,30.33333264
-106.10000064,30.33333264
-106.10833397,30.33333264
-106.10833397,30.34166597
-106.1166673,30.34166597
-106.1166673,30.33333264
-106.12500063,30.33333264
-106.12500063,30.34166597
-106.12500063,30.34999931
-106.13333397,30.34999931
-106.1416673,30.34999931
-106.1416673,30.35833264
-106.1416673,30.36666597
-106.1416673,30.37499931
-106.15000063,30.37499931
-106.15000063,30.38333264
-106.15000063,30.39166597
-106.15000063,30.3999993
-106.15000063,30.40833264
-106.1416673,30.40833264
-106.1416673,30.41666597
-106.1416673,30.4249993
-106.1416673,30.43333264
-106.1416673,30.44166597
-106.1416673,30.4499993
-106.13333397,30.4499993
-106.13333397,30.45833264
-106.13333397,30.46666597
-106.13333397,30.4749993
-106.13333397,30.48333263
-106.1416673,30.48333263
-106.1416673,30.49166597
-106.1416673,30.4999993
-106.15000063,30.4999993
-106.15000063,30.50833263
-106.1416673,30.50833263
-106.1416673,30.51666597
-106.1416673,30.5249993
-106.13333397,30.5249993
-106.13333397,30.53333263
-106.1416673,30.53333263
-106.1416673,30.54166597
-106.1416673,30.5499993
-106.15000063,30.5499993
-106.15000063,30.54166597
-106.15833397,30.54166597
-106.15833397,30.53333263
-106.1666673,30.53333263
-106.1666673,30.5249993
-106.17500063,30.5249993
-106.17500063,30.53333263
-106.17500063,30.54166597
-106.17500063,30.5499993
-106.18333397,30.5499993
-106.18333397,30.55833263
-106.17500063,30.55833263
-106.1666673,30.55833263
-106.15833397,30.55833263
-106.15833397,30.56666596
-106.15833397,30.5749993
-106.1666673,30.5749993
-106.1666673,30.58333263
-106.17500063,30.58333263
-106.17500063,30.59166596
-106.18333397,30.59166596
-106.18333397,30.5999993
-106.18333397,30.60833263
-106.18333397,30.61666596
-106.18333397,30.6249993
-106.1916673,30.6249993
-106.1916673,30.63333263
-106.18333397,30.63333263
-106.17500063,30.63333263
-106.1666673,30.63333263
-106.1666673,30.64166596
-106.17500063,30.64166596
-106.18333397,30.64166596
-106.18333397,30.64999929
-106.1916673,30.64999929
-106.1916673,30.65833263
-106.20000063,30.65833263
-106.20000063,30.64999929
-106.20833396,30.64999929
-106.2166673,30.64999929
-106.2166673,30.64166596
-106.20833396,30.64166596
-106.20833396,30.63333263
-106.2166673,30.63333263
-106.22500063,30.63333263
-106.22500063,30.64166596
-106.23333396,30.64166596
-106.2416673,30.64166596
-106.2416673,30.64999929
-106.25000063,30.64999929
-106.25000063,30.65833263
-106.25833396,30.65833263
-106.25833396,30.64999929
-106.2666673,30.64999929
-106.2666673,30.65833263
-106.27500063,30.65833263
-106.27500063,30.66666596
-106.28333396,30.66666596
-106.29166729,30.66666596
-106.29166729,30.67499929
-106.30000063,30.67499929
-106.30000063,30.68333263
-106.30833396,30.68333263
-106.30833396,30.69166596
-106.31666729,30.69166596
-106.31666729,30.69999929
-106.30833396,30.69999929
-106.30833396,30.70833263
-106.30000063,30.70833263
-106.29166729,30.70833263
-106.29166729,30.69999929
-106.28333396,30.69999929
-106.28333396,30.69166596
-106.28333396,30.68333263
-106.27500063,30.68333263
-106.27500063,30.67499929
-106.2666673,30.67499929
-106.2666673,30.68333263
-106.25833396,30.68333263
-106.25000063,30.68333263
-106.25000063,30.69166596
-106.2416673,30.69166596
-106.23333396,30.69166596
-106.23333396,30.69999929
-106.2416673,30.69999929
-106.25000063,30.69999929
-106.25833396,30.69999929
-106.2666673,30.69999929
-106.27500063,30.69999929
-106.27500063,30.70833263
-106.27500063,30.71666596
-106.2666673,30.71666596
-106.2666673,30.72499929
-106.25833396,30.72499929
-106.25833396,30.73333262
-106.25000063,30.73333262
-106.25000063,30.74166596
-106.25833396,30.74166596
-106.2666673,30.74166596
-106.2666673,30.74999929
-106.27500063,30.74999929
-106.28333396,30.74999929
-106.28333396,30.75833262
-106.28333396,30.76666596
-106.27500063,30.76666596
-106.27500063,30.77499929
-106.2666673,30.77499929
-106.25833396,30.77499929
-106.25833396,30.76666596
-106.25833396,30.75833262
-106.25000063,30.75833262
-106.25000063,30.76666596
-106.25000063,30.77499929
-106.2416673,30.77499929
-106.23333396,30.77499929
-106.22500063,30.77499929
-106.22500063,30.78333262
-106.2166673,30.78333262
-106.20833396,30.78333262
-106.20000063,30.78333262
-106.20000063,30.77499929
-106.1916673,30.77499929
-106.18333397,30.77499929
-106.18333397,30.76666596
-106.18333397,30.75833262
-106.17500063,30.75833262
-106.17500063,30.74999929
-106.18333397,30.74999929
-106.18333397,30.74166596
-106.1916673,30.74166596
-106.1916673,30.73333262
-106.18333397,30.73333262
-106.18333397,30.72499929
-106.18333397,30.71666596
-106.17500063,30.71666596
-106.17500063,30.70833263
-106.18333397,30.70833263
-106.18333397,30.69999929
-106.1916673,30.69999929
-106.1916673,30.69166596
-106.18333397,30.69166596
-106.17500063,30.69166596
-106.17500063,30.69999929
-106.1666673,30.69999929
-106.1666673,30.70833263
-106.15833397,30.70833263
-106.15833397,30.69999929
-106.15000063,30.69999929
-106.1416673,30.69999929
-106.13333397,30.69999929
-106.13333397,30.69166596
-106.1416673,30.69166596
-106.1416673,30.68333263
-106.13333397,30.68333263
-106.12500063,30.68333263
-106.12500063,30.69166596
-106.1166673,30.69166596
-106.10833397,30.69166596
-106.10833397,30.68333263
-106.10000064,30.68333263
-106.0916673,30.68333263
-106.08333397,30.68333263
-106.07500064,30.68333263
-106.0666673,30.68333263
-106.05833397,30.68333263
-106.05833397,30.67499929
-106.05833397,30.66666596
-106.05000064,30.66666596
-106.05000064,30.67499929
-106.0416673,30.67499929
-106.0416673,30.68333263
-106.03333397,30.68333263
-106.03333397,30.69166596
-106.0416673,30.69166596
-106.0416673,30.69999929
-106.0416673,30.70833263
-106.05000064,30.70833263
</coordinates>
</LinearRing>
</outerBoundaryIs>
<innerBoundaryIs>
<LinearRing>
<coordinates>
-106.0916673,30.33333264
-106.08333397,30.33333264
-106.08333397,30.34166597
-106.08333397,30.34999931
-106.08333397,30.35833264
-106.08333397,30.36666597
-106.08333397,30.37499931
-106.0916673,30.37499931
-106.10000064,30.37499931
-106.10833397,30.37499931
-106.10833397,30.36666597
-106.10833397,30.35833264
-106.10000064,30.35833264
-106.0916673,30.35833264
-106.0916673,30.34999931
-106.0916673,30.34166597
-106.0916673,30.33333264
</coordinates>
</LinearRing>
</innerBoundaryIs>
<innerBoundaryIs>
<LinearRing>
<coordinates>
-106.08333397,30.37499931
-106.07500064,30.37499931
-106.07500064,30.38333264
-106.08333397,30.38333264
-106.08333397,30.37499931
</coordinates>
</LinearRing>
</innerBoundaryIs>
<innerBoundaryIs>
<LinearRing>
<coordinates>
-106.13333397,30.48333263
-106.12500063,30.48333263
-106.12500063,30.4749993
-106.1166673,30.4749993
-106.10833397,30.4749993
-106.10833397,30.48333263
-106.10833397,30.49166597
-106.10000064,30.49166597
-106.0916673,30.49166597
-106.0916673,30.4999993
-106.0916673,30.50833263
-106.10000064,30.50833263
-106.10833397,30.50833263
-106.10833397,30.4999993
-106.1166673,30.4999993
-106.1166673,30.50833263
-106.1166673,30.51666597
-106.12500063,30.51666597
-106.12500063,30.50833263
-106.13333397,30.50833263
-106.13333397,30.4999993
-106.13333397,30.49166597
-106.13333397,30.48333263
</coordinates>
</LinearRing>
</innerBoundaryIs>
<innerBoundaryIs>
<LinearRing>
<coordinates>
-106.1666673,30.63333263
-106.1666673,30.6249993
-106.1666673,30.61666596
-106.15833397,30.61666596
-106.15833397,30.6249993
-106.15833397,30.63333263
-106.1666673,30.63333263
</coordinates>
</LinearRing>
</innerBoundaryIs>
<innerBoundaryIs>
<LinearRing>
<coordinates>
-106.15833397,30.61666596
-106.15833397,30.60833263
-106.15000063,30.60833263
-106.15000063,30.61666596
-106.15833397,30.61666596
</coordinates>
</LinearRing>
</innerBoundaryIs>
<innerBoundaryIs>
<LinearRing>
<coordinates>
-106.15000063,30.60833263
-106.15000063,30.5999993
-106.1416673,30.5999993
-106.1416673,30.60833263
-106.15000063,30.60833263
</coordinates>
</LinearRing>
</innerBoundaryIs>
<innerBoundaryIs>
<LinearRing>
<coordinates>
-106.03333397,30.69166596
-106.02500064,30.69166596
-106.02500064,30.69999929
-106.03333397,30.69999929
-106.03333397,30.69166596
</coordinates>
</LinearRing>
</innerBoundaryIs>
<innerBoundaryIs>
<LinearRing>
<coordinates>
-106.00833397,30.70833263
-106.00000064,30.70833263
-106.00000064,30.71666596
-106.00000064,30.72499929
-106.00833397,30.72499929
-106.00833397,30.73333262
-106.01666731,30.73333262
-106.02500064,30.73333262
-106.02500064,30.72499929
-106.01666731,30.72499929
-106.01666731,30.71666596
-106.00833397,30.71666596
-106.00833397,30.70833263
</coordinates>
</LinearRing>
</innerBoundaryIs>
<innerBoundaryIs>
<LinearRing>
<coordinates>
-106.02500064,30.73333262
-106.02500064,30.74166596
-106.03333397,30.74166596
-106.03333397,30.73333262
-106.02500064,30.73333262
</coordinates>
</LinearRing>
</innerBoundaryIs>
<innerBoundaryIs>
<LinearRing>
<coordinates>
-106.07500064,30.53333263
-106.07500064,30.5249993
-106.0666673,30.5249993
-106.0666673,30.53333263
-106.0666673,30.54166597
-106.07500064,30.54166597
-106.07500064,30.53333263
</coordinates>
</LinearRing>
</innerBoundaryIs>
<innerBoundaryIs>
<LinearRing>
<coordinates>
-106.0666673,30.54166597
-106.05833397,30.54166597
-106.05833397,30.5499993
-106.0666673,30.5499993
-106.0666673,30.54166597
</coordinates>
</LinearRing>
</innerBoundaryIs>
<innerBoundaryIs>
<LinearRing>
<coordinates>
-105.96666731,30.66666596
-105.95833397,30.66666596
-105.95833397,30.67499929
-105.96666731,30.67499929
-105.96666731,30.66666596
</coordinates>
</LinearRing>
</innerBoundaryIs>
<innerBoundaryIs>
<LinearRing>
<coordinates>
-105.96666731,30.67499929
-105.96666731,30.68333263
-105.97500064,30.68333263
-105.97500064,30.67499929
-105.96666731,30.67499929
</coordinates>
</LinearRing>
</innerBoundaryIs>
<innerBoundaryIs>
<LinearRing>
<coordinates>
-106.25833396,30.66666596
-106.25000063,30.66666596
-106.2416673,30.66666596
-106.23333396,30.66666596
-106.23333396,30.67499929
-106.2416673,30.67499929
-106.25000063,30.67499929
-106.25833396,30.67499929
-106.25833396,30.66666596
</coordinates>
</LinearRing>
</innerBoundaryIs>
<innerBoundaryIs>
<LinearRing>
<coordinates>
-106.23333396,30.67499929
-106.22500063,30.67499929
-106.22500063,30.68333263
-106.23333396,30.68333263
-106.23333396,30.67499929
</coordinates>
</LinearRing>
</innerBoundaryIs>
<innerBoundaryIs>
<LinearRing>
<coordinates>
-106.0916673,30.76666596
-106.08333397,30.76666596
-106.07500064,30.76666596
-106.0666673,30.76666596
-106.0666673,30.77499929
-106.05833397,30.77499929
-106.05000064,30.77499929
-106.05000064,30.78333262
-106.05833397,30.78333262
-106.0666673,30.78333262
-106.07500064,30.78333262
-106.08333397,30.78333262
-106.08333397,30.77499929
-106.0916673,30.77499929
-106.0916673,30.76666596
</coordinates>
</LinearRing>
</innerBoundaryIs>
</Polygon>
<Polygon>
<outerBoundaryIs>
<LinearRing>
<coordinates>
-107.17500059,30.70833263
-107.17500059,30.69999929
-107.18333393,30.69999929
-107.19166726,30.69999929
-107.20000059,30.69999929
-107.20000059,30.70833263
-107.20833392,30.70833263
-107.20833392,30.71666596
-107.21666726,30.71666596
-107.21666726,30.70833263
-107.22500059,30.70833263
-107.23333392,30.70833263
-107.23333392,30.71666596
-107.24166726,30.71666596
-107.25000059,30.71666596
-107.25833392,30.71666596
-107.25833392,30.72499929
-107.26666726,30.72499929
-107.26666726,30.73333262
-107.25833392,30.73333262
-107.25000059,30.73333262
-107.25000059,30.72499929
-107.24166726,30.72499929
-107.23333392,30.72499929
-107.22500059,30.72499929
-107.22500059,30.73333262
-107.23333392,30.73333262
-107.23333392,30.74166596
-107.24166726,30.74166596
-107.25000059,30.74166596
-107.25000059,30.74999929
-107.24166726,30.74999929
-107.23333392,30.74999929
-107.23333392,30.75833262
-107.22500059,30.75833262
-107.21666726,30.75833262
-107.21666726,30.74999929
-107.20833392,30.74999929
-107.20000059,30.74999929
-107.20000059,30.75833262
-107.19166726,30.75833262
-107.18333393,30.75833262
-107.18333393,30.76666596
-107.17500059,30.76666596
-107.17500059,30.77499929
-107.18333393,30.77499929
-107.18333393,30.78333262
-107.17500059,30.78333262
-107.16666726,30.78333262
-107.15833393,30.78333262
-107.15833393,30.77499929
-107.15000059,30.77499929
-107.15000059,30.78333262
-107.15000059,30.79166596
-107.15000059,30.79999929
-107.15833393,30.79999929
-107.16666726,30.79999929
-107.16666726,30.80833262
-107.15833393,30.80833262
-107.15000059,30.80833262
-107.14166726,30.80833262
-107.13333393,30.80833262
-107.12500059,30.80833262
-107.12500059,30.81666595
-107.11666726,30.81666595
-107.10833393,30.81666595
-107.1000006,30.81666595
-107.09166726,30.81666595
-107.08333393,30.81666595
-107.08333393,30.80833262
-107.0750006,30.80833262
-107.0750006,30.79999929
-107.0750006,30.79166596
-107.08333393,30.79166596
-107.09166726,30.79166596
-107.09166726,30.78333262
-107.08333393,30.78333262
-107.08333393,30.77499929
-107.08333393,30.76666596
-107.08333393,30.75833262
-107.0750006,30.75833262
-107.0750006,30.76666596
-107.0750006,30.77499929
-107.06666726,30.77499929
-107.06666726,30.78333262
-107.05833393,30.78333262
-107.0500006,30.78333262
-107.0500006,30.77499929
-107.0500006,30.76666596
-107.04166726,30.76666596
-107.04166726,30.75833262
-107.03333393,30.75833262
-107.0250006,30.75833262
-107.0250006,30.74999929
-107.0250006,30.74166596
-107.0250006,30.73333262
-107.01666727,30.73333262
-107.01666727,30.72499929
-107.01666727,30.71666596
-107.01666727,30.70833263
-107.01666727,30.69999929
-107.00833393,30.69999929
-107.00833393,30.69166596
-107.01666727,30.69166596
-107.0250006,30.69166596
-107.03333393,30.69166596
-107.03333393,30.69999929
-107.03333393,30.70833263
-107.04166726,30.70833263
-107.0500006,30.70833263
-107.05833393,30.70833263
-107.06666726,30.70833263
-107.06666726,30.69999929
-107.06666726,30.69166596
-107.06666726,30.68333263
-107.05833393,30.68333263
-107.05833393,30.69166596
-107.0500006,30.69166596
-107.0500006,30.68333263
-107.04166726,30.68333263
-107.04166726,30.67499929
-107.04166726,30.66666596
-107.03333393,30.66666596
-107.03333393,30.67499929
-107.0250006,30.67499929
-107.0250006,30.66666596
-107.0250006,30.65833263
-107.0250006,30.64999929
-107.03333393,30.64999929
-107.03333393,30.65833263
-107.04166726,30.65833263
-107.0500006,30.65833263
-107.0500006,30.66666596
-107.05833393,30.66666596
-107.06666726,30.66666596
-107.06666726,30.65833263
-107.0750006,30.65833263
-107.0750006,30.66666596
-107.08333393,30.66666596
-107.08333393,30.65833263
-107.09166726,30.65833263
-107.09166726,30.64999929
-107.08333393,30.64999929
-107.0750006,30.64999929
-107.0750006,30.64166596
-107.0750006,30.63333263
-107.0750006,30.6249993
-107.0750006,30.61666596
-107.06666726,30.61666596
-107.06666726,30.60833263
-107.05833393,30.60833263
-107.0500006,30.60833263
-107.0500006,30.61666596
-107.0500006,30.6249993
-107.04166726,30.6249993
-107.03333393,30.6249993
-107.03333393,30.63333263
-107.03333393,30.64166596
-107.0250006,30.64166596
-107.0250006,30.63333263
-107.0250006,30.6249993
-107.01666727,30.6249993
-107.01666727,30.61666596
-107.01666727,30.60833263
-107.01666727,30.5999993
-107.0250006,30.5999993
-107.0250006,30.59166596
-107.0250006,30.58333263
-107.0250006,30.5749993
-107.0250006,30.56666596
-107.03333393,30.56666596
-107.04166726,30.56666596
-107.0500006,30.56666596
-107.0500006,30.5749993
-107.05833393,30.5749993
-107.06666726,30.5749993
-107.06666726,30.58333263
-107.06666726,30.59166596
-107.06666726,30.5999993
-107.0750006,30.5999993
-107.0750006,30.60833263
-107.08333393,30.60833263
-107.09166726,30.60833263
-107.09166726,30.61666596
-107.1000006,30.61666596
-107.1000006,30.60833263
-107.1000006,30.5999993
-107.10833393,30.5999993
-107.10833393,30.60833263
-107.10833393,30.61666596
-107.11666726,30.61666596
-107.11666726,30.6249993
-107.12500059,30.6249993
-107.12500059,30.61666596
-107.12500059,30.60833263
-107.12500059,30.5999993
-107.12500059,30.59166596
-107.13333393,30.59166596
-107.13333393,30.5999993
-107.14166726,30.5999993
-107.15000059,30.5999993
-107.15000059,30.59166596
-107.15000059,30.58333263
-107.15833393,30.58333263
-107.16666726,30.58333263
-107.16666726,30.59166596
-107.17500059,30.59166596
-107.18333393,30.59166596
-107.18333393,30.58333263
-107.17500059,30.58333263
-107.17500059,30.5749993
-107.17500059,30.56666596
-107.16666726,30.56666596
-107.15833393,30.56666596
-107.15833393,30.55833263
-107.15000059,30.55833263
-107.15000059,30.56666596
-107.15000059,30.5749993
-107.14166726,30.5749993
-107.14166726,30.58333263
-107.13333393,30.58333263
-107.12500059,30.58333263
-107.12500059,30.5749993
-107.12500059,30.56666596
-107.13333393,30.56666596
-107.13333393,30.55833263
-107.14166726,30.55833263
-107.14166726,30.5499993
-107.14166726,30.54166597
-107.15000059,30.54166597
-107.15000059,30.53333263
-107.14166726,30.53333263
-107.13333393,30.53333263
-107.12500059,30.53333263
-107.11666726,30.53333263
-107.10833393,30.53333263
-107.10833393,30.54166597
-107.10833393,30.5499993
-107.10833393,30.55833263
-107.1000006,30.55833263
-107.1000006,30.5499993
-107.1000006,30.54166597
-107.09166726,30.54166597
-107.09166726,30.5499993
-107.09166726,30.55833263
-107.09166726,30.56666596
-107.09166726,30.5749993
-107.09166726,30.58333263
-107.08333393,30.58333263
-107.08333393,30.5749993
-107.0750006,30.5749993
-107.0750006,30.56666596
-107.0750006,30.55833263
-107.0750006,30.5499993
-107.06666726,30.5499993
-107.05833393,30.5499993
-107.05833393,30.54166597
-107.05833393,30.53333263
-107.0500006,30.53333263
-107.04166726,30.53333263
-107.03333393,30.53333263
-107.0250006,30.53333263
-107.0250006,30.5249993
-107.01666727,30.5249993
-107.01666727,30.51666597
-107.0250006,30.51666597
-107.03333393,30.51666597
-107.03333393,30.50833263
-107.0250006,30.50833263
-107.01666727,30.50833263
-107.01666727,30.4999993
-107.0250006,30.4999993
-107.03333393,30.4999993
-107.03333393,30.49166597
-107.04166726,30.49166597
-107.0500006,30.49166597
-107.05833393,30.49166597
-107.06666726,30.49166597
-107.06666726,30.48333263
-107.06666726,30.4749993
-107.05833393,30.4749993
-107.05833393,30.46666597
-107.0500006,30.46666597
-107.0500006,30.4749993
-107.0500006,30.48333263
-107.04166726,30.48333263
-107.04166726,30.4749993
-107.04166726,30.46666597
-107.03333393,30.46666597
-107.0250006,30.46666597
-107.0250006,30.4749993
-107.01666727,30.4749993
-107.01666727,30.46666597
-107.00833393,30.46666597
-107.00833393,30.45833264
-107.01666727,30.45833264
-107.01666727,30.4499993
-107.0250006,30.4499993
-107.0250006,30.44166597
-107.03333393,30.44166597
-107.04166726,30.44166597
-107.04166726,30.43333264
-107.0500006,30.43333264
-107.05833393,30.43333264
-107.05833393,30.4249993
-107.0500006,30.4249993
-107.04166726,30.4249993
-107.04166726,30.41666597
-107.04166726,30.40833264
-107.0500006,30.40833264
-107.0500006,30.41666597
-107.05833393,30.41666597
-107.06666726,30.41666597
-107.0750006,30.41666597
-107.0750006,30.4249993
-107.08333393,30.4249993
-107.08333393,30.43333264
-107.09166726,30.43333264
-107.1000006,30.43333264
-107.10833393,30.43333264
-107.10833393,30.44166597
-107.11666726,30.44166597
-107.11666726,30.43333264
-107.12500059,30.43333264
-107.13333393,30.43333264
-107.14166726,30.43333264
-107.14166726,30.44166597
-107.13333393,30.44166597
-107.12500059,30.44166597
-107.12500059,30.4499993
-107.13333393,30.4499993
-107.13333393,30.45833264
-107.14166726,30.45833264
-107.14166726,30.46666597
-107.15000059,30.46666597
-107.15833393,30.46666597
-107.15833393,30.45833264
-107.15000059,30.45833264
-107.15000059,30.4499993
-107.15833393,30.4499993
-107.16666726,30.4499993
-107.17500059,30.4499993
-107.17500059,30.44166597
-107.17500059,30.43333264
-107.16666726,30.43333264
-107.16666726,30.4249993
-107.16666726,30.41666597
-107.17500059,30.41666597
-107.17500059,30.40833264
-107.17500059,30.3999993
-107.16666726,30.3999993
-107.15833393,30.3999993
-107.15000059,30.3999993
-107.14166726,30.3999993
-107.14166726,30.40833264
-107.13333393,30.40833264
-107.13333393,30.41666597
-107.12500059,30.41666597
-107.12500059,30.40833264
-107.12500059,30.3999993
-107.13333393,30.3999993
-107.13333393,30.39166597
-107.14166726,30.39166597
-107.14166726,30.38333264
-107.13333393,30.38333264
-107.13333393,30.37499931
-107.12500059,30.37499931
-107.12500059,30.36666597
-107.13333393,30.36666597
-107.14166726,30.36666597
-107.14166726,30.37499931
-107.15000059,30.37499931
-107.15000059,30.38333264
-107.15000059,30.39166597
-107.15833393,30.39166597
-107.15833393,30.38333264
-107.16666726,30.38333264
-107.17500059,30.38333264
-107.17500059,30.39166597
-107.18333393,30.39166597
-107.18333393,30.38333264
-107.19166726,30.38333264
-107.19166726,30.39166597
-107.20000059,30.39166597
-107.20000059,30.38333264
-107.20833392,30.38333264
-107.21666726,30.38333264
-107.21666726,30.39166597
-107.22500059,30.39166597
-107.23333392,30.39166597
-107.23333392,30.38333264
-107.23333392,30.37499931
-107.24166726,30.37499931
-107.24166726,30.36666597
-107.25000059,30.36666597
-107.25000059,30.37499931
-107.25833392,30.37499931
-107.26666726,30.37499931
-107.27500059,30.37499931
-107.27500059,30.36666597
-107.26666726,30.36666597
-107.26666726,30.35833264
-107.26666726,30.34999931
-107.26666726,30.34166597
-107.26666726,30.33333264
-107.26666726,30.32499931
-107.26666726,30.31666597
-107.25833392,30.31666597
-107.25000059,30.31666597
-107.25000059,30.30833264
-107.24166726,30.30833264
-107.24166726,30.29999931
-107.23333392,30.29999931
-107.22500059,30.29999931
-107.22500059,30.29166598
-107.21666726,30.29166598
-107.21666726,30.29999931
-107.20833392,30.29999931
-107.20833392,30.29166598
-107.20000059,30.29166598
-107.19166726,30.29166598
-107.19166726,30.28333264
-107.18333393,30.28333264
-107.17500059,30.28333264
-107.16666726,30.28333264
-107.16666726,30.29166598
-107.15833393,30.29166598
-107.15833393,30.28333264
-107.15000059,30.28333264
-107.14166726,30.28333264
-107.14166726,30.27499931
-107.13333393,30.27499931
-107.13333393,30.28333264
-107.12500059,30.28333264
-107.11666726,30.28333264
-107.10833393,30.28333264
-107.10833393,30.27499931
-107.10833393,30.26666598
-107.1000006,30.26666598
-107.1000006,30.25833264
-107.09166726,30.25833264
-107.08333393,30.25833264
-107.08333393,30.26666598
-107.09166726,30.26666598
-107.09166726,30.27499931
-107.08333393,30.27499931
-107.0750006,30.27499931
-107.0750006,30.28333264
-107.0750006,30.29166598
-107.08333393,30.29166598
-107.08333393,30.29999931
-107.09166726,30.29999931
-107.09166726,30.30833264
-107.09166726,30.31666597
-107.08333393,30.31666597
-107.0750006,30.31666597
-107.0750006,30.32499931
-107.0750006,30.33333264
-107.0750006,30.34166597
-107.06666726,30.34166597
-107.06666726,30.33333264
-107.05833393,30.33333264
-107.0500006,30.33333264
-107.0500006,30.34166597
-107.04166726,30.34166597
-107.04166726,30.34999931
-107.03333393,30.34999931
-107.03333393,30.35833264
-107.03333393,30.36666597
-107.0250006,30.36666597
-107.0250006,30.37499931
-107.0250006,30.38333264
-107.01666727,30.38333264
-107.01666727,30.39166597
-107.0250006,30.39166597
-107.0250006,30.3999993
-107.01666727,30.3999993
-107.01666727,30.40833264
-107.00833393,30.40833264
-107.00833393,30.41666597
-107.0000006,30.41666597
-107.0000006,30.4249993
-107.0000006,30.43333264
-107.0000006,30.44166597
-107.0000006,30.4499993
-107.0000006,30.45833264
-107.0000006,30.46666597
-107.0000006,30.4749993
-107.0000006,30.48333263
-107.00833393,30.48333263
-107.00833393,30.49166597
-107.00833393,30.4999993
-107.0000006,30.4999993
-107.0000006,30.50833263
-106.99166727,30.50833263
-106.98333393,30.50833263
-106.98333393,30.51666597
-106.9750006,30.51666597
-106.9750006,30.50833263
-106.9750006,30.4999993
-106.98333393,30.4999993
-106.98333393,30.49166597
-106.98333393,30.48333263
-106.9750006,30.48333263
-106.96666727,30.48333263
-106.96666727,30.49166597
-106.95833393,30.49166597
-106.9500006,30.49166597
-106.94166727,30.49166597
-106.94166727,30.48333263
-106.9500006,30.48333263
-106.9500006,30.4749993
-106.95833393,30.4749993
-106.96666727,30.4749993
-106.9750006,30.4749993
-106.9750006,30.46666597
-106.9750006,30.45833264
-106.98333393,30.45833264
-106.98333393,30.4499993
-106.9750006,30.4499993
-106.9750006,30.44166597
-106.96666727,30.44166597
-106.96666727,30.43333264
-106.95833393,30.43333264
-106.9500006,30.43333264
-106.9500006,30.44166597
-106.94166727,30.44166597
-106.93333394,30.44166597
-106.93333394,30.43333264
-106.9250006,30.43333264
-106.91666727,30.43333264
-106.91666727,30.4249993
-106.91666727,30.41666597
-106.91666727,30.40833264
-106.9250006,30.40833264
-106.9250006,30.3999993
-106.91666727,30.3999993
-106.91666727,30.39166597
-106.9250006,30.39166597
-106.9250006,30.38333264
-106.9250006,30.37499931
-106.93333394,30.37499931
-106.94166727,30.37499931
-106.94166727,30.38333264
-106.94166727,30.39166597
-106.9500006,30.39166597
-106.9500006,30.38333264
-106.9500006,30.37499931
-106.95833393,30.37499931
-106.96666727,30.37499931
-106.96666727,30.38333264
-106.9750006,30.38333264
-106.9750006,30.39166597
-106.98333393,30.39166597
-106.99166727,30.39166597
-107.0000006,30.39166597
-107.0000006,30.38333264
-106.99166727,30.38333264
-106.99166727,30.37499931
-106.99166727,30.36666597
-106.98333393,30.36666597
-106.9750006,30.36666597
-106.96666727,30.36666597
-106.95833393,30.36666597
-106.95833393,30.35833264
-106.9500006,30.35833264
-106.9500006,30.34999931
-106.9500006,30.34166597
-106.9500006,30.33333264
-106.95833393,30.33333264
-106.95833393,30.34166597
-106.95833393,30.34999931
-106.96666727,30.34999931
-106.9750006,30.34999931
-106.9750006,30.34166597
-106.98333393,30.34166597
-106.98333393,30.34999931
-106.99166727,30.34999931
-106.99166727,30.34166597
-107.0000006,30.34166597
-107.0000006,30.33333264
-106.99166727,30.33333264
-106.98333393,30.33333264
-106.98333393,30.32499931
-106.9750006,30.32499931
-106.9750006,30.31666597
-106.9750006,30.30833264
-106.96666727,30.30833264
-106.96666727,30.29999931
-106.95833393,30.29999931
-106.95833393,30.29166598
-106.9500006,30.29166598
-106.9500006,30.28333264
-106.94166727,30.28333264
-106.94166727,30.27499931
-106.9500006,30.27499931
-106.9500006,30.26666598
-106.94166727,30.26666598
-106.94166727,30.25833264
-106.94166727,30.24999931
-106.93333394,30.24999931
-106.93333394,30.25833264
-106.9250006,30.25833264
-106.91666727,30.25833264
-106.90833394,30.25833264
-106.90833394,30.24999931
-106.9000006,30.24999931
-106.89166727,30.24999931
-106.89166727,30.24166598
-106.9000006,30.24166598
-106.9000006,30.23333264
-106.9000006,30.22499931
-106.9000006,30.21666598
-106.90833394,30.21666598
-106.90833394,30.20833265
-106.91666727,30.20833265
-106.91666727,30.21666598
-106.9250006,30.21666598
-106.93333394,30.21666598
-106.93333394,30.20833265
-106.9250006,30.20833265
-106.9250006,30.19999931
-106.91666727,30.19999931
-106.91666727,30.19166598
-106.90833394,30.19166598
-106.90833394,30.18333265
-106.91666727,30.18333265
-106.91666727,30.17499931
-106.90833394,30.17499931
-106.90833394,30.16666598
-106.90833394,30.15833265
-106.9000006,30.15833265
-106.9000006,30.14999931
-106.9000006,30.14166598
-106.9000006,30.13333265
-106.9000006,30.12499932
-106.90833394,30.12499932
-106.90833394,30.11666598
-106.90833394,30.10833265
-106.91666727,30.10833265
-106.9250006,30.10833265
-106.9250006,30.11666598
-106.93333394,30.11666598
-106.94166727,30.11666598
-106.9500006,30.11666598
-106.95833393,30.11666598
-106.96666727,30.11666598
-106.9750006,30.11666598
-106.98333393,30.11666598
-106.98333393,30.10833265
-106.9750006,30.10833265
-106.96666727,30.10833265
-106.95833393,30.10833265
-106.9500006,30.10833265
-106.94166727,30.10833265
-106.94166727,30.09999932
-106.9500006,30.09999932
-106.9500006,30.09166598
-106.94166727,30.09166598
-106.94166727,30.08333265
-106.94166727,30.07499932
-106.9500006,30.07499932
-106.95833393,30.07499932
-106.95833393,30.06666598
-106.95833393,30.05833265
-106.95833393,30.04999932
-106.95833393,30.04166599
-106.96666727,30.04166599
-106.9750006,30.04166599
-106.9750006,30.03333265
-106.98333393,30.03333265
-106.99166727,30.03333265
-107.0000006,30.03333265
-107.00833393,30.03333265
-107.00833393,30.02499932
-107.01666727,30.02499932
-107.01666727,30.03333265
-107.01666727,30.04166599
-107.0250006,30.04166599
-107.0250006,30.03333265
-107.03333393,30.03333265
-107.03333393,30.04166599
-107.03333393,30.04999932
-107.04166726,30.04999932
-107.04166726,30.04166599
-107.0500006,30.04166599
-107.05833393,30.04166599
-107.05833393,30.04999932
-107.06666726,30.04999932
-107.0750006,30.04999932
-107.0750006,30.05833265
-107.0750006,30.06666598
-107.06666726,30.06666598
-107.05833393,30.06666598
-107.05833393,30.07499932
-107.0500006,30.07499932
-107.0500006,30.08333265
-107.05833393,30.08333265
-107.05833393,30.09166598
-107.06666726,30.09166598
-107.06666726,30.09999932
-107.0750006,30.09999932
-107.0750006,30.09166598
-107.08333393,30.09166598
-107.09166726,30.09166598
-107.09166726,30.09999932
-107.1000006,30.09999932
-107.1000006,30.10833265
-107.1000006,30.11666598
-107.10833393,30.11666598
-107.10833393,30.12499932
-107.11666726,30.12499932
-107.11666726,30.13333265
-107.11666726,30.14166598
-107.10833393,30.14166598
-107.1000006,30.14166598
-107.1000006,30.13333265
-107.1000006,30.12499932
-107.09166726,30.12499932
-107.09166726,30.13333265
-107.08333393,30.13333265
-107.0750006,30.13333265
-107.0750006,30.14166598
-107.08333393,30.14166598
-107.08333393,30.14999931
-107.08333393,30.15833265
-107.0750006,30.15833265
-107.0750006,30.16666598
-107.0750006,30.17499931
-107.0750006,30.18333265
-107.0750006,30.19166598
-107.08333393,30.19166598
-107.08333393,30.18333265
-107.08333393,30.17499931
-107.08333393,30.16666598
-107.09166726,30.16666598
-107.1000006,30.16666598
-107.1000006,30.17499931
-107.1000006,30.18333265
-107.1000006,30.19166598
-107.1000006,30.19999931
-107.09166726,30.19999931
-107.09166726,30.20833265
-107.1000006,30.20833265
-107.10833393,30.20833265
-107.10833393,30.21666598
-107.11666726,30.21666598
-107.11666726,30.22499931
-107.12500059,30.22499931
-107.13333393,30.22499931
-107.14166726,30.22499931
-107.15000059,30.22499931
-107.15000059,30.21666598
-107.14166726,30.21666598
-107.13333393,30.21666598
-107.13333393,30.20833265
-107.14166726,30.20833265
-107.15000059,30.20833265
-107.15000059,30.19999931
-107.15000059,30.19166598
-107.15833393,30.19166598
-107.15833393,30.19999931
-107.15833393,30.20833265
-107.16666726,30.20833265
-107.17500059,30.20833265
-107.17500059,30.19999931
-107.18333393,30.19999931
-107.18333393,30.20833265
-107.19166726,30.20833265
-107.20000059,30.20833265
-107.20833392,30.20833265
-107.20833392,30.21666598
-107.21666726,30.21666598
-107.22500059,30.21666598
-107.22500059,30.22499931
-107.22500059,30.23333264
-107.22500059,30.24166598
-107.21666726,30.24166598
-107.20833392,30.24166598
-107.20833392,30.23333264
-107.20000059,30.23333264
-107.20000059,30.22499931
-107.19166726,30.22499931
-107.18333393,30.22499931
-107.17500059,30.22499931
-107.17500059,30.21666598
-107.16666726,30.21666598
-107.15833393,30.21666598
-107.15833393,30.22499931
-107.16666726,30.22499931
-107.16666726,30.23333264
-107.16666726,30.24166598
-107.16666726,30.24999931
-107.16666726,30.25833264
-107.17500059,30.25833264
-107.17500059,30.24999931
-107.18333393,30.24999931
-107.18333393,30.25833264
-107.19166726,30.25833264
-107.19166726,30.26666598
-107.19166726,30.27499931
-107.20000059,30.27499931
-107.20000059,30.26666598
-107.20833392,30.26666598
-107.20833392,30.25833264
-107.21666726,30.25833264
-107.22500059,30.25833264
-107.23333392,30.25833264
-107.23333392,30.26666598
-107.24166726,30.26666598
-107.24166726,30.27499931
-107.25000059,30.27499931
-107.25000059,30.28333264
-107.25833392,30.28333264
-107.25833392,30.29166598
-107.26666726,30.29166598
-107.26666726,30.29999931
-107.27500059,30.29999931
-107.27500059,30.30833264
-107.28333392,30.30833264
-107.28333392,30.31666597
-107.28333392,30.32499931
-107.28333392,30.33333264
-107.28333392,30.34166597
-107.29166725,30.34166597
-107.29166725,30.34999931
-107.29166725,30.35833264
-107.29166725,30.36666597
-107.30000059,30.36666597
-107.30000059,30.37499931
-107.30833392,30.37499931
-107.31666725,30.37499931
-107.31666725,30.38333264
-107.31666725,30.39166597
-107.31666725,30.3999993
-107.30833392,30.3999993
-107.30833392,30.40833264
-107.30000059,30.40833264
-107.30000059,30.41666597
-107.30000059,30.4249993
-107.30000059,30.43333264
-107.29166725,30.43333264
-107.29166725,30.44166597
-107.28333392,30.44166597
-107.28333392,30.4499993
-107.29166725,30.4499993
-107.29166725,30.45833264
-107.29166725,30.46666597
-107.30000059,30.46666597
-107.30000059,30.4749993
-107.30000059,30.48333263
-107.29166725,30.48333263
-107.29166725,30.4749993
-107.28333392,30.4749993
-107.28333392,30.46666597
-107.27500059,30.46666597
-107.27500059,30.4749993
-107.27500059,30.48333263
-107.27500059,30.49166597
-107.28333392,30.49166597
-107.28333392,30.4999993
-107.29166725,30.4999993
-107.29166725,30.50833263
-107.28333392,30.50833263
-107.27500059,30.50833263
-107.27500059,30.51666597
-107.28333392,30.51666597
-107.28333392,30.5249993
-107.28333392,30.53333263
-107.27500059,30.53333263
-107.27500059,30.54166597
-107.28333392,30.54166597
-107.28333392,30.5499993
-107.28333392,30.55833263
-107.28333392,30.56666596
-107.28333392,30.5749993
-107.29166725,30.5749993
-107.29166725,30.58333263
-107.28333392,30.58333263
-107.28333392,30.59166596
-107.28333392,30.5999993
-107.28333392,30.60833263
-107.28333392,30.61666596
-107.27500059,30.61666596
-107.27500059,30.60833263
-107.27500059,30.5999993
-107.26666726,30.5999993
-107.26666726,30.59166596
-107.25833392,30.59166596
-107.25833392,30.58333263
-107.25833392,30.5749993
-107.25000059,30.5749993
-107.25000059,30.56666596
-107.25833392,30.56666596
-107.26666726,30.56666596
-107.27500059,30.56666596
-107.27500059,30.55833263
-107.27500059,30.5499993
-107.26666726,30.5499993
-107.25833392,30.5499993
-107.25000059,30.5499993
-107.24166726,30.5499993
-107.23333392,30.5499993
-107.22500059,30.5499993
-107.21666726,30.5499993
-107.21666726,30.54166597
-107.20833392,30.54166597
-107.20000059,30.54166597
-107.20000059,30.5499993
-107.20833392,30.5499993
-107.20833392,30.55833263
-107.21666726,30.55833263
-107.21666726,30.56666596
-107.22500059,30.56666596
-107.23333392,30.56666596
-107.23333392,30.5749993
-107.24166726,30.5749993
-107.24166726,30.58333263
-107.25000059,30.58333263
-107.25000059,30.59166596
-107.24166726,30.59166596
-107.24166726,30.5999993
-107.25000059,30.5999993
-107.25000059,30.60833263
-107.25000059,30.61666596
-107.25000059,30.6249993
-107.25833392,30.6249993
-107.25833392,30.63333263
-107.25833392,30.64166596
-107.26666726,30.64166596
-107.26666726,30.64999929
-107.25833392,30.64999929
-107.25833392,30.65833263
-107.25000059,30.65833263
-107.25000059,30.64999929
-107.24166726,30.64999929
-107.23333392,30.64999929
-107.23333392,30.65833263
-107.23333392,30.66666596
-107.23333392,30.67499929
-107.22500059,30.67499929
-107.22500059,30.68333263
-107.21666726,30.68333263
-107.21666726,30.69166596
-107.20833392,30.69166596
-107.20833392,30.68333263
-107.20000059,30.68333263
-107.19166726,30.68333263
-107.19166726,30.67499929
-107.18333393,30.67499929
-107.18333393,30.66666596
-107.17500059,30.66666596
-107.17500059,30.67499929
-107.16666726,30.67499929
-107.16666726,30.66666596
-107.15833393,30.66666596
-107.15000059,30.66666596
-107.14166726,30.66666596
-107.14166726,30.67499929
-107.13333393,30.67499929
-107.13333393,30.68333263
-107.13333393,30.69166596
-107.14166726,30.69166596
-107.15000059,30.69166596
-107.15000059,30.69999929
-107.14166726,30.69999929
-107.14166726,30.70833263
-107.13333393,30.70833263
-107.13333393,30.71666596
-107.14166726,30.71666596
-107.15000059,30.71666596
-107.15833393,30.71666596
-107.15833393,30.70833263
-107.16666726,30.70833263
-107.17500059,30.70833263
</coordinates>
</LinearRing>
</outerBoundaryIs>
<innerBoundaryIs>
<LinearRing>
<coordinates>
-107.15000059,30.77499929
-107.15000059,30.76666596
-107.14166726,30.76666596
-107.14166726,30.77499929
-107.15000059,30.77499929
</coordinates>
</LinearRing>
</innerBoundaryIs>
<innerBoundaryIs>
<LinearRing>
<coordinates>
-107.15000059,30.76666596
-107.15833393,30.76666596
-107.16666726,30.76666596
-107.16666726,30.75833262
-107.15833393,30.75833262
-107.15000059,30.75833262
-107.15000059,30.76666596
</coordinates>
</LinearRing>
</innerBoundaryIs>
<innerBoundaryIs>
<LinearRing>
<coordinates>
-107.15000059,30.54166597
-107.15000059,30.5499993
-107.15833393,30.5499993
-107.15833393,30.54166597
-107.15000059,30.54166597
</coordinates>
</LinearRing>
</innerBoundaryIs>
<innerBoundaryIs>
<LinearRing>
<coordinates>
-107.05833393,30.43333264
-107.05833393,30.44166597
-107.06666726,30.44166597
-107.06666726,30.43333264
-107.05833393,30.43333264
</coordinates>
</LinearRing>
</innerBoundaryIs>
<innerBoundaryIs>
<LinearRing>
<coordinates>
-107.05833393,30.44166597
-107.0500006,30.44166597
-107.0500006,30.4499993
-107.05833393,30.4499993
-107.05833393,30.44166597
</coordinates>
</LinearRing>
</innerBoundaryIs>
<innerBoundaryIs>
<LinearRing>
<coordinates>
-107.0500006,30.4499993
-107.04166726,30.4499993
-107.04166726,30.45833264
-107.0500006,30.45833264
-107.0500006,30.4499993
</coordinates>
</LinearRing>
</innerBoundaryIs>
<innerBoundaryIs>
<LinearRing>
<coordinates>
-107.13333393,30.27499931
-107.13333393,30.26666598
-107.12500059,30.26666598
-107.12500059,30.27499931
-107.13333393,30.27499931
</coordinates>
</LinearRing>
</innerBoundaryIs>
<innerBoundaryIs>
<LinearRing>
<coordinates>
-106.9500006,30.39166597
-106.9500006,30.3999993
-106.95833393,30.3999993
-106.95833393,30.39166597
-106.9500006,30.39166597
</coordinates>
</LinearRing>
</innerBoundaryIs>
<innerBoundaryIs>
<LinearRing>
<coordinates>
-106.98333393,30.32499931
-106.99166727,30.32499931
-106.99166727,30.31666597
-106.98333393,30.31666597
-106.98333393,30.32499931
</coordinates>
</LinearRing>
</innerBoundaryIs>
<innerBoundaryIs>
<LinearRing>
<coordinates>
-106.93333394,30.21666598
-106.93333394,30.22499931
-106.94166727,30.22499931
-106.94166727,30.21666598
-106.93333394,30.21666598
</coordinates>
</LinearRing>
</innerBoundaryIs>
<innerBoundaryIs>
<LinearRing>
<coordinates>
-106.94166727,30.22499931
-106.94166727,30.23333264
-106.9500006,30.23333264
-106.9500006,30.22499931
-106.94166727,30.22499931
</coordinates>
</LinearRing>
</innerBoundaryIs>
<innerBoundaryIs>
<LinearRing>
<coordinates>
-107.0750006,30.19166598
-107.06666726,30.19166598
-107.06666726,30.19999931
-107.0750006,30.19999931
-107.0750006,30.19166598
</coordinates>
</LinearRing>
</innerBoundaryIs>
<innerBoundaryIs>
<LinearRing>
<coordinates>
-107.06666726,30.19999931
-107.05833393,30.19999931
-107.05833393,30.20833265
-107.05833393,30.21666598
-107.05833393,30.22499931
-107.06666726,30.22499931
-107.06666726,30.23333264
-107.05833393,30.23333264
-107.05833393,30.24166598
-107.06666726,30.24166598
-107.0750006,30.24166598
-107.0750006,30.23333264
-107.08333393,30.23333264
-107.09166726,30.23333264
-107.1000006,30.23333264
-107.1000006,30.22499931
-107.09166726,30.22499931
-107.08333393,30.22499931
-107.08333393,30.21666598
-107.08333393,30.20833265
-107.0750006,30.20833265
-107.0750006,30.21666598
-107.06666726,30.21666598
-107.06666726,30.20833265
-107.06666726,30.19999931
</coordinates>
</LinearRing>
</innerBoundaryIs>
<innerBoundaryIs>
<LinearRing>
<coordinates>
-107.11666726,30.22499931
-107.10833393,30.22499931
-107.10833393,30.23333264
-107.10833393,30.24166598
-107.11666726,30.24166598
-107.11666726,30.23333264
-107.11666726,30.22499931
</coordinates>
</LinearRing>
</innerBoundaryIs>
<innerBoundaryIs>
<LinearRing>
<coordinates>
-107.11666726,30.24166598
-107.11666726,30.24999931
-107.12500059,30.24999931
-107.12500059,30.24166598
-107.11666726,30.24166598
</coordinates>
</LinearRing>
</innerBoundaryIs>
<innerBoundaryIs>
<LinearRing>
<coordinates>
-107.20000059,30.27499931
-107.20000059,30.28333264
-107.20833392,30.28333264
-107.20833392,30.27499931
-107.20000059,30.27499931
</coordinates>
</LinearRing>
</innerBoundaryIs>
<innerBoundaryIs>
<LinearRing>
<coordinates>
-107.27500059,30.50833263
-107.27500059,30.4999993
-107.26666726,30.4999993
-107.26666726,30.50833263
-107.27500059,30.50833263
</coordinates>
</LinearRing>
</innerBoundaryIs>
<innerBoundaryIs>
<LinearRing>
<coordinates>
-107.26666726,30.50833263
-107.25833392,30.50833263
-107.25833392,30.51666597
-107.26666726,30.51666597
-107.26666726,30.50833263
</coordinates>
</LinearRing>
</innerBoundaryIs>
<innerBoundaryIs>
<LinearRing>
<coordinates>
-107.0750006,30.26666598
-107.0750006,30.25833264
-107.0750006,30.24999931
-107.06666726,30.24999931
-107.05833393,30.24999931
-107.0500006,30.24999931
-107.0500006,30.24166598
-107.04166726,30.24166598
-107.04166726,30.24999931
-107.03333393,30.24999931
-107.0250006,30.24999931
-107.01666727,30.24999931
-107.00833393,30.24999931
-107.0000006,30.24999931
-107.0000006,30.25833264
-107.0000006,30.26666598
-107.00833393,30.26666598
-107.00833393,30.27499931
-107.01666727,30.27499931
-107.01666727,30.28333264
-107.0250006,30.28333264
-107.0250006,30.27499931
-107.03333393,30.27499931
-107.04166726,30.27499931
-107.04166726,30.26666598
-107.0500006,30.26666598
-107.05833393,30.26666598
-107.05833393,30.27499931
-107.06666726,30.27499931
-107.06666726,30.26666598
-107.0750006,30.26666598
</coordinates>
</LinearRing>
</innerBoundaryIs>
<innerBoundaryIs>
<LinearRing>
<coordinates>
-107.0250006,30.28333264
-107.0250006,30.29166598
-107.03333393,30.29166598
-107.03333393,30.28333264
-107.0250006,30.28333264
</coordinates>
</LinearRing>
</innerBoundaryIs>
<innerBoundaryIs>
<LinearRing>
<coordinates>
-107.0250006,30.29166598
-107.01666727,30.29166598
-107.01666727,30.29999931
-107.01666727,30.30833264
-107.01666727,30.31666597
-107.0250006,30.31666597
-107.03333393,30.31666597
-107.03333393,30.32499931
-107.04166726,30.32499931
-107.0500006,30.32499931
-107.0500006,30.31666597
-107.05833393,30.31666597
-107.05833393,30.30833264
-107.06666726,30.30833264
-107.06666726,30.29999931
-107.06666726,30.29166598
-107.06666726,30.28333264
-107.05833393,30.28333264
-107.0500006,30.28333264
-107.0500006,30.29166598
-107.0500006,30.29999931
-107.0500006,30.30833264
-107.04166726,30.30833264
-107.03333393,30.30833264
-107.03333393,30.29999931
-107.0250006,30.29999931
-107.0250006,30.29166598
</coordinates>
</LinearRing>
</innerBoundaryIs>
<innerBoundaryIs>
<LinearRing>
<coordinates>
-107.05833393,30.16666598
-107.05833393,30.15833265
-107.0500006,30.15833265
-107.04166726,30.15833265
-107.04166726,30.16666598
-107.0500006,30.16666598
-107.0500006,30.17499931
-107.05833393,30.17499931
-107.05833393,30.16666598
</coordinates>
</LinearRing>
</innerBoundaryIs>
<innerBoundaryIs>
<LinearRing>
<coordinates>
-107.04166726,30.16666598
-107.03333393,30.16666598
-107.0250006,30.16666598
-107.0250006,30.15833265
-107.01666727,30.15833265
-107.00833393,30.15833265
-107.0000006,30.15833265
-107.0000006,30.16666598
-107.00833393,30.16666598
-107.01666727,30.16666598
-107.01666727,30.17499931
-107.0250006,30.17499931
-107.0250006,30.18333265
-107.03333393,30.18333265
-107.03333393,30.17499931
-107.04166726,30.17499931
-107.04166726,30.16666598
</coordinates>
</LinearRing>
</innerBoundaryIs>
<innerBoundaryIs>
<LinearRing>
<coordinates>
-107.00833393,30.14166598
-107.0000006,30.14166598
-107.0000006,30.14999931
-107.00833393,30.14999931
-107.00833393,30.14166598
</coordinates>
</LinearRing>
</innerBoundaryIs>
<innerBoundaryIs>
<LinearRing>
<coordinates>
-107.0000006,30.14166598
-107.0000006,30.13333265
-106.99166727,30.13333265
-106.99166727,30.14166598
-107.0000006,30.14166598
</coordinates>
</LinearRing>
</innerBoundaryIs>
<innerBoundaryIs>
<LinearRing>
<coordinates>
-107.13333393,30.48333263
-107.12500059,30.48333263
-107.12500059,30.49166597
-107.12500059,30.4999993
-107.11666726,30.4999993
-107.11666726,30.50833263
-107.12500059,30.50833263
-107.13333393,30.50833263
-107.13333393,30.4999993
-107.14166726,30.4999993
-107.15000059,30.4999993
-107.15000059,30.49166597
-107.14166726,30.49166597
-107.13333393,30.49166597
-107.13333393,30.48333263
</coordinates>
</LinearRing>
</innerBoundaryIs>
<innerBoundaryIs>
<LinearRing>
<coordinates>
-107.11666726,30.50833263
-107.10833393,30.50833263
-107.10833393,30.51666597
-107.10833393,30.5249993
-107.11666726,30.5249993
-107.11666726,30.51666597
-107.11666726,30.50833263
</coordinates>
</LinearRing>
</innerBoundaryIs>
<innerBoundaryIs>
<LinearRing>
<coordinates>
-107.23333392,30.4999993
-107.23333392,30.50833263
-107.24166726,30.50833263
-107.24166726,30.4999993
-107.23333392,30.4999993
</coordinates>
</LinearRing>
</innerBoundaryIs>
<innerBoundaryIs>
<LinearRing>
<coordinates>
-107.23333392,30.4999993
-107.23333392,30.49166597
-107.22500059,30.49166597
-107.22500059,30.4999993
-107.23333392,30.4999993
</coordinates>
</LinearRing>
</innerBoundaryIs>
<innerBoundaryIs>
<LinearRing>
<coordinates>
-107.04166726,30.12499932
-107.03333393,30.12499932
-107.03333393,30.13333265
-107.04166726,30.13333265
-107.04166726,30.12499932
</coordinates>
</LinearRing>
</innerBoundaryIs>
<innerBoundaryIs>
<LinearRing>
<coordinates>
-107.0250006,30.12499932
-107.01666727,30.12499932
-107.00833393,30.12499932
-107.00833393,30.13333265
-107.01666727,30.13333265
-107.0250006,30.13333265
-107.0250006,30.12499932
</coordinates>
</LinearRing>
</innerBoundaryIs>
<innerBoundaryIs>
<LinearRing>
<coordinates>
-107.0250006,30.05833265
-107.0250006,30.04999932
-107.01666727,30.04999932
-107.00833393,30.04999932
-107.00833393,30.04166599
-107.0000006,30.04166599
-107.0000006,30.04999932
-107.0000006,30.05833265
-107.00833393,30.05833265
-107.00833393,30.06666598
-107.00833393,30.07499932
-107.01666727,30.07499932
-107.01666727,30.06666598
-107.0250006,30.06666598
-107.0250006,30.05833265
</coordinates>
</LinearRing>
</innerBoundaryIs>
<innerBoundaryIs>
<LinearRing>
<coordinates>
-106.99166727,30.05833265
-106.99166727,30.04999932
-106.99166727,30.04166599
-106.98333393,30.04166599
-106.98333393,30.04999932
-106.9750006,30.04999932
-106.96666727,30.04999932
-106.96666727,30.05833265
-106.96666727,30.06666598
-106.9750006,30.06666598
-106.9750006,30.07499932
-106.9750006,30.08333265
-106.98333393,30.08333265
-106.98333393,30.09166598
-106.98333393,30.09999932
-106.99166727,30.09999932
-106.99166727,30.09166598
-107.0000006,30.09166598
-107.0000006,30.08333265
-107.0000006,30.07499932
-107.0000006,30.06666598
-106.99166727,30.06666598
-106.99166727,30.05833265
</coordinates>
</LinearRing>
</innerBoundaryIs>
<innerBoundaryIs>
<LinearRing>
<coordinates>
-107.0500006,30.19999931
-107.0500006,30.19166598
-107.04166726,30.19166598
-107.04166726,30.19999931
-107.0500006,30.19999931
</coordinates>
</LinearRing>
</innerBoundaryIs>
<innerBoundaryIs>
<LinearRing>
<coordinates>
-107.0000006,30.19999931
-107.0000006,30.19166598
-106.99166727,30.19166598
-106.98333393,30.19166598
-106.9750006,30.19166598
-106.96666727,30.19166598
-106.95833393,30.19166598
-106.9500006,30.19166598
-106.9500006,30.19999931
-106.95833393,30.19999931
-106.96666727,30.19999931
-106.9750006,30.19999931
-106.98333393,30.19999931
-106.99166727,30.19999931
-107.0000006,30.19999931
</coordinates>
</LinearRing>
</innerBoundaryIs>
<innerBoundaryIs>
<LinearRing>
<coordinates>
-106.96666727,30.16666598
[truncated: 846,103 more chars]
