# Supplementary material for: Species conservation profiles of tarantula spiders (Araneae, Theraphosidae) listed on CITES
Source: Biodivers Data J. 2019 Nov 8;7:e39342. doi: 10.3897/BDJ.7.e39342 (PMC6858399; doi:10.3897/BDJ.7.e39342)
Supplement: Supplementary material 2 — Distribution of Brachypelma albiceps (Pocock, 1903) [file bdj-07-e39342-s002.kml]

<?xml version="1.0" encoding="UTF-8"?>
<kml xmlns="http://earth.google.com/kml/2.2">
<Document>
<name></name>
<description><![CDATA[]]></description>

<Style id="1">
<LineStyle>
<width>2</width>
<color>ff0000ff</color>
</LineStyle>
<PolyStyle>
<color>aaffffff</color>
<fill>1</fill>
</PolyStyle>
</Style>

<Placemark>
<name>Brachypelma albiceps .kml</name>
<description><![CDATA[]]></description>
<styleUrl>#1</styleUrl>
<visibility>1</visibility>
<MultiGeometry>
<Polygon>
<outerBoundaryIs>
<LinearRing>
<coordinates>
-99.19166758,17.61666648
-99.18333425,17.61666648
-99.18333425,17.60833315
-99.19166758,17.60833315
-99.19166758,17.61666648
</coordinates>
</LinearRing>
</outerBoundaryIs>
</Polygon>
<Polygon>
<outerBoundaryIs>
<LinearRing>
<coordinates>
-99.30000091,17.64166648
-99.29166757,17.64166648
-99.29166757,17.63333315
-99.30000091,17.63333315
-99.30000091,17.64166648
</coordinates>
</LinearRing>
</outerBoundaryIs>
</Polygon>
<Polygon>
<outerBoundaryIs>
<LinearRing>
<coordinates>
-99.17500091,17.65833315
-99.16666758,17.65833315
-99.16666758,17.64999981
-99.17500091,17.64999981
-99.17500091,17.65833315
</coordinates>
</LinearRing>
</outerBoundaryIs>
</Polygon>
<Polygon>
<outerBoundaryIs>
<LinearRing>
<coordinates>
-99.19166758,17.69166648
-99.18333425,17.69166648
-99.18333425,17.68333315
-99.19166758,17.68333315
-99.19166758,17.69166648
</coordinates>
</LinearRing>
</outerBoundaryIs>
</Polygon>
<Polygon>
<outerBoundaryIs>
<LinearRing>
<coordinates>
-99.6000009,17.69999981
-99.59166756,17.69999981
-99.59166756,17.69166648
-99.6000009,17.69166648
-99.6000009,17.69999981
</coordinates>
</LinearRing>
</outerBoundaryIs>
</Polygon>
<Polygon>
<outerBoundaryIs>
<LinearRing>
<coordinates>
-99.23333424,17.72499981
-99.23333424,17.71666648
-99.24166758,17.71666648
-99.24166758,17.72499981
-99.24166758,17.73333314
-99.24166758,17.74166648
-99.23333424,17.74166648
-99.23333424,17.73333314
-99.22500091,17.73333314
-99.22500091,17.72499981
-99.23333424,17.72499981
</coordinates>
</LinearRing>
</outerBoundaryIs>
</Polygon>
<Polygon>
<outerBoundaryIs>
<LinearRing>
<coordinates>
-99.39166757,17.72499981
-99.38333424,17.72499981
-99.38333424,17.71666648
-99.39166757,17.71666648
-99.39166757,17.72499981
</coordinates>
</LinearRing>
</outerBoundaryIs>
</Polygon>
<Polygon>
<outerBoundaryIs>
<LinearRing>
<coordinates>
-99.19166758,17.73333314
-99.18333425,17.73333314
-99.18333425,17.72499981
-99.19166758,17.72499981
-99.19166758,17.73333314
</coordinates>
</LinearRing>
</outerBoundaryIs>
</Polygon>
<Polygon>
<outerBoundaryIs>
<LinearRing>
<coordinates>
-99.30833424,17.73333314
-99.30000091,17.73333314
-99.30000091,17.72499981
-99.30833424,17.72499981
-99.30833424,17.73333314
</coordinates>
</LinearRing>
</outerBoundaryIs>
</Polygon>
<Polygon>
<outerBoundaryIs>
<LinearRing>
<coordinates>
-99.5000009,17.74166648
-99.49166757,17.74166648
-99.49166757,17.73333314
-99.5000009,17.73333314
-99.5000009,17.74166648
</coordinates>
</LinearRing>
</outerBoundaryIs>
</Polygon>
<Polygon>
<outerBoundaryIs>
<LinearRing>
<coordinates>
-99.48333423,17.75833314
-99.4750009,17.75833314
-99.4750009,17.74999981
-99.48333423,17.74999981
-99.48333423,17.75833314
</coordinates>
</LinearRing>
</outerBoundaryIs>
</Polygon>
<Polygon>
<outerBoundaryIs>
<LinearRing>
<coordinates>
-99.64166756,17.76666648
-99.63333423,17.76666648
-99.63333423,17.75833314
-99.64166756,17.75833314
-99.64166756,17.76666648
</coordinates>
</LinearRing>
</outerBoundaryIs>
</Polygon>
<Polygon>
<outerBoundaryIs>
<LinearRing>
<coordinates>
-99.45833423,17.80833314
-99.4500009,17.80833314
-99.4500009,17.79999981
-99.45833423,17.79999981
-99.45833423,17.80833314
</coordinates>
</LinearRing>
</outerBoundaryIs>
</Polygon>
<Polygon>
<outerBoundaryIs>
<LinearRing>
<coordinates>
-99.64166756,17.79166648
-99.63333423,17.79166648
-99.63333423,17.78333314
-99.64166756,17.78333314
-99.64166756,17.79166648
</coordinates>
</LinearRing>
</outerBoundaryIs>
</Polygon>
<Polygon>
<outerBoundaryIs>
<LinearRing>
<coordinates>
-99.45833423,17.83333314
-99.4500009,17.83333314
-99.4500009,17.82499981
-99.45833423,17.82499981
-99.45833423,17.83333314
</coordinates>
</LinearRing>
</outerBoundaryIs>
</Polygon>
<Polygon>
<outerBoundaryIs>
<LinearRing>
<coordinates>
-98.7416676,17.95833314
-98.73333426,17.95833314
-98.73333426,17.9499998
-98.7416676,17.9499998
-98.7416676,17.95833314
</coordinates>
</LinearRing>
</outerBoundaryIs>
</Polygon>
<Polygon>
<outerBoundaryIs>
<LinearRing>
<coordinates>
-98.49166761,18.04166646
-98.48333427,18.04166646
-98.48333427,18.03333313
-98.49166761,18.03333313
-98.49166761,18.04166646
</coordinates>
</LinearRing>
</outerBoundaryIs>
</Polygon>
<Polygon>
<outerBoundaryIs>
<LinearRing>
<coordinates>
-98.47500094,17.9999998
-98.47500094,17.99166647
-98.48333427,17.99166647
-98.49166761,17.99166647
-98.50000094,17.99166647
-98.50833427,17.99166647
-98.51666761,17.99166647
-98.51666761,17.9999998
-98.51666761,18.00833313
-98.50833427,18.00833313
-98.50000094,18.00833313
-98.50000094,18.01666647
-98.49166761,18.01666647
-98.49166761,18.00833313
-98.48333427,18.00833313
-98.48333427,18.01666647
-98.47500094,18.01666647
-98.47500094,18.0249998
-98.47500094,18.03333313
-98.46666761,18.03333313
-98.46666761,18.0249998
-98.46666761,18.01666647
-98.46666761,18.00833313
-98.47500094,18.00833313
-98.47500094,17.9999998
</coordinates>
</LinearRing>
</outerBoundaryIs>
</Polygon>
<Polygon>
<outerBoundaryIs>
<LinearRing>
<coordinates>
-98.5916676,18.03333313
-98.58333427,18.03333313
-98.58333427,18.0249998
-98.5916676,18.0249998
-98.5916676,18.03333313
</coordinates>
</LinearRing>
</outerBoundaryIs>
</Polygon>
<Polygon>
<outerBoundaryIs>
<LinearRing>
<coordinates>
-98.35833428,18.06666646
-98.35000095,18.06666646
-98.34166761,18.06666646
-98.34166761,18.05833313
-98.35000095,18.05833313
-98.35833428,18.05833313
-98.35833428,18.06666646
</coordinates>
</LinearRing>
</outerBoundaryIs>
</Polygon>
<Polygon>
<outerBoundaryIs>
<LinearRing>
<coordinates>
-98.80833426,18.08333313
-98.80000093,18.08333313
-98.80000093,18.0749998
-98.80833426,18.0749998
-98.80833426,18.08333313
</coordinates>
</LinearRing>
</outerBoundaryIs>
</Polygon>
<Polygon>
<outerBoundaryIs>
<LinearRing>
<coordinates>
-98.77500093,18.11666646
-98.7666676,18.11666646
-98.7666676,18.10833313
-98.77500093,18.10833313
-98.77500093,18.11666646
</coordinates>
</LinearRing>
</outerBoundaryIs>
</Polygon>
<Polygon>
<outerBoundaryIs>
<LinearRing>
<coordinates>
-98.79166759,18.09166646
-98.78333426,18.09166646
-98.78333426,18.08333313
-98.79166759,18.08333313
-98.79166759,18.09166646
</coordinates>
</LinearRing>
</outerBoundaryIs>
</Polygon>
<Polygon>
<outerBoundaryIs>
<LinearRing>
<coordinates>
-98.6416676,18.10833313
-98.63333427,18.10833313
-98.63333427,18.0999998
-98.6416676,18.0999998
-98.6416676,18.10833313
</coordinates>
</LinearRing>
</outerBoundaryIs>
</Polygon>
<Polygon>
<outerBoundaryIs>
<LinearRing>
<coordinates>
-98.67500093,18.10833313
-98.67500093,18.0999998
-98.68333427,18.0999998
-98.68333427,18.10833313
-98.68333427,18.11666646
-98.67500093,18.11666646
-98.67500093,18.10833313
</coordinates>
</LinearRing>
</outerBoundaryIs>
</Polygon>
<Polygon>
<outerBoundaryIs>
<LinearRing>
<coordinates>
-98.7166676,18.0999998
-98.70833426,18.0999998
-98.70833426,18.09166646
-98.7166676,18.09166646
-98.7166676,18.0999998
</coordinates>
</LinearRing>
</outerBoundaryIs>
</Polygon>
<Polygon>
<outerBoundaryIs>
<LinearRing>
<coordinates>
-98.78333426,18.0999998
-98.77500093,18.0999998
-98.77500093,18.09166646
-98.78333426,18.09166646
-98.78333426,18.0999998
</coordinates>
</LinearRing>
</outerBoundaryIs>
</Polygon>
<Polygon>
<outerBoundaryIs>
<LinearRing>
<coordinates>
-98.7666676,18.10833313
-98.75833426,18.10833313
-98.75833426,18.0999998
-98.7666676,18.0999998
-98.7666676,18.10833313
</coordinates>
</LinearRing>
</outerBoundaryIs>
</Polygon>
<Polygon>
<outerBoundaryIs>
<LinearRing>
<coordinates>
-98.38333428,18.0499998
-98.37500094,18.0499998
-98.37500094,18.04166646
-98.38333428,18.04166646
-98.38333428,18.0499998
</coordinates>
</LinearRing>
</outerBoundaryIs>
</Polygon>
<Polygon>
<outerBoundaryIs>
<LinearRing>
<coordinates>
-98.45000094,18.0499998
-98.44166761,18.0499998
-98.43333428,18.0499998
-98.43333428,18.04166646
-98.44166761,18.04166646
-98.45000094,18.04166646
-98.45000094,18.0499998
</coordinates>
</LinearRing>
</outerBoundaryIs>
</Polygon>
<Polygon>
<outerBoundaryIs>
<LinearRing>
<coordinates>
-99.60833423,18.05833313
-99.6000009,18.05833313
-99.6000009,18.0499998
-99.60833423,18.0499998
-99.60833423,18.05833313
</coordinates>
</LinearRing>
</outerBoundaryIs>
</Polygon>
<Polygon>
<outerBoundaryIs>
<LinearRing>
<coordinates>
-98.55000094,18.03333313
-98.5416676,18.03333313
-98.5416676,18.04166646
-98.53333427,18.04166646
-98.53333427,18.0499998
-98.52500094,18.0499998
-98.52500094,18.05833313
-98.51666761,18.05833313
-98.51666761,18.0499998
-98.51666761,18.04166646
-98.51666761,18.03333313
-98.52500094,18.03333313
-98.53333427,18.03333313
-98.53333427,18.0249998
-98.5416676,18.0249998
-98.55000094,18.0249998
-98.55000094,18.03333313
</coordinates>
</LinearRing>
</outerBoundaryIs>
</Polygon>
<Polygon>
<outerBoundaryIs>
<LinearRing>
<coordinates>
-98.63333427,18.05833313
-98.62500093,18.05833313
-98.62500093,18.0499998
-98.63333427,18.0499998
-98.63333427,18.05833313
</coordinates>
</LinearRing>
</outerBoundaryIs>
</Polygon>
<Polygon>
<outerBoundaryIs>
<LinearRing>
<coordinates>
-98.51666761,18.06666646
-98.50833427,18.06666646
-98.50833427,18.05833313
-98.51666761,18.05833313
-98.51666761,18.06666646
</coordinates>
</LinearRing>
</outerBoundaryIs>
</Polygon>
<Polygon>
<outerBoundaryIs>
<LinearRing>
<coordinates>
-98.75833426,18.06666646
-98.75833426,18.05833313
-98.7666676,18.05833313
-98.77500093,18.05833313
-98.77500093,18.06666646
-98.78333426,18.06666646
-98.78333426,18.0749998
-98.77500093,18.0749998
-98.7666676,18.0749998
-98.7666676,18.08333313
-98.7666676,18.09166646
-98.75833426,18.09166646
-98.75833426,18.0999998
-98.75000093,18.0999998
-98.7416676,18.0999998
-98.73333426,18.0999998
-98.72500093,18.0999998
-98.72500093,18.09166646
-98.7166676,18.09166646
-98.7166676,18.08333313
-98.72500093,18.08333313
-98.73333426,18.08333313
-98.73333426,18.0749998
-98.7416676,18.0749998
-98.7416676,18.08333313
-98.75000093,18.08333313
-98.75833426,18.08333313
-98.75833426,18.0749998
-98.75000093,18.0749998
-98.75000093,18.06666646
-98.75833426,18.06666646
</coordinates>
</LinearRing>
</outerBoundaryIs>
</Polygon>
<Polygon>
<outerBoundaryIs>
<LinearRing>
<coordinates>
-98.5666676,17.98333313
-98.5666676,17.9749998
-98.57500094,17.9749998
-98.58333427,17.9749998
-98.5916676,17.9749998
-98.60000094,17.9749998
-98.60833427,17.9749998
-98.60833427,17.96666647
-98.6166676,17.96666647
-98.62500093,17.96666647
-98.63333427,17.96666647
-98.6416676,17.96666647
-98.65000093,17.96666647
-98.65000093,17.95833314
-98.65833427,17.95833314
-98.6666676,17.95833314
-98.6666676,17.96666647
-98.65833427,17.96666647
-98.65833427,17.9749998
-98.65833427,17.98333313
-98.65833427,17.99166647
-98.65000093,17.99166647
-98.65000093,17.98333313
-98.65000093,17.9749998
-98.6416676,17.9749998
-98.6416676,17.98333313
-98.6416676,17.99166647
-98.6416676,17.9999998
-98.63333427,17.9999998
-98.63333427,17.99166647
-98.62500093,17.99166647
-98.62500093,17.9999998
-98.6166676,17.9999998
-98.6166676,17.99166647
-98.60833427,17.99166647
-98.60833427,17.9999998
-98.60000094,17.9999998
-98.60000094,18.00833313
-98.60000094,18.01666647
-98.60000094,18.0249998
-98.5916676,18.0249998
-98.5916676,18.01666647
-98.58333427,18.01666647
-98.58333427,18.0249998
-98.57500094,18.0249998
-98.57500094,18.01666647
-98.57500094,18.00833313
-98.5666676,18.00833313
-98.5666676,18.01666647
-98.55833427,18.01666647
-98.55000094,18.01666647
-98.55000094,18.00833313
-98.55833427,18.00833313
-98.55833427,17.9999998
-98.55000094,17.9999998
-98.55000094,17.99166647
-98.5416676,17.99166647
-98.53333427,17.99166647
-98.52500094,17.99166647
-98.52500094,17.98333313
-98.53333427,17.98333313
-98.5416676,17.98333313
-98.55000094,17.98333313
-98.55833427,17.98333313
-98.5666676,17.98333313
</coordinates>
</LinearRing>
</outerBoundaryIs>
</Polygon>
<Polygon>
<outerBoundaryIs>
<LinearRing>
<coordinates>
-98.6666676,18.14999979
-98.65833427,18.14999979
-98.65833427,18.14166646
-98.6666676,18.14166646
-98.6666676,18.14999979
</coordinates>
</LinearRing>
</outerBoundaryIs>
</Polygon>
<Polygon>
<outerBoundaryIs>
<LinearRing>
<coordinates>
-99.04166758,18.15833313
-99.03333425,18.15833313
-99.03333425,18.14999979
-99.04166758,18.14999979
-99.04166758,18.15833313
</coordinates>
</LinearRing>
</outerBoundaryIs>
</Polygon>
<Polygon>
<outerBoundaryIs>
<LinearRing>
<coordinates>
-98.38333428,18.19166646
-98.38333428,18.18333313
-98.39166761,18.18333313
-98.39166761,18.19166646
-98.39166761,18.19999979
-98.38333428,18.19999979
-98.38333428,18.19166646
</coordinates>
</LinearRing>
</outerBoundaryIs>
</Polygon>
<Polygon>
<outerBoundaryIs>
<LinearRing>
<coordinates>
-98.65833427,18.20833313
-98.65000093,18.20833313
-98.65000093,18.19999979
-98.65833427,18.19999979
-98.65833427,18.20833313
</coordinates>
</LinearRing>
</outerBoundaryIs>
</Polygon>
<Polygon>
<outerBoundaryIs>
<LinearRing>
<coordinates>
-98.6416676,18.15833313
-98.63333427,18.15833313
-98.63333427,18.14999979
-98.6416676,18.14999979
-98.65000093,18.14999979
-98.65000093,18.15833313
-98.65833427,18.15833313
-98.65833427,18.16666646
-98.6666676,18.16666646
-98.67500093,18.16666646
-98.67500093,18.17499979
-98.6666676,18.17499979
-98.65833427,18.17499979
-98.65000093,18.17499979
-98.65000093,18.16666646
-98.6416676,18.16666646
-98.6416676,18.15833313
</coordinates>
</LinearRing>
</outerBoundaryIs>
</Polygon>
<Polygon>
<outerBoundaryIs>
<LinearRing>
<coordinates>
-98.37500094,18.26666646
-98.36666761,18.26666646
-98.36666761,18.25833312
-98.37500094,18.25833312
-98.37500094,18.26666646
</coordinates>
</LinearRing>
</outerBoundaryIs>
</Polygon>
<Polygon>
<outerBoundaryIs>
<LinearRing>
<coordinates>
-98.65833427,18.24999979
-98.65000093,18.24999979
-98.65000093,18.24166646
-98.65833427,18.24166646
-98.65833427,18.24999979
</coordinates>
</LinearRing>
</outerBoundaryIs>
</Polygon>
<Polygon>
<outerBoundaryIs>
<LinearRing>
<coordinates>
-98.73333426,18.24999979
-98.73333426,18.24166646
-98.7416676,18.24166646
-98.7416676,18.24999979
-98.7416676,18.25833312
-98.7416676,18.26666646
-98.73333426,18.26666646
-98.72500093,18.26666646
-98.72500093,18.25833312
-98.72500093,18.24999979
-98.73333426,18.24999979
</coordinates>
</LinearRing>
</outerBoundaryIs>
</Polygon>
<Polygon>
<outerBoundaryIs>
<LinearRing>
<coordinates>
-98.70833426,18.29999979
-98.70000093,18.29999979
-98.70000093,18.29166646
-98.70833426,18.29166646
-98.70833426,18.29999979
</coordinates>
</LinearRing>
</outerBoundaryIs>
</Polygon>
<Polygon>
<outerBoundaryIs>
<LinearRing>
<coordinates>
-98.5916676,18.29999979
-98.5916676,18.29166646
-98.60000094,18.29166646
-98.60833427,18.29166646
-98.60833427,18.29999979
-98.6166676,18.29999979
-98.6166676,18.30833312
-98.60833427,18.30833312
-98.60000094,18.30833312
-98.5916676,18.30833312
-98.5916676,18.29999979
</coordinates>
</LinearRing>
</outerBoundaryIs>
</Polygon>
<Polygon>
<outerBoundaryIs>
<LinearRing>
<coordinates>
-98.50000094,18.31666645
-98.49166761,18.31666645
-98.49166761,18.30833312
-98.50000094,18.30833312
-98.50000094,18.31666645
</coordinates>
</LinearRing>
</outerBoundaryIs>
</Polygon>
<Polygon>
<outerBoundaryIs>
<LinearRing>
<coordinates>
-98.72500093,18.30833312
-98.7166676,18.30833312
-98.7166676,18.29999979
-98.72500093,18.29999979
-98.72500093,18.30833312
</coordinates>
</LinearRing>
</outerBoundaryIs>
</Polygon>
<Polygon>
<outerBoundaryIs>
<LinearRing>
<coordinates>
-99.10000092,18.30833312
-99.09166758,18.30833312
-99.08333425,18.30833312
-99.07500092,18.30833312
-99.07500092,18.29999979
-99.08333425,18.29999979
-99.09166758,18.29999979
-99.10000092,18.29999979
-99.10000092,18.30833312
</coordinates>
</LinearRing>
</outerBoundaryIs>
</Polygon>
<Polygon>
<outerBoundaryIs>
<LinearRing>
<coordinates>
-99.11666758,18.30833312
-99.10833425,18.30833312
-99.10833425,18.29999979
-99.11666758,18.29999979
-99.11666758,18.30833312
</coordinates>
</LinearRing>
</outerBoundaryIs>
</Polygon>
<Polygon>
<outerBoundaryIs>
<LinearRing>
<coordinates>
-98.70833426,18.31666645
-98.70000093,18.31666645
-98.70000093,18.30833312
-98.70833426,18.30833312
-98.70833426,18.31666645
</coordinates>
</LinearRing>
</outerBoundaryIs>
</Polygon>
<Polygon>
<outerBoundaryIs>
<LinearRing>
<coordinates>
-99.06666758,18.31666645
-99.05833425,18.31666645
-99.05833425,18.30833312
-99.06666758,18.30833312
-99.07500092,18.30833312
-99.07500092,18.31666645
-99.06666758,18.31666645
</coordinates>
</LinearRing>
</outerBoundaryIs>
</Polygon>
<Polygon>
<outerBoundaryIs>
<LinearRing>
<coordinates>
-98.35833428,18.27499979
-98.35833428,18.26666646
-98.36666761,18.26666646
-98.36666761,18.27499979
-98.37500094,18.27499979
-98.37500094,18.28333312
-98.36666761,18.28333312
-98.36666761,18.29166646
-98.35833428,18.29166646
-98.35833428,18.29999979
-98.35000095,18.29999979
-98.35000095,18.29166646
-98.35000095,18.28333312
-98.35833428,18.28333312
-98.35833428,18.27499979
</coordinates>
</LinearRing>
</outerBoundaryIs>
</Polygon>
<Polygon>
<outerBoundaryIs>
<LinearRing>
<coordinates>
-99.09166758,18.29166646
-99.08333425,18.29166646
-99.08333425,18.28333312
-99.09166758,18.28333312
-99.09166758,18.29166646
</coordinates>
</LinearRing>
</outerBoundaryIs>
</Polygon>
<Polygon>
<outerBoundaryIs>
<LinearRing>
<coordinates>
-98.6666676,18.22499979
-98.65833427,18.22499979
-98.65000093,18.22499979
-98.65000093,18.21666646
-98.65833427,18.21666646
-98.6666676,18.21666646
-98.67500093,18.21666646
-98.67500093,18.22499979
-98.68333427,18.22499979
-98.6916676,18.22499979
-98.70000093,18.22499979
-98.70000093,18.23333312
-98.70000093,18.24166646
-98.70000093,18.24999979
-98.70000093,18.25833312
-98.70833426,18.25833312
-98.70833426,18.26666646
-98.7166676,18.26666646
-98.72500093,18.26666646
-98.72500093,18.27499979
-98.72500093,18.28333312
-98.7166676,18.28333312
-98.70833426,18.28333312
-98.70000093,18.28333312
-98.6916676,18.28333312
-98.6916676,18.29166646
-98.68333427,18.29166646
-98.67500093,18.29166646
-98.67500093,18.28333312
-98.67500093,18.27499979
-98.6666676,18.27499979
-98.6666676,18.26666646
-98.65833427,18.26666646
-98.65000093,18.26666646
-98.65000093,18.25833312
-98.65833427,18.25833312
-98.65833427,18.24999979
-98.6666676,18.24999979
-98.6666676,18.24166646
-98.67500093,18.24166646
-98.67500093,18.23333312
-98.6666676,18.23333312
-98.6666676,18.22499979
</coordinates>
</LinearRing>
</outerBoundaryIs>
<innerBoundaryIs>
<LinearRing>
<coordinates>
-98.67500093,18.24166646
-98.67500093,18.24999979
-98.68333427,18.24999979
-98.68333427,18.24166646
-98.67500093,18.24166646
</coordinates>
</LinearRing>
</innerBoundaryIs>
</Polygon>
<Polygon>
<outerBoundaryIs>
<LinearRing>
<coordinates>
-98.7166676,18.23333312
-98.70833426,18.23333312
-98.70833426,18.22499979
-98.7166676,18.22499979
-98.7166676,18.23333312
</coordinates>
</LinearRing>
</outerBoundaryIs>
</Polygon>
<Polygon>
<outerBoundaryIs>
<LinearRing>
<coordinates>
-98.72500093,18.23333312
-98.72500093,18.22499979
-98.73333426,18.22499979
-98.73333426,18.23333312
-98.73333426,18.24166646
-98.72500093,18.24166646
-98.72500093,18.24999979
-98.7166676,18.24999979
-98.7166676,18.24166646
-98.7166676,18.23333312
-98.72500093,18.23333312
</coordinates>
</LinearRing>
</outerBoundaryIs>
</Polygon>
<Polygon>
<outerBoundaryIs>
<LinearRing>
<coordinates>
-98.75000093,18.11666646
-98.75000093,18.10833313
-98.75833426,18.10833313
-98.75833426,18.11666646
-98.7666676,18.11666646
-98.7666676,18.1249998
-98.75833426,18.1249998
-98.75833426,18.13333313
-98.75000093,18.13333313
-98.7416676,18.13333313
-98.7416676,18.1249998
-98.75000093,18.1249998
-98.75000093,18.11666646
</coordinates>
</LinearRing>
</outerBoundaryIs>
</Polygon>
<Polygon>
<outerBoundaryIs>
<LinearRing>
<coordinates>
-98.36666761,18.36666645
-98.35833428,18.36666645
-98.35833428,18.35833312
-98.36666761,18.35833312
-98.36666761,18.36666645
</coordinates>
</LinearRing>
</outerBoundaryIs>
</Polygon>
<Polygon>
<outerBoundaryIs>
<LinearRing>
<coordinates>
-98.97500092,18.35833312
-98.96666759,18.35833312
-98.96666759,18.34999979
-98.97500092,18.34999979
-98.97500092,18.35833312
</coordinates>
</LinearRing>
</outerBoundaryIs>
</Polygon>
<Polygon>
<outerBoundaryIs>
<LinearRing>
<coordinates>
-99.30833424,18.39999978
-99.30000091,18.39999978
-99.30000091,18.39166645
-99.30833424,18.39166645
-99.30833424,18.39999978
</coordinates>
</LinearRing>
</outerBoundaryIs>
</Polygon>
<Polygon>
<outerBoundaryIs>
<LinearRing>
<coordinates>
-98.6916676,18.37499979
-98.68333427,18.37499979
-98.68333427,18.36666645
-98.6916676,18.36666645
-98.6916676,18.37499979
</coordinates>
</LinearRing>
</outerBoundaryIs>
</Polygon>
<Polygon>
<outerBoundaryIs>
<LinearRing>
<coordinates>
-99.05000092,18.37499979
-99.04166758,18.37499979
-99.04166758,18.36666645
-99.05000092,18.36666645
-99.05000092,18.37499979
</coordinates>
</LinearRing>
</outerBoundaryIs>
</Polygon>
<Polygon>
<outerBoundaryIs>
<LinearRing>
<coordinates>
-99.10000092,18.37499979
-99.09166758,18.37499979
-99.09166758,18.36666645
-99.10000092,18.36666645
-99.10833425,18.36666645
-99.10833425,18.37499979
-99.10000092,18.37499979
</coordinates>
</LinearRing>
</outerBoundaryIs>
</Polygon>
<Polygon>
<outerBoundaryIs>
<LinearRing>
<coordinates>
-98.47500094,18.34999979
-98.47500094,18.34166645
-98.48333427,18.34166645
-98.48333427,18.34999979
-98.49166761,18.34999979
-98.49166761,18.35833312
-98.48333427,18.35833312
-98.47500094,18.35833312
-98.47500094,18.36666645
-98.47500094,18.37499979
-98.46666761,18.37499979
-98.46666761,18.36666645
-98.46666761,18.35833312
-98.45833427,18.35833312
-98.45833427,18.34999979
-98.46666761,18.34999979
-98.47500094,18.34999979
</coordinates>
</LinearRing>
</outerBoundaryIs>
</Polygon>
<Polygon>
<outerBoundaryIs>
<LinearRing>
<coordinates>
-99.08333425,18.35833312
-99.08333425,18.34999979
-99.09166758,18.34999979
-99.09166758,18.35833312
-99.09166758,18.36666645
-99.08333425,18.36666645
-99.08333425,18.35833312
</coordinates>
</LinearRing>
</outerBoundaryIs>
</Polygon>
<Polygon>
<outerBoundaryIs>
<LinearRing>
<coordinates>
-98.77500093,18.38333312
-98.7666676,18.38333312
-98.7666676,18.37499979
-98.77500093,18.37499979
-98.77500093,18.38333312
</coordinates>
</LinearRing>
</outerBoundaryIs>
</Polygon>
<Polygon>
<outerBoundaryIs>
<LinearRing>
<coordinates>
-98.40000094,18.44999978
-98.40000094,18.44166645
-98.40833428,18.44166645
-98.40833428,18.44999978
-98.40833428,18.45833311
-98.40000094,18.45833311
-98.40000094,18.44999978
</coordinates>
</LinearRing>
</outerBoundaryIs>
</Polygon>
<Polygon>
<outerBoundaryIs>
<LinearRing>
<coordinates>
-100.25000087,18.45833311
-100.24166754,18.45833311
-100.24166754,18.44999978
-100.25000087,18.44999978
-100.2583342,18.44999978
-100.2583342,18.45833311
-100.2583342,18.46666645
-100.25000087,18.46666645
-100.25000087,18.45833311
</coordinates>
</LinearRing>
</outerBoundaryIs>
</Polygon>
<Polygon>
<outerBoundaryIs>
<LinearRing>
<coordinates>
-99.10000092,18.44166645
-99.10000092,18.43333312
-99.10833425,18.43333312
-99.10833425,18.44166645
-99.11666758,18.44166645
-99.11666758,18.44999978
-99.10833425,18.44999978
-99.10000092,18.44999978
-99.10000092,18.44166645
</coordinates>
</LinearRing>
</outerBoundaryIs>
</Polygon>
<Polygon>
<outerBoundaryIs>
<LinearRing>
<coordinates>
-99.04166758,18.44999978
-99.03333425,18.44999978
-99.03333425,18.44166645
-99.04166758,18.44166645
-99.04166758,18.44999978
</coordinates>
</LinearRing>
</outerBoundaryIs>
</Polygon>
<Polygon>
<outerBoundaryIs>
<LinearRing>
<coordinates>
-99.15833425,18.44999978
-99.15000091,18.44999978
-99.15000091,18.44166645
-99.15833425,18.44166645
-99.16666758,18.44166645
-99.17500091,18.44166645
-99.17500091,18.44999978
-99.16666758,18.44999978
-99.16666758,18.45833311
-99.15833425,18.45833311
-99.15833425,18.44999978
</coordinates>
</LinearRing>
</outerBoundaryIs>
</Polygon>
<Polygon>
<outerBoundaryIs>
<LinearRing>
<coordinates>
-98.75833426,18.45833311
-98.75000093,18.45833311
-98.75000093,18.44999978
-98.75833426,18.44999978
-98.75833426,18.45833311
</coordinates>
</LinearRing>
</outerBoundaryIs>
</Polygon>
<Polygon>
<outerBoundaryIs>
<LinearRing>
<coordinates>
-98.50000094,18.45833311
-98.49166761,18.45833311
-98.49166761,18.46666645
-98.48333427,18.46666645
-98.47500094,18.46666645
-98.47500094,18.45833311
-98.47500094,18.44999978
-98.48333427,18.44999978
-98.49166761,18.44999978
-98.50000094,18.44999978
-98.50833427,18.44999978
-98.50833427,18.45833311
-98.50833427,18.46666645
-98.50000094,18.46666645
-98.50000094,18.45833311
</coordinates>
</LinearRing>
</outerBoundaryIs>
</Polygon>
<Polygon>
<outerBoundaryIs>
<LinearRing>
<coordinates>
-99.20833424,18.46666645
-99.20000091,18.46666645
-99.20000091,18.45833311
-99.20833424,18.45833311
-99.21666758,18.45833311
-99.21666758,18.46666645
-99.20833424,18.46666645
</coordinates>
</LinearRing>
</outerBoundaryIs>
</Polygon>
<Polygon>
<outerBoundaryIs>
<LinearRing>
<coordinates>
-99.15833425,18.46666645
-99.15000091,18.46666645
-99.15000091,18.45833311
-99.15833425,18.45833311
-99.15833425,18.46666645
</coordinates>
</LinearRing>
</outerBoundaryIs>
</Polygon>
<Polygon>
<outerBoundaryIs>
<LinearRing>
<coordinates>
-99.63333423,18.46666645
-99.62500089,18.46666645
-99.62500089,18.45833311
-99.63333423,18.45833311
-99.63333423,18.46666645
</coordinates>
</LinearRing>
</outerBoundaryIs>
</Polygon>
<Polygon>
<outerBoundaryIs>
<LinearRing>
<coordinates>
-99.3750009,18.49999978
-99.36666757,18.49999978
-99.35833424,18.49999978
-99.35833424,18.49166645
-99.36666757,18.49166645
-99.3750009,18.49166645
-99.3750009,18.49999978
</coordinates>
</LinearRing>
</outerBoundaryIs>
</Polygon>
<Polygon>
<outerBoundaryIs>
<LinearRing>
<coordinates>
-99.33333424,18.49999978
-99.32500091,18.49999978
-99.31666757,18.49999978
-99.30833424,18.49999978
-99.30000091,18.49999978
-99.30000091,18.49166645
-99.30833424,18.49166645
-99.31666757,18.49166645
-99.32500091,18.49166645
-99.33333424,18.49166645
-99.33333424,18.49999978
</coordinates>
</LinearRing>
</outerBoundaryIs>
</Polygon>
<Polygon>
<outerBoundaryIs>
<LinearRing>
<coordinates>
-99.50833423,18.49999978
-99.5000009,18.49999978
-99.5000009,18.49166645
-99.50833423,18.49166645
-99.50833423,18.49999978
</coordinates>
</LinearRing>
</outerBoundaryIs>
</Polygon>
<Polygon>
<outerBoundaryIs>
<LinearRing>
<coordinates>
-99.24166758,18.49999978
-99.23333424,18.49999978
-99.23333424,18.49166645
-99.24166758,18.49166645
-99.24166758,18.49999978
</coordinates>
</LinearRing>
</outerBoundaryIs>
</Polygon>
<Polygon>
<outerBoundaryIs>
<LinearRing>
<coordinates>
-99.13333425,18.49999978
-99.13333425,18.49166645
-99.14166758,18.49166645
-99.14166758,18.49999978
-99.14166758,18.50833311
-99.13333425,18.50833311
-99.13333425,18.49999978
</coordinates>
</LinearRing>
</outerBoundaryIs>
</Polygon>
<Polygon>
<outerBoundaryIs>
<LinearRing>
<coordinates>
-99.65000089,18.49999978
-99.64166756,18.49999978
-99.64166756,18.49166645
-99.65000089,18.49166645
-99.65000089,18.49999978
</coordinates>
</LinearRing>
</outerBoundaryIs>
</Polygon>
<Polygon>
<outerBoundaryIs>
<LinearRing>
<coordinates>
-99.4000009,18.50833311
-99.39166757,18.50833311
-99.39166757,18.49999978
-99.4000009,18.49999978
-99.4000009,18.50833311
</coordinates>
</LinearRing>
</outerBoundaryIs>
</Polygon>
<Polygon>
<outerBoundaryIs>
<LinearRing>
<coordinates>
-99.34166757,18.50833311
-99.33333424,18.50833311
-99.33333424,18.49999978
-99.34166757,18.49999978
-99.34166757,18.50833311
</coordinates>
</LinearRing>
</outerBoundaryIs>
</Polygon>
<Polygon>
<outerBoundaryIs>
<LinearRing>
<coordinates>
-98.60833427,18.54166645
-98.60000094,18.54166645
-98.60000094,18.53333311
-98.60833427,18.53333311
-98.60833427,18.54166645
</coordinates>
</LinearRing>
</outerBoundaryIs>
</Polygon>
<Polygon>
<outerBoundaryIs>
<LinearRing>
<coordinates>
-99.38333424,18.54166645
-99.3750009,18.54166645
-99.3750009,18.53333311
-99.38333424,18.53333311
-99.38333424,18.54166645
</coordinates>
</LinearRing>
</outerBoundaryIs>
</Polygon>
<Polygon>
<outerBoundaryIs>
<LinearRing>
<coordinates>
-99.74166756,18.54166645
-99.74166756,18.53333311
-99.75000089,18.53333311
-99.75833422,18.53333311
-99.75833422,18.54166645
-99.75000089,18.54166645
-99.75000089,18.54999978
-99.74166756,18.54999978
-99.73333422,18.54999978
-99.73333422,18.54166645
-99.74166756,18.54166645
</coordinates>
</LinearRing>
</outerBoundaryIs>
</Polygon>
<Polygon>
<outerBoundaryIs>
<LinearRing>
<coordinates>
-98.44166761,18.54999978
-98.43333428,18.54999978
-98.43333428,18.54166645
-98.44166761,18.54166645
-98.45000094,18.54166645
-98.45000094,18.54999978
-98.44166761,18.54999978
</coordinates>
</LinearRing>
</outerBoundaryIs>
</Polygon>
<Polygon>
<outerBoundaryIs>
<LinearRing>
<coordinates>
-98.55833427,18.54999978
-98.55000094,18.54999978
-98.55000094,18.54166645
-98.55833427,18.54166645
-98.55833427,18.54999978
</coordinates>
</LinearRing>
</outerBoundaryIs>
</Polygon>
<Polygon>
<outerBoundaryIs>
<LinearRing>
<coordinates>
-98.50833427,18.54999978
-98.50000094,18.54999978
-98.50000094,18.54166645
-98.50833427,18.54166645
-98.50833427,18.54999978
</coordinates>
</LinearRing>
</outerBoundaryIs>
</Polygon>
<Polygon>
<outerBoundaryIs>
<LinearRing>
<coordinates>
-99.27500091,18.54999978
-99.26666758,18.54999978
-99.26666758,18.54166645
-99.27500091,18.54166645
-99.27500091,18.54999978
</coordinates>
</LinearRing>
</outerBoundaryIs>
</Polygon>
<Polygon>
<outerBoundaryIs>
<LinearRing>
<coordinates>
-98.37500094,18.51666645
-98.36666761,18.51666645
-98.36666761,18.50833311
-98.37500094,18.50833311
-98.38333428,18.50833311
-98.39166761,18.50833311
-98.40000094,18.50833311
-98.40000094,18.51666645
-98.39166761,18.51666645
-98.39166761,18.52499978
-98.38333428,18.52499978
-98.37500094,18.52499978
-98.37500094,18.51666645
</coordinates>
</LinearRing>
</outerBoundaryIs>
</Polygon>
<Polygon>
<outerBoundaryIs>
<LinearRing>
<coordinates>
-100.29166753,18.51666645
-100.29166753,18.50833311
-100.30000087,18.50833311
-100.30000087,18.51666645
-100.30000087,18.52499978
-100.30000087,18.53333311
-100.29166753,18.53333311
-100.2833342,18.53333311
-100.2833342,18.52499978
-100.2833342,18.51666645
-100.29166753,18.51666645
</coordinates>
</LinearRing>
</outerBoundaryIs>
</Polygon>
<Polygon>
<outerBoundaryIs>
<LinearRing>
<coordinates>
-98.57500094,18.51666645
-98.5666676,18.51666645
-98.5666676,18.50833311
-98.57500094,18.50833311
-98.57500094,18.51666645
</coordinates>
</LinearRing>
</outerBoundaryIs>
</Polygon>
<Polygon>
<outerBoundaryIs>
<LinearRing>
<coordinates>
-98.48333427,18.51666645
-98.47500094,18.51666645
-98.47500094,18.50833311
-98.48333427,18.50833311
-98.48333427,18.51666645
</coordinates>
</LinearRing>
</outerBoundaryIs>
</Polygon>
<Polygon>
<outerBoundaryIs>
<LinearRing>
<coordinates>
-98.60000094,18.51666645
-98.60000094,18.50833311
-98.60833427,18.50833311
-98.60833427,18.51666645
-98.60833427,18.52499978
-98.60000094,18.52499978
-98.60000094,18.51666645
</coordinates>
</LinearRing>
</outerBoundaryIs>
</Polygon>
<Polygon>
<outerBoundaryIs>
<LinearRing>
<coordinates>
-99.12500091,18.51666645
-99.12500091,18.50833311
-99.13333425,18.50833311
-99.13333425,18.51666645
-99.13333425,18.52499978
-99.12500091,18.52499978
-99.12500091,18.51666645
</coordinates>
</LinearRing>
</outerBoundaryIs>
</Polygon>
<Polygon>
<outerBoundaryIs>
<LinearRing>
<coordinates>
-99.35000091,18.51666645
-99.34166757,18.51666645
-99.34166757,18.50833311
-99.35000091,18.50833311
-99.35000091,18.51666645
</coordinates>
</LinearRing>
</outerBoundaryIs>
</Polygon>
<Polygon>
<outerBoundaryIs>
<LinearRing>
<coordinates>
-99.40833424,18.51666645
-99.4000009,18.51666645
-99.4000009,18.50833311
-99.40833424,18.50833311
-99.40833424,18.51666645
</coordinates>
</LinearRing>
</outerBoundaryIs>
</Polygon>
<Polygon>
<outerBoundaryIs>
<LinearRing>
<coordinates>
-98.65000093,18.49999978
-98.65000093,18.49166645
-98.65833427,18.49166645
-98.6666676,18.49166645
-98.6666676,18.49999978
-98.6666676,18.50833311
-98.65833427,18.50833311
-98.65833427,18.51666645
-98.65000093,18.51666645
-98.65000093,18.52499978
-98.6416676,18.52499978
-98.63333427,18.52499978
-98.62500093,18.52499978
-98.62500093,18.51666645
-98.62500093,18.50833311
-98.63333427,18.50833311
-98.6416676,18.50833311
-98.6416676,18.49999978
-98.65000093,18.49999978
</coordinates>
</LinearRing>
</outerBoundaryIs>
</Polygon>
<Polygon>
<outerBoundaryIs>
<LinearRing>
<coordinates>
-98.75000093,18.49999978
-98.75000093,18.49166645
-98.75833426,18.49166645
-98.75833426,18.49999978
-98.7666676,18.49999978
-98.7666676,18.50833311
-98.7666676,18.51666645
-98.75833426,18.51666645
-98.75833426,18.50833311
-98.75000093,18.50833311
-98.75000093,18.49999978
</coordinates>
</LinearRing>
</outerBoundaryIs>
</Polygon>
<Polygon>
<outerBoundaryIs>
<LinearRing>
<coordinates>
-98.84166759,18.52499978
-98.83333426,18.52499978
-98.82500093,18.52499978
-98.82500093,18.51666645
-98.83333426,18.51666645
-98.84166759,18.51666645
-98.84166759,18.52499978
</coordinates>
</LinearRing>
</outerBoundaryIs>
</Polygon>
<Polygon>
<outerBoundaryIs>
<LinearRing>
<coordinates>
-98.79166759,18.52499978
-98.78333426,18.52499978
-98.78333426,18.51666645
-98.79166759,18.51666645
-98.79166759,18.52499978
</coordinates>
</LinearRing>
</outerBoundaryIs>
</Polygon>
<Polygon>
<outerBoundaryIs>
<LinearRing>
<coordinates>
-98.40000094,18.53333311
-98.40000094,18.52499978
-98.40833428,18.52499978
-98.41666761,18.52499978
-98.41666761,18.53333311
-98.41666761,18.54166645
-98.40833428,18.54166645
-98.40000094,18.54166645
-98.40000094,18.53333311
</coordinates>
</LinearRing>
</outerBoundaryIs>
</Polygon>
<Polygon>
<outerBoundaryIs>
<LinearRing>
<coordinates>
-99.25833424,18.52499978
-99.25000091,18.52499978
-99.25000091,18.51666645
-99.25833424,18.51666645
-99.25833424,18.52499978
</coordinates>
</LinearRing>
</outerBoundaryIs>
</Polygon>
<Polygon>
<outerBoundaryIs>
<LinearRing>
<coordinates>
-98.57500094,18.52499978
-98.57500094,18.51666645
-98.58333427,18.51666645
-98.58333427,18.52499978
-98.58333427,18.53333311
-98.57500094,18.53333311
-98.57500094,18.52499978
</coordinates>
</LinearRing>
</outerBoundaryIs>
</Polygon>
<Polygon>
<outerBoundaryIs>
<LinearRing>
<coordinates>
-99.3750009,18.53333311
-99.36666757,18.53333311
-99.36666757,18.52499978
-99.3750009,18.52499978
-99.3750009,18.53333311
</coordinates>
</LinearRing>
</outerBoundaryIs>
</Polygon>
<Polygon>
<outerBoundaryIs>
<LinearRing>
<coordinates>
-99.39166757,18.53333311
-99.38333424,18.53333311
-99.38333424,18.52499978
-99.39166757,18.52499978
-99.39166757,18.53333311
</coordinates>
</LinearRing>
</outerBoundaryIs>
</Polygon>
<Polygon>
<outerBoundaryIs>
<LinearRing>
<coordinates>
-99.40833424,18.53333311
-99.40833424,18.52499978
-99.41666757,18.52499978
-99.41666757,18.53333311
-99.4250009,18.53333311
-99.4250009,18.54166645
-99.41666757,18.54166645
-99.41666757,18.54999978
-99.40833424,18.54999978
-99.40833424,18.54166645
-99.40833424,18.53333311
</coordinates>
</LinearRing>
</outerBoundaryIs>
</Polygon>
<Polygon>
<outerBoundaryIs>
<LinearRing>
<coordinates>
-99.11666758,18.53333311
-99.11666758,18.52499978
-99.12500091,18.52499978
-99.12500091,18.53333311
-99.12500091,18.54166645
-99.12500091,18.54999978
-99.11666758,18.54999978
-99.10833425,18.54999978
-99.10833425,18.54166645
-99.11666758,18.54166645
-99.11666758,18.53333311
</coordinates>
</LinearRing>
</outerBoundaryIs>
</Polygon>
<Polygon>
<outerBoundaryIs>
<LinearRing>
<coordinates>
-99.01666759,18.53333311
-99.00833425,18.53333311
-99.00833425,18.52499978
-99.01666759,18.52499978
-99.01666759,18.53333311
</coordinates>
</LinearRing>
</outerBoundaryIs>
</Polygon>
<Polygon>
<outerBoundaryIs>
<LinearRing>
<coordinates>
-100.26666754,18.53333311
-100.2583342,18.53333311
-100.2583342,18.52499978
-100.26666754,18.52499978
-100.26666754,18.53333311
</coordinates>
</LinearRing>
</outerBoundaryIs>
</Polygon>
<Polygon>
<outerBoundaryIs>
<LinearRing>
<coordinates>
-98.34166761,18.46666645
-98.34166761,18.45833311
-98.35000095,18.45833311
-98.35000095,18.46666645
-98.35000095,18.47499978
-98.34166761,18.47499978
-98.34166761,18.48333311
-98.35000095,18.48333311
-98.35000095,18.49166645
-98.35000095,18.49999978
-98.34166761,18.49999978
-98.34166761,18.49166645
-98.33333428,18.49166645
-98.33333428,18.48333311
-98.33333428,18.47499978
-98.33333428,18.46666645
-98.34166761,18.46666645
</coordinates>
</LinearRing>
</outerBoundaryIs>
</Polygon>
<Polygon>
<outerBoundaryIs>
<LinearRing>
<coordinates>
-98.50000094,18.47499978
-98.49166761,18.47499978
-98.49166761,18.46666645
-98.50000094,18.46666645
-98.50000094,18.47499978
</coordinates>
</LinearRing>
</outerBoundaryIs>
</Polygon>
<Polygon>
<outerBoundaryIs>
<LinearRing>
<coordinates>
-98.40833428,18.47499978
-98.40000094,18.47499978
-98.40000094,18.46666645
-98.40833428,18.46666645
-98.41666761,18.46666645
-98.41666761,18.47499978
-98.42500094,18.47499978
-98.43333428,18.47499978
-98.44166761,18.47499978
-98.44166761,18.48333311
-98.45000094,18.48333311
-98.45000094,18.49166645
-98.45000094,18.49999978
-98.44166761,18.49999978
-98.43333428,18.49999978
-98.43333428,18.50833311
-98.42500094,18.50833311
-98.42500094,18.51666645
-98.41666761,18.51666645
-98.41666761,18.50833311
-98.40833428,18.50833311
-98.40833428,18.49999978
-98.40833428,18.49166645
-98.40000094,18.49166645
-98.40000094,18.48333311
-98.40833428,18.48333311
-98.40833428,18.47499978
</coordinates>
</LinearRing>
</outerBoundaryIs>
</Polygon>
<Polygon>
<outerBoundaryIs>
<LinearRing>
<coordinates>
-98.78333426,18.47499978
-98.77500093,18.47499978
-98.77500093,18.46666645
-98.78333426,18.46666645
-98.78333426,18.47499978
</coordinates>
</LinearRing>
</outerBoundaryIs>
</Polygon>
<Polygon>
<outerBoundaryIs>
<LinearRing>
<coordinates>
-99.11666758,18.47499978
-99.11666758,18.46666645
-99.12500091,18.46666645
-99.12500091,18.47499978
-99.12500091,18.48333311
-99.11666758,18.48333311
-99.11666758,18.47499978
</coordinates>
</LinearRing>
</outerBoundaryIs>
</Polygon>
<Polygon>
<outerBoundaryIs>
<LinearRing>
<coordinates>
-99.18333425,18.47499978
-99.18333425,18.46666645
-99.19166758,18.46666645
-99.20000091,18.46666645
-99.20000091,18.47499978
-99.20833424,18.47499978
-99.21666758,18.47499978
-99.21666758,18.48333311
-99.20833424,18.48333311
-99.20833424,18.49166645
-99.20000091,18.49166645
-99.19166758,18.49166645
-99.19166758,18.48333311
-99.18333425,18.48333311
-99.18333425,18.47499978
</coordinates>
</LinearRing>
</outerBoundaryIs>
</Polygon>
<Polygon>
<outerBoundaryIs>
<LinearRing>
<coordinates>
-98.98333425,18.47499978
-98.97500092,18.47499978
-98.97500092,18.46666645
-98.98333425,18.46666645
-98.98333425,18.47499978
</coordinates>
</LinearRing>
</outerBoundaryIs>
</Polygon>
<Polygon>
<outerBoundaryIs>
<LinearRing>
<coordinates>
-100.2833342,18.48333311
-100.27500087,18.48333311
-100.27500087,18.47499978
-100.2833342,18.47499978
-100.2833342,18.48333311
</coordinates>
</LinearRing>
</outerBoundaryIs>
</Polygon>
<Polygon>
<outerBoundaryIs>
<LinearRing>
<coordinates>
-99.26666758,18.48333311
-99.26666758,18.47499978
-99.27500091,18.47499978
-99.27500091,18.48333311
-99.28333424,18.48333311
-99.28333424,18.49166645
-99.27500091,18.49166645
-99.27500091,18.49999978
-99.26666758,18.49999978
-99.26666758,18.49166645
-99.26666758,18.48333311
</coordinates>
</LinearRing>
</outerBoundaryIs>
</Polygon>
<Polygon>
<outerBoundaryIs>
<LinearRing>
<coordinates>
-99.10833425,18.48333311
-99.10000092,18.48333311
-99.10000092,18.47499978
-99.10833425,18.47499978
-99.10833425,18.48333311
</coordinates>
</LinearRing>
</outerBoundaryIs>
</Polygon>
<Polygon>
<outerBoundaryIs>
<LinearRing>
<coordinates>
-99.05833425,18.44999978
-99.06666758,18.44999978
-99.06666758,18.44166645
-99.07500092,18.44166645
-99.08333425,18.44166645
-99.08333425,18.44999978
-99.08333425,18.45833311
-99.08333425,18.46666645
-99.08333425,18.47499978
-99.08333425,18.48333311
-99.08333425,18.49166645
-99.07500092,18.49166645
-99.07500092,18.49999978
-99.06666758,18.49999978
-99.05833425,18.49999978
-99.05000092,18.49999978
-99.05000092,18.49166645
-99.05000092,18.48333311
-99.05000092,18.47499978
-99.04166758,18.47499978
-99.04166758,18.46666645
-99.05000092,18.46666645
-99.05000092,18.45833311
-99.04166758,18.45833311
-99.04166758,18.44999978
-99.05000092,18.44999978
-99.05000092,18.44166645
-99.04166758,18.44166645
-99.04166758,18.43333312
-99.05000092,18.43333312
-99.05833425,18.43333312
-99.05833425,18.44166645
-99.05833425,18.44999978
</coordinates>
</LinearRing>
</outerBoundaryIs>
</Polygon>
<Polygon>
<outerBoundaryIs>
<LinearRing>
<coordinates>
-99.24166758,18.45833311
-99.23333424,18.45833311
-99.23333424,18.44999978
-99.24166758,18.44999978
-99.25000091,18.44999978
-99.25000091,18.45833311
-99.25000091,18.46666645
-99.25833424,18.46666645
-99.26666758,18.46666645
-99.26666758,18.47499978
-99.25833424,18.47499978
-99.25833424,18.48333311
-99.25833424,18.49166645
-99.25833424,18.49999978
-99.25833424,18.50833311
-99.25000091,18.50833311
-99.25000091,18.49999978
-99.25000091,18.49166645
-99.25000091,18.48333311
-99.25000091,18.47499978
-99.24166758,18.47499978
-99.23333424,18.47499978
-99.22500091,18.47499978
-99.22500091,18.46666645
-99.23333424,18.46666645
-99.24166758,18.46666645
-99.24166758,18.45833311
</coordinates>
</LinearRing>
</outerBoundaryIs>
</Polygon>
<Polygon>
<outerBoundaryIs>
<LinearRing>
<coordinates>
-99.41666757,18.46666645
-99.40833424,18.46666645
-99.40833424,18.47499978
-99.41666757,18.47499978
-99.41666757,18.48333311
-99.40833424,18.48333311
-99.40833424,18.49166645
-99.4000009,18.49166645
-99.39166757,18.49166645
-99.39166757,18.48333311
-99.4000009,18.48333311
-99.4000009,18.47499978
-99.4000009,18.46666645
-99.4000009,18.45833311
-99.40833424,18.45833311
-99.41666757,18.45833311
-99.41666757,18.46666645
</coordinates>
</LinearRing>
</outerBoundaryIs>
</Polygon>
<Polygon>
<outerBoundaryIs>
<LinearRing>
<coordinates>
-98.6416676,18.49166645
-98.63333427,18.49166645
-98.63333427,18.48333311
-98.6416676,18.48333311
-98.6416676,18.49166645
</coordinates>
</LinearRing>
</outerBoundaryIs>
</Polygon>
<Polygon>
<outerBoundaryIs>
<LinearRing>
<coordinates>
-98.49166761,18.49166645
-98.48333427,18.49166645
-98.48333427,18.48333311
-98.49166761,18.48333311
-98.49166761,18.49166645
</coordinates>
</LinearRing>
</outerBoundaryIs>
</Polygon>
<Polygon>
<outerBoundaryIs>
<LinearRing>
<coordinates>
-100.3083342,18.49166645
-100.30000087,18.49166645
-100.30000087,18.48333311
-100.3083342,18.48333311
-100.3083342,18.49166645
</coordinates>
</LinearRing>
</outerBoundaryIs>
</Polygon>
<Polygon>
<outerBoundaryIs>
<LinearRing>
<coordinates>
-99.34166757,18.49166645
-99.33333424,18.49166645
-99.33333424,18.48333311
-99.34166757,18.48333311
-99.34166757,18.49166645
</coordinates>
</LinearRing>
</outerBoundaryIs>
</Polygon>
<Polygon>
<outerBoundaryIs>
<LinearRing>
<coordinates>
-99.30000091,18.49166645
-99.29166757,18.49166645
-99.29166757,18.48333311
-99.30000091,18.48333311
-99.30000091,18.49166645
</coordinates>
</LinearRing>
</outerBoundaryIs>
</Polygon>
<Polygon>
<outerBoundaryIs>
<LinearRing>
<coordinates>
-98.67500093,18.42499978
-98.6666676,18.42499978
-98.6666676,18.41666645
-98.67500093,18.41666645
-98.67500093,18.42499978
</coordinates>
</LinearRing>
</outerBoundaryIs>
</Polygon>
<Polygon>
<outerBoundaryIs>
<LinearRing>
<coordinates>
-99.11666758,18.42499978
-99.10833425,18.42499978
-99.10833425,18.41666645
-99.11666758,18.41666645
-99.11666758,18.42499978
</coordinates>
</LinearRing>
</outerBoundaryIs>
</Polygon>
<Polygon>
<outerBoundaryIs>
<LinearRing>
<coordinates>
-99.10000092,18.42499978
-99.09166758,18.42499978
-99.08333425,18.42499978
-99.08333425,18.41666645
-99.09166758,18.41666645
-99.10000092,18.41666645
-99.10000092,18.42499978
</coordinates>
</LinearRing>
</outerBoundaryIs>
</Polygon>
<Polygon>
<outerBoundaryIs>
<LinearRing>
<coordinates>
-99.30000091,18.41666645
-99.30000091,18.40833312
-99.30833424,18.40833312
-99.30833424,18.41666645
-99.30833424,18.42499978
-99.30833424,18.43333312
-99.30000091,18.43333312
-99.29166757,18.43333312
-99.29166757,18.42499978
-99.29166757,18.41666645
-99.30000091,18.41666645
</coordinates>
</LinearRing>
</outerBoundaryIs>
</Polygon>
<Polygon>
<outerBoundaryIs>
<LinearRing>
<coordinates>
-99.32500091,18.42499978
-99.31666757,18.42499978
-99.31666757,18.41666645
-99.32500091,18.41666645
-99.33333424,18.41666645
-99.33333424,18.42499978
-99.33333424,18.43333312
-99.34166757,18.43333312
-99.34166757,18.44166645
-99.35000091,18.44166645
-99.35833424,18.44166645
-99.35833424,18.43333312
-99.35833424,18.42499978
-99.36666757,18.42499978
-99.36666757,18.43333312
-99.3750009,18.43333312
-99.3750009,18.42499978
-99.3750009,18.41666645
-99.36666757,18.41666645
-99.36666757,18.40833312
-99.36666757,18.39999978
-99.3750009,18.39999978
-99.38333424,18.39999978
-99.38333424,18.40833312
-99.38333424,18.41666645
-99.38333424,18.42499978
-99.39166757,18.42499978
-99.39166757,18.43333312
-99.38333424,18.43333312
-99.38333424,18.44166645
-99.38333424,18.44999978
-99.38333424,18.45833311
-99.38333424,18.46666645
-99.38333424,18.47499978
-99.3750009,18.47499978
-99.3750009,18.48333311
-99.36666757,18.48333311
-99.35833424,18.48333311
-99.35000091,18.48333311
-99.35000091,18.47499978
-99.35000091,18.46666645
-99.35000091,18.45833311
-99.34166757,18.45833311
-99.34166757,18.44999978
-99.33333424,18.44999978
-99.33333424,18.44166645
-99.32500091,18.44166645
-99.32500091,18.44999978
-99.31666757,18.44999978
-99.31666757,18.44166645
-99.31666757,18.43333312
-99.32500091,18.43333312
-99.32500091,18.42499978
</coordinates>
</LinearRing>
</outerBoundaryIs>
</Polygon>
<Polygon>
<outerBoundaryIs>
<LinearRing>
<coordinates>
-99.40833424,18.41666645
-99.41666757,18.41666645
-99.41666757,18.42499978
-99.41666757,18.43333312
-99.40833424,18.43333312
-99.40833424,18.42499978
-99.4000009,18.42499978
-99.4000009,18.41666645
-99.40833424,18.41666645
</coordinates>
</LinearRing>
</outerBoundaryIs>
</Polygon>
<Polygon>
<outerBoundaryIs>
<LinearRing>
<coordinates>
-99.08333425,18.39166645
-99.08333425,18.38333312
-99.09166758,18.38333312
-99.09166758,18.39166645
-99.10000092,18.39166645
-99.10833425,18.39166645
-99.10833425,18.39999978
-99.11666758,18.39999978
-99.11666758,18.40833312
-99.10833425,18.40833312
-99.10833425,18.41666645
-99.10000092,18.41666645
-99.10000092,18.40833312
-99.10000092,18.39999978
-99.09166758,18.39999978
-99.09166758,18.40833312
-99.08333425,18.40833312
-99.08333425,18.39999978
-99.07500092,18.39999978
-99.06666758,18.39999978
-99.06666758,18.39166645
-99.07500092,18.39166645
-99.08333425,18.39166645
</coordinates>
</LinearRing>
</outerBoundaryIs>
</Polygon>
<Polygon>
<outerBoundaryIs>
<LinearRing>
<coordinates>
-99.00000092,18.39999978
-99.00000092,18.39166645
-99.00833425,18.39166645
-99.00833425,18.39999978
-99.00833425,18.40833312
-99.00000092,18.40833312
-99.00000092,18.41666645
-99.00000092,18.42499978
-98.99166759,18.42499978
-98.99166759,18.41666645
-98.99166759,18.40833312
-98.99166759,18.39999978
-99.00000092,18.39999978
</coordinates>
</LinearRing>
</outerBoundaryIs>
</Polygon>
<Polygon>
<outerBoundaryIs>
<LinearRing>
<coordinates>
-98.47500094,18.38333312
-98.47500094,18.37499979
-98.48333427,18.37499979
-98.49166761,18.37499979
-98.50000094,18.37499979
-98.50000094,18.38333312
-98.49166761,18.38333312
-98.49166761,18.39166645
-98.50000094,18.39166645
-98.50000094,18.39999978
-98.49166761,18.39999978
-98.48333427,18.39999978
-98.48333427,18.40833312
-98.48333427,18.41666645
-98.48333427,18.42499978
-98.47500094,18.42499978
-98.47500094,18.41666645
-98.46666761,18.41666645
-98.46666761,18.40833312
-98.47500094,18.40833312
-98.47500094,18.39999978
-98.46666761,18.39999978
-98.46666761,18.39166645
-98.47500094,18.39166645
-98.47500094,18.38333312
</coordinates>
</LinearRing>
</outerBoundaryIs>
</Polygon>
<Polygon>
<outerBoundaryIs>
<LinearRing>
<coordinates>
-99.03333425,18.38333312
-99.03333425,18.37499979
-99.04166758,18.37499979
-99.04166758,18.38333312
-99.04166758,18.39166645
-99.04166758,18.39999978
-99.05000092,18.39999978
-99.05000092,18.39166645
-99.05000092,18.38333312
-99.05000092,18.37499979
-99.05833425,18.37499979
-99.05833425,18.38333312
-99.05833425,18.39166645
-99.05833425,18.39999978
-99.06666758,18.39999978
-99.06666758,18.40833312
-99.05833425,18.40833312
-99.05833425,18.41666645
-99.05000092,18.41666645
-99.05000092,18.42499978
-99.04166758,18.42499978
-99.04166758,18.43333312
-99.03333425,18.43333312
-99.03333425,18.42499978
-99.02500092,18.42499978
-99.02500092,18.41666645
-99.02500092,18.40833312
-99.02500092,18.39999978
-99.02500092,18.39166645
-99.02500092,18.38333312
-99.03333425,18.38333312
</coordinates>
</LinearRing>
</outerBoundaryIs>
</Polygon>
<Polygon>
<outerBoundaryIs>
<LinearRing>
<coordinates>
-98.70000093,18.43333312
-98.6916676,18.43333312
-98.6916676,18.42499978
-98.70000093,18.42499978
-98.70000093,18.43333312
</coordinates>
</LinearRing>
</outerBoundaryIs>
</Polygon>
<Polygon>
<outerBoundaryIs>
<LinearRing>
<coordinates>
-99.06666758,18.43333312
-99.05833425,18.43333312
-99.05833425,18.42499978
-99.06666758,18.42499978
-99.07500092,18.42499978
-99.07500092,18.43333312
-99.06666758,18.43333312
</coordinates>
</LinearRing>
</outerBoundaryIs>
</Polygon>
<Polygon>
<outerBoundaryIs>
<LinearRing>
<coordinates>
-99.17500091,18.43333312
-99.16666758,18.43333312
-99.16666758,18.42499978
-99.17500091,18.42499978
-99.17500091,18.43333312
</coordinates>
</LinearRing>
</outerBoundaryIs>
</Polygon>
<Polygon>
<outerBoundaryIs>
<LinearRing>
<coordinates>
-98.87500092,18.58333311
-98.86666759,18.58333311
-98.86666759,18.57499978
-98.87500092,18.57499978
-98.87500092,18.58333311
</coordinates>
</LinearRing>
</outerBoundaryIs>
</Polygon>
<Polygon>
<outerBoundaryIs>
<LinearRing>
<coordinates>
-98.75000093,18.58333311
-98.7416676,18.58333311
-98.7416676,18.57499978
-98.75000093,18.57499978
-98.75000093,18.58333311
</coordinates>
</LinearRing>
</outerBoundaryIs>
</Polygon>
<Polygon>
<outerBoundaryIs>
<LinearRing>
<coordinates>
-99.05000092,18.58333311
-99.04166758,18.58333311
-99.04166758,18.57499978
-99.05000092,18.57499978
-99.05000092,18.58333311
</coordinates>
</LinearRing>
</outerBoundaryIs>
</Polygon>
<Polygon>
<outerBoundaryIs>
<LinearRing>
<coordinates>
-100.2833342,18.58333311
-100.27500087,18.58333311
-100.27500087,18.57499978
-100.2833342,18.57499978
-100.2833342,18.58333311
</coordinates>
</LinearRing>
</outerBoundaryIs>
</Polygon>
<Polygon>
<outerBoundaryIs>
<LinearRing>
<coordinates>
-98.51666761,18.59166644
-98.50833427,18.59166644
-98.50833427,18.58333311
-98.51666761,18.58333311
-98.51666761,18.59166644
</coordinates>
</LinearRing>
</outerBoundaryIs>
</Polygon>
<Polygon>
<outerBoundaryIs>
<LinearRing>
<coordinates>
-99.30000091,18.59166644
-99.29166757,18.59166644
-99.29166757,18.58333311
-99.30000091,18.58333311
-99.30000091,18.59166644
</coordinates>
</LinearRing>
</outerBoundaryIs>
</Polygon>
<Polygon>
<outerBoundaryIs>
<LinearRing>
<coordinates>
-99.00000092,18.62499978
-98.99166759,18.62499978
-98.99166759,18.61666644
-99.00000092,18.61666644
-99.00000092,18.62499978
</coordinates>
</LinearRing>
</outerBoundaryIs>
</Polygon>
<Polygon>
<outerBoundaryIs>
<LinearRing>
<coordinates>
-99.15833425,18.62499978
-99.15000091,18.62499978
-99.15000091,18.61666644
-99.15833425,18.61666644
-99.15833425,18.62499978
</coordinates>
</LinearRing>
</outerBoundaryIs>
</Polygon>
<Polygon>
<outerBoundaryIs>
<LinearRing>
<coordinates>
-98.55833427,18.62499978
-98.55000094,18.62499978
-98.55000094,18.61666644
-98.55833427,18.61666644
-98.55833427,18.62499978
</coordinates>
</LinearRing>
</outerBoundaryIs>
</Polygon>
<Polygon>
<outerBoundaryIs>
<LinearRing>
<coordinates>
-98.60833427,18.63333311
-98.60000094,18.63333311
-98.60000094,18.62499978
-98.60833427,18.62499978
-98.60833427,18.63333311
</coordinates>
</LinearRing>
</outerBoundaryIs>
</Polygon>
<Polygon>
<outerBoundaryIs>
<LinearRing>
<coordinates>
-99.15000091,18.63333311
-99.14166758,18.63333311
-99.14166758,18.62499978
-99.15000091,18.62499978
-99.15000091,18.63333311
</coordinates>
</LinearRing>
</outerBoundaryIs>
</Polygon>
<Polygon>
<outerBoundaryIs>
<LinearRing>
<coordinates>
-99.15833425,18.63333311
-99.15833425,18.62499978
-99.16666758,18.62499978
-99.16666758,18.63333311
-99.16666758,18.64166644
-99.15833425,18.64166644
-99.15833425,18.63333311
</coordinates>
</LinearRing>
</outerBoundaryIs>
</Polygon>
<Polygon>
<outerBoundaryIs>
<LinearRing>
<coordinates>
-99.25833424,18.63333311
-99.25000091,18.63333311
-99.25000091,18.62499978
-99.25833424,18.62499978
-99.25833424,18.63333311
</coordinates>
</LinearRing>
</outerBoundaryIs>
</Polygon>
<Polygon>
<outerBoundaryIs>
<LinearRing>
<coordinates>
-99.28333424,18.63333311
-99.27500091,18.63333311
-99.27500091,18.62499978
-99.28333424,18.62499978
-99.28333424,18.63333311
</coordinates>
</LinearRing>
</outerBoundaryIs>
</Polygon>
<Polygon>
<outerBoundaryIs>
<LinearRing>
<coordinates>
-98.63333427,18.64166644
-98.62500093,18.64166644
-98.62500093,18.63333311
-98.63333427,18.63333311
-98.63333427,18.64166644
</coordinates>
</LinearRing>
</outerBoundaryIs>
</Polygon>
<Polygon>
<outerBoundaryIs>
<LinearRing>
<coordinates>
-98.93333426,18.64166644
-98.92500092,18.64166644
-98.92500092,18.63333311
-98.93333426,18.63333311
-98.93333426,18.64166644
</coordinates>
</LinearRing>
</outerBoundaryIs>
</Polygon>
<Polygon>
<outerBoundaryIs>
<LinearRing>
<coordinates>
-98.49166761,18.60833311
-98.48333427,18.60833311
-98.47500094,18.60833311
-98.47500094,18.61666644
-98.48333427,18.61666644
-98.48333427,18.62499978
-98.47500094,18.62499978
-98.47500094,18.63333311
-98.46666761,18.63333311
-98.46666761,18.62499978
-98.46666761,18.61666644
-98.45833427,18.61666644
-98.45833427,18.60833311
-98.45000094,18.60833311
-98.45000094,18.59999978
-98.45833427,18.59999978
-98.45833427,18.59166644
-98.45000094,18.59166644
-98.45000094,18.58333311
-98.45833427,18.58333311
-98.46666761,18.58333311
-98.47500094,18.58333311
-98.47500094,18.59166644
-98.47500094,18.59999978
-98.48333427,18.59999978
-98.49166761,18.59999978
-98.49166761,18.60833311
</coordinates>
</LinearRing>
</outerBoundaryIs>
</Polygon>
<Polygon>
<outerBoundaryIs>
<LinearRing>
<coordinates>
-99.27500091,18.60833311
-99.26666758,18.60833311
-99.26666758,18.59999978
-99.27500091,18.59999978
-99.27500091,18.60833311
</coordinates>
</LinearRing>
</outerBoundaryIs>
</Polygon>
<Polygon>
<outerBoundaryIs>
<LinearRing>
<coordinates>
-99.5500009,18.60833311
-99.54166756,18.60833311
-99.54166756,18.59999978
-99.5500009,18.59999978
-99.5500009,18.60833311
</coordinates>
</LinearRing>
</outerBoundaryIs>
</Polygon>
<Polygon>
<outerBoundaryIs>
<LinearRing>
<coordinates>
-99.85000089,18.60833311
-99.84166755,18.60833311
-99.84166755,18.59999978
-99.85000089,18.59999978
-99.85833422,18.59999978
-99.85833422,18.60833311
-99.85000089,18.60833311
</coordinates>
</LinearRing>
</outerBoundaryIs>
</Polygon>
<Polygon>
<outerBoundaryIs>
<LinearRing>
<coordinates>
-98.84166759,18.59166644
-98.84166759,18.58333311
-98.85000093,18.58333311
-98.85000093,18.59166644
-98.85833426,18.59166644
-98.85833426,18.59999978
-98.85000093,18.59999978
-98.84166759,18.59999978
-98.84166759,18.59166644
</coordinates>
</LinearRing>
</outerBoundaryIs>
</Polygon>
<Polygon>
<outerBoundaryIs>
<LinearRing>
<coordinates>
-98.87500092,18.59166644
-98.87500092,18.58333311
-98.88333426,18.58333311
-98.88333426,18.59166644
-98.88333426,18.59999978
-98.89166759,18.59999978
-98.89166759,18.60833311
-98.88333426,18.60833311
-98.87500092,18.60833311
-98.87500092,18.59999978
-98.86666759,18.59999978
-98.86666759,18.59166644
-98.87500092,18.59166644
</coordinates>
</LinearRing>
</outerBoundaryIs>
</Polygon>
<Polygon>
<outerBoundaryIs>
<LinearRing>
<coordinates>
-99.18333425,18.59999978
-99.18333425,18.59166644
-99.19166758,18.59166644
-99.19166758,18.59999978
-99.20000091,18.59999978
-99.20000091,18.60833311
-99.19166758,18.60833311
-99.19166758,18.61666644
-99.18333425,18.61666644
-99.18333425,18.62499978
-99.17500091,18.62499978
-99.17500091,18.61666644
-99.16666758,18.61666644
-99.16666758,18.60833311
-99.17500091,18.60833311
-99.18333425,18.60833311
-99.18333425,18.59999978
</coordinates>
</LinearRing>
</outerBoundaryIs>
</Polygon>
<Polygon>
<outerBoundaryIs>
<LinearRing>
<coordinates>
-99.36666757,18.59999978
-99.36666757,18.59166644
-99.3750009,18.59166644
-99.3750009,18.59999978
-99.38333424,18.59999978
-99.38333424,18.60833311
-99.3750009,18.60833311
-99.36666757,18.60833311
-99.36666757,18.59999978
</coordinates>
</LinearRing>
</outerBoundaryIs>
</Polygon>
<Polygon>
<outerBoundaryIs>
<LinearRing>
<coordinates>
-98.55833427,18.59999978
-98.55000094,18.59999978
-98.55000094,18.59166644
-98.55833427,18.59166644
-98.55833427,18.59999978
</coordinates>
</LinearRing>
</outerBoundaryIs>
</Polygon>
<Polygon>
<outerBoundaryIs>
<LinearRing>
<coordinates>
-98.53333427,18.59999978
-98.53333427,18.59166644
-98.5416676,18.59166644
-98.5416676,18.59999978
-98.5416676,18.60833311
-98.53333427,18.60833311
-98.53333427,18.59999978
</coordinates>
</LinearRing>
</outerBoundaryIs>
</Polygon>
<Polygon>
<outerBoundaryIs>
<LinearRing>
<coordinates>
-98.62500093,18.59999978
-98.6166676,18.59999978
-98.6166676,18.59166644
-98.62500093,18.59166644
-98.62500093,18.59999978
</coordinates>
</LinearRing>
</outerBoundaryIs>
</Polygon>
<Polygon>
<outerBoundaryIs>
<LinearRing>
<coordinates>
-99.50833423,18.60833311
-99.5000009,18.60833311
-99.5000009,18.59999978
-99.50833423,18.59999978
-99.50833423,18.60833311
</coordinates>
</LinearRing>
</outerBoundaryIs>
</Polygon>
<Polygon>
<outerBoundaryIs>
<LinearRing>
<coordinates>
-99.29166757,18.60833311
-99.28333424,18.60833311
-99.28333424,18.59999978
-99.29166757,18.59999978
-99.29166757,18.60833311
</coordinates>
</LinearRing>
</outerBoundaryIs>
</Polygon>
<Polygon>
<outerBoundaryIs>
<LinearRing>
<coordinates>
-98.60000094,18.61666644
-98.5916676,18.61666644
-98.5916676,18.60833311
-98.60000094,18.60833311
-98.60000094,18.61666644
</coordinates>
</LinearRing>
</outerBoundaryIs>
</Polygon>
<Polygon>
<outerBoundaryIs>
<LinearRing>
<coordinates>
-99.35000091,18.61666644
-99.34166757,18.61666644
-99.34166757,18.60833311
-99.35000091,18.60833311
-99.35000091,18.61666644
</coordinates>
</LinearRing>
</outerBoundaryIs>
</Polygon>
<Polygon>
<outerBoundaryIs>
<LinearRing>
<coordinates>
-99.28333424,18.61666644
-99.27500091,18.61666644
-99.27500091,18.60833311
-99.28333424,18.60833311
-99.28333424,18.61666644
</coordinates>
</LinearRing>
</outerBoundaryIs>
</Polygon>
<Polygon>
<outerBoundaryIs>
<LinearRing>
<coordinates>
-99.25000091,18.61666644
-99.24166758,18.61666644
-99.24166758,18.60833311
-99.25000091,18.60833311
-99.25000091,18.61666644
</coordinates>
</LinearRing>
</outerBoundaryIs>
</Polygon>
<Polygon>
<outerBoundaryIs>
<LinearRing>
<coordinates>
-98.77500093,18.61666644
-98.7666676,18.61666644
-98.7666676,18.60833311
-98.77500093,18.60833311
-98.78333426,18.60833311
-98.78333426,18.61666644
-98.77500093,18.61666644
</coordinates>
</LinearRing>
</outerBoundaryIs>
</Polygon>
<Polygon>
<outerBoundaryIs>
<LinearRing>
<coordinates>
-99.31666757,18.61666644
-99.30833424,18.61666644
-99.30833424,18.60833311
-99.31666757,18.60833311
-99.32500091,18.60833311
-99.33333424,18.60833311
-99.33333424,18.61666644
-99.32500091,18.61666644
-99.32500091,18.62499978
-99.32500091,18.63333311
-99.31666757,18.63333311
-99.31666757,18.62499978
-99.31666757,18.61666644
</coordinates>
</LinearRing>
</outerBoundaryIs>
</Polygon>
<Polygon>
<outerBoundaryIs>
<LinearRing>
<coordinates>
-98.89166759,18.61666644
-98.89166759,18.60833311
-98.90000092,18.60833311
-98.90833426,18.60833311
-98.90833426,18.61666644
-98.90833426,18.62499978
-98.90000092,18.62499978
-98.89166759,18.62499978
-98.89166759,18.61666644
</coordinates>
</LinearRing>
</outerBoundaryIs>
</Polygon>
<Polygon>
<outerBoundaryIs>
<LinearRing>
<coordinates>
-98.77500093,18.67499977
-98.7666676,18.67499977
-98.7666676,18.66666644
-98.77500093,18.66666644
-98.77500093,18.67499977
</coordinates>
</LinearRing>
</outerBoundaryIs>
</Polygon>
<Polygon>
<outerBoundaryIs>
<LinearRing>
<coordinates>
-98.6166676,18.67499977
-98.60833427,18.67499977
-98.60833427,18.66666644
-98.6166676,18.66666644
-98.6166676,18.67499977
</coordinates>
</LinearRing>
</outerBoundaryIs>
</Polygon>
<Polygon>
<outerBoundaryIs>
<LinearRing>
<coordinates>
-98.53333427,18.67499977
-98.52500094,18.67499977
-98.52500094,18.66666644
-98.53333427,18.66666644
-98.53333427,18.67499977
</coordinates>
</LinearRing>
</outerBoundaryIs>
</Polygon>
<Polygon>
<outerBoundaryIs>
<LinearRing>
<coordinates>
-99.45833423,18.67499977
-99.4500009,18.67499977
-99.4500009,18.66666644
-99.45833423,18.66666644
-99.46666757,18.66666644
-99.46666757,18.67499977
-99.45833423,18.67499977
</coordinates>
</LinearRing>
</outerBoundaryIs>
</Polygon>
<Polygon>
<outerBoundaryIs>
<LinearRing>
<coordinates>
-99.24166758,18.67499977
-99.24166758,18.66666644
-99.25000091,18.66666644
-99.25833424,18.66666644
-99.25833424,18.67499977
-99.25000091,18.67499977
-99.25000091,18.68333311
-99.25000091,18.69166644
-99.24166758,18.69166644
-99.24166758,18.68333311
-99.24166758,18.67499977
</coordinates>
</LinearRing>
</outerBoundaryIs>
</Polygon>
<Polygon>
<outerBoundaryIs>
<LinearRing>
<coordinates>
-98.80833426,18.68333311
-98.80000093,18.68333311
-98.79166759,18.68333311
-98.79166759,18.67499977
-98.80000093,18.67499977
-98.80833426,18.67499977
-98.80833426,18.68333311
</coordinates>
</LinearRing>
</outerBoundaryIs>
</Polygon>
<Polygon>
<outerBoundaryIs>
<LinearRing>
<coordinates>
-99.21666758,18.68333311
-99.20833424,18.68333311
-99.20833424,18.67499977
-99.21666758,18.67499977
-99.21666758,18.68333311
</coordinates>
</LinearRing>
</outerBoundaryIs>
</Polygon>
<Polygon>
<outerBoundaryIs>
<LinearRing>
<coordinates>
-99.4500009,18.68333311
-99.44166757,18.68333311
-99.44166757,18.67499977
-99.4500009,18.67499977
-99.4500009,18.68333311
</coordinates>
</LinearRing>
</outerBoundaryIs>
</Polygon>
<Polygon>
<outerBoundaryIs>
<LinearRing>
<coordinates>
-98.78333426,18.69166644
-98.77500093,18.69166644
-98.77500093,18.68333311
-98.78333426,18.68333311
-98.78333426,18.69166644
</coordinates>
</LinearRing>
</outerBoundaryIs>
</Polygon>
<Polygon>
<outerBoundaryIs>
<LinearRing>
<coordinates>
-98.7166676,18.69166644
-98.70833426,18.69166644
-98.70833426,18.68333311
-98.7166676,18.68333311
-98.7166676,18.69166644
</coordinates>
</LinearRing>
</outerBoundaryIs>
</Polygon>
<Polygon>
<outerBoundaryIs>
<LinearRing>
<coordinates>
-98.6916676,18.69166644
-98.68333427,18.69166644
-98.68333427,18.68333311
-98.6916676,18.68333311
-98.6916676,18.69166644
</coordinates>
</LinearRing>
</outerBoundaryIs>
</Polygon>
<Polygon>
<outerBoundaryIs>
<LinearRing>
<coordinates>
-99.22500091,18.69166644
-99.21666758,18.69166644
-99.21666758,18.68333311
-99.22500091,18.68333311
-99.22500091,18.69166644
</coordinates>
</LinearRing>
</outerBoundaryIs>
</Polygon>
<Polygon>
<outerBoundaryIs>
<LinearRing>
<coordinates>
-98.26666762,18.71666644
-98.25833428,18.71666644
-98.25000095,18.71666644
-98.25000095,18.70833311
-98.25833428,18.70833311
-98.26666762,18.70833311
-98.26666762,18.71666644
</coordinates>
</LinearRing>
</outerBoundaryIs>
</Polygon>
<Polygon>
<outerBoundaryIs>
<LinearRing>
<coordinates>
-99.00000092,18.72499977
-98.99166759,18.72499977
-98.99166759,18.71666644
-99.00000092,18.71666644
-99.00000092,18.72499977
</coordinates>
</LinearRing>
</outerBoundaryIs>
</Polygon>
<Polygon>
<outerBoundaryIs>
<LinearRing>
<coordinates>
-98.90833426,18.72499977
-98.90000092,18.72499977
-98.89166759,18.72499977
-98.88333426,18.72499977
-98.88333426,18.71666644
-98.89166759,18.71666644
-98.90000092,18.71666644
-98.90833426,18.71666644
-98.90833426,18.72499977
</coordinates>
</LinearRing>
</outerBoundaryIs>
</Polygon>
<Polygon>
<outerBoundaryIs>
<LinearRing>
<coordinates>
-99.4000009,18.7333331
-99.39166757,18.7333331
-99.39166757,18.72499977
-99.4000009,18.72499977
-99.40833424,18.72499977
-99.40833424,18.7333331
-99.4000009,18.7333331
</coordinates>
</LinearRing>
</outerBoundaryIs>
</Polygon>
<Polygon>
<outerBoundaryIs>
<LinearRing>
<coordinates>
-99.32500091,18.7333331
-99.31666757,18.7333331
-99.31666757,18.72499977
-99.32500091,18.72499977
-99.33333424,18.72499977
-99.33333424,18.7333331
-99.32500091,18.7333331
</coordinates>
</LinearRing>
</outerBoundaryIs>
</Polygon>
<Polygon>
<outerBoundaryIs>
<LinearRing>
<coordinates>
-99.36666757,18.7333331
-99.35833424,18.7333331
-99.35833424,18.72499977
-99.36666757,18.72499977
-99.36666757,18.7333331
</coordinates>
</LinearRing>
</outerBoundaryIs>
</Polygon>
<Polygon>
<outerBoundaryIs>
<LinearRing>
<coordinates>
-98.95833425,18.7333331
-98.95000092,18.7333331
-98.95000092,18.72499977
-98.95833425,18.72499977
-98.96666759,18.72499977
-98.96666759,18.7333331
-98.95833425,18.7333331
</coordinates>
</LinearRing>
</outerBoundaryIs>
</Polygon>
<Polygon>
<outerBoundaryIs>
<LinearRing>
<coordinates>
-99.76666756,18.7333331
-99.75833422,18.7333331
-99.75833422,18.72499977
-99.76666756,18.72499977
-99.76666756,18.7333331
</coordinates>
</LinearRing>
</outerBoundaryIs>
</Polygon>
<Polygon>
<outerBoundaryIs>
<LinearRing>
<coordinates>
-99.4000009,18.67499977
-99.39166757,18.67499977
-99.39166757,18.66666644
-99.4000009,18.66666644
-99.40833424,18.66666644
-99.40833424,18.67499977
-99.40833424,18.68333311
-99.40833424,18.69166644
-99.41666757,18.69166644
-99.4250009,18.69166644
-99.43333424,18.69166644
-99.43333424,18.69999977
-99.44166757,18.69999977
-99.44166757,18.70833311
-99.44166757,18.71666644
-99.4500009,18.71666644
-99.4500009,18.72499977
-99.44166757,18.72499977
-99.44166757,18.7333331
-99.43333424,18.7333331
-99.43333424,18.72499977
-99.4250009,18.72499977
-99.4250009,18.71666644
-99.41666757,18.71666644
-99.41666757,18.70833311
-99.40833424,18.70833311
-99.40833424,18.69999977
-99.4000009,18.69999977
-99.4000009,18.69166644
-99.4000009,18.68333311
-99.4000009,18.67499977
</coordinates>
</LinearRing>
</outerBoundaryIs>
</Polygon>
<Polygon>
<outerBoundaryIs>
<LinearRing>
<coordinates>
-98.70000093,18.69999977
-98.70000093,18.69166644
-98.70833426,18.69166644
-98.70833426,18.69999977
-98.70833426,18.70833311
-98.70000093,18.70833311
-98.70000093,18.69999977
</coordinates>
</LinearRing>
</outerBoundaryIs>
</Polygon>
<Polygon>
<outerBoundaryIs>
<LinearRing>
<coordinates>
-98.6416676,18.69999977
-98.63333427,18.69999977
-98.63333427,18.69166644
-98.6416676,18.69166644
-98.6416676,18.69999977
</coordinates>
</LinearRing>
</outerBoundaryIs>
</Polygon>
<Polygon>
<outerBoundaryIs>
<LinearRing>
<coordinates>
-98.81666759,18.69999977
-98.80833426,18.69999977
-98.80833426,18.69166644
-98.81666759,18.69166644
-98.81666759,18.69999977
</coordinates>
</LinearRing>
</outerBoundaryIs>
</Polygon>
<Polygon>
<outerBoundaryIs>
<LinearRing>
<coordinates>
-98.72500093,18.69999977
-98.7166676,18.69999977
-98.7166676,18.69166644
-98.72500093,18.69166644
-98.72500093,18.69999977
</coordinates>
</LinearRing>
</outerBoundaryIs>
</Polygon>
<Polygon>
<outerBoundaryIs>
<LinearRing>
<coordinates>
-98.90000092,18.69999977
-98.89166759,18.69999977
-98.89166759,18.69166644
-98.90000092,18.69166644
-98.90000092,18.69999977
</coordinates>
</LinearRing>
</outerBoundaryIs>
</Polygon>
<Polygon>
<outerBoundaryIs>
<LinearRing>
<coordinates>
-99.45833423,18.69999977
-99.4500009,18.69999977
-99.4500009,18.69166644
-99.45833423,18.69166644
-99.45833423,18.69999977
</coordinates>
</LinearRing>
</outerBoundaryIs>
</Polygon>
<Polygon>
<outerBoundaryIs>
<LinearRing>
<coordinates>
-99.17500091,18.69999977
-99.17500091,18.69166644
-99.18333425,18.69166644
-99.18333425,18.69999977
-99.18333425,18.70833311
-99.17500091,18.70833311
-99.17500091,18.69999977
</coordinates>
</LinearRing>
</outerBoundaryIs>
</Polygon>
<Polygon>
<outerBoundaryIs>
<LinearRing>
<coordinates>
-99.45833423,18.71666644
-99.45833423,18.70833311
-99.46666757,18.70833311
-99.46666757,18.71666644
-99.4750009,18.71666644
-99.4750009,18.72499977
-99.46666757,18.72499977
-99.45833423,18.72499977
-99.45833423,18.71666644
</coordinates>
</LinearRing>
</outerBoundaryIs>
</Polygon>
<Polygon>
<outerBoundaryIs>
<LinearRing>
<coordinates>
-99.10833425,18.58333311
-99.10833425,18.57499978
-99.11666758,18.57499978
-99.11666758,18.58333311
-99.12500091,18.58333311
-99.12500091,18.59166644
-99.12500091,18.59999978
-99.11666758,18.59999978
-99.11666758,18.60833311
-99.11666758,18.61666644
-99.12500091,18.61666644
-99.12500091,18.62499978
-99.13333425,18.62499978
-99.13333425,18.63333311
-99.13333425,18.64166644
-99.13333425,18.64999977
-99.13333425,18.65833311
-99.12500091,18.65833311
-99.11666758,18.65833311
-99.11666758,18.64999977
-99.10833425,18.64999977
-99.10833425,18.64166644
-99.10000092,18.64166644
-99.10000092,18.63333311
-99.10000092,18.62499978
-99.10000092,18.61666644
-99.09166758,18.61666644
-99.09166758,18.60833311
-99.09166758,18.59999978
-99.08333425,18.59999978
-99.08333425,18.59166644
-99.08333425,18.58333311
-99.07500092,18.58333311
-99.07500092,18.57499978
-99.08333425,18.57499978
-99.09166758,18.57499978
-99.09166758,18.58333311
-99.10000092,18.58333311
-99.10833425,18.58333311
</coordinates>
</LinearRing>
</outerBoundaryIs>
<innerBoundaryIs>
<LinearRing>
<coordinates>
-99.11666758,18.59999978
-99.11666758,18.59166644
-99.10833425,18.59166644
-99.10833425,18.59999978
-99.11666758,18.59999978
</coordinates>
</LinearRing>
</innerBoundaryIs>
</Polygon>
<Polygon>
<outerBoundaryIs>
<LinearRing>
<coordinates>
-98.35000095,18.65833311
-98.34166761,18.65833311
-98.34166761,18.64999977
-98.35000095,18.64999977
-98.35000095,18.65833311
</coordinates>
</LinearRing>
</outerBoundaryIs>
</Polygon>
<Polygon>
<outerBoundaryIs>
<LinearRing>
<coordinates>
-98.37500094,18.64999977
-98.36666761,18.64999977
-98.36666761,18.64166644
-98.37500094,18.64166644
-98.37500094,18.64999977
</coordinates>
</LinearRing>
</outerBoundaryIs>
</Polygon>
<Polygon>
<outerBoundaryIs>
<LinearRing>
<coordinates>
-98.7666676,18.64999977
-98.7666676,18.64166644
-98.77500093,18.64166644
-98.77500093,18.64999977
-98.77500093,18.65833311
-98.7666676,18.65833311
-98.7666676,18.64999977
</coordinates>
</LinearRing>
</outerBoundaryIs>
</Polygon>
<Polygon>
<outerBoundaryIs>
<LinearRing>
<coordinates>
-98.83333426,18.64999977
-98.82500093,18.64999977
-98.82500093,18.64166644
-98.83333426,18.64166644
-98.83333426,18.64999977
</coordinates>
</LinearRing>
</outerBoundaryIs>
</Polygon>
<Polygon>
<outerBoundaryIs>
<LinearRing>
<coordinates>
-98.90000092,18.65833311
-98.89166759,18.65833311
-98.89166759,18.64999977
-98.90000092,18.64999977
-98.90000092,18.65833311
</coordinates>
</LinearRing>
</outerBoundaryIs>
</Polygon>
<Polygon>
<outerBoundaryIs>
<LinearRing>
<coordinates>
-99.19166758,18.64999977
-99.20000091,18.64999977
-99.20000091,18.65833311
-99.20000091,18.66666644
-99.19166758,18.66666644
-99.19166758,18.67499977
-99.19166758,18.68333311
-99.19166758,18.69166644
-99.18333425,18.69166644
-99.18333425,18.68333311
-99.18333425,18.67499977
-99.18333425,18.66666644
-99.18333425,18.65833311
-99.18333425,18.64999977
-99.19166758,18.64999977
</coordinates>
</LinearRing>
</outerBoundaryIs>
</Polygon>
<Polygon>
<outerBoundaryIs>
<LinearRing>
<coordinates>
-99.27500091,18.65833311
-99.26666758,18.65833311
-99.26666758,18.64999977
-99.27500091,18.64999977
-99.27500091,18.65833311
</coordinates>
</LinearRing>
</outerBoundaryIs>
</Polygon>
<Polygon>
<outerBoundaryIs>
<LinearRing>
<coordinates>
-99.55833423,18.64166644
-99.55833423,18.63333311
-99.56666756,18.63333311
-99.56666756,18.64166644
-99.56666756,18.64999977
-99.55833423,18.64999977
-99.55833423,18.64166644
</coordinates>
</LinearRing>
</outerBoundaryIs>
</Polygon>
<Polygon>
<outerBoundaryIs>
<LinearRing>
<coordinates>
-99.20833424,18.61666644
-99.20833424,18.60833311
-99.21666758,18.60833311
-99.21666758,18.61666644
-99.22500091,18.61666644
-99.23333424,18.61666644
-99.24166758,18.61666644
-99.24166758,18.62499978
-99.24166758,18.63333311
-99.23333424,18.63333311
-99.23333424,18.64166644
-99.23333424,18.64999977
-99.22500091,18.64999977
-99.22500091,18.65833311
-99.22500091,18.66666644
-99.21666758,18.66666644
-99.20833424,18.66666644
-99.20833424,18.65833311
-99.21666758,18.65833311
-99.21666758,18.64999977
-99.21666758,18.64166644
-99.20833424,18.64166644
-99.20833424,18.63333311
-99.20833424,18.62499978
-99.20833424,18.61666644
</coordinates>
</LinearRing>
</outerBoundaryIs>
<innerBoundaryIs>
<LinearRing>
<coordinates>
-99.22500091,18.63333311
-99.22500091,18.62499978
-99.21666758,18.62499978
-99.21666758,18.63333311
-99.22500091,18.63333311
</coordinates>
</LinearRing>
</innerBoundaryIs>
</Polygon>
<Polygon>
<outerBoundaryIs>
<LinearRing>
<coordinates>
-99.15833425,18.66666644
-99.15000091,18.66666644
-99.15000091,18.65833311
-99.15833425,18.65833311
-99.15833425,18.66666644
</coordinates>
</LinearRing>
</outerBoundaryIs>
</Polygon>
<Polygon>
<outerBoundaryIs>
<LinearRing>
<coordinates>
-99.48333423,18.66666644
-99.4750009,18.66666644
-99.4750009,18.65833311
-99.48333423,18.65833311
-99.48333423,18.66666644
</coordinates>
</LinearRing>
</outerBoundaryIs>
</Polygon>
<Polygon>
<outerBoundaryIs>
<LinearRing>
<coordinates>
-98.83333426,18.66666644
-98.83333426,18.65833311
-98.84166759,18.65833311
-98.84166759,18.66666644
-98.85000093,18.66666644
-98.85000093,18.67499977
-98.84166759,18.67499977
-98.84166759,18.68333311
-98.83333426,18.68333311
-98.82500093,18.68333311
-98.82500093,18.67499977
-98.82500093,18.66666644
-98.83333426,18.66666644
</coordinates>
</LinearRing>
</outerBoundaryIs>
</Polygon>
<Polygon>
<outerBoundaryIs>
<LinearRing>
<coordinates>
-98.18333429,18.76666644
-98.17500095,18.76666644
-98.17500095,18.7583331
-98.18333429,18.7583331
-98.18333429,18.76666644
</coordinates>
</LinearRing>
</outerBoundaryIs>
</Polygon>
<Polygon>
<outerBoundaryIs>
<LinearRing>
<coordinates>
-99.36666757,18.76666644
-99.35833424,18.76666644
-99.35833424,18.7583331
-99.36666757,18.7583331
-99.36666757,18.76666644
</coordinates>
</LinearRing>
</outerBoundaryIs>
</Polygon>
<Polygon>
<outerBoundaryIs>
<LinearRing>
<coordinates>
-99.28333424,18.76666644
-99.27500091,18.76666644
-99.27500091,18.7583331
-99.28333424,18.7583331
-99.29166757,18.7583331
-99.29166757,18.76666644
-99.29166757,18.77499977
-99.28333424,18.77499977
-99.28333424,18.76666644
</coordinates>
</LinearRing>
</outerBoundaryIs>
</Polygon>
<Polygon>
<outerBoundaryIs>
<LinearRing>
<coordinates>
-98.88333426,18.76666644
-98.87500092,18.76666644
-98.87500092,18.7583331
-98.88333426,18.7583331
-98.88333426,18.76666644
</coordinates>
</LinearRing>
</outerBoundaryIs>
</Polygon>
<Polygon>
<outerBoundaryIs>
<LinearRing>
<coordinates>
-98.84166759,18.7833331
-98.83333426,18.7833331
-98.83333426,18.77499977
-98.84166759,18.77499977
-98.85000093,18.77499977
-98.85833426,18.77499977
-98.85833426,18.7833331
-98.85000093,18.7833331
-98.84166759,18.7833331
</coordinates>
</LinearRing>
</outerBoundaryIs>
</Polygon>
<Polygon>
<outerBoundaryIs>
<LinearRing>
<coordinates>
-99.21666758,18.7833331
-99.20833424,18.7833331
-99.20833424,18.77499977
-99.21666758,18.77499977
-99.21666758,18.7833331
</coordinates>
</LinearRing>
</outerBoundaryIs>
</Polygon>
<Polygon>
<outerBoundaryIs>
<LinearRing>
<coordinates>
-99.75000089,18.81666643
-99.74166756,18.81666643
-99.74166756,18.8083331
-99.75000089,18.8083331
-99.75000089,18.81666643
</coordinates>
</LinearRing>
</outerBoundaryIs>
</Polygon>
<Polygon>
<outerBoundaryIs>
<LinearRing>
<coordinates>
-99.09166758,18.79166644
-99.09166758,18.7833331
-99.10000092,18.7833331
-99.10000092,18.79166644
-99.10000092,18.79999977
-99.09166758,18.79999977
-99.09166758,18.79166644
</coordinates>
</LinearRing>
</outerBoundaryIs>
</Polygon>
<Polygon>
<outerBoundaryIs>
<LinearRing>
<coordinates>
-99.20833424,18.79166644
-99.20000091,18.79166644
-99.20000091,18.7833331
-99.20833424,18.7833331
-99.20833424,18.79166644
</coordinates>
</LinearRing>
</outerBoundaryIs>
</Polygon>
<Polygon>
<outerBoundaryIs>
<LinearRing>
<coordinates>
-98.90833426,18.79166644
-98.90000092,18.79166644
-98.90000092,18.7833331
-98.90833426,18.7833331
-98.90833426,18.79166644
</coordinates>
</LinearRing>
</outerBoundaryIs>
</Polygon>
<Polygon>
<outerBoundaryIs>
<LinearRing>
<coordinates>
-98.94166759,18.79166644
-98.93333426,18.79166644
-98.93333426,18.7833331
-98.94166759,18.7833331
-98.94166759,18.79166644
</coordinates>
</LinearRing>
</outerBoundaryIs>
</Polygon>
<Polygon>
<outerBoundaryIs>
<LinearRing>
<coordinates>
-99.72500089,18.79999977
-99.71666756,18.79999977
-99.71666756,18.79166644
-99.72500089,18.79166644
-99.72500089,18.79999977
</coordinates>
</LinearRing>
</outerBoundaryIs>
</Polygon>
<Polygon>
<outerBoundaryIs>
<LinearRing>
<coordinates>
-98.87500092,18.79999977
-98.86666759,18.79999977
-98.86666759,18.79166644
-98.87500092,18.79166644
-98.87500092,18.79999977
</coordinates>
</LinearRing>
</outerBoundaryIs>
</Polygon>
<Polygon>
<outerBoundaryIs>
<LinearRing>
<coordinates>
-98.87500092,18.8083331
-98.87500092,18.79999977
-98.88333426,18.79999977
-98.88333426,18.8083331
-98.89166759,18.8083331
-98.89166759,18.81666643
-98.88333426,18.81666643
-98.87500092,18.81666643
-98.87500092,18.8083331
</coordinates>
</LinearRing>
</outerBoundaryIs>
</Polygon>
<Polygon>
<outerBoundaryIs>
<LinearRing>
<coordinates>
-99.76666756,18.8083331
-99.75833422,18.8083331
-99.75833422,18.79999977
-99.76666756,18.79999977
-99.76666756,18.8083331
</coordinates>
</LinearRing>
</outerBoundaryIs>
</Polygon>
<Polygon>
<outerBoundaryIs>
<LinearRing>
<coordinates>
-100.14166754,18.8083331
-100.13333421,18.8083331
-100.13333421,18.79999977
-100.14166754,18.79999977
-100.14166754,18.8083331
</coordinates>
</LinearRing>
</outerBoundaryIs>
</Polygon>
<Polygon>
<outerBoundaryIs>
<LinearRing>
<coordinates>
-100.10000088,18.84999977
-100.09166754,18.84999977
-100.09166754,18.84166643
-100.10000088,18.84166643
-100.10000088,18.84999977
</coordinates>
</LinearRing>
</outerBoundaryIs>
</Polygon>
<Polygon>
<outerBoundaryIs>
<LinearRing>
<coordinates>
-100.13333421,18.84999977
-100.12500087,18.84999977
-100.12500087,18.84166643
-100.13333421,18.84166643
-100.13333421,18.84999977
</coordinates>
</LinearRing>
</outerBoundaryIs>
</Polygon>
<Polygon>
<outerBoundaryIs>
<LinearRing>
<coordinates>
-99.72500089,18.8583331
-99.71666756,18.8583331
-99.71666756,18.84999977
-99.72500089,18.84999977
-99.72500089,18.8583331
</coordinates>
</LinearRing>
</outerBoundaryIs>
</Polygon>
<Polygon>
<outerBoundaryIs>
<LinearRing>
<coordinates>
-99.63333423,18.86666643
-99.62500089,18.86666643
-99.62500089,18.8583331
-99.63333423,18.8583331
-99.63333423,18.86666643
</coordinates>
</LinearRing>
</outerBoundaryIs>
</Polygon>
<Polygon>
<outerBoundaryIs>
<LinearRing>
<coordinates>
-100.16666754,18.89999976
-100.15833421,18.89999976
-100.15833421,18.89166643
-100.16666754,18.89166643
-100.17500087,18.89166643
-100.17500087,18.89999976
-100.17500087,18.9083331
-100.16666754,18.9083331
-100.16666754,18.89999976
</coordinates>
</LinearRing>
</outerBoundaryIs>
</Polygon>
<Polygon>
<outerBoundaryIs>
<LinearRing>
<coordinates>
-100.15000087,18.89999976
-100.14166754,18.89999976
-100.14166754,18.89166643
-100.15000087,18.89166643
-100.15000087,18.89999976
</coordinates>
</LinearRing>
</outerBoundaryIs>
</Polygon>
<Polygon>
<outerBoundaryIs>
<LinearRing>
<coordinates>
-98.98333425,18.9083331
-98.97500092,18.9083331
-98.97500092,18.89999976
-98.98333425,18.89999976
-98.98333425,18.9083331
</coordinates>
</LinearRing>
</outerBoundaryIs>
</Polygon>
<Polygon>
<outerBoundaryIs>
<LinearRing>
<coordinates>
-99.25833424,18.9083331
-99.25000091,18.9083331
-99.25000091,18.89999976
-99.25833424,18.89999976
-99.25833424,18.9083331
</coordinates>
</LinearRing>
</outerBoundaryIs>
</Polygon>
<Polygon>
<outerBoundaryIs>
<LinearRing>
<coordinates>
-100.19166754,18.9083331
-100.18333421,18.9083331
-100.18333421,18.89999976
-100.19166754,18.89999976
-100.19166754,18.9083331
</coordinates>
</LinearRing>
</outerBoundaryIs>
</Polygon>
<Polygon>
<outerBoundaryIs>
<LinearRing>
<coordinates>
-99.03333425,18.9583331
-99.02500092,18.9583331
-99.02500092,18.94999976
-99.03333425,18.94999976
-99.03333425,18.9583331
</coordinates>
</LinearRing>
</outerBoundaryIs>
</Polygon>
<Polygon>
<outerBoundaryIs>
<LinearRing>
<coordinates>
-99.06666758,18.97499976
-99.05833425,18.97499976
-99.05833425,18.96666643
-99.06666758,18.96666643
-99.06666758,18.97499976
</coordinates>
</LinearRing>
</outerBoundaryIs>
</Polygon>
<Polygon>
<outerBoundaryIs>
<LinearRing>
<coordinates>
-100.25000087,18.97499976
-100.24166754,18.97499976
-100.24166754,18.96666643
-100.25000087,18.96666643
-100.25000087,18.97499976
</coordinates>
</LinearRing>
</outerBoundaryIs>
</Polygon>
<Polygon>
<outerBoundaryIs>
<LinearRing>
<coordinates>
-100.20000087,18.97499976
-100.19166754,18.97499976
-100.19166754,18.96666643
-100.20000087,18.96666643
-100.20000087,18.97499976
</coordinates>
</LinearRing>
</outerBoundaryIs>
</Polygon>
<Polygon>
<outerBoundaryIs>
<LinearRing>
<coordinates>
-100.31666753,18.94166643
-100.31666753,18.9333331
-100.32500087,18.9333331
-100.32500087,18.94166643
-100.32500087,18.94999976
-100.31666753,18.94999976
-100.3083342,18.94999976
-100.3083342,18.94166643
-100.31666753,18.94166643
</coordinates>
</LinearRing>
</outerBoundaryIs>
</Polygon>
<Polygon>
<outerBoundaryIs>
<LinearRing>
<coordinates>
-100.18333421,18.94999976
-100.18333421,18.94166643
-100.19166754,18.94166643
-100.20000087,18.94166643
-100.20000087,18.94999976
-100.19166754,18.94999976
-100.19166754,18.9583331
-100.18333421,18.9583331
-100.18333421,18.94999976
</coordinates>
</LinearRing>
</outerBoundaryIs>
</Polygon>
<Polygon>
<outerBoundaryIs>
<LinearRing>
<coordinates>
-100.24166754,18.9333331
-100.24166754,18.92499976
-100.25000087,18.92499976
-100.2583342,18.92499976
-100.2583342,18.9333331
-100.2583342,18.94166643
-100.26666754,18.94166643
-100.26666754,18.94999976
-100.27500087,18.94999976
-100.2833342,18.94999976
-100.2833342,18.9583331
-100.29166753,18.9583331
-100.29166753,18.96666643
-100.30000087,18.96666643
-100.30000087,18.97499976
-100.29166753,18.97499976
-100.2833342,18.97499976
-100.2833342,18.96666643
-100.27500087,18.96666643
-100.27500087,18.9583331
-100.26666754,18.9583331
-100.2583342,18.9583331
-100.2583342,18.96666643
-100.25000087,18.96666643
-100.25000087,18.9583331
-100.24166754,18.9583331
-100.24166754,18.96666643
-100.2333342,18.96666643
-100.2333342,18.97499976
-100.22500087,18.97499976
-100.21666754,18.97499976
-100.21666754,18.96666643
-100.2083342,18.96666643
-100.20000087,18.96666643
-100.20000087,18.9583331
-100.2083342,18.9583331
-100.2083342,18.94999976
-100.2083342,18.94166643
-100.20000087,18.94166643
-100.20000087,18.9333331
-100.2083342,18.9333331
-100.21666754,18.9333331
-100.21666754,18.94166643
-100.22500087,18.94166643
-100.22500087,18.94999976
-100.2333342,18.94999976
-100.24166754,18.94999976
-100.25000087,18.94999976
-100.25000087,18.94166643
-100.24166754,18.94166643
-100.24166754,18.9333331
</coordinates>
</LinearRing>
</outerBoundaryIs>
<innerBoundaryIs>
<LinearRing>
<coordinates>
-100.21666754,18.96666643
-100.22500087,18.96666643
-100.22500087,18.9583331
-100.21666754,18.9583331
-100.21666754,18.96666643
</coordinates>
</LinearRing>
</innerBoundaryIs>
</Polygon>
<Polygon>
<outerBoundaryIs>
<LinearRing>
<coordinates>
-100.16666754,18.91666643
-100.15833421,18.91666643
-100.15833421,18.9083331
-100.16666754,18.9083331
-100.16666754,18.91666643
</coordinates>
</LinearRing>
</outerBoundaryIs>
</Polygon>
<Polygon>
<outerBoundaryIs>
<LinearRing>
<coordinates>
-100.29166753,18.92499976
-100.2833342,18.92499976
-100.2833342,18.91666643
-100.29166753,18.91666643
-100.30000087,18.91666643
-100.30000087,18.92499976
-100.29166753,18.92499976
</coordinates>
</LinearRing>
</outerBoundaryIs>
</Polygon>
<Polygon>
<outerBoundaryIs>
<LinearRing>
<coordinates>
-100.15000087,18.91666643
-100.14166754,18.91666643
-100.14166754,18.9083331
-100.15000087,18.9083331
-100.15000087,18.91666643
</coordinates>
</LinearRing>
</outerBoundaryIs>
</Polygon>
<Polygon>
<outerBoundaryIs>
<LinearRing>
<coordinates>
-99.41666757,18.89999976
-99.41666757,18.89166643
-99.4250009,18.89166643
-99.43333424,18.89166643
-99.43333424,18.89999976
-99.44166757,18.89999976
-99.4500009,18.89999976
-99.4500009,18.9083331
-99.44166757,18.9083331
-99.44166757,18.91666643
-99.43333424,18.91666643
-99.4250009,18.91666643
-99.41666757,18.91666643
-99.41666757,18.9083331
-99.41666757,18.89999976
</coordinates>
</LinearRing>
</outerBoundaryIs>
</Polygon>
<Polygon>
<outerBoundaryIs>
<LinearRing>
<coordinates>
-98.94166759,18.9083331
-98.94166759,18.89999976
-98.95000092,18.89999976
-98.95833425,18.89999976
-98.95833425,18.9083331
-98.96666759,18.9083331
-98.97500092,18.9083331
-98.97500092,18.91666643
-98.98333425,18.91666643
-98.98333425,18.92499976
-98.97500092,18.92499976
-98.97500092,18.9333331
-98.98333425,18.9333331
-98.99166759,18.9333331
-99.00000092,18.9333331
-99.00000092,18.94166643
-99.00000092,18.94999976
-98.99166759,18.94999976
-98.98333425,18.94999976
-98.97500092,18.94999976
-98.96666759,18.94999976
-98.96666759,18.94166643
-98.95833425,18.94166643
-98.95833425,18.9333331
-98.95000092,18.9333331
-98.95000092,18.92499976
-98.94166759,18.92499976
-98.94166759,18.9333331
-98.93333426,18.9333331
-98.93333426,18.92499976
-98.93333426,18.91666643
-98.92500092,18.91666643
-98.92500092,18.9083331
-98.93333426,18.9083331
-98.94166759,18.9083331
</coordinates>
</LinearRing>
</outerBoundaryIs>
</Polygon>
<Polygon>
<outerBoundaryIs>
<LinearRing>
<coordinates>
-98.92500092,18.92499976
-98.91666759,18.92499976
-98.91666759,18.91666643
-98.92500092,18.91666643
-98.92500092,18.92499976
</coordinates>
</LinearRing>
</outerBoundaryIs>
</Polygon>
<Polygon>
<outerBoundaryIs>
<LinearRing>
<coordinates>
-99.44166757,18.9333331
-99.43333424,18.9333331
-99.43333424,18.92499976
-99.44166757,18.92499976
-99.44166757,18.9333331
</coordinates>
</LinearRing>
</outerBoundaryIs>
</Polygon>
<Polygon>
<outerBoundaryIs>
<LinearRing>
<coordinates>
-99.6000009,18.87499976
-99.59166756,18.87499976
-99.59166756,18.86666643
-99.6000009,18.86666643
-99.6000009,18.87499976
</coordinates>
</LinearRing>
</outerBoundaryIs>
</Polygon>
<Polygon>
<outerBoundaryIs>
<LinearRing>
<coordinates>
-98.96666759,18.87499976
-98.96666759,18.86666643
-98.97500092,18.86666643
-98.97500092,18.87499976
-98.98333425,18.87499976
-98.98333425,18.8833331
-98.98333425,18.89166643
-98.97500092,18.89166643
-98.96666759,18.89166643
-98.95833425,18.89166643
-98.95833425,18.8833331
-98.95833425,18.87499976
-98.96666759,18.87499976
</coordinates>
</LinearRing>
</outerBoundaryIs>
</Polygon>
<Polygon>
<outerBoundaryIs>
<LinearRing>
<coordinates>
-98.90000092,18.87499976
-98.89166759,18.87499976
-98.89166759,18.86666643
-98.90000092,18.86666643
-98.90000092,18.87499976
</coordinates>
</LinearRing>
</outerBoundaryIs>
</Polygon>
<Polygon>
<outerBoundaryIs>
<LinearRing>
<coordinates>
-98.90833426,18.8833331
-98.90000092,18.8833331
-98.90000092,18.87499976
-98.90833426,18.87499976
-98.90833426,18.8833331
</coordinates>
</LinearRing>
</outerBoundaryIs>
</Polygon>
<Polygon>
<outerBoundaryIs>
<LinearRing>
<coordinates>
-99.60833423,18.8583331
-99.60833423,18.84999977
-99.61666756,18.84999977
-99.61666756,18.8583331
-99.61666756,18.86666643
-99.61666756,18.87499976
-99.60833423,18.87499976
-99.60833423,18.86666643
-99.60833423,18.8583331
</coordinates>
</LinearRing>
</outerBoundaryIs>
</Polygon>
<Polygon>
<outerBoundaryIs>
<LinearRing>
<coordinates>
-99.75000089,18.8833331
-99.74166756,18.8833331
-99.74166756,18.87499976
-99.75000089,18.87499976
-99.75000089,18.8833331
</coordinates>
</LinearRing>
</outerBoundaryIs>
</Polygon>
<Polygon>
<outerBoundaryIs>
<LinearRing>
<coordinates>
-100.13333421,18.89166643
-100.12500087,18.89166643
-100.12500087,18.8833331
-100.13333421,18.8833331
-100.13333421,18.89166643
</coordinates>
</LinearRing>
</outerBoundaryIs>
</Polygon>
<Polygon>
<outerBoundaryIs>
<LinearRing>
<coordinates>
-99.41666757,18.89166643
-99.40833424,18.89166643
-99.40833424,18.89999976
-99.4000009,18.89999976
-99.4000009,18.89166643
-99.4000009,18.8833331
-99.40833424,18.8833331
-99.41666757,18.8833331
-99.41666757,18.89166643
</coordinates>
</LinearRing>
</outerBoundaryIs>
</Polygon>
<Polygon>
<outerBoundaryIs>
<LinearRing>
<coordinates>
-99.34166757,18.89166643
-99.33333424,18.89166643
-99.33333424,18.8833331
-99.34166757,18.8833331
-99.34166757,18.89166643
</coordinates>
</LinearRing>
</outerBoundaryIs>
</Polygon>
<Polygon>
<outerBoundaryIs>
<LinearRing>
<coordinates>
-100.2333342,18.89166643
-100.2333342,18.8833331
-100.24166754,18.8833331
-100.24166754,18.89166643
-100.24166754,18.89999976
-100.24166754,18.9083331
-100.2333342,18.9083331
-100.2333342,18.91666643
-100.2333342,18.92499976
-100.2333342,18.9333331
-100.22500087,18.9333331
-100.21666754,18.9333331
-100.21666754,18.92499976
-100.2083342,18.92499976
-100.2083342,18.91666643
-100.20000087,18.91666643
-100.19166754,18.91666643
-100.19166754,18.9083331
-100.20000087,18.9083331
-100.20000087,18.89999976
-100.2083342,18.89999976
-100.21666754,18.89999976
-100.21666754,18.89166643
-100.21666754,18.8833331
-100.22500087,18.8833331
-100.22500087,18.89166643
-100.2333342,18.89166643
</coordinates>
</LinearRing>
</outerBoundaryIs>
</Polygon>
<Polygon>
<outerBoundaryIs>
<LinearRing>
<coordinates>
-98.95000092,18.79166644
-98.95000092,18.7833331
-98.95833425,18.7833331
-98.96666759,18.7833331
-98.96666759,18.79166644
-98.96666759,18.79999977
-98.95833425,18.79999977
-98.95833425,18.8083331
-98.96666759,18.8083331
-98.96666759,18.81666643
-98.95833425,18.81666643
-98.95833425,18.82499977
-98.96666759,18.82499977
-98.96666759,18.8333331
-98.95833425,18.8333331
-98.95000092,18.8333331
-98.95000092,18.84166643
-98.95000092,18.84999977
-98.95833425,18.84999977
-98.96666759,18.84999977
-98.96666759,18.8583331
-98.96666759,18.86666643
-98.95833425,18.86666643
-98.95000092,18.86666643
-98.95000092,18.87499976
-98.94166759,18.87499976
-98.93333426,18.87499976
-98.93333426,18.8833331
-98.92500092,18.8833331
-98.91666759,18.8833331
-98.91666759,18.87499976
-98.91666759,18.86666643
-98.91666759,18.8583331
-98.92500092,18.8583331
-98.93333426,18.8583331
-98.93333426,18.84999977
-98.93333426,18.84166643
-98.93333426,18.8333331
-98.94166759,18.8333331
-98.94166759,18.82499977
-98.93333426,18.82499977
-98.92500092,18.82499977
-98.91666759,18.82499977
-98.91666759,18.81666643
-98.91666759,18.8083331
-98.90833426,18.8083331
-98.90000092,18.8083331
-98.90000092,18.79999977
-98.90833426,18.79999977
-98.90833426,18.79166644
-98.91666759,18.79166644
-98.92500092,18.79166644
-98.93333426,18.79166644
-98.93333426,18.79999977
-98.94166759,18.79999977
-98.94166759,18.79166644
-98.95000092,18.79166644
</coordinates>
</LinearRing>
</outerBoundaryIs>
<innerBoundaryIs>
<LinearRing>
<coordinates>
-98.95000092,18.86666643
-98.95000092,18.8583331
-98.94166759,18.8583331
-98.94166759,18.86666643
-98.95000092,18.86666643
</coordinates>
</LinearRing>
</innerBoundaryIs>
</Polygon>
<Polygon>
<outerBoundaryIs>
<LinearRing>
<coordinates>
-99.03333425,18.8333331
-99.03333425,18.82499977
-99.04166758,18.82499977
-99.04166758,18.8333331
-99.04166758,18.84166643
-99.05000092,18.84166643
-99.05000092,18.84999977
-99.04166758,18.84999977
-99.03333425,18.84999977
-99.03333425,18.84166643
-99.03333425,18.8333331
</coordinates>
</LinearRing>
</outerBoundaryIs>
</Polygon>
<Polygon>
<outerBoundaryIs>
<LinearRing>
<coordinates>
-100.15000087,18.82499977
-100.14166754,18.82499977
-100.14166754,18.81666643
-100.15000087,18.81666643
-100.15000087,18.82499977
</coordinates>
</LinearRing>
</outerBoundaryIs>
</Polygon>
<Polygon>
<outerBoundaryIs>
<LinearRing>
<coordinates>
-99.58333423,18.84166643
-99.5750009,18.84166643
-99.5750009,18.8333331
-99.58333423,18.8333331
-99.58333423,18.84166643
</coordinates>
</LinearRing>
</outerBoundaryIs>
</Polygon>
<Polygon>
<outerBoundaryIs>
<LinearRing>
<coordinates>
-99.67500089,18.84166643
-99.67500089,18.8333331
-99.68333423,18.8333331
-99.68333423,18.84166643
-99.68333423,18.84999977
-99.69166756,18.84999977
-99.69166756,18.8583331
-99.68333423,18.8583331
-99.67500089,18.8583331
-99.67500089,18.84999977
-99.66666756,18.84999977
-99.66666756,18.84166643
-99.67500089,18.84166643
</coordinates>
</LinearRing>
</outerBoundaryIs>
</Polygon>
<Polygon>
<outerBoundaryIs>
<LinearRing>
<coordinates>
-99.80833422,18.84166643
-99.80833422,18.8333331
-99.81666755,18.8333331
-99.81666755,18.84166643
-99.82500089,18.84166643
-99.82500089,18.84999977
-99.81666755,18.84999977
-99.80833422,18.84999977
-99.80833422,18.84166643
</coordinates>
</LinearRing>
</outerBoundaryIs>
</Polygon>
<Polygon>
<outerBoundaryIs>
<LinearRing>
<coordinates>
-99.11666758,18.74999977
-99.11666758,18.74166644
-99.10833425,18.74166644
-99.10833425,18.74999977
-99.10833425,18.7583331
-99.10833425,18.76666644
-99.10833425,18.77499977
-99.10833425,18.7833331
-99.10000092,18.7833331
-99.10000092,18.77499977
-99.09166758,18.77499977
-99.08333425,18.77499977
-99.07500092,18.77499977
-99.07500092,18.7833331
-99.07500092,18.79166644
-99.08333425,18.79166644
-99.08333425,18.79999977
-99.08333425,18.8083331
-99.07500092,18.8083331
-99.07500092,18.81666643
-99.07500092,18.82499977
-99.07500092,18.8333331
-99.08333425,18.8333331
-99.08333425,18.84166643
-99.08333425,18.84999977
-99.07500092,18.84999977
-99.07500092,18.8583331
-99.07500092,18.86666643
-99.08333425,18.86666643
-99.08333425,18.87499976
-99.08333425,18.8833331
-99.07500092,18.8833331
-99.07500092,18.89166643
-99.06666758,18.89166643
-99.06666758,18.89999976
-99.05833425,18.89999976
-99.05000092,18.89999976
-99.05000092,18.89166643
-99.04166758,18.89166643
-99.04166758,18.8833331
-99.05000092,18.8833331
-99.05000092,18.87499976
-99.05833425,18.87499976
-99.06666758,18.87499976
-99.06666758,18.86666643
-99.05833425,18.86666643
-99.05833425,18.8583331
-99.05833425,18.84999977
-99.05833425,18.84166643
-99.05833425,18.8333331
-99.05833425,18.82499977
-99.05833425,18.81666643
-99.05833425,18.8083331
-99.05833425,18.79999977
-99.05833425,18.79166644
-99.05000092,18.79166644
-99.05000092,18.7833331
-99.04166758,18.7833331
-99.04166758,18.77499977
-99.03333425,18.77499977
-99.02500092,18.77499977
-99.02500092,18.76666644
-99.02500092,18.7583331
-99.02500092,18.74999977
-99.02500092,18.74166644
-99.02500092,18.7333331
-99.03333425,18.7333331
-99.04166758,18.7333331
-99.04166758,18.72499977
-99.03333425,18.72499977
-99.02500092,18.72499977
-99.02500092,18.71666644
-99.01666759,18.71666644
-99.01666759,18.70833311
-99.01666759,18.69999977
-99.00833425,18.69999977
-99.00833425,18.69166644
-99.00833425,18.68333311
-99.00833425,18.67499977
-99.01666759,18.67499977
-99.01666759,18.66666644
-99.02500092,18.66666644
-99.02500092,18.67499977
-99.03333425,18.67499977
-99.03333425,18.68333311
-99.04166758,18.68333311
-99.04166758,18.67499977
-99.05000092,18.67499977
-99.05833425,18.67499977
-99.05833425,18.66666644
-99.05833425,18.65833311
-99.05000092,18.65833311
-99.05000092,18.64999977
-99.05833425,18.64999977
-99.06666758,18.64999977
-99.06666758,18.65833311
-99.07500092,18.65833311
-99.07500092,18.66666644
-99.07500092,18.67499977
-99.06666758,18.67499977
-99.06666758,18.68333311
-99.07500092,18.68333311
-99.08333425,18.68333311
-99.08333425,18.69166644
-99.09166758,18.69166644
-99.09166758,18.69999977
-99.10000092,18.69999977
-99.10833425,18.69999977
-99.11666758,18.69999977
-99.11666758,18.69166644
-99.11666758,18.68333311
-99.11666758,18.67499977
-99.12500091,18.67499977
-99.13333425,18.67499977
-99.14166758,18.67499977
-99.15000091,18.67499977
-99.15000091,18.68333311
-99.14166758,18.68333311
-99.13333425,18.68333311
-99.12500091,18.68333311
-99.12500091,18.69166644
-99.12500091,18.69999977
-99.13333425,18.69999977
-99.13333425,18.70833311
-99.13333425,18.71666644
-99.14166758,18.71666644
-99.14166758,18.72499977
-99.14166758,18.7333331
-99.15000091,18.7333331
-99.15000091,18.74166644
-99.15833425,18.74166644
-99.15833425,18.74999977
-99.16666758,18.74999977
-99.16666758,18.74166644
-99.17500091,18.74166644
-99.17500091,18.74999977
-99.18333425,18.74999977
-99.18333425,18.7583331
-99.18333425,18.76666644
-99.19166758,18.76666644
-99.19166758,18.77499977
-99.18333425,18.77499977
-99.17500091,18.77499977
-99.17500091,18.7833331
-99.17500091,18.79166644
-99.18333425,18.79166644
-99.18333425,18.79999977
-99.19166758,18.79999977
-99.20000091,18.79999977
-99.20833424,18.79999977
-99.20833424,18.8083331
-99.20833424,18.81666643
-99.20000091,18.81666643
-99.19166758,18.81666643
-99.18333425,18.81666643
-99.18333425,18.8083331
-99.17500091,18.8083331
-99.16666758,18.8083331
-99.16666758,18.81666643
-99.16666758,18.82499977
-99.16666758,18.8333331
-99.15833425,18.8333331
-99.15833425,18.84166643
-99.15833425,18.84999977
-99.15833425,18.8583331
-99.16666758,18.8583331
-99.16666758,18.86666643
-99.17500091,18.86666643
-99.17500091,18.8583331
-99.17500091,18.84999977
-99.17500091,18.84166643
-99.17500091,18.8333331
-99.18333425,18.8333331
-99.18333425,18.82499977
-99.19166758,18.82499977
-99.20000091,18.82499977
-99.20000091,18.8333331
-99.20000091,18.84166643
-99.20833424,18.84166643
-99.21666758,18.84166643
-99.22500091,18.84166643
-99.23333424,18.84166643
-99.23333424,18.8333331
-99.22500091,18.8333331
-99.22500091,18.82499977
-99.22500091,18.81666643
-99.22500091,18.8083331
-99.22500091,18.79999977
-99.22500091,18.79166644
-99.23333424,18.79166644
-99.23333424,18.79999977
-99.24166758,18.79999977
-99.24166758,18.8083331
-99.25000091,18.8083331
-99.25833424,18.8083331
-99.26666758,18.8083331
-99.26666758,18.81666643
-99.26666758,18.82499977
-99.26666758,18.8333331
-99.26666758,18.84166643
-99.25833424,18.84166643
-99.25833424,18.84999977
-99.25000091,18.84999977
-99.24166758,18.84999977
-99.24166758,18.8583331
-99.25000091,18.8583331
-99.25833424,18.8583331
-99.26666758,18.8583331
-99.26666758,18.84999977
-99.27500091,18.84999977
-99.28333424,18.84999977
-99.29166757,18.84999977
-99.29166757,18.84166643
-99.29166757,18.8333331
-99.30000091,18.8333331
-99.30000091,18.82499977
-99.29166757,18.82499977
-99.29166757,18.81666643
-99.28333424,18.81666643
-99.28333424,18.8083331
-99.28333424,18.79999977
-99.27500091,18.79999977
-99.26666758,18.79999977
-99.25833424,18.79999977
-99.25833424,18.79166644
-99.25833424,18.7833331
-99.25000091,18.7833331
-99.25000091,18.79166644
-99.24166758,18.79166644
-99.24166758,18.7833331
-99.23333424,18.7833331
-99.22500091,18.7833331
-99.22500091,18.77499977
-99.22500091,18.76666644
-99.23333424,18.76666644
-99.23333424,18.77499977
-99.24166758,18.77499977
-99.24166758,18.76666644
-99.25000091,18.76666644
-99.25000091,18.7583331
-99.25833424,18.7583331
-99.25833424,18.76666644
-99.26666758,18.76666644
-99.27500091,18.76666644
-99.27500091,18.77499977
-99.28333424,18.77499977
-99.28333424,18.7833331
-99.29166757,18.7833331
-99.30000091,18.7833331
-99.30833424,18.7833331
-99.31666757,18.7833331
-99.32500091,18.7833331
-99.32500091,18.79166644
-99.31666757,18.79166644
-99.31666757,18.79999977
-99.32500091,18.79999977
-99.33333424,18.79999977
-99.33333424,18.8083331
-99.34166757,18.8083331
-99.34166757,18.79999977
-99.35000091,18.79999977
-99.35833424,18.79999977
-99.35833424,18.8083331
-99.36666757,18.8083331
-99.36666757,18.79999977
-99.36666757,18.79166644
-99.36666757,18.7833331
-99.3750009,18.7833331
-99.3750009,18.79166644
-99.38333424,18.79166644
-99.38333424,18.79999977
-99.38333424,18.8083331
-99.38333424,18.81666643
-99.38333424,18.82499977
-99.38333424,18.8333331
-99.38333424,18.84166643
-99.39166757,18.84166643
-99.39166757,18.8333331
-99.4000009,18.8333331
-99.4000009,18.82499977
-99.40833424,18.82499977
-99.40833424,18.81666643
-99.40833424,18.8083331
-99.4000009,18.8083331
-99.4000009,18.79999977
-99.4000009,18.79166644
-99.4000009,18.7833331
-99.4000009,18.77499977
-99.4000009,18.76666644
-99.4000009,18.7583331
-99.40833424,18.7583331
-99.40833424,18.76666644
-99.41666757,18.76666644
-99.41666757,18.77499977
-99.4250009,18.77499977
-99.4250009,18.7833331
-99.43333424,18.7833331
-99.43333424,18.77499977
-99.43333424,18.76666644
-99.44166757,18.76666644
-99.4500009,18.76666644
-99.45833423,18.76666644
-99.46666757,18.76666644
-99.46666757,18.77499977
-99.4750009,18.77499977
-99.4750009,18.76666644
-99.4750009,18.7583331
-99.48333423,18.7583331
-99.48333423,18.74999977
-99.48333423,18.74166644
-99.49166757,18.74166644
-99.49166757,18.7333331
-99.49166757,18.72499977
-99.49166757,18.71666644
-99.49166757,18.70833311
-99.48333423,18.70833311
-99.48333423,18.69999977
-99.4750009,18.69999977
-99.4750009,18.69166644
-99.4750009,18.68333311
-99.48333423,18.68333311
-99.48333423,18.67499977
-99.48333423,18.66666644
-99.49166757,18.66666644
-99.5000009,18.66666644
-99.5000009,18.65833311
-99.49166757,18.65833311
-99.48333423,18.65833311
-99.48333423,18.64999977
-99.48333423,18.64166644
-99.4750009,18.64166644
-99.46666757,18.64166644
-99.46666757,18.64999977
-99.45833423,18.64999977
-99.45833423,18.64166644
-99.45833423,18.63333311
-99.45833423,18.62499978
-99.46666757,18.62499978
-99.4750009,18.62499978
-99.48333423,18.62499978
-99.49166757,18.62499978
-99.5000009,18.62499978
-99.5000009,18.63333311
-99.5000009,18.64166644
-99.50833423,18.64166644
-99.51666757,18.64166644
-99.51666757,18.63333311
-99.51666757,18.62499978
-99.50833423,18.62499978
-99.50833423,18.61666644
-99.50833423,18.60833311
-99.51666757,18.60833311
-99.5250009,18.60833311
-99.5250009,18.61666644
-99.53333423,18.61666644
-99.53333423,18.62499978
-99.54166756,18.62499978
-99.54166756,18.61666644
-99.5500009,18.61666644
-99.5500009,18.62499978
-99.5500009,18.63333311
-99.5500009,18.64166644
-99.54166756,18.64166644
-99.54166756,18.64999977
-99.5500009,18.64999977
-99.5500009,18.65833311
-99.55833423,18.65833311
-99.55833423,18.66666644
-99.56666756,18.66666644
-99.56666756,18.65833311
-99.5750009,18.65833311
-99.58333423,18.65833311
-99.59166756,18.65833311
-99.6000009,18.65833311
-99.6000009,18.66666644
-99.60833423,18.66666644
-99.61666756,18.66666644
-99.62500089,18.66666644
-99.63333423,18.66666644
-99.63333423,18.67499977
-99.64166756,18.67499977
-99.65000089,18.67499977
-99.65833423,18.67499977
-99.65833423,18.68333311
-99.66666756,18.68333311
-99.66666756,18.69166644
-99.66666756,18.69999977
-99.67500089,18.69999977
-99.67500089,18.69166644
-99.68333423,18.69166644
-99.68333423,18.68333311
-99.67500089,18.68333311
-99.67500089,18.67499977
-99.68333423,18.67499977
-99.69166756,18.67499977
-99.69166756,18.68333311
-99.70000089,18.68333311
-99.70833422,18.68333311
-99.71666756,18.68333311
-99.71666756,18.69166644
-99.72500089,18.69166644
-99.73333422,18.69166644
-99.73333422,18.69999977
-99.74166756,18.69999977
-99.75000089,18.69999977
-99.75000089,18.70833311
-99.75833422,18.70833311
-99.75833422,18.71666644
-99.75833422,18.72499977
-99.75000089,18.72499977
-99.75000089,18.7333331
-99.75833422,18.7333331
-99.75833422,18.74166644
-99.76666756,18.74166644
-99.76666756,18.74999977
-99.76666756,18.7583331
-99.76666756,18.76666644
-99.75833422,18.76666644
-99.75000089,18.76666644
-99.74166756,18.76666644
-99.73333422,18.76666644
-99.73333422,18.7583331
-99.73333422,18.74999977
-99.73333422,18.74166644
-99.72500089,18.74166644
-99.71666756,18.74166644
-99.70833422,18.74166644
-99.70000089,18.74166644
-99.70000089,18.7333331
-99.69166756,18.7333331
-99.69166756,18.74166644
-99.69166756,18.74999977
-99.70000089,18.74999977
-99.70000089,18.7583331
-99.70833422,18.7583331
-99.70833422,18.76666644
-99.71666756,18.76666644
-99.71666756,18.77499977
-99.71666756,18.7833331
-99.70833422,18.7833331
-99.70833422,18.79166644
-99.70000089,18.79166644
-99.69166756,18.79166644
-99.68333423,18.79166644
-99.68333423,18.79999977
-99.69166756,18.79999977
-99.69166756,18.8083331
-99.68333423,18.8083331
-99.67500089,18.8083331
-99.67500089,18.81666643
-99.66666756,18.81666643
-99.66666756,18.82499977
-99.66666756,18.8333331
-99.66666756,18.84166643
-99.65833423,18.84166643
-99.65833423,18.84999977
-99.66666756,18.84999977
-99.66666756,18.8583331
-99.65833423,18.8583331
-99.65000089,18.8583331
-99.64166756,18.8583331
-99.63333423,18.8583331
-99.63333423,18.84999977
-99.62500089,18.84999977
-99.62500089,18.84166643
-99.61666756,18.84166643
-99.61666756,18.8333331
-99.60833423,18.8333331
-99.6000009,18.8333331
-99.6000009,18.82499977
-99.59166756,18.82499977
-99.58333423,18.82499977
-99.5750009,18.82499977
-99.56666756,18.82499977
-99.56666756,18.8333331
-99.56666756,18.84166643
-99.5750009,18.84166643
-99.5750009,18.84999977
-99.58333423,18.84999977
-99.58333423,18.8583331
-99.5750009,18.8583331
-99.5750009,18.86666643
-99.56666756,18.86666643
-99.55833423,18.86666643
-99.55833423,18.87499976
-99.5500009,18.87499976
-99.54166756,18.87499976
-99.54166756,18.8833331
-99.53333423,18.8833331
-99.5250009,18.8833331
-99.5250009,18.87499976
-99.53333423,18.87499976
-99.53333423,18.86666643
-99.53333423,18.8583331
-99.5250009,18.8583331
-99.51666757,18.8583331
-99.51666757,18.84999977
-99.50833423,18.84999977
-99.50833423,18.8583331
-99.5000009,18.8583331
-99.5000009,18.86666643
-99.50833423,18.86666643
-99.50833423,18.87499976
-99.51666757,18.87499976
-99.51666757,18.8833331
-99.51666757,18.89166643
-99.50833423,18.89166643
-99.5000009,18.89166643
-99.5000009,18.89999976
-99.50833423,18.89999976
-99.51666757,18.89999976
-99.51666757,18.9083331
-99.50833423,18.9083331
-99.5000009,18.9083331
-99.49166757,18.9083331
-99.49166757,18.89999976
-99.48333423,18.89999976
-99.48333423,18.89166643
-99.4750009,18.89166643
-99.4750009,18.8833331
-99.46666757,18.8833331
-99.46666757,18.89166643
-99.45833423,18.89166643
-99.45833423,18.89999976
-99.4500009,18.89999976
-99.4500009,18.89166643
-99.44166757,18.89166643
-99.44166757,18.8833331
-99.43333424,18.8833331
-99.4250009,18.8833331
-99.4250009,18.87499976
-99.4250009,18.86666643
-99.43333424,18.86666643
-99.43333424,18.87499976
-99.44166757,18.87499976
-99.44166757,18.86666643
-99.4500009,18.86666643
-99.4500009,18.8583331
-99.44166757,18.8583331
-99.43333424,18.8583331
-99.4250009,18.8583331
-99.4250009,18.84999977
-99.41666757,18.84999977
-99.41666757,18.8583331
-99.41666757,18.86666643
-99.40833424,18.86666643
-99.4000009,18.86666643
-99.39166757,18.86666643
-99.39166757,18.8583331
-99.38333424,18.8583331
-99.3750009,18.8583331
-99.3750009,18.86666643
-99.3750009,18.87499976
-99.3750009,18.8833331
-99.36666757,18.8833331
-99.35833424,18.8833331
-99.35000091,18.8833331
-99.34166757,18.8833331
-99.34166757,18.87499976
-99.34166757,18.86666643
-99.33333424,18.86666643
-99.32500091,18.86666643
-99.31666757,18.86666643
-99.31666757,18.87499976
-99.30833424,18.87499976
-99.30833424,18.86666643
-99.30833424,18.8583331
-99.30000091,18.8583331
-99.29166757,18.8583331
-99.28333424,18.8583331
-99.28333424,18.86666643
-99.28333424,18.87499976
-99.29166757,18.87499976
-99.29166757,18.8833331
-99.30000091,18.8833331
-99.30000091,18.89166643
-99.30833424,18.89166643
-99.31666757,18.89166643
-99.32500091,18.89166643
-99.33333424,18.89166643
-99.33333424,18.89999976
-99.33333424,18.9083331
-99.32500091,18.9083331
-99.31666757,18.9083331
-99.31666757,18.91666643
-99.30833424,18.91666643
-99.30000091,18.91666643
-99.29166757,18.91666643
-99.29166757,18.92499976
-99.28333424,18.92499976
-99.27500091,18.92499976
-99.26666758,18.92499976
-99.26666758,18.9333331
-99.25833424,18.9333331
-99.25833424,18.94166643
-99.26666758,18.94166643
-99.26666758,18.94999976
-99.26666758,18.9583331
-99.27500091,18.9583331
-99.27500091,18.96666643
-99.27500091,18.97499976
-99.26666758,18.97499976
-99.25833424,18.97499976
-99.25833424,18.98333309
-99.25833424,18.99166643
-99.25000091,18.99166643
-99.25000091,18.98333309
-99.24166758,18.98333309
-99.23333424,18.98333309
-99.23333424,18.97499976
-99.22500091,18.97499976
-99.21666758,18.97499976
-99.20833424,18.97499976
-99.20000091,18.97499976
-99.19166758,18.97499976
-99.18333425,18.97499976
-99.18333425,18.96666643
-99.18333425,18.9583331
-99.17500091,18.9583331
-99.16666758,18.9583331
-99.16666758,18.96666643
-99.15833425,18.96666643
-99.15833425,18.9583331
-99.15000091,18.9583331
-99.15000091,18.94999976
-99.14166758,18.94999976
-99.13333425,18.94999976
-99.13333425,18.94166643
-99.12500091,18.94166643
-99.12500091,18.94999976
-99.11666758,18.94999976
-99.10833425,18.94999976
-99.10833425,18.9583331
-99.11666758,18.9583331
-99.11666758,18.96666643
-99.10833425,18.96666643
-99.10000092,18.96666643
-99.09166758,18.96666643
-99.09166758,18.9583331
-99.10000092,18.9583331
-99.10000092,18.94999976
-99.10000092,18.94166643
-99.09166758,18.94166643
-99.09166758,18.9333331
-99.08333425,18.9333331
-99.07500092,18.9333331
-99.07500092,18.92499976
-99.07500092,18.91666643
-99.08333425,18.91666643
-99.09166758,18.91666643
-99.09166758,18.9083331
-99.09166758,18.89999976
-99.09166758,18.89166643
-99.10000092,18.89166643
-99.10833425,18.89166643
-99.10833425,18.8833331
-99.10000092,18.8833331
-99.09166758,18.8833331
-99.09166758,18.87499976
-99.09166758,18.86666643
-99.09166758,18.8583331
-99.10000092,18.8583331
-99.10833425,18.8583331
-99.10833425,18.84999977
-99.10833425,18.84166643
-99.10833425,18.8333331
-99.11666758,18.8333331
-99.11666758,18.82499977
-99.11666758,18.81666643
-99.12500091,18.81666643
-99.12500091,18.8083331
-99.12500091,18.79999977
-99.11666758,18.79999977
-99.11666758,18.79166644
-99.11666758,18.7833331
-99.12500091,18.7833331
-99.12500091,18.77499977
-99.12500091,18.76666644
-99.11666758,18.76666644
-99.11666758,18.7583331
-99.11666758,18.74999977
</coordinates>
</LinearRing>
</outerBoundaryIs>
<innerBoundaryIs>
<LinearRing>
<coordinates>
-99.11666758,18.74166644
-99.12500091,18.74166644
-99.12500091,18.74999977
-99.13333425,18.74999977
-99.13333425,18.74166644
-99.13333425,18.7333331
-99.12500091,18.7333331
-99.12500091,18.72499977
-99.11666758,18.72499977
-99.11666758,18.71666644
-99.12500091,18.71666644
-99.12500091,18.70833311
-99.11666758,18.70833311
-99.10833425,18.70833311
-99.10833425,18.71666644
-99.10833425,18.72499977
-99.10833425,18.7333331
-99.11666758,18.7333331
-99.11666758,18.74166644
</coordinates>
</LinearRing>
</innerBoundaryIs>
<innerBoundaryIs>
<LinearRing>
<coordinates>
-99.04166758,18.7333331
-99.04166758,18.74166644
-99.05000092,18.74166644
-99.05000092,18.74999977
-99.05000092,18.7583331
-99.05833425,18.7583331
-99.06666758,18.7583331
-99.06666758,18.74999977
-99.06666758,18.74166644
-99.05833425,18.74166644
-99.05833425,18.7333331
-99.05000092,18.7333331
-99.04166758,18.7333331
</coordinates>
</LinearRing>
</innerBoundaryIs>
<innerBoundaryIs>
<LinearRing>
<coordinates>
-99.16666758,18.86666643
-99.15833425,18.86666643
-99.15833425,18.87499976
-99.16666758,18.87499976
-99.16666758,18.86666643
</coordinates>
</LinearRing>
</innerBoundaryIs>
<innerBoundaryIs>
<LinearRing>
<coordinates>
-99.5000009,18.66666644
-99.5000009,18.67499977
-99.5000009,18.68333311
-99.50833423,18.68333311
-99.51666757,18.68333311
-99.51666757,18.67499977
-99.50833423,18.67499977
-99.50833423,18.66666644
-99.5000009,18.66666644
</coordinates>
</LinearRing>
</innerBoundaryIs>
<innerBoundaryIs>
<LinearRing>
<coordinates>
-99.69166756,18.74999977
-99.68333423,18.74999977
-99.67500089,18.74999977
-99.67500089,18.74166644
-99.66666756,18.74166644
-99.66666756,18.7333331
-99.66666756,18.72499977
-99.66666756,18.71666644
-99.65833423,18.71666644
-99.65833423,18.72499977
-99.65000089,18.72499977
-99.65000089,18.7333331
-99.65000089,18.74166644
-99.65000089,18.74999977
-99.65833423,18.74999977
-99.65833423,18.7583331
-99.66666756,18.7583331
-99.67500089,18.7583331
-99.67500089,18.76666644
-99.66666756,18.76666644
-99.66666756,18.77499977
-99.67500089,18.77499977
-99.68333423,18.77499977
-99.69166756,18.77499977
-99.69166756,18.76666644
-99.69166756,18.7583331
-99.69166756,18.74999977
</coordinates>
</LinearRing>
</innerBoundaryIs>
<innerBoundaryIs>
<LinearRing>
<coordinates>
-99.65000089,18.72499977
-99.65000089,18.71666644
-99.64166756,18.71666644
-99.64166756,18.72499977
-99.65000089,18.72499977
</coordinates>
</LinearRing>
</innerBoundaryIs>
<innerBoundaryIs>
<LinearRing>
<coordinates>
-99.65000089,18.74999977
-99.64166756,18.74999977
-99.64166756,18.7583331
-99.64166756,18.76666644
-99.63333423,18.76666644
-99.63333423,18.7583331
-99.62500089,18.7583331
-99.62500089,18.76666644
-99.61666756,18.76666644
-99.61666756,18.7583331
-99.61666756,18.74999977
-99.60833423,18.74999977
-99.60833423,18.7583331
-99.60833423,18.76666644
-99.60833423,18.77499977
-99.60833423,18.7833331
-99.60833423,18.79166644
-99.61666756,18.79166644
-99.61666756,18.79999977
-99.62500089,18.79999977
-99.63333423,18.79999977
-99.64166756,18.79999977
-99.64166756,18.79166644
-99.65000089,18.79166644
-99.65000089,18.7833331
-99.65833423,18.7833331
-99.65833423,18.77499977
-99.65833423,18.76666644
-99.65000089,18.76666644
-99.65000089,18.7583331
-99.65000089,18.74999977
</coordinates>
</LinearRing>
</innerBoundaryIs>
<innerBoundaryIs>
<LinearRing>
<coordinates>
-99.60833423,18.74999977
-99.60833423,18.74166644
-99.61666756,18.74166644
-99.62500089,18.74166644
-99.63333423,18.74166644
-99.63333423,18.7333331
-99.63333423,18.72499977
-99.62500089,18.72499977
-99.62500089,18.7333331
-99.61666756,18.7333331
-99.61666756,18.72499977
-99.61666756,18.71666644
-99.60833423,18.71666644
-99.60833423,18.70833311
-99.6000009,18.70833311
-99.6000009,18.71666644
-99.6000009,18.72499977
-99.6000009,18.7333331
-99.6000009,18.74166644
-99.6000009,18.74999977
-99.60833423,18.74999977
</coordinates>
</LinearRing>
</innerBoundaryIs>
<innerBoundaryIs>
<LinearRing>
<coordinates>
-99.65833423,18.7833331
-99.65833423,18.79166644
-99.65833423,18.79999977
-99.65833423,18.8083331
-99.66666756,18.8083331
-99.66666756,18.79999977
-99.67500089,18.79999977
-99.67500089,18.79166644
-99.67500089,18.7833331
-99.66666756,18.7833331
-99.65833423,18.7833331
</coordinates>
</LinearRing>
</innerBoundaryIs>
<innerBoundaryIs>
<LinearRing>
<coordinates>
-99.69166756,18.77499977
-99.69166756,18.7833331
-99.70000089,18.7833331
-99.70000089,18.77499977
-99.69166756,18.77499977
</coordinates>
</LinearRing>
</innerBoundaryIs>
<innerBoundaryIs>
<LinearRing>
<coordinates>
-99.30833424,18.8583331
-99.31666757,18.8583331
-99.32500091,18.8583331
-99.32500091,18.84999977
-99.31666757,18.84999977
-99.30833424,18.84999977
-99.30833424,18.8583331
</coordinates>
</LinearRing>
</innerBoundaryIs>
<innerBoundaryIs>
<LinearRing>
<coordinates>
-99.30833424,18.84999977
-99.30833424,18.84166643
-99.30000091,18.84166643
-99.30000091,18.84999977
-99.30833424,18.84999977
</coordinates>
</LinearRing>
</innerBoundaryIs>
<innerBoundaryIs>
<LinearRing>
<coordinates>
-99.28333424,18.87499976
-99.27500091,18.87499976
-99.27500091,18.86666643
-99.26666758,18.86666643
-99.25833424,18.86666643
-99.25833424,18.87499976
-99.25833424,18.8833331
-99.25000091,18.8833331
-99.25000091,18.87499976
-99.24166758,18.87499976
-99.24166758,18.86666643
-99.23333424,18.86666643
-99.23333424,18.87499976
-99.23333424,18.8833331
-99.23333424,18.89166643
-99.23333424,18.89999976
-99.24166758,18.89999976
-99.24166758,18.9083331
-99.25000091,18.9083331
-99.25000091,18.91666643
-99.25833424,18.91666643
-99.25833424,18.9083331
-99.26666758,18.9083331
-99.27500091,18.9083331
-99.27500091,18.89999976
-99.28333424,18.89999976
-99.28333424,18.89166643
-99.28333424,18.8833331
-99.28333424,18.87499976
</coordinates>
</LinearRing>
</innerBoundaryIs>
<innerBoundaryIs>
<LinearRing>
<coordinates>
-99.13333425,18.94166643
-99.14166758,18.94166643
-99.14166758,18.9333331
-99.13333425,18.9333331
-99.13333425,18.94166643
</coordinates>
</LinearRing>
</innerBoundaryIs>
<innerBoundaryIs>
<LinearRing>
<coordinates>
-99.4750009,18.79999977
-99.4750009,18.79166644
-99.4750009,18.7833331
-99.46666757,18.7833331
-99.46666757,18.79166644
-99.46666757,18.79999977
-99.4750009,18.79999977
</coordinates>
</LinearRing>
</innerBoundaryIs>
<innerBoundaryIs>
<LinearRing>
<coordinates>
-99.46666757,18.79999977
-99.45833423,18.79999977
-99.45833423,18.8083331
-99.45833423,18.81666643
-99.46666757,18.81666643
-99.46666757,18.8083331
-99.46666757,18.79999977
</coordinates>
</LinearRing>
</innerBoundaryIs>
<innerBoundaryIs>
<LinearRing>
<coordinates>
-99.45833423,18.81666643
-99.4500009,18.81666643
-99.4500009,18.82499977
-99.45833423,18.82499977
-99.45833423,18.81666643
</coordinates>
</LinearRing>
</innerBoundaryIs>
<innerBoundaryIs>
<LinearRing>
<coordinates>
-99.14166758,18.92499976
-99.14166758,18.91666643
-99.13333425,18.91666643
-99.13333425,18.92499976
-99.14166758,18.92499976
</coordinates>
</LinearRing>
</innerBoundaryIs>
<innerBoundaryIs>
<LinearRing>
<coordinates>
-99.13333425,18.91666643
-99.13333425,18.9083331
-99.12500091,18.9083331
-99.12500091,18.91666643
-99.13333425,18.91666643
</coordinates>
</LinearRing>
</innerBoundaryIs>
<innerBoundaryIs>
<LinearRing>
<coordinates>
-99.71666756,18.70833311
-99.71666756,18.69999977
-99.70833422,18.69999977
-99.70000089,18.69999977
-99.69166756,18.69999977
-99.69166756,18.70833311
-99.70000089,18.70833311
-99.70833422,18.70833311
-99.71666756,18.70833311
</coordinates>
</LinearRing>
</innerBoundaryIs>
<innerBoundaryIs>
<LinearRing>
<coordinates>
-99.62500089,18.70833311
-99.62500089,18.69999977
-99.62500089,18.69166644
-99.61666756,18.69166644
-99.61666756,18.69999977
-99.61666756,18.70833311
-99.62500089,18.70833311
</coordinates>
</LinearRing>
</innerBoundaryIs>
<innerBoundaryIs>
<LinearRing>
<coordinates>
-99.5750009,18.68333311
-99.56666756,18.68333311
-99.56666756,18.67499977
-99.55833423,18.67499977
-99.5500009,18.67499977
-99.5500009,18.68333311
-99.55833423,18.68333311
-99.55833423,18.69166644
-99.56666756,18.69166644
-99.5750009,18.69166644
-99.5750009,18.68333311
</coordinates>
</LinearRing>
</innerBoundaryIs>
<innerBoundaryIs>
<LinearRing>
<coordinates>
-99.50833423,18.72499977
-99.50833423,18.71666644
-99.5000009,18.71666644
-99.5000009,18.72499977
-99.50833423,18.72499977
</coordinates>
</LinearRing>
</innerBoundaryIs>
<innerBoundaryIs>
<LinearRing>
<coordinates>
-99.08333425,18.74999977
-99.08333425,18.74166644
-99.08333425,18.7333331
-99.09166758,18.7333331
-99.09166758,18.72499977
-99.09166758,18.71666644
-99.08333425,18.71666644
-99.08333425,18.70833311
-99.07500092,18.70833311
-99.07500092,18.69999977
-99.06666758,18.69999977
-99.06666758,18.69166644
-99.05833425,18.69166644
-99.05000092,18.69166644
-99.04166758,18.69166644
-99.04166758,18.69999977
-99.03333425,18.69999977
-99.03333425,18.70833311
-99.04166758,18.70833311
-99.05000092,18.70833311
-99.05000092,18.71666644
-99.05833425,18.71666644
-99.06666758,18.71666644
-99.06666758,18.72499977
-99.06666758,18.7333331
-99.07500092,18.7333331
-99.07500092,18.74166644
-99.07500092,18.74999977
-99.08333425,18.74999977
</coordinates>
</LinearRing>
</innerBoundaryIs>
<innerBoundaryIs>
<LinearRing>
<coordinates>
-99.45833423,18.7833331
-99.45833423,18.77499977
-99.4500009,18.77499977
-99.4500009,18.7833331
-99.45833423,18.7833331
</coordinates>
</LinearRing>
</innerBoundaryIs>
<innerBoundaryIs>
<LinearRing>
<coordinates>
-99.4500009,18.8083331
-99.4500009,18.79999977
-99.44166757,18.79999977
-99.44166757,18.8083331
-99.4500009,18.8083331
</coordinates>
</LinearRing>
</innerBoundaryIs>
<innerBoundaryIs>
<LinearRing>
<coordinates>
-99.5000009,18.81666643
-99.49166757,18.81666643
-99.49166757,18.8083331
-99.48333423,18.8083331
-99.48333423,18.81666643
-99.48333423,18.82499977
-99.49166757,18.82499977
-99.5000009,18.82499977
-99.5000009,18.81666643
</coordinates>
</LinearRing>
</innerBoundaryIs>
<innerBoundaryIs>
<LinearRing>
<coordinates>
-99.20833424,18.8833331
-99.20000091,18.8833331
-99.20000091,18.89166643
-99.20000091,18.89999976
-99.20833424,18.89999976
-99.20833424,18.89166643
-99.20833424,18.8833331
</coordinates>
</LinearRing>
</innerBoundaryIs>
<innerBoundaryIs>
<LinearRing>
<coordinates>
-99.15000091,18.8833331
-99.15000091,18.87499976
-99.14166758,18.87499976
-99.14166758,18.8833331
-99.15000091,18.8833331
</coordinates>
</LinearRing>
</innerBoundaryIs>
<innerBoundaryIs>
<LinearRing>
<coordinates>
-99.40833424,18.84166643
-99.4000009,18.84166643
-99.4000009,18.84999977
-99.40833424,18.84999977
-99.40833424,18.84166643
</coordinates>
</LinearRing>
</innerBoundaryIs>
<innerBoundaryIs>
<LinearRing>
<coordinates>
-99.18333425,18.94166643
-99.17500091,18.94166643
-99.17500091,18.94999976
-99.18333425,18.94999976
-99.18333425,18.94166643
</coordinates>
</LinearRing>
</innerBoundaryIs>
<innerBoundaryIs>
<LinearRing>
<coordinates>
-99.20833424,18.9583331
-99.20000091,18.9583331
-99.20000091,18.96666643
-99.20833424,18.96666643
-99.20833424,18.9583331
</coordinates>
</LinearRing>
</innerBoundaryIs>
</Polygon>
<Polygon>
<outerBoundaryIs>
<LinearRing>
<coordinates>
-98.33333428,18.70833311
-98.33333428,18.69999977
-98.34166761,18.69999977
-98.34166761,18.70833311
-98.34166761,18.71666644
-98.35000095,18.71666644
-98.35000095,18.70833311
-98.35833428,18.70833311
-98.36666761,18.70833311
-98.36666761,18.69999977
-98.37500094,18.69999977
-98.37500094,18.69166644
-98.38333428,18.69166644
-98.38333428,18.68333311
-98.39166761,18.68333311
-98.40000094,18.68333311
-98.40000094,18.67499977
-98.40833428,18.67499977
-98.40833428,18.66666644
-98.41666761,18.66666644
-98.42500094,18.66666644
-98.42500094,18.67499977
-98.43333428,18.67499977
-98.43333428,18.68333311
-98.42500094,18.68333311
-98.41666761,18.68333311
-98.41666761,18.69166644
-98.40833428,18.69166644
-98.40833428,18.69999977
-98.40000094,18.69999977
-98.40000094,18.70833311
-98.39166761,18.70833311
-98.38333428,18.70833311
-98.38333428,18.71666644
-98.37500094,18.71666644
-98.37500094,18.72499977
-98.36666761,18.72499977
-98.36666761,18.7333331
-98.35833428,18.7333331
-98.35833428,18.74166644
-98.35000095,18.74166644
-98.35000095,18.74999977
-98.34166761,18.74999977
-98.33333428,18.74999977
-98.33333428,18.74166644
-98.32500095,18.74166644
-98.31666761,18.74166644
-98.30833428,18.74166644
-98.30833428,18.74999977
-98.31666761,18.74999977
-98.31666761,18.7583331
-98.30833428,18.7583331
-98.30000095,18.7583331
-98.30000095,18.74999977
-98.30000095,18.74166644
-98.29166761,18.74166644
-98.29166761,18.7333331
-98.30000095,18.7333331
-98.30833428,18.7333331
-98.31666761,18.7333331
-98.31666761,18.72499977
-98.31666761,18.71666644
-98.31666761,18.70833311
-98.32500095,18.70833311
-98.33333428,18.70833311
</coordinates>
</LinearRing>
</outerBoundaryIs>
<innerBoundaryIs>
<LinearRing>
<coordinates>
-98.38333428,18.69166644
-98.38333428,18.69999977
-98.39166761,18.69999977
-98.39166761,18.69166644
-98.38333428,18.69166644
</coordinates>
</LinearRing>
</innerBoundaryIs>
</Polygon>
<Polygon>
<outerBoundaryIs>
<LinearRing>
<coordinates>
-98.6416676,18.70833311
-98.6416676,18.69999977
-98.65000093,18.69999977
-98.65000093,18.70833311
-98.65000093,18.71666644
-98.65833427,18.71666644
-98.6666676,18.71666644
-98.6666676,18.70833311
-98.67500093,18.70833311
-98.68333427,18.70833311
-98.6916676,18.70833311
-98.6916676,18.71666644
-98.6916676,18.72499977
-98.68333427,18.72499977
-98.68333427,18.7333331
-98.68333427,18.74166644
-98.68333427,18.74999977
-98.68333427,18.7583331
-98.6916676,18.7583331
-98.6916676,18.74999977
-98.70000093,18.74999977
-98.70833426,18.74999977
-98.70833426,18.7583331
-98.7166676,18.7583331
-98.72500093,18.7583331
-98.72500093,18.74999977
-98.73333426,18.74999977
-98.7416676,18.74999977
-98.75000093,18.74999977
-98.75000093,18.74166644
-98.75833426,18.74166644
-98.75833426,18.7333331
-98.7666676,18.7333331
-98.7666676,18.72499977
-98.7666676,18.71666644
-98.77500093,18.71666644
-98.78333426,18.71666644
-98.78333426,18.70833311
-98.79166759,18.70833311
-98.80000093,18.70833311
-98.80000093,18.71666644
-98.80000093,18.72499977
-98.80833426,18.72499977
-98.80833426,18.7333331
-98.80000093,18.7333331
-98.80000093,18.74166644
-98.79166759,18.74166644
-98.79166759,18.74999977
-98.79166759,18.7583331
-98.79166759,18.76666644
-98.79166759,18.77499977
-98.80000093,18.77499977
-98.80833426,18.77499977
-98.80833426,18.76666644
-98.81666759,18.76666644
-98.81666759,18.77499977
-98.81666759,18.7833331
-98.80833426,18.7833331
-98.80833426,18.79166644
-98.80000093,18.79166644
-98.80000093,18.79999977
-98.80000093,18.8083331
-98.80000093,18.81666643
-98.80000093,18.82499977
-98.80000093,18.8333331
-98.80000093,18.84166643
-98.79166759,18.84166643
-98.79166759,18.84999977
-98.80000093,18.84999977
-98.80000093,18.8583331
-98.80833426,18.8583331
-98.80833426,18.84999977
-98.80833426,18.84166643
-98.80833426,18.8333331
-98.80833426,18.82499977
-98.81666759,18.82499977
-98.81666759,18.81666643
-98.81666759,18.8083331
-98.82500093,18.8083331
-98.82500093,18.79999977
-98.83333426,18.79999977
-98.83333426,18.79166644
-98.84166759,18.79166644
-98.85000093,18.79166644
-98.85000093,18.79999977
-98.85833426,18.79999977
-98.86666759,18.79999977
-98.86666759,18.8083331
-98.86666759,18.81666643
-98.86666759,18.82499977
-98.87500092,18.82499977
-98.87500092,18.8333331
-98.88333426,18.8333331
-98.88333426,18.82499977
-98.89166759,18.82499977
-98.89166759,18.81666643
-98.90000092,18.81666643
-98.90000092,18.82499977
-98.90000092,18.8333331
-98.90000092,18.84166643
-98.89166759,18.84166643
-98.88333426,18.84166643
-98.88333426,18.84999977
-98.88333426,18.8583331
-98.87500092,18.8583331
-98.87500092,18.86666643
-98.86666759,18.86666643
-98.86666759,18.87499976
-98.87500092,18.87499976
-98.87500092,18.8833331
-98.88333426,18.8833331
-98.88333426,18.87499976
-98.89166759,18.87499976
-98.89166759,18.8833331
-98.90000092,18.8833331
-98.90000092,18.89166643
-98.90833426,18.89166643
-98.90833426,18.89999976
-98.90833426,18.9083331
-98.90833426,18.91666643
-98.90000092,18.91666643
-98.90000092,18.9083331
-98.89166759,18.9083331
-98.89166759,18.89999976
-98.88333426,18.89999976
-98.87500092,18.89999976
-98.86666759,18.89999976
-98.85833426,18.89999976
-98.85000093,18.89999976
-98.85000093,18.89166643
-98.85000093,18.8833331
-98.84166759,18.8833331
-98.83333426,18.8833331
-98.82500093,18.8833331
-98.81666759,18.8833331
-98.81666759,18.89166643
-98.80833426,18.89166643
-98.80833426,18.8833331
-98.80000093,18.8833331
-98.79166759,18.8833331
-98.78333426,18.8833331
-98.77500093,18.8833331
-98.77500093,18.87499976
-98.78333426,18.87499976
-98.78333426,18.86666643
-98.78333426,18.8583331
-98.77500093,18.8583331
-98.77500093,18.84999977
-98.7666676,18.84999977
-98.75833426,18.84999977
-98.75833426,18.84166643
-98.75000093,18.84166643
-98.7416676,18.84166643
-98.73333426,18.84166643
-98.73333426,18.8333331
-98.72500093,18.8333331
-98.72500093,18.82499977
-98.7166676,18.82499977
-98.7166676,18.81666643
-98.70833426,18.81666643
-98.70833426,18.8083331
-98.70000093,18.8083331
-98.70000093,18.79999977
-98.6916676,18.79999977
-98.6916676,18.79166644
-98.6916676,18.7833331
-98.68333427,18.7833331
-98.68333427,18.77499977
-98.68333427,18.76666644
-98.67500093,18.76666644
-98.6666676,18.76666644
-98.65833427,18.76666644
-98.65833427,18.7583331
-98.65833427,18.74999977
-98.65000093,18.74999977
-98.65000093,18.74166644
-98.6416676,18.74166644
-98.6416676,18.7333331
-98.63333427,18.7333331
-98.63333427,18.72499977
-98.62500093,18.72499977
-98.62500093,18.7333331
-98.6166676,18.7333331
-98.6166676,18.72499977
-98.6166676,18.71666644
-98.6166676,18.70833311
-98.6166676,18.69999977
-98.6166676,18.69166644
-98.6166676,18.68333311
-98.62500093,18.68333311
-98.62500093,18.67499977
-98.63333427,18.67499977
-98.63333427,18.68333311
-98.63333427,18.69166644
-98.62500093,18.69166644
-98.62500093,18.69999977
-98.63333427,18.69999977
-98.63333427,18.70833311
-98.63333427,18.71666644
-98.6416676,18.71666644
-98.6416676,18.70833311
</coordinates>
</LinearRing>
</outerBoundaryIs>
<innerBoundaryIs>
<LinearRing>
<coordinates>
-98.86666759,18.86666643
-98.86666759,18.8583331
-98.85833426,18.8583331
-98.85833426,18.86666643
-98.86666759,18.86666643
</coordinates>
</LinearRing>
</innerBoundaryIs>
<innerBoundaryIs>
<LinearRing>
<coordinates>
-98.85833426,18.86666643
-98.85000093,18.86666643
-98.85000093,18.87499976
-98.85833426,18.87499976
-98.85833426,18.86666643
</coordinates>
</LinearRing>
</innerBoundaryIs>
</Polygon>
<Polygon>
<outerBoundaryIs>
<LinearRing>
<coordinates>
-98.29166761,18.74999977
-98.28333428,18.74999977
-98.28333428,18.74166644
-98.29166761,18.74166644
-98.29166761,18.74999977
</coordinates>
</LinearRing>
</outerBoundaryIs>
</Polygon>
<Polygon>
<outerBoundaryIs>
<LinearRing>
<coordinates>
-98.62500093,18.74999977
-98.6166676,18.74999977
-98.6166676,18.74166644
-98.62500093,18.74166644
-98.62500093,18.74999977
</coordinates>
</LinearRing>
</outerBoundaryIs>
</Polygon>
<Polygon>
<outerBoundaryIs>
<LinearRing>
<coordinates>
-98.81666759,18.74999977
-98.80833426,18.74999977
-98.80000093,18.74999977
-98.80000093,18.74166644
-98.80833426,18.74166644
-98.81666759,18.74166644
-98.81666759,18.74999977
</coordinates>
</LinearRing>
</outerBoundaryIs>
</Polygon>
<Polygon>
<outerBoundaryIs>
<LinearRing>
<coordinates>
-99.44166757,18.74999977
-99.43333424,18.74999977
-99.43333424,18.74166644
-99.44166757,18.74166644
-99.44166757,18.74999977
</coordinates>
</LinearRing>
</outerBoundaryIs>
</Polygon>
<Polygon>
<outerBoundaryIs>
<LinearRing>
<coordinates>
-99.3750009,18.74999977
-99.36666757,18.74999977
-99.36666757,18.74166644
-99.3750009,18.74166644
-99.3750009,18.74999977
</coordinates>
</LinearRing>
</outerBoundaryIs>
</Polygon>
<Polygon>
<outerBoundaryIs>
<LinearRing>
<coordinates>
-99.20000091,18.74999977
-99.19166758,18.74999977
-99.19166758,18.74166644
-99.20000091,18.74166644
-99.20000091,18.74999977
</coordinates>
</LinearRing>
</outerBoundaryIs>
</Polygon>
<Polygon>
<outerBoundaryIs>
<LinearRing>
<coordinates>
-98.25000095,18.7333331
-98.25000095,18.72499977
-98.25833428,18.72499977
-98.25833428,18.7333331
-98.25833428,18.74166644
-98.25000095,18.74166644
-98.25000095,18.74999977
-98.24166762,18.74999977
-98.24166762,18.74166644
-98.24166762,18.7333331
-98.25000095,18.7333331
</coordinates>
</LinearRing>
</outerBoundaryIs>
</Polygon>
<Polygon>
<outerBoundaryIs>
<LinearRing>
<coordinates>
-98.90833426,18.74166644
-98.90000092,18.74166644
-98.90000092,18.7333331
-98.90833426,18.7333331
-98.90833426,18.74166644
</coordinates>
</LinearRing>
</outerBoundaryIs>
</Polygon>
<Polygon>
<outerBoundaryIs>
<LinearRing>
<coordinates>
-98.98333425,18.74166644
-98.97500092,18.74166644
-98.97500092,18.7333331
-98.98333425,18.7333331
-98.99166759,18.7333331
-98.99166759,18.74166644
-98.99166759,18.74999977
-98.98333425,18.74999977
-98.98333425,18.74166644
</coordinates>
</LinearRing>
</outerBoundaryIs>
</Polygon>
<Polygon>
<outerBoundaryIs>
<LinearRing>
<coordinates>
-99.18333425,18.74166644
-99.17500091,18.74166644
-99.17500091,18.7333331
-99.18333425,18.7333331
-99.18333425,18.74166644
</coordinates>
</LinearRing>
</outerBoundaryIs>
</Polygon>
<Polygon>
<outerBoundaryIs>
<LinearRing>
<coordinates>
-99.23333424,18.74166644
-99.22500091,18.74166644
-99.22500091,18.7333331
-99.23333424,18.7333331
-99.23333424,18.74166644
</coordinates>
</LinearRing>
</outerBoundaryIs>
</Polygon>
<Polygon>
<outerBoundaryIs>
<LinearRing>
<coordinates>
-99.40833424,18.74166644
-99.40833424,18.7333331
-99.41666757,18.7333331
-99.41666757,18.74166644
-99.4250009,18.74166644
-99.4250009,18.74999977
-99.41666757,18.74999977
-99.40833424,18.74999977
-99.4000009,18.74999977
-99.4000009,18.7583331
-99.39166757,18.7583331
-99.39166757,18.74999977
-99.38333424,18.74999977
-99.38333424,18.74166644
-99.39166757,18.74166644
-99.4000009,18.74166644
-99.40833424,18.74166644
</coordinates>
</LinearRing>
</outerBoundaryIs>
</Polygon>
<Polygon>
<outerBoundaryIs>
<LinearRing>
<coordinates>
-98.86666759,18.69999977
-98.87500092,18.69999977
-98.87500092,18.70833311
-98.87500092,18.71666644
-98.87500092,18.72499977
-98.88333426,18.72499977
-98.88333426,18.7333331
-98.88333426,18.74166644
-98.88333426,18.74999977
-98.87500092,18.74999977
-98.86666759,18.74999977
-98.86666759,18.74166644
-98.85833426,18.74166644
-98.85000093,18.74166644
-98.85000093,18.74999977
-98.85000093,18.7583331
-98.84166759,18.7583331
-98.83333426,18.7583331
-98.83333426,18.74999977
-98.84166759,18.74999977
-98.84166759,18.74166644
-98.84166759,18.7333331
-98.85000093,18.7333331
-98.85000093,18.72499977
-98.85000093,18.71666644
-98.84166759,18.71666644
-98.84166759,18.70833311
-98.85000093,18.70833311
-98.85000093,18.69999977
-98.85000093,18.69166644
-98.85000093,18.68333311
-98.85000093,18.67499977
-98.85833426,18.67499977
-98.85833426,18.68333311
-98.86666759,18.68333311
-98.86666759,18.69166644
-98.86666759,18.69999977
</coordinates>
</LinearRing>
</outerBoundaryIs>
</Polygon>
<Polygon>
<outerBoundaryIs>
<LinearRing>
<coordinates>
-98.7166676,18.71666644
-98.70833426,18.71666644
-98.70833426,18.70833311
-98.7166676,18.70833311
-98.72500093,18.70833311
-98.73333426,18.70833311
-98.73333426,18.71666644
-98.73333426,18.72499977
-98.7416676,18.72499977
-98.7416676,18.7333331
-98.73333426,18.7333331
-98.73333426,18.74166644
-98.72500093,18.74166644
-98.7166676,18.74166644
-98.7166676,18.7333331
-98.7166676,18.72499977
-98.7166676,18.71666644
</coordinates>
</LinearRing>
</outerBoundaryIs>
</Polygon>
<Polygon>
<outerBoundaryIs>
<LinearRing>
<coordinates>
-98.95833425,18.74999977
-98.95000092,18.74999977
-98.95000092,18.74166644
-98.95833425,18.74166644
-98.95833425,18.74999977
</coordinates>
</LinearRing>
</outerBoundaryIs>
</Polygon>
<Polygon>
<outerBoundaryIs>
<LinearRing>
<coordinates>
-98.91666759,18.74999977
-98.90833426,18.74999977
-98.90833426,18.74166644
-98.91666759,18.74166644
-98.91666759,18.74999977
</coordinates>
</LinearRing>
</outerBoundaryIs>
</Polygon>
<Polygon>
<outerBoundaryIs>
<LinearRing>
<coordinates>
-98.90833426,18.7583331
-98.90000092,18.7583331
-98.90000092,18.74999977
-98.90833426,18.74999977
-98.90833426,18.7583331
</coordinates>
</LinearRing>
</outerBoundaryIs>
</Polygon>
<Polygon>
<outerBoundaryIs>
<LinearRing>
<coordinates>
-99.27500091,18.7583331
-99.26666758,18.7583331
-99.26666758,18.74999977
-99.27500091,18.74999977
-99.27500091,18.7583331
</coordinates>
</LinearRing>
</outerBoundaryIs>
</Polygon>
<Polygon>
<outerBoundaryIs>
<LinearRing>
<coordinates>
-99.30000091,18.7583331
-99.29166757,18.7583331
-99.29166757,18.74999977
-99.30000091,18.74999977
-99.30000091,18.7583331
</coordinates>
</LinearRing>
</outerBoundaryIs>
</Polygon>
<Polygon>
<outerBoundaryIs>
<LinearRing>
<coordinates>
-98.97500092,18.7583331
-98.96666759,18.7583331
-98.96666759,18.74999977
-98.97500092,18.74999977
-98.98333425,18.74999977
-98.98333425,18.7583331
-98.99166759,18.7583331
-99.00000092,18.7583331
-99.00833425,18.7583331
-99.01666759,18.7583331
-99.01666759,18.76666644
-99.01666759,18.77499977
-99.02500092,18.77499977
-99.02500092,18.7833331
-99.02500092,18.79166644
-99.02500092,18.79999977
-99.02500092,18.8083331
-99.02500092,18.81666643
-99.03333425,18.81666643
-99.03333425,18.82499977
-99.02500092,18.82499977
-99.02500092,18.8333331
-99.02500092,18.84166643
-99.02500092,18.84999977
-99.03333425,18.84999977
-99.03333425,18.8583331
-99.03333425,18.86666643
-99.03333425,18.87499976
-99.03333425,18.8833331
-99.03333425,18.89166643
-99.02500092,18.89166643
-99.02500092,18.8833331
-99.02500092,18.87499976
-99.01666759,18.87499976
-99.01666759,18.8833331
-99.01666759,18.89166643
-99.00833425,18.89166643
-99.00833425,18.8833331
-99.00833425,18.87499976
-99.00833425,18.86666643
-99.00000092,18.86666643
-99.00000092,18.8583331
-99.00000092,18.84999977
-99.00000092,18.84166643
-99.00000092,18.8333331
-99.00833425,18.8333331
-99.00833425,18.84166643
-99.01666759,18.84166643
-99.01666759,18.8333331
-99.01666759,18.82499977
-99.01666759,18.81666643
-99.01666759,18.8083331
-99.01666759,18.79999977
-99.01666759,18.79166644
-99.01666759,18.7833331
-99.00833425,18.7833331
-99.00833425,18.79166644
-99.00833425,18.79999977
-99.00833425,18.8083331
-99.00833425,18.81666643
-99.00833425,18.82499977
-99.00000092,18.82499977
-99.00000092,18.81666643
-98.99166759,18.81666643
-98.99166759,18.8083331
-98.99166759,18.79999977
-98.99166759,18.79166644
-98.99166759,18.7833331
-98.98333425,18.7833331
-98.98333425,18.77499977
-98.98333425,18.76666644
-98.97500092,18.76666644
-98.97500092,18.7583331
</coordinates>
</LinearRing>
</outerBoundaryIs>
</Polygon>
<Polygon>
<outerBoundaryIs>
<LinearRing>
<coordinates>
-99.00000092,18.55833311
-99.00000092,18.54999978
-99.00833425,18.54999978
-99.00833425,18.55833311
-99.00833425,18.56666644
-99.00833425,18.57499978
-99.00833425,18.58333311
-99.00000092,18.58333311
-99.00000092,18.59166644
-98.99166759,18.59166644
-98.99166759,18.59999978
-98.99166759,18.60833311
-98.98333425,18.60833311
-98.97500092,18.60833311
-98.96666759,18.60833311
-98.96666759,18.61666644
-98.95833425,18.61666644
-98.95833425,18.60833311
-98.95000092,18.60833311
-98.95000092,18.61666644
-98.94166759,18.61666644
-98.94166759,18.62499978
-98.93333426,18.62499978
-98.93333426,18.61666644
-98.93333426,18.60833311
-98.93333426,18.59999978
-98.92500092,18.59999978
-98.92500092,18.59166644
-98.91666759,18.59166644
-98.90833426,18.59166644
-98.90833426,18.58333311
-98.90833426,18.57499978
-98.90833426,18.56666644
-98.90000092,18.56666644
-98.89166759,18.56666644
-98.89166759,18.55833311
-98.88333426,18.55833311
-98.88333426,18.54999978
-98.89166759,18.54999978
-98.89166759,18.54166645
-98.89166759,18.53333311
-98.88333426,18.53333311
-98.87500092,18.53333311
-98.87500092,18.52499978
-98.86666759,18.52499978
-98.86666759,18.51666645
-98.86666759,18.50833311
-98.87500092,18.50833311
-98.88333426,18.50833311
-98.88333426,18.49999978
-98.87500092,18.49999978
-98.86666759,18.49999978
-98.85833426,18.49999978
-98.85833426,18.50833311
-98.85000093,18.50833311
-98.85000093,18.49999978
-98.84166759,18.49999978
-98.84166759,18.49166645
-98.85000093,18.49166645
-98.85000093,18.48333311
-98.84166759,18.48333311
-98.83333426,18.48333311
-98.83333426,18.47499978
-98.84166759,18.47499978
-98.84166759,18.46666645
-98.83333426,18.46666645
-98.82500093,18.46666645
-98.82500093,18.45833311
-98.83333426,18.45833311
-98.83333426,18.44999978
-98.82500093,18.44999978
-98.82500093,18.44166645
-98.81666759,18.44166645
-98.81666759,18.43333312
-98.81666759,18.42499978
-98.82500093,18.42499978
-98.83333426,18.42499978
-98.83333426,18.41666645
-98.84166759,18.41666645
-98.85000093,18.41666645
-98.85000093,18.40833312
-98.85000093,18.39999978
-98.84166759,18.39999978
-98.83333426,18.39999978
-98.83333426,18.39166645
-98.84166759,18.39166645
-98.85000093,18.39166645
-98.85833426,18.39166645
-98.85833426,18.38333312
-98.85833426,18.37499979
-98.85000093,18.37499979
-98.85000093,18.38333312
-98.84166759,18.38333312
-98.83333426,18.38333312
-98.83333426,18.37499979
-98.84166759,18.37499979
-98.84166759,18.36666645
-98.84166759,18.35833312
-98.83333426,18.35833312
-98.83333426,18.34999979
-98.83333426,18.34166645
-98.84166759,18.34166645
-98.84166759,18.34999979
-98.85000093,18.34999979
-98.85000093,18.34166645
-98.85833426,18.34166645
-98.85833426,18.34999979
-98.85833426,18.35833312
-98.86666759,18.35833312
-98.86666759,18.34999979
-98.87500092,18.34999979
-98.87500092,18.35833312
-98.88333426,18.35833312
-98.89166759,18.35833312
-98.89166759,18.34999979
-98.90000092,18.34999979
-98.90000092,18.34166645
-98.90833426,18.34166645
-98.91666759,18.34166645
-98.92500092,18.34166645
-98.92500092,18.34999979
-98.93333426,18.34999979
-98.94166759,18.34999979
-98.94166759,18.35833312
-98.95000092,18.35833312
-98.95833425,18.35833312
-98.95833425,18.36666645
-98.95833425,18.37499979
-98.95833425,18.38333312
-98.96666759,18.38333312
-98.96666759,18.39166645
-98.97500092,18.39166645
-98.97500092,18.39999978
-98.98333425,18.39999978
-98.98333425,18.40833312
-98.98333425,18.41666645
-98.97500092,18.41666645
-98.97500092,18.42499978
-98.98333425,18.42499978
-98.98333425,18.43333312
-98.98333425,18.44166645
-98.97500092,18.44166645
-98.97500092,18.44999978
-98.98333425,18.44999978
-98.99166759,18.44999978
-99.00000092,18.44999978
-99.00000092,18.45833311
-98.99166759,18.45833311
-98.98333425,18.45833311
-98.97500092,18.45833311
-98.96666759,18.45833311
-98.96666759,18.44999978
-98.96666759,18.44166645
-98.95833425,18.44166645
-98.95833425,18.44999978
-98.95000092,18.44999978
-98.95000092,18.45833311
-98.94166759,18.45833311
-98.94166759,18.46666645
-98.95000092,18.46666645
-98.95000092,18.47499978
-98.95000092,18.48333311
-98.95833425,18.48333311
-98.96666759,18.48333311
-98.97500092,18.48333311
-98.98333425,18.48333311
-98.98333425,18.47499978
-98.99166759,18.47499978
-99.00000092,18.47499978
-99.00000092,18.48333311
-99.00833425,18.48333311
-99.00833425,18.47499978
-99.01666759,18.47499978
-99.01666759,18.46666645
-99.01666759,18.45833311
-99.02500092,18.45833311
-99.02500092,18.46666645
-99.03333425,18.46666645
-99.03333425,18.47499978
-99.04166758,18.47499978
-99.04166758,18.48333311
-99.03333425,18.48333311
-99.03333425,18.49166645
-99.04166758,18.49166645
-99.04166758,18.49999978
-99.03333425,18.49999978
-99.02500092,18.49999978
-99.02500092,18.49166645
-99.01666759,18.49166645
-99.01666759,18.49999978
-99.00833425,18.49999978
-99.00000092,18.49999978
-99.00000092,18.50833311
-99.00000092,18.51666645
-99.00000092,18.52499978
-98.99166759,18.52499978
-98.99166759,18.51666645
-98.98333425,18.51666645
-98.97500092,18.51666645
-98.97500092,18.52499978
-98.96666759,18.52499978
-98.95833425,18.52499978
-98.95833425,18.53333311
-98.96666759,18.53333311
-98.97500092,18.53333311
-98.98333425,18.53333311
-98.99166759,18.53333311
-98.99166759,18.54166645
-98.98333425,18.54166645
-98.98333425,18.54999978
-98.98333425,18.55833311
-98.99166759,18.55833311
-99.00000092,18.55833311
</coordinates>
</LinearRing>
</outerBoundaryIs>
<innerBoundaryIs>
<LinearRing>
<coordinates>
-98.93333426,18.59999978
-98.94166759,18.59999978
-98.94166759,18.59166644
-98.93333426,18.59166644
-98.93333426,18.59999978
</coordinates>
</LinearRing>
</innerBoundaryIs>
<innerBoundaryIs>
<LinearRing>
<coordinates>
-98.82500093,18.44166645
-98.83333426,18.44166645
-98.83333426,18.43333312
-98.82500093,18.43333312
-98.82500093,18.44166645
</coordinates>
</LinearRing>
</innerBoundaryIs>
<innerBoundaryIs>
<LinearRing>
<coordinates>
-98.95833425,18.38333312
-98.95000092,18.38333312
-98.95000092,18.39166645
-98.95833425,18.39166645
-98.95833425,18.38333312
</coordinates>
</LinearRing>
</innerBoundaryIs>
<innerBoundaryIs>
<LinearRing>
<coordinates>
-98.95833425,18.44166645
-98.95833425,18.43333312
-98.95833425,18.42499978
-98.95000092,18.42499978
-98.94166759,18.42499978
-98.93333426,18.42499978
-98.93333426,18.43333312
-98.94166759,18.43333312
-98.95000092,18.43333312
-98.95000092,18.44166645
-98.95833425,18.44166645
</coordinates>
</LinearRing>
</innerBoundaryIs>
<innerBoundaryIs>
<LinearRing>
<coordinates>
-98.95833425,18.52499978
-98.95833425,18.51666645
-98.95833425,18.50833311
-98.95000092,18.50833311
-98.94166759,18.50833311
-98.94166759,18.51666645
-98.93333426,18.51666645
-98.93333426,18.52499978
-98.94166759,18.52499978
-98.95000092,18.52499978
-98.95833425,18.52499978
</coordinates>
</LinearRing>
</innerBoundaryIs>
<innerBoundaryIs>
<LinearRing>
<coordinates>
-98.98333425,18.55833311
-98.97500092,18.55833311
-98.97500092,18.56666644
-98.98333425,18.56666644
-98.98333425,18.55833311
</coordinates>
</LinearRing>
</innerBoundaryIs>
<innerBoundaryIs>
<LinearRing>
<coordinates>
-98.98333425,18.56666644
-98.98333425,18.57499978
-98.99166759,18.57499978
-99.00000092,18.57499978
-99.00000092,18.56666644
-98.99166759,18.56666644
-98.98333425,18.56666644
</coordinates>
</LinearRing>
</innerBoundaryIs>
<innerBoundaryIs>
<LinearRing>
<coordinates>
-98.98333425,18.57499978
-98.97500092,18.57499978
-98.97500092,18.58333311
-98.98333425,18.58333311
-98.98333425,18.57499978
</coordinates>
</LinearRing>
</innerBoundaryIs>
<innerBoundaryIs>
<LinearRing>
<coordinates>
-98.91666759,18.42499978
-98.91666759,18.41666645
-98.90833426,18.41666645
-98.90833426,18.42499978
-98.91666759,18.42499978
</coordinates>
</LinearRing>
</innerBoundaryIs>
<innerBoundaryIs>
<LinearRing>
<coordinates>
-98.91666759,18.44999978
-98.91666759,18.44166645
-98.90833426,18.44166645
-98.90833426,18.44999978
-98.91666759,18.44999978
</coordinates>
</LinearRing>
</innerBoundaryIs>
<innerBoundaryIs>
<LinearRing>
<coordinates>
-98.95833425,18.58333311
-98.95833425,18.57499978
-98.95000092,18.57499978
-98.95000092,18.58333311
-98.95833425,18.58333311
</coordinates>
</LinearRing>
</innerBoundaryIs>
<innerBoundaryIs>
<LinearRing>
<coordinates>
-98.94166759,18.58333311
-98.94166759,18.57499978
-98.93333426,18.57499978
-98.93333426,18.58333311
-98.94166759,18.58333311
</coordinates>
</LinearRing>
</innerBoundaryIs>
</Polygon>
<Polygon>
<outerBoundaryIs>
<LinearRing>
<coordinates>
-98.60833427,18.55833311
-98.60000094,18.55833311
-98.60000094,18.54999978
-98.60833427,18.54999978
-98.60833427,18.55833311
</coordinates>
</LinearRing>
</outerBoundaryIs>
</Polygon>
<Polygon>
<outerBoundaryIs>
<LinearRing>
<coordinates>
-98.77500093,18.55833311
-98.77500093,18.54999978
-98.78333426,18.54999978
-98.78333426,18.55833311
-98.78333426,18.56666644
-98.77500093,18.56666644
-98.7666676,18.56666644
-98.7666676,18.55833311
-98.77500093,18.55833311
</coordinates>
</LinearRing>
</outerBoundaryIs>
</Polygon>
<Polygon>
<outerBoundaryIs>
<LinearRing>
<coordinates>
-99.58333423,18.55833311
-99.5750009,18.55833311
-99.5750009,18.54999978
-99.58333423,18.54999978
-99.58333423,18.55833311
</coordinates>
</LinearRing>
</outerBoundaryIs>
</Polygon>
<Polygon>
<outerBoundaryIs>
<LinearRing>
<coordinates>
-99.4000009,18.55833311
-99.39166757,18.55833311
-99.39166757,18.54999978
-99.4000009,18.54999978
-99.4000009,18.55833311
</coordinates>
</LinearRing>
</outerBoundaryIs>
</Polygon>
<Polygon>
<outerBoundaryIs>
<LinearRing>
<coordinates>
-99.41666757,18.55833311
-99.41666757,18.54999978
-99.4250009,18.54999978
-99.4250009,18.55833311
-99.4250009,18.56666644
-99.41666757,18.56666644
-99.40833424,18.56666644
-99.40833424,18.55833311
-99.41666757,18.55833311
</coordinates>
</LinearRing>
</outerBoundaryIs>
</Polygon>
<Polygon>
<outerBoundaryIs>
<LinearRing>
<coordinates>
-99.26666758,18.55833311
-99.25833424,18.55833311
-99.25833424,18.54999978
-99.26666758,18.54999978
-99.26666758,18.55833311
</coordinates>
</LinearRing>
</outerBoundaryIs>
</Polygon>
<Polygon>
<outerBoundaryIs>
<LinearRing>
<coordinates>
-99.75000089,18.55833311
-99.75000089,18.54999978
-99.75833422,18.54999978
-99.75833422,18.55833311
-99.75833422,18.56666644
-99.75000089,18.56666644
-99.75000089,18.55833311
</coordinates>
</LinearRing>
</outerBoundaryIs>
</Polygon>
<Polygon>
<outerBoundaryIs>
<LinearRing>
<coordinates>
-99.20833424,18.55833311
-99.20000091,18.55833311
-99.20000091,18.54999978
-99.20833424,18.54999978
-99.20833424,18.55833311
</coordinates>
</LinearRing>
</outerBoundaryIs>
</Polygon>
<Polygon>
<outerBoundaryIs>
<LinearRing>
<coordinates>
-99.27500091,18.56666644
-99.26666758,18.56666644
-99.26666758,18.55833311
-99.27500091,18.55833311
-99.27500091,18.56666644
</coordinates>
</LinearRing>
</outerBoundaryIs>
</Polygon>
<Polygon>
<outerBoundaryIs>
<LinearRing>
<coordinates>
-100.35000087,18.54166645
-100.35000087,18.53333311
-100.3583342,18.53333311
-100.3583342,18.54166645
-100.36666753,18.54166645
-100.36666753,18.54999978
-100.36666753,18.55833311
-100.3583342,18.55833311
-100.35000087,18.55833311
-100.35000087,18.54999978
-100.35000087,18.54166645
</coordinates>
</LinearRing>
</outerBoundaryIs>
</Polygon>
<Polygon>
<outerBoundaryIs>
<LinearRing>
<coordinates>
-99.6000009,18.54999978
-99.6000009,18.54166645
-99.60833423,18.54166645
-99.61666756,18.54166645
-99.62500089,18.54166645
-99.62500089,18.54999978
-99.62500089,18.55833311
-99.62500089,18.56666644
-99.61666756,18.56666644
-99.61666756,18.55833311
-99.60833423,18.55833311
-99.60833423,18.56666644
-99.60833423,18.57499978
-99.6000009,18.57499978
-99.6000009,18.56666644
-99.6000009,18.55833311
-99.6000009,18.54999978
</coordinates>
</LinearRing>
</outerBoundaryIs>
</Polygon>
<Polygon>
<outerBoundaryIs>
<LinearRing>
<coordinates>
-100.2833342,18.54999978
-100.2833342,18.54166645
-100.29166753,18.54166645
-100.29166753,18.54999978
-100.29166753,18.55833311
-100.2833342,18.55833311
-100.2833342,18.54999978
</coordinates>
</LinearRing>
</outerBoundaryIs>
</Polygon>
<Polygon>
<outerBoundaryIs>
<LinearRing>
<coordinates>
-98.6666676,18.53333311
-98.6666676,18.52499978
-98.67500093,18.52499978
-98.67500093,18.53333311
-98.67500093,18.54166645
-98.67500093,18.54999978
-98.67500093,18.55833311
-98.67500093,18.56666644
-98.68333427,18.56666644
-98.68333427,18.57499978
-98.67500093,18.57499978
-98.67500093,18.58333311
-98.68333427,18.58333311
-98.68333427,18.59166644
-98.68333427,18.59999978
-98.68333427,18.60833311
-98.68333427,18.61666644
-98.67500093,18.61666644
-98.67500093,18.62499978
-98.67500093,18.63333311
-98.67500093,18.64166644
-98.67500093,18.64999977
-98.6666676,18.64999977
-98.6666676,18.64166644
-98.65833427,18.64166644
-98.65833427,18.64999977
-98.65000093,18.64999977
-98.65000093,18.64166644
-98.65000093,18.63333311
-98.65000093,18.62499978
-98.6416676,18.62499978
-98.6416676,18.63333311
-98.63333427,18.63333311
-98.63333427,18.62499978
-98.63333427,18.61666644
-98.62500093,18.61666644
-98.62500093,18.62499978
-98.6166676,18.62499978
-98.60833427,18.62499978
-98.60833427,18.61666644
-98.60833427,18.60833311
-98.6166676,18.60833311
-98.62500093,18.60833311
-98.62500093,18.59999978
-98.63333427,18.59999978
-98.63333427,18.60833311
-98.6416676,18.60833311
-98.6416676,18.59999978
-98.6416676,18.59166644
-98.6416676,18.58333311
-98.6416676,18.57499978
-98.6416676,18.56666644
-98.65000093,18.56666644
-98.65000093,18.55833311
-98.65833427,18.55833311
-98.65833427,18.54999978
-98.6666676,18.54999978
-98.6666676,18.54166645
-98.6666676,18.53333311
</coordinates>
</LinearRing>
</outerBoundaryIs>
</Polygon>
<Polygon>
<outerBoundaryIs>
<LinearRing>
<coordinates>
-99.02500092,18.52499978
-99.01666759,18.52499978
-99.01666759,18.51666645
-99.02500092,18.51666645
-99.03333425,18.51666645
-99.04166758,18.51666645
-99.05000092,18.51666645
-99.05000092,18.52499978
-99.04166758,18.52499978
-99.03333425,18.52499978
-99.03333425,18.53333311
-99.04166758,18.53333311
-99.04166758,18.54166645
-99.04166758,18.54999978
-99.04166758,18.55833311
-99.03333425,18.55833311
-99.02500092,18.55833311
-99.02500092,18.54999978
-99.02500092,18.54166645
-99.02500092,18.53333311
-99.02500092,18.52499978
</coordinates>
</LinearRing>
</outerBoundaryIs>
</Polygon>
<Polygon>
<outerBoundaryIs>
<LinearRing>
<coordinates>
-99.20833424,18.52499978
-99.20833424,18.51666645
-99.21666758,18.51666645
-99.21666758,18.52499978
-99.22500091,18.52499978
-99.22500091,18.53333311
-99.22500091,18.54166645
-99.23333424,18.54166645
-99.23333424,18.54999978
-99.22500091,18.54999978
-99.22500091,18.55833311
-99.21666758,18.55833311
-99.21666758,18.54999978
-99.21666758,18.54166645
-99.20833424,18.54166645
-99.20833424,18.53333311
-99.20000091,18.53333311
-99.20000091,18.52499978
-99.20833424,18.52499978
</coordinates>
</LinearRing>
</outerBoundaryIs>
</Polygon>
<Polygon>
<outerBoundaryIs>
<LinearRing>
<coordinates>
-99.14166758,18.52499978
-99.14166758,18.51666645
-99.15000091,18.51666645
-99.15000091,18.52499978
-99.15000091,18.53333311
-99.15000091,18.54166645
-99.15000091,18.54999978
-99.15000091,18.55833311
-99.15000091,18.56666644
-99.15833425,18.56666644
-99.15833425,18.57499978
-99.15833425,18.58333311
-99.16666758,18.58333311
-99.17500091,18.58333311
-99.17500091,18.59166644
-99.17500091,18.59999978
-99.16666758,18.59999978
-99.15833425,18.59999978
-99.15833425,18.59166644
-99.15000091,18.59166644
-99.15000091,18.58333311
-99.14166758,18.58333311
-99.14166758,18.57499978
-99.14166758,18.56666644
-99.14166758,18.55833311
-99.14166758,18.54999978
-99.13333425,18.54999978
-99.13333425,18.54166645
-99.13333425,18.53333311
-99.14166758,18.53333311
-99.14166758,18.52499978
</coordinates>
</LinearRing>
</outerBoundaryIs>
</Polygon>
<Polygon>
<outerBoundaryIs>
<LinearRing>
<coordinates>
-99.07500092,18.52499978
-99.07500092,18.51666645
-99.08333425,18.51666645
-99.08333425,18.52499978
-99.08333425,18.53333311
-99.08333425,18.54166645
-99.08333425,18.54999978
-99.08333425,18.55833311
-99.07500092,18.55833311
-99.07500092,18.56666644
-99.06666758,18.56666644
-99.06666758,18.55833311
-99.06666758,18.54999978
-99.06666758,18.54166645
-99.06666758,18.53333311
-99.06666758,18.52499978
-99.07500092,18.52499978
</coordinates>
</LinearRing>
</outerBoundaryIs>
</Polygon>
<Polygon>
<outerBoundaryIs>
<LinearRing>
<coordinates>
-99.33333424,18.53333311
-99.33333424,18.52499978
-99.34166757,18.52499978
-99.34166757,18.53333311
-99.34166757,18.54166645
-99.35000091,18.54166645
-99.35000091,18.54999978
-99.35000091,18.55833311
-99.34166757,18.55833311
-99.34166757,18.54999978
-99.33333424,18.54999978
-99.33333424,18.54166645
-99.33333424,18.53333311
</coordinates>
</LinearRing>
</outerBoundaryIs>
</Polygon>
<Polygon>
<outerBoundaryIs>
<LinearRing>
<coordinates>
-98.42500094,18.57499978
-98.41666761,18.57499978
-98.41666761,18.56666644
-98.42500094,18.56666644
-98.42500094,18.57499978
</coordinates>
</LinearRing>
</outerBoundaryIs>
</Polygon>
<Polygon>
<outerBoundaryIs>
<LinearRing>
<coordinates>
-98.44166761,18.57499978
-98.43333428,18.57499978
-98.43333428,18.56666644
-98.44166761,18.56666644
-98.44166761,18.57499978
</coordinates>
</LinearRing>
</outerBoundaryIs>
</Polygon>
<Polygon>
<outerBoundaryIs>
<LinearRing>
<coordinates>
-100.35000087,18.57499978
-100.34166753,18.57499978
-100.34166753,18.56666644
-100.35000087,18.56666644
-100.35000087,18.57499978
</coordinates>
</LinearRing>
</outerBoundaryIs>
</Polygon>
<Polygon>
<outerBoundaryIs>
<LinearRing>
<coordinates>
-99.21666758,18.56666644
-99.20833424,18.56666644
-99.20833424,18.55833311
-99.21666758,18.55833311
-99.21666758,18.56666644
</coordinates>
</LinearRing>
</outerBoundaryIs>
</Polygon>
<Polygon>
<outerBoundaryIs>
<LinearRing>
<coordinates>
-99.44166757,18.56666644
-99.43333424,18.56666644
-99.43333424,18.55833311
-99.44166757,18.55833311
-99.44166757,18.56666644
</coordinates>
</LinearRing>
</outerBoundaryIs>
</Polygon>
<Polygon>
<outerBoundaryIs>
<LinearRing>
<coordinates>
-98.83333426,18.57499978
-98.82500093,18.57499978
-98.82500093,18.56666644
-98.83333426,18.56666644
-98.83333426,18.57499978
</coordinates>
</LinearRing>
</outerBoundaryIs>
</Polygon>
<Polygon>
<outerBoundaryIs>
<LinearRing>
<coordinates>
-98.86666759,18.57499978
-98.85833426,18.57499978
-98.85833426,18.56666644
-98.86666759,18.56666644
-98.86666759,18.57499978
</coordinates>
</LinearRing>
</outerBoundaryIs>
</Polygon>
<Polygon>
<outerBoundaryIs>
<LinearRing>
<coordinates>
-99.17500091,18.57499978
-99.17500091,18.56666644
-99.18333425,18.56666644
-99.18333425,18.57499978
-99.18333425,18.58333311
-99.17500091,18.58333311
-99.17500091,18.57499978
</coordinates>
</LinearRing>
</outerBoundaryIs>
</Polygon>
<Polygon>
<outerBoundaryIs>
<LinearRing>
<coordinates>
-99.44166757,18.57499978
-99.44166757,18.56666644
-99.4500009,18.56666644
-99.4500009,18.57499978
-99.4500009,18.58333311
-99.44166757,18.58333311
-99.44166757,18.57499978
</coordinates>
</LinearRing>
</outerBoundaryIs>
</Polygon>
<Polygon>
<outerBoundaryIs>
<LinearRing>
<coordinates>
-98.55000094,18.33333312
-98.55000094,18.32499979
-98.55833427,18.32499979
-98.55833427,18.33333312
-98.55833427,18.34166645
-98.55833427,18.34999979
-98.55833427,18.35833312
-98.5666676,18.35833312
-98.57500094,18.35833312
-98.58333427,18.35833312
-98.58333427,18.34999979
-98.5916676,18.34999979
-98.5916676,18.35833312
-98.60000094,18.35833312
-98.60000094,18.36666645
-98.60000094,18.37499979
-98.60000094,18.38333312
-98.60833427,18.38333312
-98.60833427,18.39166645
-98.6166676,18.39166645
-98.6166676,18.38333312
-98.62500093,18.38333312
-98.63333427,18.38333312
-98.63333427,18.39166645
-98.6416676,18.39166645
-98.6416676,18.39999978
-98.65000093,18.39999978
-98.65000093,18.40833312
-98.65833427,18.40833312
-98.65833427,18.41666645
-98.65000093,18.41666645
-98.6416676,18.41666645
-98.6416676,18.42499978
-98.63333427,18.42499978
-98.62500093,18.42499978
-98.62500093,18.43333312
-98.62500093,18.44166645
-98.6166676,18.44166645
-98.60833427,18.44166645
-98.60833427,18.44999978
-98.60000094,18.44999978
-98.60000094,18.45833311
-98.5916676,18.45833311
-98.58333427,18.45833311
-98.57500094,18.45833311
-98.5666676,18.45833311
-98.5666676,18.46666645
-98.55833427,18.46666645
-98.55000094,18.46666645
-98.5416676,18.46666645
-98.5416676,18.45833311
-98.53333427,18.45833311
-98.52500094,18.45833311
-98.52500094,18.44999978
-98.51666761,18.44999978
-98.50833427,18.44999978
-98.50833427,18.44166645
-98.50833427,18.43333312
-98.51666761,18.43333312
-98.51666761,18.42499978
-98.52500094,18.42499978
-98.52500094,18.43333312
-98.53333427,18.43333312
-98.53333427,18.42499978
-98.53333427,18.41666645
-98.53333427,18.40833312
-98.52500094,18.40833312
-98.52500094,18.39999978
-98.53333427,18.39999978
-98.53333427,18.39166645
-98.52500094,18.39166645
-98.52500094,18.38333312
-98.51666761,18.38333312
-98.51666761,18.37499979
-98.51666761,18.36666645
-98.52500094,18.36666645
-98.52500094,18.35833312
-98.51666761,18.35833312
-98.50833427,18.35833312
-98.50000094,18.35833312
-98.50000094,18.34999979
-98.50000094,18.34166645
-98.49166761,18.34166645
-98.49166761,18.33333312
-98.49166761,18.32499979
-98.50000094,18.32499979
-98.50000094,18.31666645
-98.50833427,18.31666645
-98.50833427,18.30833312
-98.51666761,18.30833312
-98.51666761,18.31666645
-98.52500094,18.31666645
-98.52500094,18.32499979
-98.51666761,18.32499979
-98.51666761,18.33333312
-98.52500094,18.33333312
-98.52500094,18.34166645
-98.52500094,18.34999979
-98.53333427,18.34999979
-98.53333427,18.34166645
-98.5416676,18.34166645
-98.5416676,18.33333312
-98.55000094,18.33333312
</coordinates>
</LinearRing>
</outerBoundaryIs>
<innerBoundaryIs>
<LinearRing>
<coordinates>
-98.60000094,18.38333312
-98.5916676,18.38333312
-98.5916676,18.39166645
-98.60000094,18.39166645
-98.60000094,18.38333312
</coordinates>
</LinearRing>
</innerBoundaryIs>
<innerBoundaryIs>
<LinearRing>
<coordinates>
-98.53333427,18.43333312
-98.53333427,18.44166645
-98.5416676,18.44166645
-98.5416676,18.43333312
-98.53333427,18.43333312
</coordinates>
</LinearRing>
</innerBoundaryIs>
</Polygon>
<Polygon>
<outerBoundaryIs>
<LinearRing>
<coordinates>
-99.13333425,18.32499979
-99.13333425,18.31666645
-99.14166758,18.31666645
-99.14166758,18.30833312
-99.13333425,18.30833312
-99.13333425,18.29999979
-99.12500091,18.29999979
-99.12500091,18.29166646
-99.13333425,18.29166646
-99.13333425,18.28333312
-99.12500091,18.28333312
-99.11666758,18.28333312
-99.11666758,18.29166646
-99.10833425,18.29166646
-99.10833425,18.29999979
-99.10000092,18.29999979
-99.10000092,18.29166646
-99.10000092,18.28333312
-99.09166758,18.28333312
-99.09166758,18.27499979
-99.08333425,18.27499979
-99.08333425,18.28333312
-99.07500092,18.28333312
-99.07500092,18.29166646
-99.06666758,18.29166646
-99.06666758,18.29999979
-99.05833425,18.29999979
-99.05833425,18.29166646
-99.05000092,18.29166646
-99.04166758,18.29166646
-99.03333425,18.29166646
-99.03333425,18.28333312
-99.02500092,18.28333312
-99.01666759,18.28333312
-99.00833425,18.28333312
-99.00833425,18.27499979
-99.00833425,18.26666646
-99.00000092,18.26666646
-99.00000092,18.25833312
-99.00000092,18.24999979
-99.00000092,18.24166646
-99.00000092,18.23333312
-98.99166759,18.23333312
-98.99166759,18.24166646
-98.98333425,18.24166646
-98.98333425,18.23333312
-98.97500092,18.23333312
-98.96666759,18.23333312
-98.95833425,18.23333312
-98.95833425,18.22499979
-98.95833425,18.21666646
-98.95000092,18.21666646
-98.95000092,18.20833313
-98.94166759,18.20833313
-98.93333426,18.20833313
-98.93333426,18.21666646
-98.93333426,18.22499979
-98.94166759,18.22499979
-98.94166759,18.23333312
-98.94166759,18.24166646
-98.93333426,18.24166646
-98.93333426,18.24999979
-98.94166759,18.24999979
-98.95000092,18.24999979
-98.95000092,18.25833312
-98.95000092,18.26666646
-98.95000092,18.27499979
-98.94166759,18.27499979
-98.93333426,18.27499979
-98.93333426,18.28333312
-98.93333426,18.29166646
-98.93333426,18.29999979
-98.93333426,18.30833312
-98.92500092,18.30833312
-98.91666759,18.30833312
-98.91666759,18.31666645
-98.91666759,18.32499979
-98.91666759,18.33333312
-98.90833426,18.33333312
-98.90833426,18.32499979
-98.90833426,18.31666645
-98.90000092,18.31666645
-98.90000092,18.30833312
-98.90000092,18.29999979
-98.89166759,18.29999979
-98.88333426,18.29999979
-98.87500092,18.29999979
-98.86666759,18.29999979
-98.86666759,18.30833312
-98.85833426,18.30833312
-98.85833426,18.29999979
-98.85833426,18.29166646
-98.85833426,18.28333312
-98.85000093,18.28333312
-98.85000093,18.29166646
-98.84166759,18.29166646
-98.84166759,18.29999979
-98.83333426,18.29999979
-98.82500093,18.29999979
-98.82500093,18.30833312
-98.81666759,18.30833312
-98.81666759,18.31666645
-98.80833426,18.31666645
-98.80833426,18.32499979
-98.80833426,18.33333312
-98.81666759,18.33333312
-98.81666759,18.34166645
-98.81666759,18.34999979
-98.80833426,18.34999979
-98.80833426,18.35833312
-98.80833426,18.36666645
-98.80833426,18.37499979
-98.80000093,18.37499979
-98.80000093,18.36666645
-98.79166759,18.36666645
-98.79166759,18.37499979
-98.78333426,18.37499979
-98.78333426,18.36666645
-98.78333426,18.35833312
-98.77500093,18.35833312
-98.77500093,18.34999979
-98.77500093,18.34166645
-98.77500093,18.33333312
-98.7666676,18.33333312
-98.75833426,18.33333312
-98.75833426,18.32499979
-98.7666676,18.32499979
-98.7666676,18.31666645
-98.7666676,18.30833312
-98.7666676,18.29999979
-98.75833426,18.29999979
-98.75000093,18.29999979
-98.7416676,18.29999979
-98.7416676,18.29166646
-98.73333426,18.29166646
-98.73333426,18.28333312
-98.73333426,18.27499979
-98.7416676,18.27499979
-98.75000093,18.27499979
-98.75833426,18.27499979
-98.75833426,18.28333312
-98.7666676,18.28333312
-98.77500093,18.28333312
-98.77500093,18.27499979
-98.7666676,18.27499979
-98.7666676,18.26666646
-98.75833426,18.26666646
-98.75833426,18.25833312
-98.75000093,18.25833312
-98.75000093,18.24999979
-98.75000093,18.24166646
-98.75000093,18.23333312
-98.75000093,18.22499979
-98.75000093,18.21666646
-98.7416676,18.21666646
-98.7416676,18.20833313
-98.73333426,18.20833313
-98.72500093,18.20833313
-98.72500093,18.21666646
-98.7166676,18.21666646
-98.70833426,18.21666646
-98.70000093,18.21666646
-98.70000093,18.20833313
-98.70833426,18.20833313
-98.70833426,18.19999979
-98.70000093,18.19999979
-98.6916676,18.19999979
-98.6916676,18.19166646
-98.68333427,18.19166646
-98.68333427,18.18333313
-98.6916676,18.18333313
-98.6916676,18.17499979
-98.68333427,18.17499979
-98.68333427,18.16666646
-98.68333427,18.15833313
-98.6916676,18.15833313
-98.6916676,18.14999979
-98.70000093,18.14999979
-98.70000093,18.14166646
-98.70000093,18.13333313
-98.70833426,18.13333313
-98.70833426,18.14166646
-98.7166676,18.14166646
-98.7166676,18.14999979
-98.72500093,18.14999979
-98.72500093,18.14166646
-98.72500093,18.13333313
-98.72500093,18.1249998
-98.73333426,18.1249998
-98.73333426,18.13333313
-98.7416676,18.13333313
-98.7416676,18.14166646
-98.75000093,18.14166646
-98.75833426,18.14166646
-98.75833426,18.13333313
-98.7666676,18.13333313
-98.7666676,18.14166646
-98.77500093,18.14166646
-98.77500093,18.14999979
-98.78333426,18.14999979
-98.79166759,18.14999979
-98.80000093,18.14999979
-98.80833426,18.14999979
-98.80833426,18.14166646
-98.80833426,18.13333313
-98.80000093,18.13333313
-98.79166759,18.13333313
-98.78333426,18.13333313
-98.78333426,18.1249998
-98.78333426,18.11666646
-98.79166759,18.11666646
-98.79166759,18.10833313
-98.79166759,18.0999998
-98.80000093,18.0999998
-98.80833426,18.0999998
-98.81666759,18.0999998
-98.81666759,18.09166646
-98.81666759,18.08333313
-98.81666759,18.0749998
-98.82500093,18.0749998
-98.83333426,18.0749998
-98.84166759,18.0749998
-98.84166759,18.06666646
-98.85000093,18.06666646
-98.85000093,18.05833313
-98.84166759,18.05833313
-98.83333426,18.05833313
-98.83333426,18.0499998
-98.83333426,18.04166646
-98.82500093,18.04166646
-98.81666759,18.04166646
-98.81666759,18.0499998
-98.81666759,18.05833313
-98.80833426,18.05833313
-98.80833426,18.0499998
-98.80000093,18.0499998
-98.79166759,18.0499998
-98.78333426,18.0499998
-98.78333426,18.04166646
-98.77500093,18.04166646
-98.7666676,18.04166646
-98.7666676,18.03333313
-98.7666676,18.0249998
-98.77500093,18.0249998
-98.78333426,18.0249998
-98.78333426,18.01666647
-98.77500093,18.01666647
-98.7666676,18.01666647
-98.7666676,18.00833313
-98.7666676,17.9999998
-98.77500093,17.9999998
-98.77500093,17.99166647
-98.78333426,17.99166647
-98.79166759,17.99166647
-98.79166759,17.98333313
-98.78333426,17.98333313
-98.77500093,17.98333313
-98.77500093,17.9749998
-98.77500093,17.96666647
-98.7666676,17.96666647
-98.75833426,17.96666647
-98.75833426,17.95833314
-98.75000093,17.95833314
-98.75000093,17.9499998
-98.75000093,17.94166647
-98.75833426,17.94166647
-98.7666676,17.94166647
-98.77500093,17.94166647
-98.78333426,17.94166647
-98.78333426,17.93333314
-98.79166759,17.93333314
-98.80000093,17.93333314
-98.80833426,17.93333314
-98.80833426,17.9249998
-98.81666759,17.9249998
-98.81666759,17.93333314
-98.81666759,17.94166647
-98.81666759,17.9499998
-98.82500093,17.9499998
-98.82500093,17.95833314
-98.82500093,17.96666647
-98.82500093,17.9749998
-98.82500093,17.98333313
-98.82500093,17.99166647
-98.83333426,17.99166647
-98.84166759,17.99166647
-98.85000093,17.99166647
-98.85833426,17.99166647
-98.85833426,17.98333313
-98.86666759,17.98333313
-98.86666759,17.9749998
-98.87500092,17.9749998
-98.87500092,17.96666647
-98.87500092,17.95833314
-98.87500092,17.9499998
-98.86666759,17.9499998
-98.86666759,17.94166647
-98.86666759,17.93333314
-98.86666759,17.9249998
-98.86666759,17.91666647
-98.85833426,17.91666647
-98.85833426,17.90833314
-98.86666759,17.90833314
-98.87500092,17.90833314
-98.88333426,17.90833314
-98.88333426,17.8999998
-98.89166759,17.8999998
-98.90000092,17.8999998
-98.90833426,17.8999998
-98.90833426,17.89166647
-98.91666759,17.89166647
-98.92500092,17.89166647
-98.93333426,17.89166647
-98.93333426,17.88333314
-98.94166759,17.88333314
-98.95000092,17.88333314
-98.95000092,17.87499981
-98.95833425,17.87499981
-98.95833425,17.86666647
-98.96666759,17.86666647
-98.96666759,17.85833314
-98.97500092,17.85833314
-98.98333425,17.85833314
-98.99166759,17.85833314
-98.99166759,17.86666647
-99.00000092,17.86666647
-99.00000092,17.85833314
-99.00833425,17.85833314
-99.00833425,17.84999981
-99.01666759,17.84999981
-99.01666759,17.84166647
-99.00833425,17.84166647
-99.00833425,17.83333314
-99.01666759,17.83333314
-99.02500092,17.83333314
-99.02500092,17.84166647
-99.03333425,17.84166647
-99.04166758,17.84166647
-99.04166758,17.83333314
-99.05000092,17.83333314
-99.05000092,17.84166647
-99.05000092,17.84999981
-99.05000092,17.85833314
-99.05833425,17.85833314
-99.05833425,17.84999981
-99.06666758,17.84999981
-99.06666758,17.84166647
-99.07500092,17.84166647
-99.07500092,17.84999981
-99.08333425,17.84999981
-99.08333425,17.85833314
-99.08333425,17.86666647
-99.09166758,17.86666647
-99.09166758,17.85833314
-99.09166758,17.84999981
-99.10000092,17.84999981
-99.10000092,17.85833314
-99.10833425,17.85833314
-99.11666758,17.85833314
-99.12500091,17.85833314
-99.13333425,17.85833314
-99.14166758,17.85833314
-99.15000091,17.85833314
-99.15000091,17.84999981
-99.14166758,17.84999981
-99.14166758,17.84166647
-99.15000091,17.84166647
-99.15000091,17.83333314
-99.15000091,17.82499981
-99.15833425,17.82499981
-99.16666758,17.82499981
-99.16666758,17.81666647
-99.16666758,17.80833314
-99.17500091,17.80833314
-99.17500091,17.79999981
-99.17500091,17.79166648
-99.18333425,17.79166648
-99.18333425,17.78333314
-99.18333425,17.77499981
-99.18333425,17.76666648
-99.17500091,17.76666648
-99.17500091,17.75833314
-99.17500091,17.74999981
-99.18333425,17.74999981
-99.18333425,17.74166648
-99.19166758,17.74166648
-99.19166758,17.74999981
-99.20000091,17.74999981
-99.20000091,17.74166648
-99.20000091,17.73333314
-99.20000091,17.72499981
-99.20833424,17.72499981
-99.20833424,17.71666648
-99.21666758,17.71666648
-99.21666758,17.72499981
-99.21666758,17.73333314
-99.21666758,17.74166648
-99.22500091,17.74166648
-99.22500091,17.74999981
-99.23333424,17.74999981
-99.23333424,17.75833314
-99.23333424,17.76666648
-99.23333424,17.77499981
-99.24166758,17.77499981
-99.24166758,17.78333314
-99.25000091,17.78333314
-99.25000091,17.77499981
-99.25833424,17.77499981
-99.26666758,17.77499981
-99.26666758,17.78333314
-99.26666758,17.79166648
-99.27500091,17.79166648
-99.28333424,17.79166648
-99.29166757,17.79166648
-99.29166757,17.78333314
-99.29166757,17.77499981
-99.30000091,17.77499981
-99.30833424,17.77499981
-99.30833424,17.76666648
-99.31666757,17.76666648
-99.31666757,17.75833314
-99.32500091,17.75833314
-99.32500091,17.76666648
-99.33333424,17.76666648
-99.33333424,17.75833314
-99.33333424,17.74999981
-99.34166757,17.74999981
-99.34166757,17.74166648
-99.35000091,17.74166648
-99.35833424,17.74166648
-99.35833424,17.73333314
-99.36666757,17.73333314
-99.3750009,17.73333314
-99.3750009,17.72499981
-99.38333424,17.72499981
-99.38333424,17.73333314
-99.39166757,17.73333314
-99.4000009,17.73333314
-99.4000009,17.72499981
-99.4000009,17.71666648
-99.40833424,17.71666648
-99.40833424,17.72499981
-99.41666757,17.72499981
-99.4250009,17.72499981
-99.4250009,17.71666648
-99.43333424,17.71666648
-99.43333424,17.72499981
-99.44166757,17.72499981
-99.44166757,17.71666648
-99.4500009,17.71666648
-99.45833423,17.71666648
-99.46666757,17.71666648
-99.4750009,17.71666648
-99.48333423,17.71666648
-99.49166757,17.71666648
-99.5000009,17.71666648
-99.5000009,17.72499981
-99.49166757,17.72499981
-99.49166757,17.73333314
-99.48333423,17.73333314
-99.4750009,17.73333314
-99.4750009,17.74166648
-99.46666757,17.74166648
-99.46666757,17.74999981
-99.45833423,17.74999981
-99.45833423,17.75833314
-99.4500009,17.75833314
-99.44166757,17.75833314
-99.44166757,17.76666648
-99.44166757,17.77499981
-99.44166757,17.78333314
-99.4500009,17.78333314
-99.4500009,17.79166648
-99.4500009,17.79999981
-99.44166757,17.79999981
-99.44166757,17.80833314
-99.4500009,17.80833314
-99.4500009,17.81666647
-99.44166757,17.81666647
-99.44166757,17.82499981
-99.44166757,17.83333314
-99.43333424,17.83333314
-99.43333424,17.84166647
-99.4250009,17.84166647
-99.41666757,17.84166647
-99.41666757,17.84999981
-99.41666757,17.85833314
-99.41666757,17.86666647
-99.40833424,17.86666647
-99.4000009,17.86666647
-99.39166757,17.86666647
-99.38333424,17.86666647
-99.38333424,17.85833314
-99.3750009,17.85833314
-99.36666757,17.85833314
-99.35833424,17.85833314
-99.35000091,17.85833314
-99.35000091,17.86666647
-99.34166757,17.86666647
-99.33333424,17.86666647
-99.33333424,17.87499981
-99.34166757,17.87499981
-99.35000091,17.87499981
-99.35000091,17.88333314
-99.35833424,17.88333314
-99.36666757,17.88333314
-99.3750009,17.88333314
-99.38333424,17.88333314
-99.39166757,17.88333314
-99.39166757,17.87499981
-99.4000009,17.87499981
-99.40833424,17.87499981
-99.40833424,17.88333314
-99.41666757,17.88333314
-99.41666757,17.89166647
-99.41666757,17.8999998
-99.41666757,17.90833314
-99.4250009,17.90833314
-99.4250009,17.8999998
-99.4250009,17.89166647
-99.43333424,17.89166647
-99.44166757,17.89166647
-99.4500009,17.89166647
-99.4500009,17.8999998
-99.45833423,17.8999998
-99.46666757,17.8999998
-99.4750009,17.8999998
-99.48333423,17.8999998
-99.49166757,17.8999998
-99.5000009,17.8999998
-99.5000009,17.89166647
-99.50833423,17.89166647
-99.51666757,17.89166647
-99.51666757,17.88333314
-99.5250009,17.88333314
-99.5250009,17.87499981
-99.53333423,17.87499981
-99.53333423,17.86666647
-99.53333423,17.85833314
-99.53333423,17.84999981
-99.53333423,17.84166647
-99.5250009,17.84166647
-99.5250009,17.83333314
-99.5250009,17.82499981
-99.5250009,17.81666647
-99.5250009,17.80833314
-99.5250009,17.79999981
-99.5250009,17.79166648
-99.5250009,17.78333314
-99.5250009,17.77499981
-99.5250009,17.76666648
-99.5250009,17.75833314
-99.53333423,17.75833314
-99.53333423,17.74999981
-99.53333423,17.74166648
-99.53333423,17.73333314
-99.53333423,17.72499981
-99.5250009,17.72499981
-99.5250009,17.71666648
-99.51666757,17.71666648
-99.51666757,17.70833315
-99.51666757,17.69999981
-99.51666757,17.69166648
-99.5250009,17.69166648
-99.53333423,17.69166648
-99.54166756,17.69166648
-99.54166756,17.69999981
-99.5500009,17.69999981
-99.5500009,17.70833315
-99.55833423,17.70833315
-99.56666756,17.70833315
-99.56666756,17.69999981
-99.5750009,17.69999981
-99.58333423,17.69999981
-99.59166756,17.69999981
-99.59166756,17.70833315
-99.59166756,17.71666648
-99.58333423,17.71666648
-99.58333423,17.72499981
-99.58333423,17.73333314
-99.59166756,17.73333314
-99.6000009,17.73333314
-99.60833423,17.73333314
-99.60833423,17.72499981
-99.61666756,17.72499981
-99.62500089,17.72499981
-99.63333423,17.72499981
-99.63333423,17.73333314
-99.62500089,17.73333314
-99.62500089,17.74166648
-99.61666756,17.74166648
-99.61666756,17.74999981
-99.60833423,17.74999981
-99.6000009,17.74999981
-99.59166756,17.74999981
-99.59166756,17.75833314
-99.59166756,17.76666648
-99.6000009,17.76666648
-99.60833423,17.76666648
-99.60833423,17.77499981
-99.61666756,17.77499981
-99.61666756,17.76666648
-99.62500089,17.76666648
-99.63333423,17.76666648
-99.63333423,17.77499981
-99.62500089,17.77499981
-99.62500089,17.78333314
-99.61666756,17.78333314
-99.61666756,17.79166648
-99.61666756,17.79999981
-99.60833423,17.79999981
-99.60833423,17.80833314
-99.6000009,17.80833314
-99.59166756,17.80833314
-99.59166756,17.81666647
-99.58333423,17.81666647
-99.58333423,17.82499981
-99.59166756,17.82499981
-99.6000009,17.82499981
-99.60833423,17.82499981
-99.60833423,17.81666647
-99.61666756,17.81666647
-99.62500089,17.81666647
-99.62500089,17.80833314
-99.63333423,17.80833314
-99.63333423,17.81666647
-99.63333423,17.82499981
-99.64166756,17.82499981
-99.64166756,17.81666647
-99.65000089,17.81666647
-99.65000089,17.82499981
-99.65000089,17.83333314
-99.65000089,17.84166647
-99.65000089,17.84999981
-99.65000089,17.85833314
-99.65000089,17.86666647
-99.65000089,17.87499981
-99.65000089,17.88333314
-99.65000089,17.89166647
-99.65833423,17.89166647
-99.65833423,17.8999998
-99.66666756,17.8999998
-99.66666756,17.90833314
-99.67500089,17.90833314
-99.67500089,17.91666647
-99.68333423,17.91666647
-99.68333423,17.9249998
-99.68333423,17.93333314
-99.67500089,17.93333314
-99.67500089,17.94166647
-99.67500089,17.9499998
-99.67500089,17.95833314
-99.68333423,17.95833314
-99.68333423,17.96666647
-99.69166756,17.96666647
-99.69166756,17.9749998
-99.69166756,17.98333313
-99.70000089,17.98333313
-99.70000089,17.99166647
-99.70833422,17.99166647
-99.70833422,17.9999998
-99.70833422,18.00833313
-99.71666756,18.00833313
-99.71666756,18.01666647
-99.71666756,18.0249998
-99.72500089,18.0249998
-99.72500089,18.03333313
-99.73333422,18.03333313
-99.73333422,18.04166646
-99.73333422,18.0499998
-99.73333422,18.05833313
-99.74166756,18.05833313
-99.74166756,18.06666646
-99.74166756,18.0749998
-99.74166756,18.08333313
-99.75000089,18.08333313
-99.75000089,18.09166646
-99.75833422,18.09166646
-99.76666756,18.09166646
-99.77500089,18.09166646
-99.77500089,18.0999998
-99.78333422,18.0999998
-99.79166755,18.0999998
-99.80000089,18.0999998
-99.80000089,18.10833313
-99.80833422,18.10833313
-99.81666755,18.10833313
-99.82500089,18.10833313
-99.82500089,18.11666646
-99.83333422,18.11666646
-99.84166755,18.11666646
-99.85000089,18.11666646
-99.85000089,18.1249998
-99.85833422,18.1249998
-99.86666755,18.1249998
-99.87500088,18.1249998
-99.87500088,18.13333313
-99.88333422,18.13333313
-99.89166755,18.13333313
-99.90000088,18.13333313
-99.90000088,18.14166646
-99.90833422,18.14166646
-99.91666755,18.14166646
-99.92500088,18.14166646
-99.93333422,18.14166646
-99.93333422,18.14999979
-99.94166755,18.14999979
-99.95000088,18.14999979
-99.95833421,18.14999979
-99.96666755,18.14999979
-99.96666755,18.15833313
-99.97500088,18.15833313
-99.98333421,18.15833313
-99.99166755,18.15833313
-100.00000088,18.15833313
-100.00000088,18.16666646
-100.00833421,18.16666646
-100.01666755,18.16666646
-100.02500088,18.16666646
-100.03333421,18.16666646
-100.03333421,18.17499979
-100.04166754,18.17499979
-100.05000088,18.17499979
-100.05833421,18.17499979
-100.05833421,18.18333313
-100.06666754,18.18333313
-100.07500088,18.18333313
-100.08333421,18.18333313
-100.08333421,18.19166646
-100.09166754,18.19166646
-100.10000088,18.19166646
-100.10000088,18.19999979
-100.10833421,18.19999979
-100.11666754,18.19999979
-100.12500087,18.19999979
-100.13333421,18.19999979
-100.14166754,18.19999979
-100.15000087,18.19999979
-100.15833421,18.19999979
-100.16666754,18.19999979
-100.17500087,18.19999979
-100.18333421,18.19999979
-100.19166754,18.19999979
-100.20000087,18.19999979
-100.2083342,18.19999979
-100.21666754,18.19999979
-100.22500087,18.19999979
-100.22500087,18.20833313
-100.2333342,18.20833313
-100.24166754,18.20833313
-100.25000087,18.20833313
-100.25000087,18.21666646
-100.2583342,18.21666646
-100.26666754,18.21666646
-100.26666754,18.22499979
-100.27500087,18.22499979
-100.27500087,18.23333312
-100.2833342,18.23333312
-100.29166753,18.23333312
-100.29166753,18.24166646
-100.30000087,18.24166646
-100.3083342,18.24166646
-100.3083342,18.24999979
-100.31666753,18.24999979
-100.32500087,18.24999979
-100.3333342,18.24999979
-100.34166753,18.24999979
-100.35000087,18.24999979
-100.35000087,18.25833312
-100.3583342,18.25833312
-100.36666753,18.25833312
-100.37500086,18.25833312
-100.3833342,18.25833312
-100.3833342,18.26666646
-100.3833342,18.27499979
-100.3833342,18.28333312
-100.3833342,18.29166646
-100.3833342,18.29999979
-100.3833342,18.30833312
-100.3833342,18.31666645
-100.3833342,18.32499979
-100.3833342,18.33333312
-100.3833342,18.34166645
-100.3833342,18.34999979
-100.3833342,18.35833312
-100.3833342,18.36666645
-100.3833342,18.37499979
-100.3833342,18.38333312
-100.3833342,18.39166645
-100.3833342,18.39999978
-100.3833342,18.40833312
-100.3833342,18.41666645
-100.3833342,18.42499978
-100.3833342,18.43333312
-100.3833342,18.44166645
-100.3833342,18.44999978
-100.3833342,18.45833311
-100.3833342,18.46666645
-100.3833342,18.47499978
-100.3833342,18.48333311
-100.3833342,18.49166645
-100.3833342,18.49999978
-100.3833342,18.50833311
-100.3833342,18.51666645
-100.3833342,18.52499978
-100.37500086,18.52499978
-100.37500086,18.53333311
-100.36666753,18.53333311
-100.36666753,18.52499978
-100.3583342,18.52499978
-100.3583342,18.51666645
-100.3583342,18.50833311
-100.35000087,18.50833311
-100.35000087,18.51666645
-100.34166753,18.51666645
-100.34166753,18.52499978
-100.3333342,18.52499978
-100.3333342,18.53333311
-100.3333342,18.54166645
-100.3333342,18.54999978
-100.3333342,18.55833311
-100.32500087,18.55833311
-100.31666753,18.55833311
-100.31666753,18.56666644
-100.31666753,18.57499978
-100.31666753,18.58333311
-100.31666753,18.59166644
-100.3083342,18.59166644
-100.30000087,18.59166644
-100.30000087,18.59999978
-100.3083342,18.59999978
-100.31666753,18.59999978
-100.31666753,18.60833311
-100.32500087,18.60833311
-100.32500087,18.61666644
-100.32500087,18.62499978
-100.3333342,18.62499978
-100.34166753,18.62499978
-100.35000087,18.62499978
-100.35000087,18.61666644
-100.3583342,18.61666644
-100.3583342,18.60833311
-100.35000087,18.60833311
-100.35000087,18.59999978
-100.3583342,18.59999978
-100.3583342,18.59166644
-100.3583342,18.58333311
-100.36666753,18.58333311
-100.36666753,18.57499978
-100.36666753,18.56666644
-100.36666753,18.55833311
-100.37500086,18.55833311
-100.37500086,18.56666644
-100.37500086,18.57499978
-100.37500086,18.58333311
-100.37500086,18.59166644
-100.37500086,18.59999978
-100.37500086,18.60833311
-100.36666753,18.60833311
-100.36666753,18.61666644
-100.36666753,18.62499978
-100.36666753,18.63333311
-100.36666753,18.64166644
-100.36666753,18.64999977
-100.36666753,18.65833311
-100.3583342,18.65833311
-100.3583342,18.66666644
-100.3583342,18.67499977
-100.3583342,18.68333311
-100.3583342,18.69166644
-100.3583342,18.69999977
-100.3583342,18.70833311
-100.3583342,18.71666644
-100.3583342,18.72499977
-100.3583342,18.7333331
-100.35000087,18.7333331
-100.35000087,18.74166644
-100.3583342,18.74166644
-100.3583342,18.74999977
-100.3583342,18.7583331
-100.3583342,18.76666644
-100.3583342,18.77499977
-100.3583342,18.7833331
-100.3583342,18.79166644
-100.3583342,18.79999977
-100.35000087,18.79999977
-100.35000087,18.8083331
-100.35000087,18.81666643
-100.35000087,18.82499977
-100.35000087,18.8333331
-100.34166753,18.8333331
-100.34166753,18.84166643
-100.34166753,18.84999977
-100.35000087,18.84999977
-100.35000087,18.8583331
-100.34166753,18.8583331
-100.3333342,18.8583331
-100.32500087,18.8583331
-100.32500087,18.86666643
-100.32500087,18.87499976
-100.32500087,18.8833331
-100.3333342,18.8833331
-100.3333342,18.89166643
-100.3333342,18.89999976
-100.3333342,18.9083331
-100.3333342,18.91666643
-100.3333342,18.92499976
-100.3333342,18.9333331
-100.32500087,18.9333331
-100.32500087,18.92499976
-100.32500087,18.91666643
-100.31666753,18.91666643
-100.3083342,18.91666643
-100.3083342,18.9083331
-100.30000087,18.9083331
-100.30000087,18.89999976
-100.29166753,18.89999976
-100.2833342,18.89999976
-100.27500087,18.89999976
-100.27500087,18.9083331
-100.26666754,18.9083331
-100.26666754,18.89999976
-100.26666754,18.89166643
-100.2583342,18.89166643
-100.25000087,18.89166643
-100.25000087,18.8833331
-100.25000087,18.87499976
-100.25000087,18.86666643
-100.24166754,18.86666643
-100.2333342,18.86666643
-100.22500087,18.86666643
-100.21666754,18.86666643
-100.21666754,18.87499976
-100.21666754,18.8833331
-100.2083342,18.8833331
-100.20000087,18.8833331
-100.19166754,18.8833331
-100.19166754,18.89166643
-100.18333421,18.89166643
-100.17500087,18.89166643
-100.17500087,18.8833331
-100.17500087,18.87499976
-100.16666754,18.87499976
-100.16666754,18.86666643
-100.15833421,18.86666643
-100.15000087,18.86666643
-100.15000087,18.8583331
-100.15833421,18.8583331
-100.15833421,18.84999977
-100.15833421,18.84166643
-100.15833421,18.8333331
-100.16666754,18.8333331
-100.16666754,18.82499977
-100.16666754,18.81666643
-100.15833421,18.81666643
-100.15000087,18.81666643
-100.15000087,18.8083331
-100.15833421,18.8083331
-100.15833421,18.79999977
-100.15000087,18.79999977
-100.14166754,18.79999977
-100.14166754,18.79166644
-100.15000087,18.79166644
-100.15000087,18.7833331
-100.14166754,18.7833331
-100.13333421,18.7833331
-100.12500087,18.7833331
-100.12500087,18.79166644
-100.12500087,18.79999977
-100.12500087,18.8083331
-100.11666754,18.8083331
-100.10833421,18.8083331
-100.10833421,18.81666643
-100.10000088,18.81666643
-100.09166754,18.81666643
-100.09166754,18.8083331
-100.09166754,18.79999977
-100.08333421,18.79999977
-100.08333421,18.79166644
-100.09166754,18.79166644
-100.09166754,18.7833331
-100.09166754,18.77499977
-100.10000088,18.77499977
-100.10000088,18.76666644
-100.10833421,18.76666644
-100.10833421,18.7583331
-100.10833421,18.74999977
-100.11666754,18.74999977
-100.11666754,18.74166644
-100.11666754,18.7333331
-100.12500087,18.7333331
-100.12500087,18.72499977
-100.12500087,18.71666644
-100.13333421,18.71666644
-100.13333421,18.70833311
-100.13333421,18.69999977
-100.13333421,18.69166644
-100.14166754,18.69166644
-100.14166754,18.68333311
-100.14166754,18.67499977
-100.14166754,18.66666644
-100.14166754,18.65833311
-100.13333421,18.65833311
-100.13333421,18.64999977
-100.13333421,18.64166644
-100.13333421,18.63333311
-100.12500087,18.63333311
-100.12500087,18.62499978
-100.11666754,18.62499978
-100.10833421,18.62499978
-100.10000088,18.62499978
-100.10000088,18.61666644
-100.09166754,18.61666644
-100.08333421,18.61666644
-100.07500088,18.61666644
-100.07500088,18.62499978
-100.06666754,18.62499978
-100.06666754,18.61666644
-100.05833421,18.61666644
-100.05833421,18.62499978
-100.05833421,18.63333311
-100.05000088,18.63333311
-100.05000088,18.64166644
-100.05000088,18.64999977
-100.04166754,18.64999977
-100.04166754,18.65833311
-100.03333421,18.65833311
-100.03333421,18.66666644
-100.02500088,18.66666644
-100.02500088,18.67499977
-100.01666755,18.67499977
-100.01666755,18.68333311
-100.00833421,18.68333311
-100.00833421,18.69166644
-100.00833421,18.69999977
-100.00000088,18.69999977
-100.00000088,18.70833311
-99.99166755,18.70833311
-99.98333421,18.70833311
-99.98333421,18.71666644
-99.97500088,18.71666644
-99.96666755,18.71666644
-99.96666755,18.72499977
-99.95833421,18.72499977
-99.95000088,18.72499977
-99.94166755,18.72499977
-99.93333422,18.72499977
-99.93333422,18.71666644
-99.92500088,18.71666644
-99.92500088,18.70833311
-99.91666755,18.70833311
-99.91666755,18.69999977
-99.90833422,18.69999977
-99.90833422,18.69166644
-99.90000088,18.69166644
-99.90000088,18.68333311
-99.89166755,18.68333311
-99.89166755,18.67499977
-99.88333422,18.67499977
-99.87500088,18.67499977
-99.87500088,18.66666644
-99.88333422,18.66666644
-99.88333422,18.65833311
-99.87500088,18.65833311
-99.87500088,18.64999977
-99.86666755,18.64999977
-99.86666755,18.64166644
-99.86666755,18.63333311
-99.86666755,18.62499978
-99.85833422,18.62499978
-99.85833422,18.61666644
-99.85833422,18.60833311
-99.86666755,18.60833311
-99.86666755,18.59999978
-99.85833422,18.59999978
-99.85833422,18.59166644
-99.85833422,18.58333311
-99.85000089,18.58333311
-99.84166755,18.58333311
-99.84166755,18.59166644
-99.84166755,18.59999978
-99.83333422,18.59999978
-99.82500089,18.59999978
-99.82500089,18.59166644
-99.82500089,18.58333311
-99.81666755,18.58333311
-99.81666755,18.57499978
-99.80833422,18.57499978
-99.80833422,18.56666644
-99.80000089,18.56666644
-99.80000089,18.57499978
-99.79166755,18.57499978
-99.79166755,18.56666644
-99.78333422,18.56666644
-99.78333422,18.55833311
-99.79166755,18.55833311
-99.80000089,18.55833311
-99.80000089,18.54999978
-99.80000089,18.54166645
-99.79166755,18.54166645
-99.79166755,18.54999978
-99.78333422,18.54999978
-99.77500089,18.54999978
-99.76666756,18.54999978
-99.76666756,18.54166645
-99.76666756,18.53333311
-99.76666756,18.52499978
-99.76666756,18.51666645
-99.75833422,18.51666645
-99.75000089,18.51666645
-99.75000089,18.52499978
-99.74166756,18.52499978
-99.74166756,18.53333311
-99.73333422,18.53333311
-99.73333422,18.52499978
-99.73333422,18.51666645
-99.73333422,18.50833311
-99.74166756,18.50833311
-99.74166756,18.49999978
-99.73333422,18.49999978
-99.72500089,18.49999978
-99.72500089,18.49166645
-99.72500089,18.48333311
-99.72500089,18.47499978
-99.71666756,18.47499978
-99.71666756,18.48333311
-99.70833422,18.48333311
-99.70833422,18.47499978
-99.70000089,18.47499978
-99.70000089,18.46666645
-99.70000089,18.45833311
-99.69166756,18.45833311
-99.68333423,18.45833311
-99.68333423,18.46666645
-99.69166756,18.46666645
-99.69166756,18.47499978
-99.68333423,18.47499978
-99.68333423,18.48333311
-99.67500089,18.48333311
-99.67500089,18.49166645
-99.66666756,18.49166645
-99.65833423,18.49166645
-99.65833423,18.48333311
-99.65833423,18.47499978
-99.65000089,18.47499978
-99.64166756,18.47499978
-99.64166756,18.48333311
-99.64166756,18.49166645
-99.63333423,18.49166645
-99.63333423,18.49999978
-99.62500089,18.49999978
-99.62500089,18.49166645
-99.61666756,18.49166645
-99.61666756,18.49999978
-99.61666756,18.50833311
-99.60833423,18.50833311
-99.60833423,18.49999978
-99.6000009,18.49999978
-99.6000009,18.49166645
-99.59166756,18.49166645
-99.59166756,18.48333311
-99.58333423,18.48333311
-99.58333423,18.47499978
-99.5750009,18.47499978
-99.5750009,18.48333311
-99.5750009,18.49166645
-99.58333423,18.49166645
-99.58333423,18.49999978
-99.5750009,18.49999978
-99.56666756,18.49999978
-99.56666756,18.49166645
-99.55833423,18.49166645
-99.55833423,18.48333311
-99.5500009,18.48333311
-99.5500009,18.47499978
-99.54166756,18.47499978
-99.53333423,18.47499978
-99.53333423,18.46666645
-99.5250009,18.46666645
-99.51666757,18.46666645
-99.50833423,18.46666645
-99.5000009,18.46666645
-99.49166757,18.46666645
-99.48333423,18.46666645
-99.48333423,18.47499978
-99.48333423,18.48333311
-99.48333423,18.49166645
-99.48333423,18.49999978
-99.48333423,18.50833311
-99.48333423,18.51666645
-99.48333423,18.52499978
-99.48333423,18.53333311
-99.49166757,18.53333311
-99.49166757,18.54166645
-99.5000009,18.54166645
-99.5000009,18.54999978
-99.5000009,18.55833311
-99.50833423,18.55833311
-99.50833423,18.56666644
-99.51666757,18.56666644
-99.51666757,18.57499978
-99.51666757,18.58333311
-99.50833423,18.58333311
-99.5000009,18.58333311
-99.5000009,18.59166644
-99.5000009,18.59999978
-99.49166757,18.59999978
-99.48333423,18.59999978
-99.48333423,18.60833311
-99.49166757,18.60833311
-99.49166757,18.61666644
-99.48333423,18.61666644
-99.4750009,18.61666644
-99.4750009,18.60833311
-99.46666757,18.60833311
-99.45833423,18.60833311
-99.45833423,18.59999978
-99.46666757,18.59999978
-99.46666757,18.59166644
-99.45833423,18.59166644
-99.45833423,18.58333311
-99.46666757,18.58333311
-99.46666757,18.57499978
-99.45833423,18.57499978
-99.45833423,18.56666644
-99.4500009,18.56666644
-99.4500009,18.55833311
-99.4500009,18.54999978
-99.4500009,18.54166645
-99.4500009,18.53333311
-99.44166757,18.53333311
-99.44166757,18.52499978
-99.44166757,18.51666645
-99.43333424,18.51666645
-99.4250009,18.51666645
-99.4250009,18.50833311
-99.43333424,18.50833311
-99.43333424,18.49999978
-99.4250009,18.49999978
-99.4250009,18.49166645
-99.4250009,18.48333311
-99.4250009,18.47499978
-99.4250009,18.46666645
-99.4250009,18.45833311
-99.43333424,18.45833311
-99.44166757,18.45833311
-99.44166757,18.44999978
-99.43333424,18.44999978
-99.4250009,18.44999978
-99.4250009,18.44166645
-99.41666757,18.44166645
-99.41666757,18.43333312
-99.4250009,18.43333312
-99.4250009,18.42499978
-99.43333424,18.42499978
-99.43333424,18.41666645
-99.43333424,18.40833312
-99.43333424,18.39999978
-99.4250009,18.39999978
-99.4250009,18.40833312
-99.4250009,18.41666645
-99.41666757,18.41666645
-99.41666757,18.40833312
-99.41666757,18.39999978
-99.40833424,18.39999978
-99.40833424,18.39166645
-99.4000009,18.39166645
-99.39166757,18.39166645
-99.39166757,18.39999978
-99.38333424,18.39999978
-99.38333424,18.39166645
-99.3750009,18.39166645
-99.36666757,18.39166645
-99.36666757,18.38333312
-99.35833424,18.38333312
-99.35000091,18.38333312
-99.35000091,18.37499979
-99.34166757,18.37499979
-99.34166757,18.36666645
-99.33333424,18.36666645
-99.32500091,18.36666645
-99.32500091,18.35833312
-99.31666757,18.35833312
-99.31666757,18.36666645
-99.31666757,18.37499979
-99.31666757,18.38333312
-99.32500091,18.38333312
-99.32500091,18.39166645
-99.32500091,18.39999978
-99.32500091,18.40833312
-99.31666757,18.40833312
-99.31666757,18.39999978
-99.31666757,18.39166645
-99.30833424,18.39166645
-99.30833424,18.38333312
-99.30000091,18.38333312
-99.30000091,18.39166645
-99.29166757,18.39166645
-99.28333424,18.39166645
-99.28333424,18.38333312
-99.27500091,18.38333312
-99.26666758,18.38333312
-99.25833424,18.38333312
-99.25833424,18.37499979
-99.25833424,18.36666645
-99.25000091,18.36666645
-99.25000091,18.37499979
-99.25000091,18.38333312
-99.24166758,18.38333312
-99.23333424,18.38333312
-99.23333424,18.37499979
-99.23333424,18.36666645
-99.24166758,18.36666645
-99.24166758,18.35833312
-99.25000091,18.35833312
-99.25000091,18.34999979
-99.25833424,18.34999979
-99.26666758,18.34999979
-99.27500091,18.34999979
-99.27500091,18.34166645
-99.27500091,18.33333312
-99.27500091,18.32499979
-99.26666758,18.32499979
-99.25833424,18.32499979
-99.25000091,18.32499979
-99.25000091,18.31666645
-99.24166758,18.31666645
-99.23333424,18.31666645
-99.23333424,18.32499979
-99.24166758,18.32499979
-99.24166758,18.33333312
-99.23333424,18.33333312
-99.23333424,18.34166645
-99.22500091,18.34166645
-99.22500091,18.33333312
-99.21666758,18.33333312
-99.20833424,18.33333312
-99.20833424,18.34166645
-99.20000091,18.34166645
-99.20000091,18.34999979
-99.19166758,18.34999979
-99.19166758,18.35833312
-99.20000091,18.35833312
-99.20000091,18.36666645
-99.20833424,18.36666645
-99.20833424,18.37499979
-99.20833424,18.38333312
-99.20833424,18.39166645
-99.21666758,18.39166645
-99.21666758,18.39999978
-99.21666758,18.40833312
-99.22500091,18.40833312
-99.22500091,18.41666645
-99.23333424,18.41666645
-99.24166758,18.41666645
-99.24166758,18.42499978
-99.25000091,18.42499978
-99.25000091,18.43333312
-99.25833424,18.43333312
-99.25833424,18.42499978
-99.26666758,18.42499978
-99.26666758,18.41666645
-99.27500091,18.41666645
-99.28333424,18.41666645
-99.28333424,18.42499978
-99.28333424,18.43333312
-99.28333424,18.44166645
-99.27500091,18.44166645
-99.27500091,18.44999978
-99.28333424,18.44999978
-99.29166757,18.44999978
-99.29166757,18.45833311
-99.28333424,18.45833311
-99.27500091,18.45833311
-99.26666758,18.45833311
-99.26666758,18.44999978
-99.25833424,18.44999978
-99.25833424,18.44166645
-99.25000091,18.44166645
-99.24166758,18.44166645
-99.23333424,18.44166645
-99.22500091,18.44166645
-99.21666758,18.44166645
-99.21666758,18.43333312
-99.22500091,18.43333312
-99.23333424,18.43333312
-99.23333424,18.42499978
-99.22500091,18.42499978
-99.21666758,18.42499978
-99.21666758,18.41666645
-99.20833424,18.41666645
-99.20833424,18.42499978
-99.20833424,18.43333312
-99.20000091,18.43333312
-99.20000091,18.42499978
-99.19166758,18.42499978
-99.19166758,18.41666645
-99.18333425,18.41666645
-99.18333425,18.40833312
-99.17500091,18.40833312
-99.16666758,18.40833312
-99.16666758,18.41666645
-99.16666758,18.42499978
-99.15833425,18.42499978
-99.15833425,18.43333312
-99.15000091,18.43333312
-99.15000091,18.42499978
-99.14166758,18.42499978
-99.14166758,18.41666645
-99.13333425,18.41666645
-99.13333425,18.40833312
-99.12500091,18.40833312
-99.12500091,18.39999978
-99.13333425,18.39999978
-99.13333425,18.39166645
-99.12500091,18.39166645
-99.11666758,18.39166645
-99.10833425,18.39166645
-99.10833425,18.38333312
-99.10833425,18.37499979
-99.11666758,18.37499979
-99.11666758,18.36666645
-99.11666758,18.35833312
-99.10833425,18.35833312
-99.10833425,18.34999979
-99.10833425,18.34166645
-99.10000092,18.34166645
-99.10000092,18.33333312
-99.10833425,18.33333312
-99.11666758,18.33333312
-99.12500091,18.33333312
-99.13333425,18.33333312
-99.13333425,18.32499979
</coordinates>
</LinearRing>
</outerBoundaryIs>
<innerBoundaryIs>
<LinearRing>
<coordinates>
-99.14166758,18.31666645
-99.14166758,18.32499979
-99.15000091,18.32499979
-99.15833425,18.32499979
-99.16666758,18.32499979
-99.16666758,18.31666645
-99.15833425,18.31666645
-99.15000091,18.31666645
-99.14166758,18.31666645
</coordinates>
</LinearRing>
</innerBoundaryIs>
<innerBoundaryIs>
<LinearRing>
<coordinates>
-99.16666758,18.32499979
-99.16666758,18.33333312
-99.17500091,18.33333312
-99.17500091,18.34166645
-99.17500091,18.34999979
-99.17500091,18.35833312
-99.17500091,18.36666645
-99.17500091,18.37499979
-99.18333425,18.37499979
-99.18333425,18.36666645
-99.18333425,18.35833312
-99.18333425,18.34999979
-99.18333425,18.34166645
-99.19166758,18.34166645
-99.19166758,18.33333312
-99.20000091,18.33333312
-99.20000091,18.32499979
-99.20000091,18.31666645
-99.19166758,18.31666645
-99.19166758,18.32499979
-99.18333425,18.32499979
-99.17500091,18.32499979
-99.16666758,18.32499979
</coordinates>
</LinearRing>
</innerBoundaryIs>
<innerBoundaryIs>
<LinearRing>
<coordinates>
-99.17500091,18.37499979
-99.16666758,18.37499979
-99.16666758,18.38333312
-99.16666758,18.39166645
-99.17500091,18.39166645
-99.17500091,18.38333312
-99.17500091,18.37499979
</coordinates>
</LinearRing>
</innerBoundaryIs>
<innerBoundaryIs>
<LinearRing>
<coordinates>
-98.7166676,18.14999979
-98.70833426,18.14999979
-98.70833426,18.15833313
-98.7166676,18.15833313
-98.7166676,18.14999979
</coordinates>
</LinearRing>
</innerBoundaryIs>
<innerBoundaryIs>
<LinearRing>
<coordinates>
-98.72500093,18.14999979
-98.72500093,18.15833313
-98.72500093,18.16666646
-98.73333426,18.16666646
-98.73333426,18.17499979
-98.72500093,18.17499979
-98.72500093,18.18333313
-98.72500093,18.19166646
-98.73333426,18.19166646
-98.7416676,18.19166646
-98.7416676,18.18333313
-98.75000093,18.18333313
-98.75000093,18.17499979
-98.7416676,18.17499979
-98.7416676,18.16666646
-98.7416676,18.15833313
-98.73333426,18.15833313
-98.73333426,18.14999979
-98.72500093,18.14999979
</coordinates>
</LinearRing>
</innerBoundaryIs>
<innerBoundaryIs>
<LinearRing>
<coordinates>
-98.80833426,18.14999979
-98.80833426,18.15833313
-98.81666759,18.15833313
-98.81666759,18.14999979
-98.80833426,18.14999979
</coordinates>
</LinearRing>
</innerBoundaryIs>
<innerBoundaryIs>
<LinearRing>
<coordinates>
-98.81666759,18.15833313
-98.81666759,18.16666646
-98.82500093,18.16666646
-98.82500093,18.15833313
-98.81666759,18.15833313
</coordinates>
</LinearRing>
</innerBoundaryIs>
<innerBoundaryIs>
<LinearRing>
<coordinates>
-98.81666759,18.14999979
-98.82500093,18.14999979
-98.82500093,18.14166646
-98.81666759,18.14166646
-98.81666759,18.14999979
</coordinates>
</LinearRing>
</innerBoundaryIs>
<innerBoundaryIs>
<LinearRing>
<coordinates>
-98.83333426,18.04166646
-98.84166759,18.04166646
-98.84166759,18.03333313
-98.85000093,18.03333313
-98.85000093,18.0249998
-98.84166759,18.0249998
-98.83333426,18.0249998
-98.83333426,18.03333313
-98.83333426,18.04166646
</coordinates>
</LinearRing>
</innerBoundaryIs>
<innerBoundaryIs>
<LinearRing>
<coordinates>
-98.77500093,17.96666647
-98.78333426,17.96666647
-98.78333426,17.95833314
-98.77500093,17.95833314
-98.77500093,17.96666647
</coordinates>
</LinearRing>
</innerBoundaryIs>
<innerBoundaryIs>
<LinearRing>
<coordinates>
-99.4000009,17.73333314
-99.4000009,17.74166648
-99.40833424,17.74166648
-99.40833424,17.73333314
-99.4000009,17.73333314
</coordinates>
</LinearRing>
</innerBoundaryIs>
<innerBoundaryIs>
<LinearRing>
<coordinates>
-100.30000087,18.59166644
-100.30000087,18.58333311
-100.30000087,18.57499978
-100.30000087,18.56666644
-100.3083342,18.56666644
-100.3083342,18.55833311
-100.30000087,18.55833311
-100.30000087,18.54999978
-100.30000087,18.54166645
-100.3083342,18.54166645
-100.3083342,18.53333311
-100.31666753,18.53333311
-100.32500087,18.53333311
-100.32500087,18.52499978
-100.32500087,18.51666645
-100.31666753,18.51666645
-100.31666753,18.50833311
-100.31666753,18.49999978
-100.32500087,18.49999978
-100.32500087,18.49166645
-100.31666753,18.49166645
-100.31666753,18.48333311
-100.3083342,18.48333311
-100.3083342,18.47499978
-100.31666753,18.47499978
-100.31666753,18.46666645
-100.3083342,18.46666645
-100.3083342,18.45833311
-100.30000087,18.45833311
-100.30000087,18.44999978
-100.29166753,18.44999978
-100.29166753,18.45833311
-100.29166753,18.46666645
-100.29166753,18.47499978
-100.2833342,18.47499978
-100.2833342,18.46666645
-100.27500087,18.46666645
-100.27500087,18.45833311
-100.27500087,18.44999978
-100.26666754,18.44999978
-100.26666754,18.44166645
-100.27500087,18.44166645
-100.2833342,18.44166645
-100.2833342,18.43333312
-100.27500087,18.43333312
-100.27500087,18.42499978
-100.26666754,18.42499978
-100.26666754,18.43333312
-100.2583342,18.43333312
-100.25000087,18.43333312
-100.25000087,18.44166645
-100.24166754,18.44166645
-100.2333342,18.44166645
-100.22500087,18.44166645
-100.22500087,18.44999978
-100.21666754,18.44999978
-100.2083342,18.44999978
-100.2083342,18.45833311
-100.20000087,18.45833311
-100.20000087,18.46666645
-100.19166754,18.46666645
-100.19166754,18.47499978
-100.19166754,18.48333311
-100.19166754,18.49166645
-100.19166754,18.49999978
-100.20000087,18.49999978
-100.20000087,18.50833311
-100.2083342,18.50833311
-100.21666754,18.50833311
-100.21666754,18.51666645
-100.21666754,18.52499978
-100.22500087,18.52499978
-100.2333342,18.52499978
-100.2333342,18.53333311
-100.2333342,18.54166645
-100.22500087,18.54166645
-100.21666754,18.54166645
-100.21666754,18.53333311
-100.2083342,18.53333311
-100.2083342,18.54166645
-100.2083342,18.54999978
-100.21666754,18.54999978
-100.21666754,18.55833311
-100.21666754,18.56666644
-100.22500087,18.56666644
-100.22500087,18.55833311
-100.2333342,18.55833311
-100.24166754,18.55833311
-100.24166754,18.56666644
-100.25000087,18.56666644
-100.25000087,18.57499978
-100.2583342,18.57499978
-100.2583342,18.58333311
-100.2583342,18.59166644
-100.26666754,18.59166644
-100.27500087,18.59166644
-100.2833342,18.59166644
-100.29166753,18.59166644
-100.30000087,18.59166644
</coordinates>
</LinearRing>
</innerBoundaryIs>
<innerBoundaryIs>
<LinearRing>
<coordinates>
-100.32500087,18.49999978
-100.32500087,18.50833311
-100.3333342,18.50833311
-100.3333342,18.49999978
-100.32500087,18.49999978
</coordinates>
</LinearRing>
</innerBoundaryIs>
<innerBoundaryIs>
<LinearRing>
<coordinates>
-100.32500087,18.49166645
-100.3333342,18.49166645
-100.3333342,18.48333311
-100.32500087,18.48333311
-100.32500087,18.49166645
</coordinates>
</LinearRing>
</innerBoundaryIs>
<innerBoundaryIs>
<LinearRing>
<coordinates>
-100.2083342,18.54999978
-100.20000087,18.54999978
-100.20000087,18.55833311
-100.2083342,18.55833311
-100.2083342,18.54999978
</coordinates>
</LinearRing>
</innerBoundaryIs>
<innerBoundaryIs>
<LinearRing>
<coordinates>
-100.35000087,18.79999977
-100.35000087,18.79166644
-100.35000087,18.7833331
-100.34166753,18.7833331
-100.34166753,18.79166644
-100.34166753,18.79999977
-100.35000087,18.79999977
</coordinates>
</LinearRing>
</innerBoundaryIs>
<innerBoundaryIs>
<LinearRing>
<coordinates>
-100.34166753,18.79999977
-100.3333342,18.79999977
-100.3333342,18.79166644
-100.3333342,18.7833331
-100.3333342,18.77499977
-100.32500087,18.77499977
-100.31666753,18.77499977
-100.31666753,18.7833331
-100.32500087,18.7833331
-100.32500087,18.79166644
-100.31666753,18.79166644
-100.31666753,18.79999977
-100.31666753,18.8083331
-100.32500087,18.8083331
-100.3333342,18.8083331
-100.3333342,18.81666643
-100.34166753,18.81666643
-100.34166753,18.8083331
-100.34166753,18.79999977
</coordinates>
</LinearRing>
</innerBoundaryIs>
<innerBoundaryIs>
<LinearRing>
<coordinates>
-100.31666753,18.77499977
-100.31666753,18.76666644
-100.3083342,18.76666644
-100.3083342,18.77499977
-100.31666753,18.77499977
</coordinates>
</LinearRing>
</innerBoundaryIs>
<innerBoundaryIs>
<LinearRing>
<coordinates>
-100.31666753,18.76666644
-100.32500087,18.76666644
-100.32500087,18.7583331
-100.3333342,18.7583331
-100.3333342,18.74999977
-100.32500087,18.74999977
-100.32500087,18.74166644
-100.32500087,18.7333331
-100.32500087,18.72499977
-100.31666753,18.72499977
-100.31666753,18.7333331
-100.31666753,18.74166644
-100.31666753,18.74999977
-100.31666753,18.7583331
-100.31666753,18.76666644
</coordinates>
</LinearRing>
</innerBoundaryIs>
<innerBoundaryIs>
<LinearRing>
<coordinates>
-100.3333342,18.7583331
-100.3333342,18.76666644
-100.34166753,18.76666644
-100.34166753,18.7583331
-100.3333342,18.7583331
</coordinates>
</LinearRing>
</innerBoundaryIs>
<innerBoundaryIs>
<LinearRing>
<coordinates>
-100.34166753,18.76666644
-100.34166753,18.77499977
-100.35000087,18.77499977
-100.35000087,18.76666644
-100.34166753,18.76666644
</coordinates>
</LinearRing>
</innerBoundaryIs>
<innerBoundaryIs>
<LinearRing>
<coordinates>
-100.31666753,18.8083331
-100.3083342,18.8083331
-100.3083342,18.81666643
-100.31666753,18.81666643
-100.31666753,18.8083331
</coordinates>
</LinearRing>
</innerBoundaryIs>
<innerBoundaryIs>
<LinearRing>
<coordinates>
-100.3333342,18.81666643
-100.32500087,18.81666643
-100.32500087,18.82499977
-100.3333342,18.82499977
-100.3333342,18.81666643
</coordinates>
</LinearRing>
</innerBoundaryIs>
<innerBoundaryIs>
<LinearRing>
<coordinates>
-100.17500087,18.87499976
-100.18333421,18.87499976
-100.18333421,18.86666643
-100.19166754,18.86666643
-100.19166754,18.87499976
-100.20000087,18.87499976
-100.2083342,18.87499976
-100.2083342,18.86666643
-100.2083342,18.8583331
-100.2083342,18.84999977
-100.20000087,18.84999977
-100.19166754,18.84999977
-100.19166754,18.8583331
-100.18333421,18.8583331
-100.18333421,18.84999977
-100.17500087,18.84999977
-100.16666754,18.84999977
-100.16666754,18.8583331
-100.17500087,18.8583331
-100.17500087,18.86666643
-100.17500087,18.87499976
</coordinates>
</LinearRing>
</innerBoundaryIs>
<innerBoundaryIs>
<LinearRing>
<coordinates>
-100.16666754,18.81666643
-100.17500087,18.81666643
-100.17500087,18.8083331
-100.16666754,18.8083331
-100.16666754,18.81666643
</coordinates>
</LinearRing>
</innerBoundaryIs>
<innerBoundaryIs>
<LinearRing>
<coordinates>
-100.17500087,18.8083331
-100.18333421,18.8083331
-100.18333421,18.81666643
-100.19166754,18.81666643
-100.20000087,18.81666643
-100.2083342,18.81666643
-100.2083342,18.8083331
-100.2083342,18.79999977
-100.20000087,18.79999977
-100.19166754,18.79999977
-100.18333421,18.79999977
-100.17500087,18.79999977
-100.17500087,18.8083331
</coordinates>
</LinearRing>
</innerBoundaryIs>
<innerBoundaryIs>
<LinearRing>
<coordinates>
-100.15833421,18.79999977
-100.16666754,18.79999977
-100.16666754,18.79166644
-100.15833421,18.79166644
-100.15833421,18.79999977
</coordinates>
</LinearRing>
</innerBoundaryIs>
<innerBoundaryIs>
<LinearRing>
<coordinates>
-100.15000087,18.7833331
-100.15833421,18.7833331
-100.15833421,18.77499977
-100.15000087,18.77499977
-100.15000087,18.7833331
</coordinates>
</LinearRing>
</innerBoundaryIs>
<innerBoundaryIs>
<LinearRing>
<coordinates>
-100.05833421,18.61666644
-100.05833421,18.60833311
-100.05000088,18.60833311
-100.04166754,18.60833311
-100.04166754,18.61666644
-100.05000088,18.61666644
-100.05833421,18.61666644
</coordinates>
</LinearRing>
</innerBoundaryIs>
<innerBoundaryIs>
<LinearRing>
<coordinates>
-100.04166754,18.61666644
-100.03333421,18.61666644
-100.03333421,18.62499978
-100.04166754,18.62499978
-100.04166754,18.61666644
</coordinates>
</LinearRing>
</innerBoundaryIs>
<innerBoundaryIs>
<LinearRing>
<coordinates>
-99.81666755,18.57499978
-99.82500089,18.57499978
-99.82500089,18.56666644
-99.81666755,18.56666644
-99.81666755,18.57499978
</coordinates>
</LinearRing>
</innerBoundaryIs>
<innerBoundaryIs>
<LinearRing>
<coordinates>
-99.80000089,18.54166645
-99.80833422,18.54166645
-99.81666755,18.54166645
-99.81666755,18.53333311
-99.80833422,18.53333311
-99.80000089,18.53333311
-99.80000089,18.54166645
</coordinates>
</LinearRing>
</innerBoundaryIs>
<innerBoundaryIs>
<LinearRing>
<coordinates>
-99.74166756,18.49999978
-99.75000089,18.49999978
-99.75000089,18.49166645
-99.74166756,18.49166645
-99.74166756,18.49999978
</coordinates>
</LinearRing>
</innerBoundaryIs>
<innerBoundaryIs>
<LinearRing>
<coordinates>
-99.64166756,18.47499978
-99.64166756,18.46666645
-99.65000089,18.46666645
-99.65000089,18.45833311
-99.65833423,18.45833311
-99.65833423,18.44999978
-99.65833423,18.44166645
-99.66666756,18.44166645
-99.66666756,18.43333312
-99.67500089,18.43333312
-99.68333423,18.43333312
-99.69166756,18.43333312
-99.69166756,18.42499978
-99.68333423,18.42499978
-99.68333423,18.41666645
-99.67500089,18.41666645
-99.66666756,18.41666645
-99.65833423,18.41666645
-99.65833423,18.42499978
-99.65000089,18.42499978
-99.65000089,18.43333312
-99.65000089,18.44166645
-99.64166756,18.44166645
-99.63333423,18.44166645
-99.63333423,18.43333312
-99.62500089,18.43333312
-99.62500089,18.42499978
-99.62500089,18.41666645
-99.61666756,18.41666645
-99.61666756,18.42499978
-99.61666756,18.43333312
-99.61666756,18.44166645
-99.62500089,18.44166645
-99.62500089,18.44999978
-99.62500089,18.45833311
-99.61666756,18.45833311
-99.61666756,18.46666645
-99.62500089,18.46666645
-99.62500089,18.47499978
-99.63333423,18.47499978
-99.64166756,18.47499978
</coordinates>
</LinearRing>
</innerBoundaryIs>
<innerBoundaryIs>
<LinearRing>
<coordinates>
-99.69166756,18.43333312
-99.69166756,18.44166645
-99.70000089,18.44166645
-99.70000089,18.43333312
-99.69166756,18.43333312
</coordinates>
</LinearRing>
</innerBoundaryIs>
<innerBoundaryIs>
<LinearRing>
<coordinates>
-99.70000089,18.44166645
-99.70000089,18.44999978
-99.70833422,18.44999978
-99.70833422,18.44166645
-99.70000089,18.44166645
</coordinates>
</LinearRing>
</innerBoundaryIs>
<innerBoundaryIs>
<LinearRing>
<coordinates>
-99.70833422,18.44999978
-99.70833422,18.45833311
-99.71666756,18.45833311
-99.71666756,18.44999978
-99.70833422,18.44999978
</coordinates>
</LinearRing>
</innerBoundaryIs>
<innerBoundaryIs>
<LinearRing>
<coordinates>
-99.70000089,18.43333312
-99.70833422,18.43333312
-99.70833422,18.42499978
-99.70000089,18.42499978
-99.70000089,18.43333312
</coordinates>
</LinearRing>
</innerBoundaryIs>
<innerBoundaryIs>
<LinearRing>
<coordinates>
-99.63333423,18.43333312
-99.64166756,18.43333312
-99.64166756,18.42499978
-99.63333423,18.42499978
-99.63333423,18.43333312
</coordinates>
</LinearRing>
</innerBoundaryIs>
<innerBoundaryIs>
<LinearRing>
<coordinates>
-99.62500089,18.41666645
-99.63333423,18.41666645
-99.63333423,18.40833312
-99.62500089,18.40833312
-99.62500089,18.41666645
</coordinates>
</LinearRing>
</innerBoundaryIs>
<innerBoundaryIs>
<LinearRing>
<coordinates>
-99.5750009,18.47499978
-99.5750009,18.46666645
-99.56666756,18.46666645
-99.56666756,18.47499978
-99.5750009,18.47499978
</coordinates>
</LinearRing>
</innerBoundaryIs>
<innerBoundaryIs>
<LinearRing>
<coordinates>
-99.5000009,18.58333311
-99.5000009,18.57499978
-99.49166757,18.57499978
-99.49166757,18.58333311
-99.5000009,18.58333311
</coordinates>
</LinearRing>
</innerBoundaryIs>
<innerBoundaryIs>
<LinearRing>
<coordinates>
-99.49166757,18.58333311
-99.48333423,18.58333311
-99.4750009,18.58333311
-99.4750009,18.59166644
-99.48333423,18.59166644
-99.49166757,18.59166644
-99.49166757,18.58333311
</coordinates>
</LinearRing>
</innerBoundaryIs>
<innerBoundaryIs>
<LinearRing>
<coordinates>
-99.35000091,18.37499979
-99.35833424,18.37499979
-99.35833424,18.36666645
-99.35000091,18.36666645
-99.35000091,18.37499979
</coordinates>
</LinearRing>
</innerBoundaryIs>
<innerBoundaryIs>
<LinearRing>
<coordinates>
-99.27500091,18.32499979
-99.28333424,18.32499979
-99.28333424,18.31666645
-99.27500091,18.31666645
-99.27500091,18.32499979
</coordinates>
</LinearRing>
</innerBoundaryIs>
<innerBoundaryIs>
<LinearRing>
<coordinates>
-99.23333424,18.31666645
-99.23333424,18.30833312
-99.22500091,18.30833312
-99.21666758,18.30833312
-99.20833424,18.30833312
-99.20833424,18.31666645
-99.21666758,18.31666645
-99.22500091,18.31666645
-99.23333424,18.31666645
</coordinates>
</LinearRing>
</innerBoundaryIs>
<innerBoundaryIs>
<LinearRing>
<coordinates>
-99.23333424,18.30833312
-99.24166758,18.30833312
-99.25000091,18.30833312
-99.25833424,18.30833312
-99.25833424,18.29999979
-99.25000091,18.29999979
-99.24166758,18.29999979
-99.23333424,18.29999979
-99.23333424,18.30833312
</coordinates>
</LinearRing>
</innerBoundaryIs>
<innerBoundaryIs>
<LinearRing>
<coordinates>
-99.26666758,18.42499978
-99.26666758,18.43333312
-99.27500091,18.43333312
-99.27500091,18.42499978
-99.26666758,18.42499978
</coordinates>
</LinearRing>
</innerBoundaryIs>
<innerBoundaryIs>
<LinearRing>
<coordinates>
-99.20833424,18.41666645
-99.20833424,18.40833312
-99.20833424,18.39999978
-99.20000091,18.39999978
-99.20000091,18.39166645
-99.19166758,18.39166645
-99.18333425,18.39166645
-99.18333425,18.39999978
-99.19166758,18.39999978
-99.19166758,18.40833312
-99.20000091,18.40833312
-99.20000091,18.41666645
-99.20833424,18.41666645
</coordinates>
</LinearRing>
</innerBoundaryIs>
<innerBoundaryIs>
<LinearRing>
<coordinates>
-99.66666756,18.32499979
-99.66666756,18.31666645
-99.65833423,18.31666645
-99.65833423,18.32499979
-99.65833423,18.33333312
-99.65000089,18.33333312
-99.65000089,18.34166645
-99.65000089,18.34999979
-99.65000089,18.35833312
-99.64166756,18.35833312
-99.64166756,18.36666645
-99.65000089,18.36666645
-99.65833423,18.36666645
-99.65833423,18.35833312
-99.66666756,18.35833312
-99.66666756,18.34999979
-99.67500089,18.34999979
-99.67500089,18.34166645
-99.67500089,18.33333312
-99.66666756,18.33333312
-99.66666756,18.32499979
</coordinates>
</LinearRing>
</innerBoundaryIs>
<innerBoundaryIs>
<LinearRing>
<coordinates>
-99.66666756,18.31666645
-99.67500089,18.31666645
-99.67500089,18.30833312
-99.67500089,18.29999979
-99.66666756,18.29999979
-99.66666756,18.30833312
-99.66666756,18.31666645
</coordinates>
</LinearRing>
</innerBoundaryIs>
<innerBoundaryIs>
<LinearRing>
<coordinates>
-99.30833424,18.32499979
-99.30000091,18.32499979
-99.30000091,18.33333312
-99.30833424,18.33333312
-99.30833424,18.32499979
</coordinates>
</LinearRing>
</innerBoundaryIs>
<innerBoundaryIs>
<LinearRing>
<coordinates>
-99.30000091,18.32499979
-99.30000091,18.31666645
-99.30000091,18.30833312
-99.29166757,18.30833312
-99.29166757,18.31666645
-99.29166757,18.32499979
-99.30000091,18.32499979
</coordinates>
</LinearRing>
</innerBoundaryIs>
<innerBoundaryIs>
<LinearRing>
<coordinates>
-99.06666758,17.98333313
-99.05833425,17.98333313
-99.05000092,17.98333313
-99.05000092,17.99166647
-99.04166758,17.99166647
-99.04166758,17.9999998
-99.05000092,17.9999998
-99.05833425,17.9999998
-99.05833425,17.99166647
-99.06666758,17.99166647
-99.06666758,17.98333313
</coordinates>
</LinearRing>
</innerBoundaryIs>
<innerBoundaryIs>
<LinearRing>
<coordinates>
-99.04166758,17.9999998
-99.03333425,17.9999998
-99.02500092,17.9999998
-99.02500092,18.00833313
-99.02500092,18.01666647
-99.03333425,18.01666647
-99.03333425,18.00833313
-99.04166758,18.00833313
-99.04166758,17.9999998
</coordinates>
</LinearRing>
</innerBoundaryIs>
<innerBoundaryIs>
<LinearRing>
<coordinates>
-98.97500092,17.9749998
-98.97500092,17.96666647
-98.96666759,17.96666647
-98.95833425,17.96666647
-98.95000092,17.96666647
-98.95000092,17.9749998
-98.95000092,17.98333313
-98.94166759,17.98333313
-98.94166759,17.9749998
-98.93333426,17.9749998
-98.93333426,17.98333313
-98.93333426,17.99166647
-98.93333426,17.9999998
-98.92500092,17.9999998
-98.92500092,18.00833313
-98.91666759,18.00833313
-98.90833426,18.00833313
-98.90000092,18.00833313
-98.90000092,17.9999998
-98.89166759,17.9999998
-98.89166759,18.00833313
-98.88333426,18.00833313
-98.88333426,18.01666647
-98.89166759,18.01666647
-98.90000092,18.01666647
-98.90000092,18.0249998
-98.90833426,18.0249998
-98.90833426,18.03333313
-98.91666759,18.03333313
-98.91666759,18.0249998
-98.91666759,18.01666647
-98.92500092,18.01666647
-98.92500092,18.0249998
-98.92500092,18.03333313
-98.92500092,18.04166646
-98.91666759,18.04166646
-98.90833426,18.04166646
-98.90833426,18.0499998
-98.90833426,18.05833313
-98.90000092,18.05833313
-98.90000092,18.06666646
-98.90833426,18.06666646
-98.91666759,18.06666646
-98.91666759,18.05833313
-98.92500092,18.05833313
-98.92500092,18.0499998
-98.93333426,18.0499998
-98.94166759,18.0499998
-98.94166759,18.04166646
-98.95000092,18.04166646
-98.95000092,18.03333313
-98.94166759,18.03333313
-98.94166759,18.0249998
-98.94166759,18.01666647
-98.94166759,18.00833313
-98.95000092,18.00833313
-98.95833425,18.00833313
-98.95833425,17.9999998
-98.95833425,17.99166647
-98.95833425,17.98333313
-98.95833425,17.9749998
-98.96666759,17.9749998
-98.97500092,17.9749998
</coordinates>
</LinearRing>
</innerBoundaryIs>
<innerBoundaryIs>
<LinearRing>
<coordinates>
-98.93333426,17.9749998
-98.93333426,17.96666647
-98.92500092,17.96666647
-98.92500092,17.9749998
-98.93333426,17.9749998
</coordinates>
</LinearRing>
</innerBoundaryIs>
<innerBoundaryIs>
<LinearRing>
<coordinates>
-98.88333426,18.00833313
-98.88333426,17.9999998
-98.87500092,17.9999998
-98.87500092,18.00833313
-98.88333426,18.00833313
</coordinates>
</LinearRing>
</innerBoundaryIs>
<innerBoundaryIs>
<LinearRing>
<coordinates>
-98.95000092,18.04166646
-98.95000092,18.0499998
-98.95833425,18.0499998
-98.95833425,18.05833313
-98.95833425,18.06666646
-98.95833425,18.0749998
-98.96666759,18.0749998
-98.96666759,18.06666646
-98.97500092,18.06666646
-98.97500092,18.05833313
-98.98333425,18.05833313
-98.98333425,18.0499998
-98.97500092,18.0499998
-98.97500092,18.04166646
-98.96666759,18.04166646
-98.95833425,18.04166646
-98.95000092,18.04166646
</coordinates>
</LinearRing>
</innerBoundaryIs>
<innerBoundaryIs>
<LinearRing>
<coordinates>
-98.98333425,18.05833313
-98.98333425,18.06666646
-98.99166759,18.06666646
-98.99166759,18.05833313
-98.98333425,18.05833313
</coordinates>
</LinearRing>
</innerBoundaryIs>
<innerBoundaryIs>
<LinearRing>
<coordinates>
-98.97500092,18.04166646
-98.98333425,18.04166646
-98.99166759,18.04166646
-98.99166759,18.03333313
-98.98333425,18.03333313
-98.97500092,18.03333313
-98.97500092,18.04166646
</coordinates>
</LinearRing>
</innerBoundaryIs>
<innerBoundaryIs>
<LinearRing>
<coordinates>
-99.34166757,17.8999998
-99.33333424,17.8999998
-99.32500091,17.8999998
-99.31666757,17.8999998
-99.30833424,17.8999998
-99.30833424,17.90833314
-99.31666757,17.90833314
-99.32500091,17.90833314
-99.32500091,17.91666647
-99.33333424,17.91666647
-99.34166757,17.91666647
-99.34166757,17.90833314
-99.34166757,17.8999998
</coordinates>
</LinearRing>
</innerBoundaryIs>
<innerBoundaryIs>
<LinearRing>
<coordinates>
-99.34166757,17.91666647
-99.34166757,17.9249998
-99.35000091,17.9249998
-99.35833424,17.9249998
-99.35833424,17.93333314
-99.36666757,17.93333314
-99.36666757,17.9249998
-99.36666757,17.91666647
-99.35833424,17.91666647
-99.35000091,17.91666647
-99.34166757,17.91666647
</coordinates>
</LinearRing>
</innerBoundaryIs>
<innerBoundaryIs>
<LinearRing>
<coordinates>
-99.4250009,17.78333314
-99.4250009,17.77499981
-99.41666757,17.77499981
-99.41666757,17.78333314
-99.4250009,17.78333314
</coordinates>
</LinearRing>
</innerBoundaryIs>
<innerBoundaryIs>
<LinearRing>
<coordinates>
-99.41666757,17.78333314
-99.40833424,17.78333314
-99.40833424,17.79166648
-99.41666757,17.79166648
-99.41666757,17.78333314
</coordinates>
</LinearRing>
</innerBoundaryIs>
<innerBoundaryIs>
<LinearRing>
<coordinates>
-99.65833423,17.94166647
-99.65000089,17.94166647
-99.65000089,17.9499998
-99.65833423,17.9499998
-99.65833423,17.94166647
</coordinates>
</LinearRing>
</innerBoundaryIs>
<innerBoundaryIs>
<LinearRing>
<coordinates>
-99.65000089,17.94166647
-99.65000089,17.93333314
-99.64166756,17.93333314
-99.64166756,17.94166647
-99.65000089,17.94166647
</coordinates>
</LinearRing>
</innerBoundaryIs>
<innerBoundaryIs>
<LinearRing>
<coordinates>
-99.61666756,17.94166647
-99.61666756,17.93333314
-99.60833423,17.93333314
-99.6000009,17.93333314
-99.6000009,17.94166647
-99.60833423,17.94166647
-99.61666756,17.94166647
</coordinates>
</LinearRing>
</innerBoundaryIs>
<innerBoundaryIs>
<LinearRing>
<coordinates>
-99.6000009,17.93333314
-99.6000009,17.9249998
-99.59166756,17.9249998
-99.59166756,17.93333314
-99.6000009,17.93333314
</coordinates>
</LinearRing>
</innerBoundaryIs>
<innerBoundaryIs>
<LinearRing>
<coordinates>
-99.48333423,17.94166647
-99.48333423,17.93333314
-99.49166757,17.93333314
-99.5000009,17.93333314
-99.50833423,17.93333314
-99.50833423,17.9249998
-99.5000009,17.9249998
-99.5000009,17.91666647
-99.49166757,17.91666647
-99.49166757,17.9249998
-99.48333423,17.9249998
-99.4750009,17.9249998
-99.46666757,17.9249998
-99.45833423,17.9249998
-99.4500009,17.9249998
-99.4500009,17.93333314
-99.4500009,17.94166647
-99.44166757,17.94166647
-99.44166757,17.93333314
-99.43333424,17.93333314
-99.4250009,17.93333314
-99.4250009,17.94166647
-99.41666757,17.94166647
-99.41666757,17.9499998
-99.40833424,17.9499998
-99.4000009,17.9499998
-99.4000009,17.95833314
-99.40833424,17.95833314
-99.40833424,17.96666647
-99.41666757,17.96666647
-99.41666757,17.95833314
-99.4250009,17.95833314
-99.43333424,17.95833314
-99.44166757,17.95833314
-99.4500009,17.95833314
-99.4500009,17.96666647
-99.45833423,17.96666647
-99.45833423,17.95833314
-99.45833423,17.9499998
-99.46666757,17.9499998
-99.46666757,17.94166647
-99.4750009,17.94166647
-99.48333423,17.94166647
</coordinates>
</LinearRing>
</innerBoundaryIs>
<innerBoundaryIs>
<LinearRing>
<coordinates>
-99.50833423,17.9249998
-99.51666757,17.9249998
-99.51666757,17.91666647
-99.50833423,17.91666647
-99.50833423,17.9249998
</coordinates>
</LinearRing>
</innerBoundaryIs>
<innerBoundaryIs>
<LinearRing>
<coordinates>
-99.51666757,17.91666647
-99.5250009,17.91666647
-99.5250009,17.9249998
-99.53333423,17.9249998
-99.53333423,17.91666647
-99.54166756,17.91666647
-99.5500009,17.91666647
-99.5500009,17.90833314
-99.54166756,17.90833314
-99.53333423,17.90833314
-99.5250009,17.90833314
-99.51666757,17.90833314
-99.51666757,17.91666647
</coordinates>
</LinearRing>
</innerBoundaryIs>
<innerBoundaryIs>
<LinearRing>
<coordinates>
-99.4000009,17.9499998
-99.4000009,17.94166647
-99.39166757,17.94166647
-99.39166757,17.9499998
-99.4000009,17.9499998
</coordinates>
</LinearRing>
</innerBoundaryIs>
<innerBoundaryIs>
<LinearRing>
<coordinates>
-99.19166758,18.0499998
-99.19166758,18.04166646
-99.18333425,18.04166646
-99.18333425,18.0499998
-99.19166758,18.0499998
</coordinates>
</LinearRing>
</innerBoundaryIs>
<innerBoundaryIs>
<LinearRing>
<coordinates>
-99.18333425,18.0499998
-99.17500091,18.0499998
-99.16666758,18.0499998
-99.15833425,18.0499998
-99.15833425,18.05833313
-99.15833425,18.06666646
-99.15833425,18.0749998
-99.16666758,18.0749998
-99.16666758,18.08333313
-99.17500091,18.08333313
-99.17500091,18.0749998
-99.17500091,18.06666646
-99.18333425,18.06666646
-99.18333425,18.05833313
-99.18333425,18.0499998
</coordinates>
</LinearRing>
</innerBoundaryIs>
<innerBoundaryIs>
<LinearRing>
<coordinates>
-99.31666757,18.09166646
-99.30833424,18.09166646
-99.30000091,18.09166646
-99.30000091,18.0999998
-99.30000091,18.10833313
-99.30833424,18.10833313
-99.30833424,18.0999998
-99.31666757,18.0999998
-99.31666757,18.09166646
</coordinates>
</LinearRing>
</innerBoundaryIs>
<innerBoundaryIs>
<LinearRing>
<coordinates>
-99.31666757,18.0999998
-99.31666757,18.10833313
-99.32500091,18.10833313
-99.32500091,18.0999998
-99.31666757,18.0999998
</coordinates>
</LinearRing>
</innerBoundaryIs>
<innerBoundaryIs>
<LinearRing>
<coordinates>
-99.19166758,18.09166646
-99.18333425,18.09166646
-99.17500091,18.09166646
-99.16666758,18.09166646
-99.15833425,18.09166646
-99.15000091,18.09166646
-99.15000091,18.0999998
-99.15833425,18.0999998
-99.16666758,18.0999998
-99.17500091,18.0999998
-99.18333425,18.0999998
-99.19166758,18.0999998
-99.19166758,18.09166646
</coordinates>
</LinearRing>
</innerBoundaryIs>
<innerBoundaryIs>
<LinearRing>
<coordinates>
-99.19166758,18.0999998
-99.19166758,18.10833313
-99.20000091,18.10833313
-99.20000091,18.0999998
-99.19166758,18.0999998
</coordinates>
</LinearRing>
</innerBoundaryIs>
<innerBoundaryIs>
<LinearRing>
<coordinates>
-99.20000091,18.10833313
-99.20000091,18.11666646
-99.20833424,18.11666646
-99.20833424,18.10833313
-99.20000091,18.10833313
</coordinates>
</LinearRing>
</innerBoundaryIs>
<innerBoundaryIs>
<LinearRing>
<coordinates>
-99.78333422,18.23333312
-99.78333422,18.22499979
-99.77500089,18.22499979
-99.77500089,18.23333312
-99.78333422,18.23333312
</coordinates>
</LinearRing>
</innerBoundaryIs>
<innerBoundaryIs>
<LinearRing>
<coordinates>
-99.77500089,18.23333312
-99.76666756,18.23333312
-99.76666756,18.24166646
-99.77500089,18.24166646
-99.77500089,18.23333312
</coordinates>
</LinearRing>
</innerBoundaryIs>
<innerBoundaryIs>
<LinearRing>
<coordinates>
-99.18333425,18.15833313
-99.18333425,18.14999979
-99.17500091,18.14999979
-99.16666758,18.14999979
-99.16666758,18.15833313
-99.17500091,18.15833313
-99.18333425,18.15833313
</coordinates>
</LinearRing>
</innerBoundaryIs>
<innerBoundaryIs>
<LinearRing>
<coordinates>
-99.18333425,18.14999979
-99.19166758,18.14999979
-99.19166758,18.14166646
-99.19166758,18.13333313
-99.18333425,18.13333313
-99.18333425,18.14166646
-99.18333425,18.14999979
</coordinates>
</LinearRing>
</innerBoundaryIs>
<innerBoundaryIs>
<LinearRing>
<coordinates>
-99.14166758,18.15833313
-99.13333425,18.15833313
-99.13333425,18.16666646
-99.14166758,18.16666646
-99.14166758,18.15833313
</coordinates>
</LinearRing>
</innerBoundaryIs>
<innerBoundaryIs>
<LinearRing>
<coordinates>
-99.13333425,18.16666646
-99.12500091,18.16666646
-99.12500091,18.17499979
-99.13333425,18.17499979
-99.13333425,18.16666646
</coordinates>
</LinearRing>
</innerBoundaryIs>
<innerBoundaryIs>
<LinearRing>
<coordinates>
-99.31666757,18.20833313
-99.30833424,18.20833313
-99.30833424,18.21666646
-99.31666757,18.21666646
-99.31666757,18.20833313
</coordinates>
</LinearRing>
</innerBoundaryIs>
<innerBoundaryIs>
<LinearRing>
<coordinates>
-99.30833424,18.21666646
-99.30000091,18.21666646
-99.30000091,18.22499979
-99.30833424,18.22499979
-99.30833424,18.21666646
</coordinates>
</LinearRing>
</innerBoundaryIs>
<innerBoundaryIs>
<LinearRing>
<coordinates>
-99.96666755,18.25833312
-99.96666755,18.24999979
-99.95833421,18.24999979
-99.95833421,18.25833312
-99.96666755,18.25833312
</coordinates>
</LinearRing>
</innerBoundaryIs>
<innerBoundaryIs>
<LinearRing>
<coordinates>
-99.96666755,18.24999979
-99.97500088,18.24999979
-99.97500088,18.24166646
-99.96666755,18.24166646
-99.96666755,18.24999979
</coordinates>
</LinearRing>
</innerBoundaryIs>
<innerBoundaryIs>
<LinearRing>
<coordinates>
-99.95833421,18.25833312
-99.95000088,18.25833312
-99.95000088,18.26666646
-99.95833421,18.26666646
-99.95833421,18.25833312
</coordinates>
</LinearRing>
</innerBoundaryIs>
<innerBoundaryIs>
<LinearRing>
<coordinates>
-99.70000089,18.29999979
-99.70000089,18.29166646
-99.69166756,18.29166646
-99.68333423,18.29166646
-99.68333423,18.29999979
-99.68333423,18.30833312
-99.69166756,18.30833312
-99.70000089,18.30833312
-99.70000089,18.29999979
</coordinates>
</LinearRing>
</innerBoundaryIs>
<innerBoundaryIs>
<LinearRing>
<coordinates>
-99.70000089,18.30833312
-99.70000089,18.31666645
-99.70833422,18.31666645
-99.70833422,18.30833312
-99.70000089,18.30833312
</coordinates>
</LinearRing>
</innerBoundaryIs>
<innerBoundaryIs>
<LinearRing>
<coordinates>
-98.80833426,18.29999979
-98.80000093,18.29999979
-98.80000093,18.30833312
-98.80833426,18.30833312
-98.80833426,18.29999979
</coordinates>
</LinearRing>
</innerBoundaryIs>
<innerBoundaryIs>
<LinearRing>
<coordinates>
-98.80000093,18.30833312
-98.79166759,18.30833312
-98.78333426,18.30833312
-98.78333426,18.31666645
-98.78333426,18.32499979
-98.79166759,18.32499979
-98.79166759,18.31666645
-98.80000093,18.31666645
-98.80000093,18.30833312
</coordinates>
</LinearRing>
</innerBoundaryIs>
<innerBoundaryIs>
<LinearRing>
<coordinates>
-98.78333426,18.30833312
-98.78333426,18.29999979
-98.77500093,18.29999979
-98.77500093,18.30833312
-98.78333426,18.30833312
</coordinates>
</LinearRing>
</innerBoundaryIs>
<innerBoundaryIs>
<LinearRing>
<coordinates>
-99.85000089,18.55833311
-99.85000089,18.54999978
-99.85000089,18.54166645
-99.85000089,18.53333311
-99.84166755,18.53333311
-99.84166755,18.52499978
-99.83333422,18.52499978
-99.83333422,18.53333311
-99.83333422,18.54166645
-99.84166755,18.54166645
-99.84166755,18.54999978
-99.84166755,18.55833311
-99.85000089,18.55833311
</coordinates>
</LinearRing>
</innerBoundaryIs>
<innerBoundaryIs>
<LinearRing>
<coordinates>
-99.85000089,18.53333311
-99.85833422,18.53333311
-99.86666755,18.53333311
-99.87500088,18.53333311
-99.88333422,18.53333311
-99.89166755,18.53333311
-99.89166755,18.52499978
-99.88333422,18.52499978
-99.87500088,18.52499978
-99.86666755,18.52499978
-99.85833422,18.52499978
-99.85000089,18.52499978
-99.85000089,18.53333311
</coordinates>
</LinearRing>
</innerBoundaryIs>
<innerBoundaryIs>
<LinearRing>
<coordinates>
-99.70000089,18.41666645
-99.70000089,18.40833312
-99.70000089,18.39999978
-99.70000089,18.39166645
-99.70833422,18.39166645
-99.70833422,18.38333312
-99.70000089,18.38333312
-99.69166756,18.38333312
-99.69166756,18.39166645
-99.69166756,18.39999978
-99.68333423,18.39999978
-99.68333423,18.40833312
-99.69166756,18.40833312
-99.69166756,18.41666645
-99.70000089,18.41666645
</coordinates>
</LinearRing>
</innerBoundaryIs>
<innerBoundaryIs>
<LinearRing>
<coordinates>
-99.69166756,18.38333312
-99.69166756,18.37499979
-99.68333423,18.37499979
-99.68333423,18.38333312
-99.69166756,18.38333312
</coordinates>
</LinearRing>
</innerBoundaryIs>
<innerBoundaryIs>
<LinearRing>
<coordinates>
-99.5750009,18.37499979
-99.5750009,18.36666645
-99.56666756,18.36666645
-99.55833423,18.36666645
-99.5500009,18.36666645
-99.54166756,18.36666645
-99.53333423,18.36666645
-99.53333423,18.37499979
-99.53333423,18.38333312
-99.54166756,18.38333312
-99.54166756,18.37499979
-99.5500009,18.37499979
-99.55833423,18.37499979
-99.55833423,18.38333312
-99.56666756,18.38333312
-99.56666756,18.37499979
-99.5750009,18.37499979
</coordinates>
</LinearRing>
</innerBoundaryIs>
<innerBoundaryIs>
<LinearRing>
<coordinates>
-99.5750009,18.36666645
-99.58333423,18.36666645
-99.58333423,18.35833312
-99.59166756,18.35833312
-99.59166756,18.34999979
-99.59166756,18.34166645
-99.58333423,18.34166645
-99.58333423,18.34999979
-99.5750009,18.34999979
-99.56666756,18.34999979
-99.56666756,18.35833312
-99.5750009,18.35833312
-99.5750009,18.36666645
</coordinates>
</LinearRing>
</innerBoundaryIs>
<innerBoundaryIs>
<LinearRing>
<coordinates>
-99.61666756,18.39999978
-99.60833423,18.39999978
-99.60833423,18.40833312
-99.61666756,18.40833312
-99.61666756,18.39999978
</coordinates>
</LinearRing>
</innerBoundaryIs>
<innerBoundaryIs>
<LinearRing>
<coordinates>
-99.60833423,18.39999978
-99.60833423,18.39166645
-99.6000009,18.39166645
-99.6000009,18.39999978
-99.60833423,18.39999978
</coordinates>
</LinearRing>
</innerBoundaryIs>
<innerBoundaryIs>
<LinearRing>
<coordinates>
-99.60833423,18.45833311
-99.60833423,18.44999978
-99.60833423,18.44166645
-99.60833423,18.43333312
-99.6000009,18.43333312
-99.59166756,18.43333312
-99.59166756,18.44166645
-99.6000009,18.44166645
-99.6000009,18.44999978
-99.6000009,18.45833311
-99.60833423,18.45833311
</coordinates>
</LinearRing>
</innerBoundaryIs>
<innerBoundaryIs>
<LinearRing>
<coordinates>
-99.6000009,18.45833311
-99.59166756,18.45833311
-99.59166756,18.46666645
-99.59166756,18.47499978
-99.6000009,18.47499978
-99.60833423,18.47499978
-99.60833423,18.46666645
-99.6000009,18.46666645
-99.6000009,18.45833311
</coordinates>
</LinearRing>
</innerBoundaryIs>
<innerBoundaryIs>
<LinearRing>
<coordinates>
-99.46666757,18.45833311
-99.45833423,18.45833311
-99.45833423,18.46666645
-99.46666757,18.46666645
-99.46666757,18.45833311
</coordinates>
</LinearRing>
</innerBoundaryIs>
<innerBoundaryIs>
<LinearRing>
<coordinates>
-99.45833423,18.46666645
-99.4500009,18.46666645
-99.4500009,18.47499978
-99.45833423,18.47499978
-99.45833423,18.46666645
</coordinates>
</LinearRing>
</innerBoundaryIs>
<innerBoundaryIs>
<LinearRing>
<coordinates>
-100.2833342,18.74166644
-100.27500087,18.74166644
-100.27500087,18.74999977
-100.2833342,18.74999977
-100.2833342,18.74166644
</coordinates>
</LinearRing>
</innerBoundaryIs>
<innerBoundaryIs>
<LinearRing>
<coordinates>
-100.2833342,18.74999977
-100.2833342,18.7583331
-100.29166753,18.7583331
-100.29166753,18.74999977
-100.2833342,18.74999977
</coordinates>
</LinearRing>
</innerBoundaryIs>
<innerBoundaryIs>
<LinearRing>
<coordinates>
-100.21666754,18.74999977
-100.21666754,18.74166644
-100.2083342,18.74166644
-100.2083342,18.7333331
-100.20000087,18.7333331
-100.20000087,18.74166644
-100.20000087,18.74999977
-100.2083342,18.74999977
-100.2083342,18.7583331
-100.2083342,18.76666644
-100.2083342,18.77499977
-100.2083342,18.7833331
-100.20000087,18.7833331
-100.20000087,18.77499977
-100.19166754,18.77499977
-100.19166754,18.7833331
-100.19166754,18.79166644
-100.20000087,18.79166644
-100.2083342,18.79166644
-100.21666754,18.79166644
-100.22500087,18.79166644
-100.2333342,18.79166644
-100.2333342,18.79999977
-100.24166754,18.79999977
-100.24166754,18.79166644
-100.25000087,18.79166644
-100.25000087,18.7833331
-100.24166754,18.7833331
-100.24166754,18.77499977
-100.25000087,18.77499977
-100.2583342,18.77499977
-100.26666754,18.77499977
-100.26666754,18.76666644
-100.2583342,18.76666644
-100.25000087,18.76666644
-100.24166754,18.76666644
-100.2333342,18.76666644
-100.2333342,18.77499977
-100.22500087,18.77499977
-100.22500087,18.7833331
-100.21666754,18.7833331
-100.21666754,18.77499977
-100.21666754,18.76666644
-100.21666754,18.7583331
-100.21666754,18.74999977
</coordinates>
</LinearRing>
</innerBoundaryIs>
<innerBoundaryIs>
<LinearRing>
<coordinates>
-100.25000087,18.79166644
-100.25000087,18.79999977
-100.25000087,18.8083331
-100.25000087,18.81666643
-100.24166754,18.81666643
-100.24166754,18.8083331
-100.2333342,18.8083331
-100.22500087,18.8083331
-100.22500087,18.81666643
-100.2333342,18.81666643
-100.2333342,18.82499977
-100.24166754,18.82499977
-100.25000087,18.82499977
-100.25000087,18.8333331
-100.25000087,18.84166643
-100.25000087,18.84999977
-100.2583342,18.84999977
-100.2583342,18.84166643
-100.2583342,18.8333331
-100.26666754,18.8333331
-100.26666754,18.84166643
-100.27500087,18.84166643
-100.2833342,18.84166643
-100.29166753,18.84166643
-100.30000087,18.84166643
-100.30000087,18.8333331
-100.30000087,18.82499977
-100.30000087,18.81666643
-100.30000087,18.8083331
-100.30000087,18.79999977
-100.29166753,18.79999977
-100.29166753,18.8083331
-100.2833342,18.8083331
-100.27500087,18.8083331
-100.27500087,18.81666643
-100.2833342,18.81666643
-100.2833342,18.82499977
-100.27500087,18.82499977
-100.26666754,18.82499977
-100.26666754,18.81666643
-100.2583342,18.81666643
-100.2583342,18.8083331
-100.26666754,18.8083331
-100.26666754,18.79999977
-100.27500087,18.79999977
-100.27500087,18.79166644
-100.26666754,18.79166644
-100.2583342,18.79166644
-100.25000087,18.79166644
</coordinates>
</LinearRing>
</innerBoundaryIs>
<innerBoundaryIs>
<LinearRing>
<coordinates>
-100.25000087,18.84999977
-100.24166754,18.84999977
-100.24166754,18.8583331
-100.25000087,18.8583331
-100.25000087,18.84999977
</coordinates>
</LinearRing>
</innerBoundaryIs>
<innerBoundaryIs>
<LinearRing>
<coordinates>
-99.61666756,18.32499979
-99.61666756,18.31666645
-99.61666756,18.30833312
-99.61666756,18.29999979
-99.60833423,18.29999979
-99.6000009,18.29999979
-99.6000009,18.30833312
-99.60833423,18.30833312
-99.60833423,18.31666645
-99.60833423,18.32499979
-99.61666756,18.32499979
</coordinates>
</LinearRing>
</innerBoundaryIs>
<innerBoundaryIs>
<LinearRing>
<coordinates>
-99.6000009,18.32499979
-99.59166756,18.32499979
-99.59166756,18.33333312
-99.6000009,18.33333312
-99.6000009,18.32499979
</coordinates>
</LinearRing>
</innerBoundaryIs>
<innerBoundaryIs>
<LinearRing>
<coordinates>
-99.55833423,18.1249998
-99.5500009,18.1249998
-99.5500009,18.13333313
-99.5500009,18.14166646
-99.55833423,18.14166646
-99.55833423,18.13333313
-99.55833423,18.1249998
</coordinates>
</LinearRing>
</innerBoundaryIs>
<innerBoundaryIs>
<LinearRing>
<coordinates>
-99.23333424,17.89166647
-99.23333424,17.88333314
-99.22500091,17.88333314
-99.22500091,17.89166647
-99.23333424,17.89166647
</coordinates>
</LinearRing>
</innerBoundaryIs>
<innerBoundaryIs>
<LinearRing>
<coordinates>
-99.20833424,17.83333314
-99.20833424,17.82499981
-99.20833424,17.81666647
-99.21666758,17.81666647
-99.21666758,17.80833314
-99.20833424,17.80833314
-99.20833424,17.79999981
-99.21666758,17.79999981
-99.21666758,17.79166648
-99.20833424,17.79166648
-99.20833424,17.78333314
-99.20000091,17.78333314
-99.19166758,17.78333314
-99.19166758,17.79166648
-99.19166758,17.79999981
-99.19166758,17.80833314
-99.19166758,17.81666647
-99.19166758,17.82499981
-99.19166758,17.83333314
-99.20000091,17.83333314
-99.20833424,17.83333314
</coordinates>
</LinearRing>
</innerBoundaryIs>
<innerBoundaryIs>
<LinearRing>
<coordinates>
-99.3750009,17.78333314
-99.3750009,17.77499981
-99.36666757,17.77499981
-99.36666757,17.78333314
-99.3750009,17.78333314
</coordinates>
</LinearRing>
</innerBoundaryIs>
<innerBoundaryIs>
<LinearRing>
<coordinates>
-99.4250009,17.80833314
-99.41666757,17.80833314
-99.41666757,17.79999981
-99.40833424,17.79999981
-99.4000009,17.79999981
-99.4000009,17.79166648
-99.39166757,17.79166648
-99.38333424,17.79166648
-99.3750009,17.79166648
-99.36666757,17.79166648
-99.35833424,17.79166648
-99.35833424,17.79999981
-99.35833424,17.80833314
-99.35833424,17.81666647
-99.36666757,17.81666647
-99.36666757,17.80833314
-99.36666757,17.79999981
-99.3750009,17.79999981
-99.38333424,17.79999981
-99.39166757,17.79999981
-99.39166757,17.80833314
-99.4000009,17.80833314
-99.40833424,17.80833314
-99.40833424,17.81666647
-99.41666757,17.81666647
-99.4250009,17.81666647
-99.4250009,17.80833314
</coordinates>
</LinearRing>
</innerBoundaryIs>
<innerBoundaryIs>
<LinearRing>
<coordinates>
-98.87500092,18.01666647
-98.86666759,18.01666647
-98.86666759,18.00833313
-98.85833426,18.00833313
-98.85833426,18.01666647
-98.85833426,18.0249998
-98.86666759,18.0249998
-98.87500092,18.0249998
-98.87500092,18.01666647
</coordinates>
</LinearRing>
</innerBoundaryIs>
<innerBoundaryIs>
<LinearRing>
<coordinates>
-99.65833423,18.05833313
-99.65833423,18.0499998
-99.65833423,18.04166646
-99.65000089,18.04166646
-99.64166756,18.04166646
-99.64166756,18.0499998
-99.65000089,18.0499998
-99.65000089,18.05833313
-99.64166756,18.05833313
-99.64166756,18.06666646
-99.64166756,18.0749998
-99.65000089,18.0749998
-99.65000089,18.06666646
-99.65833423,18.06666646
-99.65833423,18.05833313
</coordinates>
</LinearRing>
</innerBoundaryIs>
<innerBoundaryIs>
<LinearRing>
<coordinates>
-99.63333423,18.05833313
-99.62500089,18.05833313
-99.62500089,18.0499998
-99.61666756,18.0499998
-99.60833423,18.0499998
-99.60833423,18.04166646
-99.60833423,18.03333313
-99.6000009,18.03333313
-99.59166756,18.03333313
-99.58333423,18.03333313
-99.58333423,18.04166646
-99.59166756,18.04166646
-99.59166756,18.0499998
-99.59166756,18.05833313
-99.6000009,18.05833313
-99.6000009,18.06666646
-99.60833423,18.06666646
-99.60833423,18.0749998
-99.61666756,18.0749998
-99.61666756,18.08333313
-99.62500089,18.08333313
-99.62500089,18.0749998
-99.63333423,18.0749998
-99.63333423,18.06666646
-99.63333423,18.05833313
</coordinates>
</LinearRing>
</innerBoundaryIs>
<innerBoundaryIs>
<LinearRing>
<coordinates>
-99.26666758,18.0499998
-99.26666758,18.04166646
-99.27500091,18.04166646
-99.27500091,18.03333313
-99.26666758,18.03333313
-99.26666758,18.0249998
-99.26666758,18.01666647
-99.26666758,18.00833313
-99.25833424,18.00833313
-99.25000091,18.00833313
-99.25000091,18.01666647
-99.25000091,18.0249998
-99.25833424,18.0249998
-99.25833424,18.03333313
-99.25000091,18.03333313
-99.25000091,18.04166646
-99.25833424,18.04166646
-99.25833424,18.0499998
-99.26666758,18.0499998
</coordinates>
</LinearRing>
</innerBoundaryIs>
<innerBoundaryIs>
<LinearRing>
<coordinates>
-99.45833423,18.0249998
-99.45833423,18.01666647
-99.4500009,18.01666647
-99.4500009,18.0249998
-99.4500009,18.03333313
-99.45833423,18.03333313
-99.45833423,18.0249998
</coordinates>
</LinearRing>
</innerBoundaryIs>
<innerBoundaryIs>
<LinearRing>
<coordinates>
-99.54166756,18.09166646
-99.53333423,18.09166646
-99.5250009,18.09166646
-99.5250009,18.0999998
-99.53333423,18.0999998
-99.53333423,18.10833313
-99.54166756,18.10833313
-99.54166756,18.11666646
-99.5500009,18.11666646
-99.5500009,18.10833313
-99.5500009,18.0999998
-99.54166756,18.0999998
-99.54166756,18.09166646
</coordinates>
</LinearRing>
</innerBoundaryIs>
<innerBoundaryIs>
<LinearRing>
<coordinates>
-99.10833425,18.09166646
-99.10000092,18.09166646
-99.09166758,18.09166646
-99.08333425,18.09166646
-99.08333425,18.0999998
-99.09166758,18.0999998
-99.09166758,18.10833313
-99.10000092,18.10833313
-99.10833425,18.10833313
-99.10833425,18.0999998
-99.10833425,18.09166646
</coordinates>
</LinearRing>
</innerBoundaryIs>
<innerBoundaryIs>
<LinearRing>
<coordinates>
-98.97500092,18.09166646
-98.97500092,18.08333313
-98.96666759,18.08333313
-98.95833425,18.08333313
-98.95833425,18.09166646
-98.95000092,18.09166646
-98.95000092,18.0999998
-98.95000092,18.10833313
-98.95833425,18.10833313
-98.96666759,18.10833313
-98.96666759,18.0999998
-98.97500092,18.0999998
-98.97500092,18.09166646
</coordinates>
</LinearRing>
</innerBoundaryIs>
<innerBoundaryIs>
<LinearRing>
<coordinates>
-99.80000089,18.23333312
-99.80000089,18.22499979
-99.80000089,18.21666646
-99.80000089,18.20833313
-99.79166755,18.20833313
-99.79166755,18.21666646
-99.79166755,18.22499979
-99.79166755,18.23333312
-99.80000089,18.23333312
</coordinates>
</LinearRing>
</innerBoundaryIs>
<innerBoundaryIs>
<LinearRing>
<coordinates>
-99.35833424,18.23333312
-99.35833424,18.22499979
-99.35000091,18.22499979
-99.35000091,18.21666646
-99.35833424,18.21666646
-99.35833424,18.20833313
-99.35000091,18.20833313
-99.35000091,18.19999979
-99.35000091,18.19166646
-99.35833424,18.19166646
-99.35833424,18.19999979
-99.36666757,18.19999979
-99.3750009,18.19999979
-99.3750009,18.19166646
-99.3750009,18.18333313
-99.3750009,18.17499979
-99.38333424,18.17499979
-99.39166757,18.17499979
-99.39166757,18.16666646
-99.39166757,18.15833313
-99.38333424,18.15833313
-99.3750009,18.15833313
-99.3750009,18.16666646
-99.36666757,18.16666646
-99.35833424,18.16666646
-99.35833424,18.15833313
-99.35833424,18.14999979
-99.35000091,18.14999979
-99.35000091,18.15833313
-99.35000091,18.16666646
-99.35000091,18.17499979
-99.35000091,18.18333313
-99.34166757,18.18333313
-99.33333424,18.18333313
-99.33333424,18.19166646
-99.33333424,18.19999979
-99.33333424,18.20833313
-99.33333424,18.21666646
-99.32500091,18.21666646
-99.32500091,18.22499979
-99.32500091,18.23333312
-99.32500091,18.24166646
-99.33333424,18.24166646
-99.33333424,18.23333312
-99.34166757,18.23333312
-99.35000091,18.23333312
-99.35833424,18.23333312
</coordinates>
</LinearRing>
</innerBoundaryIs>
<innerBoundaryIs>
<LinearRing>
<coordinates>
-99.09166758,18.23333312
-99.08333425,18.23333312
-99.08333425,18.22499979
-99.07500092,18.22499979
-99.07500092,18.21666646
-99.08333425,18.21666646
-99.08333425,18.20833313
-99.08333425,18.19999979
-99.08333425,18.19166646
-99.08333425,18.18333313
-99.09166758,18.18333313
-99.09166758,18.17499979
-99.08333425,18.17499979
-99.07500092,18.17499979
-99.07500092,18.16666646
-99.08333425,18.16666646
-99.08333425,18.15833313
-99.07500092,18.15833313
-99.07500092,18.14999979
-99.07500092,18.14166646
-99.06666758,18.14166646
-99.05833425,18.14166646
-99.05000092,18.14166646
-99.04166758,18.14166646
-99.04166758,18.13333313
-99.03333425,18.13333313
-99.03333425,18.14166646
-99.02500092,18.14166646
-99.02500092,18.14999979
-99.02500092,18.15833313
-99.02500092,18.16666646
-99.02500092,18.17499979
-99.02500092,18.18333313
-99.01666759,18.18333313
-99.01666759,18.19166646
-99.00833425,18.19166646
-99.00000092,18.19166646
-99.00000092,18.19999979
-99.00833425,18.19999979
-99.01666759,18.19999979
-99.02500092,18.19999979
-99.02500092,18.20833313
-99.02500092,18.21666646
-99.02500092,18.22499979
-99.02500092,18.23333312
-99.01666759,18.23333312
-99.01666759,18.24166646
-99.01666759,18.24999979
-99.00833425,18.24999979
-99.00833425,18.25833312
-99.01666759,18.25833312
-99.01666759,18.26666646
-99.02500092,18.26666646
-99.03333425,18.26666646
-99.04166758,18.26666646
-99.04166758,18.25833312
-99.05000092,18.25833312
-99.05833425,18.25833312
-99.05833425,18.26666646
-99.06666758,18.26666646
-99.06666758,18.25833312
-99.06666758,18.24999979
-99.07500092,18.24999979
-99.07500092,18.24166646
-99.08333425,18.24166646
-99.09166758,18.24166646
-99.09166758,18.23333312
</coordinates>
</LinearRing>
</innerBoundaryIs>
<innerBoundaryIs>
<LinearRing>
<coordinates>
-98.81666759,18.23333312
-98.81666759,18.22499979
-98.82500093,18.22499979
-98.82500093,18.21666646
-98.82500093,18.20833313
-98.81666759,18.20833313
-98.81666759,18.19999979
-98.82500093,18.19999979
-98.82500093,18.19166646
-98.83333426,18.19166646
-98.83333426,18.18333313
-98.84166759,18.18333313
-98.84166759,18.17499979
-98.85000093,18.17499979
-98.85000093,18.16666646
-98.85833426,18.16666646
-98.85833426,18.15833313
-98.85000093,18.15833313
-98.84166759,18.15833313
-98.84166759,18.16666646
-98.83333426,18.16666646
-98.83333426,18.17499979
-98.82500093,18.17499979
-98.82500093,18.18333313
-98.81666759,18.18333313
-98.81666759,18.17499979
-98.80833426,18.17499979
-98.80833426,18.18333313
-98.80833426,18.19166646
-98.80000093,18.19166646
-98.80000093,18.19999979
-98.79166759,18.19999979
-98.79166759,18.20833313
-98.79166759,18.21666646
-98.78333426,18.21666646
-98.78333426,18.22499979
-98.77500093,18.22499979
-98.7666676,18.22499979
-98.7666676,18.23333312
-98.77500093,18.23333312
-98.78333426,18.23333312
-98.79166759,18.23333312
-98.80000093,18.23333312
-98.80833426,18.23333312
-98.81666759,18.23333312
</coordinates>
</LinearRing>
</innerBoundaryIs>
<innerBoundaryIs>
<LinearRing>
<coordinates>
-99.4000009,18.22499979
-99.40833424,18.22499979
-99.40833424,18.21666646
-99.40833424,18.20833313
-99.40833424,18.19999979
-99.4000009,18.19999979
-99.4000009,18.20833313
-99.39166757,18.20833313
-99.39166757,18.21666646
-99.4000009,18.21666646
-99.4000009,18.22499979
</coordinates>
</LinearRing>
</innerBoundaryIs>
<innerBoundaryIs>
<LinearRing>
<coordinates>
-98.7166676,18.18333313
-98.7166676,18.17499979
-98.7166676,18.16666646
-98.70833426,18.16666646
-98.70833426,18.17499979
-98.70833426,18.18333313
-98.7166676,18.18333313
</coordinates>
</LinearRing>
</innerBoundaryIs>
<innerBoundaryIs>
<LinearRing>
<coordinates>
-99.55833423,18.18333313
-99.55833423,18.17499979
-99.55833423,18.16666646
-99.5500009,18.16666646
-99.54166756,18.16666646
-99.54166756,18.15833313
-99.53333423,18.15833313
-99.53333423,18.16666646
-99.53333423,18.17499979
-99.53333423,18.18333313
-99.54166756,18.18333313
-99.5500009,18.18333313
-99.5500009,18.19166646
-99.55833423,18.19166646
-99.55833423,18.18333313
</coordinates>
</LinearRing>
</innerBoundaryIs>
<innerBoundaryIs>
<LinearRing>
<coordinates>
-98.77500093,18.20833313
-98.7666676,18.20833313
-98.75833426,18.20833313
-98.75833426,18.21666646
-98.7666676,18.21666646
-98.77500093,18.21666646
-98.77500093,18.20833313
</coordinates>
</LinearRing>
</innerBoundaryIs>
<innerBoundaryIs>
<LinearRing>
<coordinates>
-99.15833425,18.22499979
-99.15833425,18.21666646
-99.15000091,18.21666646
-99.15000091,18.22499979
-99.15833425,18.22499979
</coordinates>
</LinearRing>
</innerBoundaryIs>
<innerBoundaryIs>
<LinearRing>
<coordinates>
-99.95000088,18.27499979
-99.94166755,18.27499979
-99.94166755,18.28333312
-99.94166755,18.29166646
-99.93333422,18.29166646
-99.93333422,18.29999979
-99.94166755,18.29999979
-99.95000088,18.29999979
-99.95000088,18.29166646
-99.95000088,18.28333312
-99.95000088,18.27499979
</coordinates>
</LinearRing>
</innerBoundaryIs>
<innerBoundaryIs>
<LinearRing>
<coordinates>
-99.64166756,18.28333312
-99.63333423,18.28333312
-99.63333423,18.27499979
-99.62500089,18.27499979
-99.62500089,18.28333312
-99.62500089,18.29166646
-99.62500089,18.29999979
-99.62500089,18.30833312
-99.63333423,18.30833312
-99.64166756,18.30833312
-99.64166756,18.29999979
-99.64166756,18.29166646
-99.64166756,18.28333312
</coordinates>
</LinearRing>
</innerBoundaryIs>
<innerBoundaryIs>
<LinearRing>
<coordinates>
-99.40833424,18.27499979
-99.40833424,18.26666646
-99.4000009,18.26666646
-99.4000009,18.27499979
-99.4000009,18.28333312
-99.39166757,18.28333312
-99.39166757,18.27499979
-99.39166757,18.26666646
-99.38333424,18.26666646
-99.38333424,18.27499979
-99.38333424,18.28333312
-99.3750009,18.28333312
-99.3750009,18.29166646
-99.38333424,18.29166646
-99.39166757,18.29166646
-99.4000009,18.29166646
-99.4000009,18.29999979
-99.40833424,18.29999979
-99.41666757,18.29999979
-99.41666757,18.29166646
-99.40833424,18.29166646
-99.40833424,18.28333312
-99.40833424,18.27499979
</coordinates>
</LinearRing>
</innerBoundaryIs>
<innerBoundaryIs>
<LinearRing>
<coordinates>
-99.30000091,18.28333312
-99.29166757,18.28333312
-99.29166757,18.29166646
-99.30000091,18.29166646
-99.30000091,18.28333312
</coordinates>
</LinearRing>
</innerBoundaryIs>
<innerBoundaryIs>
<LinearRing>
<coordinates>
-99.82500089,18.24999979
-99.82500089,18.24166646
-99.81666755,18.24166646
-99.81666755,18.24999979
-99.82500089,18.24999979
</coordinates>
</LinearRing>
</innerBoundaryIs>
<innerBoundaryIs>
<LinearRing>
<coordinates>
-99.38333424,18.25833312
-99.38333424,18.24999979
-99.3750009,18.24999979
-99.3750009,18.25833312
-99.38333424,18.25833312
</coordinates>
</LinearRing>
</innerBoundaryIs>
<innerBoundaryIs>
<LinearRing>
<coordinates>
-99.65000089,18.27499979
-99.65000089,18.26666646
-99.64166756,18.26666646
-99.64166756,18.27499979
-99.65000089,18.27499979
</coordinates>
</LinearRing>
</innerBoundaryIs>
<innerBoundaryIs>
<LinearRing>
<coordinates>
-99.77500089,18.29999979
-99.77500089,18.29166646
-99.76666756,18.29166646
-99.76666756,18.29999979
-99.77500089,18.29999979
</coordinates>
</LinearRing>
</innerBoundaryIs>
<innerBoundaryIs>
<LinearRing>
<coordinates>
-99.32500091,18.29999979
-99.32500091,18.29166646
-99.31666757,18.29166646
-99.30833424,18.29166646
-99.30833424,18.29999979
-99.31666757,18.29999979
-99.32500091,18.29999979
</coordinates>
</LinearRing>
</innerBoundaryIs>
<innerBoundaryIs>
<LinearRing>
<coordinates>
-99.27500091,18.29999979
-99.26666758,18.29999979
-99.26666758,18.30833312
-99.27500091,18.30833312
-99.27500091,18.29999979
</coordinates>
</LinearRing>
</innerBoundaryIs>
<innerBoundaryIs>
<LinearRing>
<coordinates>
-98.91666759,18.28333312
-98.91666759,18.27499979
-98.90833426,18.27499979
-98.90833426,18.28333312
-98.91666759,18.28333312
</coordinates>
</LinearRing>
</innerBoundaryIs>
<innerBoundaryIs>
<LinearRing>
<coordinates>
-98.80833426,18.24999979
-98.80000093,18.24999979
-98.80000093,18.25833312
-98.80833426,18.25833312
-98.80833426,18.24999979
</coordinates>
</LinearRing>
</innerBoundaryIs>
<innerBoundaryIs>
<LinearRing>
<coordinates>
-98.94166759,18.25833312
-98.93333426,18.25833312
-98.92500092,18.25833312
-98.92500092,18.26666646
-98.93333426,18.26666646
-98.94166759,18.26666646
-98.94166759,18.25833312
</coordinates>
</LinearRing>
</innerBoundaryIs>
<innerBoundaryIs>
<LinearRing>
<coordinates>
-99.13333425,18.34999979
-99.13333425,18.34166645
-99.12500091,18.34166645
-99.11666758,18.34166645
-99.11666758,18.34999979
-99.12500091,18.34999979
-99.13333425,18.34999979
</coordinates>
</LinearRing>
</innerBoundaryIs>
<innerBoundaryIs>
<LinearRing>
<coordinates>
-99.15000091,18.39999978
-99.14166758,18.39999978
-99.14166758,18.40833312
-99.15000091,18.40833312
-99.15000091,18.39999978
</coordinates>
</LinearRing>
</innerBoundaryIs>
<innerBoundaryIs>
<LinearRing>
<coordinates>
-99.74166756,18.42499978
-99.74166756,18.41666645
-99.73333422,18.41666645
-99.72500089,18.41666645
-99.72500089,18.42499978
-99.73333422,18.42499978
-99.73333422,18.43333312
-99.74166756,18.43333312
-99.74166756,18.42499978
</coordinates>
</LinearRing>
</innerBoundaryIs>
<innerBoundaryIs>
<LinearRing>
<coordinates>
-99.49166757,18.42499978
-99.49166757,18.41666645
-99.48333423,18.41666645
-99.48333423,18.40833312
-99.48333423,18.39999978
-99.48333423,18.39166645
-99.4750009,18.39166645
-99.4750009,18.38333312
-99.4750009,18.37499979
-99.46666757,18.37499979
-99.46666757,18.38333312
-99.46666757,18.39166645
-99.46666757,18.39999978
-99.4750009,18.39999978
-99.4750009,18.40833312
-99.4750009,18.41666645
-99.46666757,18.41666645
-99.46666757,18.42499978
-99.45833423,18.42499978
-99.45833423,18.43333312
-99.46666757,18.43333312
-99.4750009,18.43333312
-99.4750009,18.42499978
-99.48333423,18.42499978
-99.49166757,18.42499978
</coordinates>
</LinearRing>
</innerBoundaryIs>
<innerBoundaryIs>
<LinearRing>
<coordinates>
-99.66666756,18.37499979
-99.65833423,18.37499979
-99.65000089,18.37499979
-99.65000089,18.38333312
-99.65000089,18.39166645
-99.65833423,18.39166645
-99.66666756,18.39166645
-99.66666756,18.39999978
-99.67500089,18.39999978
-99.67500089,18.39166645
-99.67500089,18.38333312
-99.66666756,18.38333312
-99.66666756,18.37499979
</coordinates>
</LinearRing>
</innerBoundaryIs>
<innerBoundaryIs>
<LinearRing>
<coordinates>
-99.38333424,18.37499979
-99.3750009,18.37499979
-99.3750009,18.38333312
-99.38333424,18.38333312
-99.38333424,18.37499979
</coordinates>
</LinearRing>
</innerBoundaryIs>
<innerBoundaryIs>
<LinearRing>
<coordinates>
-99.69166756,18.34999979
-99.69166756,18.34166645
-99.68333423,18.34166645
-99.68333423,18.34999979
-99.69166756,18.34999979
</coordinates>
</LinearRing>
</innerBoundaryIs>
<innerBoundaryIs>
<LinearRing>
<coordinates>
-99.28333424,18.35833312
-99.27500091,18.35833312
-99.26666758,18.35833312
-99.26666758,18.36666645
-99.27500091,18.36666645
-99.28333424,18.36666645
-99.28333424,18.35833312
</coordinates>
</LinearRing>
</innerBoundaryIs>
<innerBoundaryIs>
<LinearRing>
<coordinates>
-99.77500089,18.39999978
-99.76666756,18.39999978
-99.76666756,18.40833312
-99.77500089,18.40833312
-99.77500089,18.39999978
</coordinates>
</LinearRing>
</innerBoundaryIs>
<innerBoundaryIs>
<LinearRing>
<coordinates>
-99.71666756,18.40833312
-99.70833422,18.40833312
-99.70833422,18.41666645
-99.71666756,18.41666645
-99.71666756,18.40833312
</coordinates>
</LinearRing>
</innerBoundaryIs>
<innerBoundaryIs>
<LinearRing>
<coordinates>
-99.83333422,18.47499978
-99.83333422,18.46666645
-99.83333422,18.45833311
-99.82500089,18.45833311
-99.82500089,18.46666645
-99.82500089,18.47499978
-99.82500089,18.48333311
-99.83333422,18.48333311
-99.83333422,18.47499978
</coordinates>
</LinearRing>
</innerBoundaryIs>
<innerBoundaryIs>
<LinearRing>
<coordinates>
-99.89166755,18.51666645
-99.89166755,18.50833311
-99.88333422,18.50833311
-99.88333422,18.51666645
-99.89166755,18.51666645
</coordinates>
</LinearRing>
</innerBoundaryIs>
<innerBoundaryIs>
<LinearRing>
<coordinates>
-99.80000089,18.51666645
-99.80000089,18.50833311
-99.79166755,18.50833311
-99.79166755,18.51666645
-99.80000089,18.51666645
</coordinates>
</LinearRing>
</innerBoundaryIs>
<innerBoundaryIs>
<LinearRing>
<coordinates>
-99.90833422,18.53333311
-99.90833422,18.52499978
-99.90000088,18.52499978
-99.90000088,18.53333311
-99.90833422,18.53333311
</coordinates>
</LinearRing>
</innerBoundaryIs>
<innerBoundaryIs>
<LinearRing>
<coordinates>
-99.44166757,18.48333311
-99.44166757,18.47499978
-99.43333424,18.47499978
-99.43333424,18.48333311
-99.44166757,18.48333311
</coordinates>
</LinearRing>
</innerBoundaryIs>
<innerBoundaryIs>
<LinearRing>
<coordinates>
-99.58333423,18.44999978
-99.58333423,18.44166645
-99.5750009,18.44166645
-99.5750009,18.44999978
-99.58333423,18.44999978
</coordinates>
</LinearRing>
</innerBoundaryIs>
<innerBoundaryIs>
<LinearRing>
<coordinates>
-100.36666753,18.44999978
-100.3583342,18.44999978
-100.35000087,18.44999978
-100.34166753,18.44999978
-100.34166753,18.45833311
-100.35000087,18.45833311
-100.35000087,18.46666645
-100.3583342,18.46666645
-100.3583342,18.45833311
-100.36666753,18.45833311
-100.36666753,18.44999978
</coordinates>
</LinearRing>
</innerBoundaryIs>
<innerBoundaryIs>
<LinearRing>
<coordinates>
-100.24166754,18.74999977
-100.2333342,18.74999977
-100.22500087,18.74999977
-100.22500087,18.7583331
-100.2333342,18.7583331
-100.24166754,18.7583331
-100.24166754,18.74999977
</coordinates>
</LinearRing>
</innerBoundaryIs>
<innerBoundaryIs>
<LinearRing>
<coordinates>
-100.2833342,18.60833311
-100.2833342,18.59999978
-100.27500087,18.59999978
-100.26666754,18.59999978
-100.26666754,18.60833311
-100.27500087,18.60833311
-100.27500087,18.61666644
-100.2833342,18.61666644
-100.2833342,18.60833311
</coordinates>
</LinearRing>
</innerBoundaryIs>
<innerBoundaryIs>
<LinearRing>
<coordinates>
-99.85000089,18.56666644
-99.84166755,18.56666644
-99.84166755,18.57499978
-99.85000089,18.57499978
-99.85000089,18.56666644
</coordinates>
</LinearRing>
</innerBoundaryIs>
<innerBoundaryIs>
<LinearRing>
<coordinates>
-100.2833342,18.69999977
-100.27500087,18.69999977
-100.26666754,18.69999977
-100.26666754,18.70833311
-100.2583342,18.70833311
-100.2583342,18.69999977
-100.25000087,18.69999977
-100.25000087,18.70833311
-100.24166754,18.70833311
-100.24166754,18.71666644
-100.25000087,18.71666644
-100.2583342,18.71666644
-100.26666754,18.71666644
-100.26666754,18.72499977
-100.27500087,18.72499977
-100.27500087,18.71666644
-100.2833342,18.71666644
-100.2833342,18.70833311
-100.2833342,18.69999977
</coordinates>
</LinearRing>
</innerBoundaryIs>
<innerBoundaryIs>
<LinearRing>
<coordinates>
-100.2583342,18.7333331
-100.25000087,18.7333331
-100.25000087,18.74166644
-100.2583342,18.74166644
-100.2583342,18.7333331
</coordinates>
</LinearRing>
</innerBoundaryIs>
<innerBoundaryIs>
<LinearRing>
<coordinates>
-100.30000087,18.79166644
-100.30000087,18.7833331
-100.29166753,18.7833331
-100.2833342,18.7833331
-100.2833342,18.79166644
-100.29166753,18.79166644
-100.30000087,18.79166644
</coordinates>
</LinearRing>
</innerBoundaryIs>
<innerBoundaryIs>
<LinearRing>
<coordinates>
-100.2333342,18.8333331
-100.22500087,18.8333331
-100.22500087,18.84166643
-100.2333342,18.84166643
-100.2333342,18.8333331
</coordinates>
</LinearRing>
</innerBoundaryIs>
<innerBoundaryIs>
<LinearRing>
<coordinates>
-100.10833421,18.79166644
-100.10000088,18.79166644
-100.10000088,18.79999977
-100.10833421,18.79999977
-100.10833421,18.79166644
</coordinates>
</LinearRing>
</innerBoundaryIs>
<innerBoundaryIs>
<LinearRing>
<coordinates>
-100.27500087,18.84999977
-100.26666754,18.84999977
-100.26666754,18.8583331
-100.27500087,18.8583331
-100.27500087,18.84999977
</coordinates>
</LinearRing>
</innerBoundaryIs>
<innerBoundaryIs>
<LinearRing>
<coordinates>
-100.3083342,18.86666643
-100.30000087,18.86666643
-100.30000087,18.87499976
-100.3083342,18.87499976
-100.3083342,18.86666643
</coordinates>
</LinearRing>
</innerBoundaryIs>
</Polygon>
<Polygon>
<outerBoundaryIs>
<LinearRing>
<coordinates>
-99.02500092,18.34999979
-99.02500092,18.35833312
-99.01666759,18.35833312
-99.00833425,18.35833312
-99.00833425,18.36666645
-99.01666759,18.36666645
-99.01666759,18.37499979
-99.01666759,18.38333312
-99.00833425,18.38333312
-99.00000092,18.38333312
-98.99166759,18.38333312
-98.98333425,18.38333312
-98.97500092,18.38333312
-98.96666759,18.38333312
-98.96666759,18.37499979
-98.97500092,18.37499979
-98.98333425,18.37499979
-98.98333425,18.36666645
-98.99166759,18.36666645
-98.99166759,18.35833312
-99.00000092,18.35833312
-99.00000092,18.34999979
-99.00000092,18.34166645
-99.00000092,18.33333312
-99.00833425,18.33333312
-99.01666759,18.33333312
-99.02500092,18.33333312
-99.03333425,18.33333312
-99.03333425,18.34166645
-99.04166758,18.34166645
-99.04166758,18.34999979
-99.03333425,18.34999979
-99.02500092,18.34999979
</coordinates>
</LinearRing>
</outerBoundaryIs>
<innerBoundaryIs>
<LinearRing>
<coordinates>
-99.02500092,18.34999979
-99.02500092,18.34166645
-99.01666759,18.34166645
-99.00833425,18.34166645
-99.00833425,18.34999979
-99.01666759,18.34999979
-99.02500092,18.34999979
</coordinates>
</LinearRing>
</innerBoundaryIs>
</Polygon>
<Polygon>
<outerBoundaryIs>
<LinearRing>
<coordinates>
-98.7166676,18.32499979
-98.70833426,18.32499979
-98.70833426,18.31666645
-98.7166676,18.31666645
-98.7166676,18.32499979
</coordinates>
</LinearRing>
</outerBoundaryIs>
</Polygon>
<Polygon>
<outerBoundaryIs>
<LinearRing>
<coordinates>
-98.84166759,18.32499979
-98.84166759,18.31666645
-98.85000093,18.31666645
-98.85000093,18.32499979
-98.85000093,18.33333312
-98.84166759,18.33333312
-98.84166759,18.32499979
</coordinates>
</LinearRing>
</outerBoundaryIs>
</Polygon>
<Polygon>
<outerBoundaryIs>
<LinearRing>
<coordinates>
-99.04166758,18.33333312
-99.03333425,18.33333312
-99.03333425,18.32499979
-99.04166758,18.32499979
-99.05000092,18.32499979
-99.05833425,18.32499979
-99.06666758,18.32499979
-99.07500092,18.32499979
-99.08333425,18.32499979
-99.08333425,18.33333312
-99.07500092,18.33333312
-99.07500092,18.34166645
-99.06666758,18.34166645
-99.05833425,18.34166645
-99.05000092,18.34166645
-99.05000092,18.33333312
-99.04166758,18.33333312
</coordinates>
</LinearRing>
</outerBoundaryIs>
</Polygon>
<Polygon>
<outerBoundaryIs>
<LinearRing>
<coordinates>
-98.94166759,18.33333312
-98.94166759,18.32499979
-98.95000092,18.32499979
-98.95000092,18.33333312
-98.95000092,18.34166645
-98.94166759,18.34166645
-98.93333426,18.34166645
-98.93333426,18.33333312
-98.94166759,18.33333312
</coordinates>
</LinearRing>
</outerBoundaryIs>
</Polygon>
<Polygon>
<outerBoundaryIs>
<LinearRing>
<coordinates>
-98.58333427,18.34166645
-98.57500094,18.34166645
-98.57500094,18.33333312
-98.58333427,18.33333312
-98.58333427,18.34166645
</coordinates>
</LinearRing>
</outerBoundaryIs>
</Polygon>
<Polygon>
<outerBoundaryIs>
<LinearRing>
<coordinates>
-98.90000092,18.34166645
-98.89166759,18.34166645
-98.88333426,18.34166645
-98.88333426,18.33333312
-98.89166759,18.33333312
-98.90000092,18.33333312
-98.90000092,18.34166645
</coordinates>
</LinearRing>
</outerBoundaryIs>
</Polygon>
<Polygon>
<outerBoundaryIs>
<LinearRing>
<coordinates>
-98.98333425,18.34166645
-98.97500092,18.34166645
-98.97500092,18.33333312
-98.98333425,18.33333312
-98.98333425,18.34166645
</coordinates>
</LinearRing>
</outerBoundaryIs>
</Polygon>
<Polygon>
<outerBoundaryIs>
<LinearRing>
<coordinates>
-99.66666756,18.34166645
-99.65833423,18.34166645
-99.65833423,18.33333312
-99.66666756,18.33333312
-99.66666756,18.34166645
</coordinates>
</LinearRing>
</outerBoundaryIs>
</Polygon>
</MultiGeometry>
</Placemark>
</Document>
</kml>
