# Supplementary material for: Species conservation profiles of tarantula spiders (Araneae, Theraphosidae) listed on CITES
Source: Biodivers Data J. 2019 Nov 8;7:e39342. doi: 10.3897/BDJ.7.e39342 (PMC6858399; doi:10.3897/BDJ.7.e39342)
Supplement: Supplementary material 3 — Distribution of Brachypelma albopilosum Valerio, 1980 [file bdj-07-e39342-s003.kml]

<?xml version="1.0" encoding="UTF-8"?>
<kml xmlns="http://earth.google.com/kml/2.2">
<Document>
<name></name>
<description><![CDATA[]]></description>

<Style id="1">
<LineStyle>
<width>2</width>
<color>ff0000ff</color>
</LineStyle>
<PolyStyle>
<color>aaffffff</color>
<fill>1</fill>
</PolyStyle>
</Style>

<Placemark>
<name>Brachypelma albopilosum .kml</name>
<description><![CDATA[]]></description>
<styleUrl>#1</styleUrl>
<visibility>1</visibility>
<MultiGeometry>
<Polygon>
<outerBoundaryIs>
<LinearRing>
<coordinates>
-85.012,10.945045045045
-85.0091430666821,10.944954354796
-85.0062976372264,10.9446826492266
-85.003475169173,10.9442310223992
-85.0006870276045,10.9436012928557
-84.9979444393829,10.9427959962946
-84.9952584479432,10.9418183753611
-84.9926398688248,10.9406723665895
-84.9900992461216,10.9393625845527
-84.9876468100245,10.9378943032807
-84.9852924356282,10.9362734350239
-84.9830456031673,10.9345065064468
-84.9809153598432,10.9326006323471
-84.9789102833938,10.9305634870071
-84.9770384475544,10.9284032732921
-84.9753073895473,10.9261286896203
-84.973724079732,10.9237488949374
-84.9722948935384,10.9212734718366
-84.9710255857948,10.9187123879731
-84.9699212675556,10.9160759559276
-84.9689863855205,10.9133747916815
-84.9682247041296,10.9106197718698
-84.9676392904049,10.907821989985
-84.9672325016008,10.9049927117073
-84.9670059757125,10.9021433295416
-84.9669606248796,10.8992853169444
-84.9670966317139,10.8964301821236
-84.9674134485639,10.8935894216994
-84.9679097997201,10.8907744744115
-84.9685836865514,10.887996675059
-84.9694323955534,10.8852672088596
-84.9704525092746,10.8825970664102
-84.971639920077,10.8799969994322
-84.9729898466764,10.8774774774775
-84.9744968533948,10.8750486457718
-84.9761548720482,10.8727202843632
-84.9779572263804,10.8705017687412
-84.9798966589469,10.8684020320853
-84.9819653603371,10.8664295292939
-84.9841550006207,10.8645922029395
-84.9864567628891,10.8628974512869
-84.988861378758,10.8613520985029
-84.991359165688,10.8599623671777
-84.9939400659727,10.8587338532688
-84.9965936872376,10.8576715035682
-84.9993093442864,10.8567795957831
-85.0020761021267,10.8560617213115
-85.0048828200012,10.8555207707803
-85.0077181962476,10.8551589224066
-85.0105708138064,10.854977633226
-85.0134291861936,10.854977633226
-85.0162818037524,10.8551589224066
-85.0191171799988,10.8555207707803
-85.0219238978733,10.8560617213115
-85.0246906557136,10.8567795957831
-85.0274063127624,10.8576715035682
-85.0300599340273,10.8587338532688
-85.032640834312,10.8599623671777
-85.035138621242,10.8613520985029
-85.0375432371109,10.8628974512869
-85.0398449993793,10.8645922029395
-85.0420346396629,10.8664295292939
-85.0441033410531,10.8684020320853
-85.0460427736196,10.8705017687412
-85.0478451279518,10.8727202843632
-85.0495031466052,10.8750486457718
-85.0510101533236,10.8774774774775
-85.052360079923,10.8799969994322
-85.0535474907254,10.8825970664102
-85.0545676044466,10.8852672088596
-85.0554163134486,10.887996675059
-85.0560902002799,10.8907744744115
-85.0565865514361,10.8935894216994
-85.0569033682861,10.8964301821236
-85.0570393751204,10.8992853169444
-85.0569940242875,10.9021433295416
-85.0567674983992,10.9049927117073
-85.0563607095951,10.907821989985
-85.0557752958704,10.9106197718698
-85.0550136144795,10.9133747916815
-85.0540787324444,10.9160759559276
-85.0529744142052,10.9187123879731
-85.0517051064616,10.9212734718366
-85.050275920268,10.9237488949374
-85.0486926104527,10.9261286896203
-85.0469615524456,10.9284032732921
-85.0450897166062,10.9305634870071
-85.0430846401568,10.9326006323471
-85.0409543968327,10.9345065064468
-85.0387075643718,10.9362734350239
-85.0363531899755,10.9378943032807
-85.0339007538784,10.9393625845527
-85.0313601311752,10.9406723665895
-85.0287415520568,10.9418183753611
-85.0260555606171,10.9427959962946
-85.0233129723955,10.9436012928557
-85.020524830827,10.9442310223992
-85.0177023627736,10.9446826492266
-85.0148569333179,10.944954354796
-85.012,10.945045045045
</coordinates>
</LinearRing>
</outerBoundaryIs>
</Polygon>
<Polygon>
<outerBoundaryIs>
<LinearRing>
<coordinates>
-85.136,11.005045045045
-85.1331430666821,11.004954354796
-85.1302976372264,11.0046826492266
-85.127475169173,11.0042310223992
-85.1246870276045,11.0036012928557
-85.1219444393829,11.0027959962946
-85.1192584479432,11.0018183753611
-85.1166398688248,11.0006723665895
-85.1140992461216,10.9993625845527
-85.1116468100245,10.9978943032807
-85.1092924356282,10.9962734350239
-85.1070456031673,10.9945065064468
-85.1049153598431,10.9926006323471
-85.1029102833938,10.9905634870071
-85.1010384475544,10.9884032732921
-85.0993073895473,10.9861286896203
-85.097724079732,10.9837488949374
-85.0962948935384,10.9812734718366
-85.0950255857948,10.9787123879731
-85.0939212675556,10.9760759559276
-85.0929863855205,10.9733747916815
-85.0922247041296,10.9706197718698
-85.0916392904049,10.967821989985
-85.0912325016008,10.9649927117073
-85.0910059757125,10.9621433295416
-85.0909606248796,10.9592853169444
-85.0910966317139,10.9564301821236
-85.0914134485639,10.9535894216994
-85.0919097997201,10.9507744744115
-85.0925836865514,10.947996675059
-85.0934323955534,10.9452672088596
-85.0944525092746,10.9425970664102
-85.095639920077,10.9399969994322
-85.0969898466764,10.9374774774775
-85.0984968533948,10.9350486457718
-85.1001548720482,10.9327202843632
-85.1019572263804,10.9305017687412
-85.1038966589469,10.9284020320853
-85.1059653603371,10.9264295292939
-85.1081550006207,10.9245922029395
-85.1104567628891,10.9228974512869
-85.112861378758,10.9213520985029
-85.1153591656879,10.9199623671777
-85.1179400659727,10.9187338532688
-85.1205936872376,10.9176715035682
-85.1233093442864,10.9167795957831
-85.1260761021267,10.9160617213115
-85.1288828200012,10.9155207707803
-85.1317181962476,10.9151589224066
-85.1345708138064,10.914977633226
-85.1374291861936,10.914977633226
-85.1402818037524,10.9151589224066
-85.1431171799988,10.9155207707803
-85.1459238978733,10.9160617213115
-85.1486906557136,10.9167795957831
-85.1514063127624,10.9176715035682
-85.1540599340273,10.9187338532688
-85.156640834312,10.9199623671777
-85.159138621242,10.9213520985029
-85.1615432371109,10.9228974512869
-85.1638449993793,10.9245922029395
-85.1660346396629,10.9264295292939
-85.1681033410531,10.9284020320853
-85.1700427736196,10.9305017687412
-85.1718451279518,10.9327202843632
-85.1735031466052,10.9350486457718
-85.1750101533236,10.9374774774775
-85.176360079923,10.9399969994322
-85.1775474907254,10.9425970664102
-85.1785676044466,10.9452672088596
-85.1794163134486,10.947996675059
-85.1800902002799,10.9507744744115
-85.1805865514361,10.9535894216994
-85.1809033682861,10.9564301821236
-85.1810393751204,10.9592853169444
-85.1809940242875,10.9621433295416
-85.1807674983991,10.9649927117073
-85.1803607095951,10.967821989985
-85.1797752958704,10.9706197718698
-85.1790136144795,10.9733747916815
-85.1780787324444,10.9760759559276
-85.1769744142051,10.9787123879731
-85.1757051064616,10.9812734718366
-85.174275920268,10.9837488949374
-85.1726926104527,10.9861286896203
-85.1709615524456,10.9884032732921
-85.1690897166062,10.9905634870071
-85.1670846401568,10.9926006323471
-85.1649543968327,10.9945065064468
-85.1627075643718,10.9962734350239
-85.1603531899755,10.9978943032807
-85.1579007538784,10.9993625845527
-85.1553601311752,11.0006723665895
-85.1527415520568,11.0018183753611
-85.150055560617,11.0027959962946
-85.1473129723955,11.0036012928557
-85.144524830827,11.0042310223992
-85.1417023627736,11.0046826492266
-85.1388569333179,11.004954354796
-85.136,11.005045045045
</coordinates>
</LinearRing>
</outerBoundaryIs>
</Polygon>
<Polygon>
<outerBoundaryIs>
<LinearRing>
<coordinates>
-84.336463,10.981592
-84.3358287608034,10.9815718667647
-84.3351970754643,10.9815115481283
-84.3345704875564,10.9814112869726
-84.3339515201282,10.981271487014
-84.333342665543,10.9810927111774
-84.3327463754434,10.9808756793302
-84.3321650508791,10.9806212653829
-84.331601032639,10.9803304937707
-84.3310565918254,10.9800045353283
-84.3305339207094,10.9796447025753
-84.3300351239031,10.9792524444312
-84.3295622098852,10.9788293403811
-84.3291170829134,10.9783770941156
-84.3287015353571,10.9778975266708
-84.3283172404795,10.9773925690957
-84.3279657457005,10.9768642546761
-84.3276484663655,10.9763147107477
-84.3273666800465,10.97574615013
-84.3271215213973,10.9751608622159
-84.3269139775855,10.9745612037533
-84.3267448843168,10.9739495893551
-84.3266149224699,10.9733284817767
-84.3265246153554,10.972700381999
-84.3264743266082,10.9720678191582
-84.3264642587233,10.9714333403617
-84.3264944522405,10.9707995004314
-84.3265647855812,10.9701688516173
-84.3266749755378,10.9695439333193
-84.3268245784144,10.9689272618631
-84.3270129918129,10.9683213203668
-84.327239457059,10.9677285487431
-84.3275030622571,10.9671513338739
-84.3278027459621,10.966592
-84.3281373014537,10.9660527993613
-84.3285053815947,10.9655359031286
-84.3289055042565,10.9650433926605
-84.3293360582862,10.9645772511229
-84.3297953099948,10.9641393555032
-84.3302814101378,10.9637314690526
-84.3307924013614,10.9633552341857
-84.3313262260843,10.9630121658676
-84.3318807347827,10.9627036455135
-84.3324536946459,10.9624309154257
-84.3330427985667,10.9621950737921
-84.3336456744316,10.9619970702639
-84.3342598946721,10.9618377021311
-84.3348829860403,10.9617176111132
-84.335512439567,10.9616372807743
-84.336145720665,10.9615970345762
-84.336780279335,10.9615970345762
-84.337413560433,10.9616372807743
-84.3380430139597,10.9617176111132
-84.3386661053279,10.9618377021311
-84.3392803255684,10.9619970702639
-84.3398832014333,10.9621950737921
-84.3404723053541,10.9624309154257
-84.3410452652173,10.9627036455135
-84.3415997739157,10.9630121658676
-84.3421335986386,10.9633552341857
-84.3426445898622,10.9637314690526
-84.3431306900052,10.9641393555032
-84.3435899417138,10.9645772511229
-84.3440204957435,10.9650433926605
-84.3444206184053,10.9655359031286
-84.3447886985463,10.9660527993613
-84.3451232540378,10.966592
-84.3454229377429,10.9671513338739
-84.345686542941,10.9677285487431
-84.3459130081871,10.9683213203668
-84.3461014215856,10.9689272618631
-84.3462510244621,10.9695439333193
-84.3463612144188,10.9701688516173
-84.3464315477595,10.9707995004314
-84.3464617412767,10.9714333403617
-84.3464516733918,10.9720678191582
-84.3464013846446,10.972700381999
-84.3463110775301,10.9733284817767
-84.3461811156832,10.9739495893551
-84.3460120224144,10.9745612037533
-84.3458044786026,10.9751608622159
-84.3455593199535,10.97574615013
-84.3452775336345,10.9763147107477
-84.3449602542995,10.9768642546761
-84.3446087595205,10.9773925690957
-84.3442244646429,10.9778975266708
-84.3438089170866,10.9783770941156
-84.3433637901148,10.9788293403811
-84.3428908760969,10.9792524444312
-84.3423920792905,10.9796447025753
-84.3418694081745,10.9800045353283
-84.341324967361,10.9803304937707
-84.3407609491209,10.9806212653829
-84.3401796245566,10.9808756793302
-84.339583334457,10.9810927111774
-84.3389744798718,10.981271487014
-84.3383555124436,10.9814112869726
-84.3377289245357,10.9815115481283
-84.3370972391966,10.9815718667647
-84.336463,10.981592
</coordinates>
</LinearRing>
</outerBoundaryIs>
</Polygon>
</MultiGeometry>
</Placemark>
</Document>
</kml>
