# Supplementary material for: Species conservation profiles of tarantula spiders (Araneae, Theraphosidae) listed on CITES
Source: Biodivers Data J. 2019 Nov 8;7:e39342. doi: 10.3897/BDJ.7.e39342 (PMC6858399; doi:10.3897/BDJ.7.e39342)
Supplement: Supplementary material 4 — Distribution of Brachypelma andrewi Schmidt, 1992 [file bdj-07-e39342-s004.kml]

<?xml version="1.0" encoding="UTF-8"?>
<kml xmlns="http://earth.google.com/kml/2.2">
<Document>
<name></name>
<description><![CDATA[]]></description>

<Style id="1">
<LineStyle>
<width>2</width>
<color>ff0000ff</color>
</LineStyle>
<PolyStyle>
<color>aaffffff</color>
<fill>1</fill>
</PolyStyle>
</Style>

<Placemark>
<name>Brachypelma andrewi .kml</name>
<description><![CDATA[]]></description>
<styleUrl>#1</styleUrl>
<visibility>1</visibility>
<MultiGeometry>
<Polygon>
<outerBoundaryIs>
<LinearRing>
<coordinates>
-79.376,27.3184054054054
-79.0331680018564,27.3075225755237
-78.6917164671689,27.2749179071935
-78.3530203007546,27.2207226879065
-78.0184433125347,27.145155142683
-77.6893327259541,27.0485195553565
-77.3670137531874,26.9312050433301
-77.0527842589775,26.7936839907385
-76.7479095345921,26.6365101463232
-76.4536172029427,26.4603163936821
-76.1710922753803,26.2658122028706
-75.9014723800728,26.0537807736161
-75.6458431811778,25.825075881649
-75.4052340072566,25.5806184408494
-75.180613706531,25.3213927950515
-74.9728867456739,25.0484427544389
-74.7828895678405,24.7628673924892
-74.6113872246077,24.4658166203929
-74.459070295381,24.158486556767
-74.3265521066751,23.8421147113074
-74.2143662624645,23.5179750017745
-74.1229644955484,23.1873726243753
-74.0527148485827,22.8516387981996
-74.0039001921013,22.5121254048703
-73.9767170854973,22.1701995449932
-73.9712749855466,21.8272380333254
-73.9875958056652,21.4846218548282
-74.0256138276706,21.1437306039282
-74.0851759664066,20.8059369293773
-74.1660423861625,20.4726010070809
-74.2678874664072,20.1450650631491
-74.3903011129482,19.8246479692263
-74.532790409236,19.5126399318607
-74.6947816011652,19.2102972972973
-74.8756224073796,18.9188374926156
-75.0745846457793,18.6394341235802
-75.2908671656527,18.3732122489444
-75.5235990736278,18.1212438502361
-75.7718432404525,17.8845435152662
-76.0346000744832,17.6640643527417
-76.3108115466877,17.4606941544333
-76.5993654509546,17.2752518203515
-76.8990998825545,17.1084840613247
-77.208807916721,16.9610623922591
-77.5272424685099,16.8335804281843
-77.8531213143707,16.7265514939757
-78.1851322552079,16.6404065573762
-78.5219384001441,16.5754924936411
-78.8621835497071,16.5320706887941
-79.2044976567672,16.5103159871179
-79.5475023432328,16.5103159871179
-79.8898164502929,16.5320706887941
-80.230061599856,16.5754924936411
-80.5668677447921,16.6404065573762
-80.8988786856294,16.7265514939757
-81.2247575314901,16.8335804281843
-81.543192083279,16.9610623922591
-81.8529001174455,17.1084840613247
-82.1526345490454,17.2752518203515
-82.4411884533123,17.4606941544333
-82.7173999255168,17.6640643527417
-82.9801567595475,17.8845435152662
-83.2284009263722,18.1212438502361
-83.4611328343474,18.3732122489444
-83.6774153542207,18.6394341235802
-83.8763775926204,18.9188374926156
-84.0572183988348,19.2102972972973
-84.219209590764,19.5126399318607
-84.3616988870518,19.8246479692263
-84.4841125335928,20.1450650631491
-84.5859576138375,20.4726010070809
-84.6668240335934,20.8059369293773
-84.7263861723294,21.1437306039282
-84.7644041943348,21.4846218548282
-84.7807250144534,21.8272380333254
-84.7752829145028,22.1701995449932
-84.7480998078987,22.5121254048703
-84.6992851514173,22.8516387981996
-84.6290355044516,23.1873726243753
-84.5376337375355,23.5179750017745
-84.4254478933249,23.8421147113074
-84.292929704619,24.158486556767
-84.1406127753923,24.4658166203929
-83.9691104321595,24.7628673924892
-83.7791132543261,25.0484427544389
-83.571386293469,25.3213927950515
-83.3467659927434,25.5806184408494
-83.1061568188222,25.825075881649
-82.8505276199272,26.0537807736161
-82.5809077246197,26.2658122028706
-82.2983827970573,26.4603163936821
-82.0040904654079,26.6365101463232
-81.6992157410226,26.7936839907385
-81.3849862468126,26.9312050433301
-81.0626672740459,27.0485195553565
-80.7335566874653,27.145155142683
-80.3989796992455,27.2207226879065
-80.0602835328311,27.2749179071935
-79.7188319981436,27.3075225755237
-79.376,27.3184054054054
</coordinates>
</LinearRing>
</outerBoundaryIs>
</Polygon>
</MultiGeometry>
</Placemark>
</Document>
</kml>
