# Supplementary material for: Species conservation profiles of tarantula spiders (Araneae, Theraphosidae) listed on CITES
Source: Biodivers Data J. 2019 Nov 8;7:e39342. doi: 10.3897/BDJ.7.e39342 (PMC6858399; doi:10.3897/BDJ.7.e39342)
Supplement: Supplementary material 5 — Distribution of Brachypelma auratum Schmidt, 1992 [file bdj-07-e39342-s005.kml]

<?xml version="1.0" encoding="UTF-8"?>
<kml xmlns="http://earth.google.com/kml/2.2">
<Document>
<name></name>
<description><![CDATA[]]></description>

<Style id="1">
<LineStyle>
<width>2</width>
<color>ff0000ff</color>
</LineStyle>
<PolyStyle>
<color>aaffffff</color>
<fill>1</fill>
</PolyStyle>
</Style>

<Placemark>
<name>Brachypelma auratum .kml</name>
<description><![CDATA[]]></description>
<styleUrl>#1</styleUrl>
<visibility>1</visibility>
<MultiGeometry>
<Polygon>
<outerBoundaryIs>
<LinearRing>
<coordinates>
-100.90000084,18.18333313
-100.89166751,18.18333313
-100.89166751,18.17499979
-100.90000084,18.17499979
-100.90000084,18.18333313
</coordinates>
</LinearRing>
</outerBoundaryIs>
</Polygon>
<Polygon>
<outerBoundaryIs>
<LinearRing>
<coordinates>
-100.85000085,18.24999979
-100.84166751,18.24999979
-100.84166751,18.24166646
-100.85000085,18.24166646
-100.85000085,18.24999979
</coordinates>
</LinearRing>
</outerBoundaryIs>
</Polygon>
<Polygon>
<outerBoundaryIs>
<LinearRing>
<coordinates>
-100.58333419,18.22499979
-100.58333419,18.21666646
-100.59166752,18.21666646
-100.59166752,18.22499979
-100.59166752,18.23333312
-100.58333419,18.23333312
-100.58333419,18.22499979
</coordinates>
</LinearRing>
</outerBoundaryIs>
</Polygon>
<Polygon>
<outerBoundaryIs>
<LinearRing>
<coordinates>
-100.80000085,18.28333312
-100.79166751,18.28333312
-100.79166751,18.27499979
-100.80000085,18.27499979
-100.80000085,18.28333312
</coordinates>
</LinearRing>
</outerBoundaryIs>
</Polygon>
<Polygon>
<outerBoundaryIs>
<LinearRing>
<coordinates>
-100.74166752,18.37499979
-100.73333418,18.37499979
-100.73333418,18.36666645
-100.74166752,18.36666645
-100.74166752,18.37499979
</coordinates>
</LinearRing>
</outerBoundaryIs>
</Polygon>
<Polygon>
<outerBoundaryIs>
<LinearRing>
<coordinates>
-100.39166753,18.30833312
-100.39166753,18.29999979
-100.40000086,18.29999979
-100.4083342,18.29999979
-100.4083342,18.30833312
-100.41666753,18.30833312
-100.42500086,18.30833312
-100.42500086,18.31666645
-100.41666753,18.31666645
-100.41666753,18.32499979
-100.41666753,18.33333312
-100.4083342,18.33333312
-100.40000086,18.33333312
-100.40000086,18.34166645
-100.40000086,18.34999979
-100.4083342,18.34999979
-100.4083342,18.35833312
-100.40000086,18.35833312
-100.39166753,18.35833312
-100.39166753,18.34999979
-100.3833342,18.34999979
-100.3833342,18.34166645
-100.3833342,18.33333312
-100.39166753,18.33333312
-100.39166753,18.32499979
-100.39166753,18.31666645
-100.39166753,18.30833312
</coordinates>
</LinearRing>
</outerBoundaryIs>
</Polygon>
<Polygon>
<outerBoundaryIs>
<LinearRing>
<coordinates>
-100.76666752,18.31666645
-100.75833418,18.31666645
-100.75833418,18.30833312
-100.76666752,18.30833312
-100.76666752,18.31666645
</coordinates>
</LinearRing>
</outerBoundaryIs>
</Polygon>
<Polygon>
<outerBoundaryIs>
<LinearRing>
<coordinates>
-100.45000086,18.33333312
-100.44166753,18.33333312
-100.44166753,18.32499979
-100.45000086,18.32499979
-100.45833419,18.32499979
-100.45833419,18.33333312
-100.45833419,18.34166645
-100.45833419,18.34999979
-100.45000086,18.34999979
-100.45000086,18.34166645
-100.45000086,18.33333312
</coordinates>
</LinearRing>
</outerBoundaryIs>
</Polygon>
<Polygon>
<outerBoundaryIs>
<LinearRing>
<coordinates>
-100.82500085,18.25833312
-100.82500085,18.24999979
-100.83333418,18.24999979
-100.83333418,18.25833312
-100.84166751,18.25833312
-100.85000085,18.25833312
-100.85000085,18.24999979
-100.85833418,18.24999979
-100.85833418,18.24166646
-100.85000085,18.24166646
-100.85000085,18.23333312
-100.84166751,18.23333312
-100.84166751,18.22499979
-100.84166751,18.21666646
-100.84166751,18.20833313
-100.85000085,18.20833313
-100.85833418,18.20833313
-100.85833418,18.19999979
-100.86666751,18.19999979
-100.86666751,18.19166646
-100.86666751,18.18333313
-100.87500084,18.18333313
-100.88333418,18.18333313
-100.89166751,18.18333313
-100.89166751,18.19166646
-100.89166751,18.19999979
-100.88333418,18.19999979
-100.88333418,18.20833313
-100.89166751,18.20833313
-100.89166751,18.21666646
-100.90000084,18.21666646
-100.90000084,18.22499979
-100.90833418,18.22499979
-100.90833418,18.23333312
-100.90833418,18.24166646
-100.90000084,18.24166646
-100.90000084,18.24999979
-100.89166751,18.24999979
-100.89166751,18.25833312
-100.88333418,18.25833312
-100.88333418,18.26666646
-100.87500084,18.26666646
-100.87500084,18.27499979
-100.86666751,18.27499979
-100.86666751,18.28333312
-100.85833418,18.28333312
-100.85833418,18.29166646
-100.85000085,18.29166646
-100.84166751,18.29166646
-100.84166751,18.29999979
-100.83333418,18.29999979
-100.83333418,18.30833312
-100.82500085,18.30833312
-100.81666751,18.30833312
-100.81666751,18.31666645
-100.80833418,18.31666645
-100.80833418,18.32499979
-100.80000085,18.32499979
-100.79166751,18.32499979
-100.78333418,18.32499979
-100.78333418,18.33333312
-100.77500085,18.33333312
-100.77500085,18.32499979
-100.76666752,18.32499979
-100.76666752,18.31666645
-100.77500085,18.31666645
-100.77500085,18.30833312
-100.78333418,18.30833312
-100.79166751,18.30833312
-100.80000085,18.30833312
-100.80000085,18.29999979
-100.80833418,18.29999979
-100.80833418,18.29166646
-100.81666751,18.29166646
-100.81666751,18.28333312
-100.81666751,18.27499979
-100.82500085,18.27499979
-100.82500085,18.26666646
-100.82500085,18.25833312
</coordinates>
</LinearRing>
</outerBoundaryIs>
<innerBoundaryIs>
<LinearRing>
<coordinates>
-100.90000084,18.22499979
-100.89166751,18.22499979
-100.89166751,18.23333312
-100.90000084,18.23333312
-100.90000084,18.22499979
</coordinates>
</LinearRing>
</innerBoundaryIs>
<innerBoundaryIs>
<LinearRing>
<coordinates>
-100.89166751,18.23333312
-100.88333418,18.23333312
-100.88333418,18.24166646
-100.89166751,18.24166646
-100.89166751,18.23333312
</coordinates>
</LinearRing>
</innerBoundaryIs>
</Polygon>
<Polygon>
<outerBoundaryIs>
<LinearRing>
<coordinates>
-100.72500085,18.23333312
-100.71666752,18.23333312
-100.71666752,18.22499979
-100.72500085,18.22499979
-100.72500085,18.21666646
-100.71666752,18.21666646
-100.71666752,18.20833313
-100.72500085,18.20833313
-100.73333418,18.20833313
-100.73333418,18.19999979
-100.74166752,18.19999979
-100.75000085,18.19999979
-100.75000085,18.20833313
-100.75833418,18.20833313
-100.75833418,18.19999979
-100.76666752,18.19999979
-100.77500085,18.19999979
-100.77500085,18.20833313
-100.78333418,18.20833313
-100.79166751,18.20833313
-100.80000085,18.20833313
-100.80000085,18.21666646
-100.79166751,18.21666646
-100.78333418,18.21666646
-100.77500085,18.21666646
-100.77500085,18.22499979
-100.78333418,18.22499979
-100.79166751,18.22499979
-100.79166751,18.23333312
-100.79166751,18.24166646
-100.80000085,18.24166646
-100.80833418,18.24166646
-100.81666751,18.24166646
-100.82500085,18.24166646
-100.82500085,18.24999979
-100.81666751,18.24999979
-100.81666751,18.25833312
-100.81666751,18.26666646
-100.80833418,18.26666646
-100.80000085,18.26666646
-100.80000085,18.25833312
-100.79166751,18.25833312
-100.78333418,18.25833312
-100.78333418,18.26666646
-100.77500085,18.26666646
-100.77500085,18.25833312
-100.76666752,18.25833312
-100.75833418,18.25833312
-100.75833418,18.24999979
-100.75833418,18.24166646
-100.75000085,18.24166646
-100.75000085,18.23333312
-100.74166752,18.23333312
-100.74166752,18.24166646
-100.73333418,18.24166646
-100.73333418,18.23333312
-100.72500085,18.23333312
</coordinates>
</LinearRing>
</outerBoundaryIs>
</Polygon>
<Polygon>
<outerBoundaryIs>
<LinearRing>
<coordinates>
-100.79166751,18.27499979
-100.78333418,18.27499979
-100.78333418,18.26666646
-100.79166751,18.26666646
-100.79166751,18.27499979
</coordinates>
</LinearRing>
</outerBoundaryIs>
</Polygon>
<Polygon>
<outerBoundaryIs>
<LinearRing>
<coordinates>
-101.83333414,18.41666645
-101.82500081,18.41666645
-101.82500081,18.40833312
-101.83333414,18.40833312
-101.83333414,18.41666645
</coordinates>
</LinearRing>
</outerBoundaryIs>
</Polygon>
<Polygon>
<outerBoundaryIs>
<LinearRing>
<coordinates>
-101.78333414,18.44166645
-101.77500081,18.44166645
-101.77500081,18.43333312
-101.78333414,18.43333312
-101.78333414,18.44166645
</coordinates>
</LinearRing>
</outerBoundaryIs>
</Polygon>
<Polygon>
<outerBoundaryIs>
<LinearRing>
<coordinates>
-101.79166747,18.43333312
-101.78333414,18.43333312
-101.78333414,18.42499978
-101.79166747,18.42499978
-101.79166747,18.43333312
</coordinates>
</LinearRing>
</outerBoundaryIs>
</Polygon>
<Polygon>
<outerBoundaryIs>
<LinearRing>
<coordinates>
-100.71666752,18.39166645
-100.70833418,18.39166645
-100.70000085,18.39166645
-100.70000085,18.38333312
-100.70833418,18.38333312
-100.71666752,18.38333312
-100.71666752,18.39166645
</coordinates>
</LinearRing>
</outerBoundaryIs>
</Polygon>
<Polygon>
<outerBoundaryIs>
<LinearRing>
<coordinates>
-100.50833419,18.39166645
-100.50833419,18.38333312
-100.51666753,18.38333312
-100.51666753,18.39166645
-100.51666753,18.39999978
-100.51666753,18.40833312
-100.51666753,18.41666645
-100.50833419,18.41666645
-100.50833419,18.42499978
-100.50000086,18.42499978
-100.49166753,18.42499978
-100.48333419,18.42499978
-100.47500086,18.42499978
-100.47500086,18.41666645
-100.46666753,18.41666645
-100.45833419,18.41666645
-100.45000086,18.41666645
-100.45000086,18.42499978
-100.45000086,18.43333312
-100.45000086,18.44166645
-100.44166753,18.44166645
-100.4333342,18.44166645
-100.4333342,18.43333312
-100.4333342,18.42499978
-100.4333342,18.41666645
-100.42500086,18.41666645
-100.41666753,18.41666645
-100.41666753,18.40833312
-100.4083342,18.40833312
-100.4083342,18.39999978
-100.41666753,18.39999978
-100.42500086,18.39999978
-100.4333342,18.39999978
-100.44166753,18.39999978
-100.45000086,18.39999978
-100.45833419,18.39999978
-100.45833419,18.40833312
-100.46666753,18.40833312
-100.46666753,18.39999978
-100.47500086,18.39999978
-100.47500086,18.39166645
-100.46666753,18.39166645
-100.46666753,18.38333312
-100.45833419,18.38333312
-100.45833419,18.39166645
-100.45000086,18.39166645
-100.45000086,18.38333312
-100.45000086,18.37499979
-100.45833419,18.37499979
-100.45833419,18.36666645
-100.46666753,18.36666645
-100.47500086,18.36666645
-100.48333419,18.36666645
-100.49166753,18.36666645
-100.49166753,18.37499979
-100.49166753,18.38333312
-100.48333419,18.38333312
-100.48333419,18.39166645
-100.49166753,18.39166645
-100.49166753,18.39999978
-100.50000086,18.39999978
-100.50833419,18.39999978
-100.50833419,18.39166645
</coordinates>
</LinearRing>
</outerBoundaryIs>
</Polygon>
<Polygon>
<outerBoundaryIs>
<LinearRing>
<coordinates>
-100.52500086,18.35833312
-100.52500086,18.34999979
-100.53333419,18.34999979
-100.53333419,18.35833312
-100.54166752,18.35833312
-100.54166752,18.36666645
-100.53333419,18.36666645
-100.53333419,18.37499979
-100.53333419,18.38333312
-100.52500086,18.38333312
-100.51666753,18.38333312
-100.51666753,18.37499979
-100.52500086,18.37499979
-100.52500086,18.36666645
-100.52500086,18.35833312
</coordinates>
</LinearRing>
</outerBoundaryIs>
</Polygon>
<Polygon>
<outerBoundaryIs>
<LinearRing>
<coordinates>
-100.53333419,18.48333311
-100.52500086,18.48333311
-100.52500086,18.47499978
-100.53333419,18.47499978
-100.53333419,18.48333311
</coordinates>
</LinearRing>
</outerBoundaryIs>
</Polygon>
<Polygon>
<outerBoundaryIs>
<LinearRing>
<coordinates>
-101.82500081,18.46666645
-101.81666747,18.46666645
-101.81666747,18.45833311
-101.82500081,18.45833311
-101.83333414,18.45833311
-101.83333414,18.46666645
-101.82500081,18.46666645
</coordinates>
</LinearRing>
</outerBoundaryIs>
</Polygon>
<Polygon>
<outerBoundaryIs>
<LinearRing>
<coordinates>
-100.48333419,18.44166645
-100.48333419,18.43333312
-100.49166753,18.43333312
-100.49166753,18.44166645
-100.49166753,18.44999978
-100.50000086,18.44999978
-100.50000086,18.45833311
-100.49166753,18.45833311
-100.48333419,18.45833311
-100.48333419,18.44999978
-100.48333419,18.44166645
</coordinates>
</LinearRing>
</outerBoundaryIs>
</Polygon>
<Polygon>
<outerBoundaryIs>
<LinearRing>
<coordinates>
-100.90000084,18.54166645
-100.89166751,18.54166645
-100.89166751,18.53333311
-100.90000084,18.53333311
-100.90000084,18.54166645
</coordinates>
</LinearRing>
</outerBoundaryIs>
</Polygon>
<Polygon>
<outerBoundaryIs>
<LinearRing>
<coordinates>
-101.49166749,18.54166645
-101.48333415,18.54166645
-101.48333415,18.53333311
-101.49166749,18.53333311
-101.49166749,18.54166645
</coordinates>
</LinearRing>
</outerBoundaryIs>
</Polygon>
<Polygon>
<outerBoundaryIs>
<LinearRing>
<coordinates>
-101.74166748,18.54166645
-101.73333414,18.54166645
-101.73333414,18.53333311
-101.74166748,18.53333311
-101.74166748,18.54166645
</coordinates>
</LinearRing>
</outerBoundaryIs>
</Polygon>
<Polygon>
<outerBoundaryIs>
<LinearRing>
<coordinates>
-101.63333415,18.57499978
-101.62500081,18.57499978
-101.62500081,18.56666644
-101.63333415,18.56666644
-101.63333415,18.57499978
</coordinates>
</LinearRing>
</outerBoundaryIs>
</Polygon>
<Polygon>
<outerBoundaryIs>
<LinearRing>
<coordinates>
-100.37500086,18.55833311
-100.37500086,18.54999978
-100.3833342,18.54999978
-100.39166753,18.54999978
-100.39166753,18.55833311
-100.39166753,18.56666644
-100.40000086,18.56666644
-100.40000086,18.57499978
-100.40000086,18.58333311
-100.39166753,18.58333311
-100.3833342,18.58333311
-100.3833342,18.57499978
-100.37500086,18.57499978
-100.37500086,18.56666644
-100.37500086,18.55833311
</coordinates>
</LinearRing>
</outerBoundaryIs>
</Polygon>
<Polygon>
<outerBoundaryIs>
<LinearRing>
<coordinates>
-101.61666748,18.54999978
-101.60833415,18.54999978
-101.60833415,18.54166645
-101.61666748,18.54166645
-101.61666748,18.54999978
</coordinates>
</LinearRing>
</outerBoundaryIs>
</Polygon>
<Polygon>
<outerBoundaryIs>
<LinearRing>
<coordinates>
-100.65833419,18.64166644
-100.65000085,18.64166644
-100.65000085,18.63333311
-100.65833419,18.63333311
-100.65833419,18.64166644
</coordinates>
</LinearRing>
</outerBoundaryIs>
</Polygon>
<Polygon>
<outerBoundaryIs>
<LinearRing>
<coordinates>
-101.48333415,18.60833311
-101.47500082,18.60833311
-101.47500082,18.59999978
-101.48333415,18.59999978
-101.48333415,18.60833311
</coordinates>
</LinearRing>
</outerBoundaryIs>
</Polygon>
<Polygon>
<outerBoundaryIs>
<LinearRing>
<coordinates>
-101.63333415,18.60833311
-101.63333415,18.59999978
-101.64166748,18.59999978
-101.64166748,18.60833311
-101.65000081,18.60833311
-101.65000081,18.61666644
-101.65000081,18.62499978
-101.65000081,18.63333311
-101.65000081,18.64166644
-101.64166748,18.64166644
-101.63333415,18.64166644
-101.62500081,18.64166644
-101.62500081,18.63333311
-101.63333415,18.63333311
-101.63333415,18.62499978
-101.62500081,18.62499978
-101.62500081,18.61666644
-101.62500081,18.60833311
-101.63333415,18.60833311
</coordinates>
</LinearRing>
</outerBoundaryIs>
</Polygon>
<Polygon>
<outerBoundaryIs>
<LinearRing>
<coordinates>
-100.63333419,18.62499978
-100.62500085,18.62499978
-100.62500085,18.61666644
-100.63333419,18.61666644
-100.63333419,18.62499978
</coordinates>
</LinearRing>
</outerBoundaryIs>
</Polygon>
<Polygon>
<outerBoundaryIs>
<LinearRing>
<coordinates>
-101.53333415,18.59166644
-101.53333415,18.58333311
-101.54166748,18.58333311
-101.55000082,18.58333311
-101.55000082,18.59166644
-101.55000082,18.59999978
-101.54166748,18.59999978
-101.54166748,18.60833311
-101.53333415,18.60833311
-101.52500082,18.60833311
-101.51666749,18.60833311
-101.50833415,18.60833311
-101.50000082,18.60833311
-101.50000082,18.59999978
-101.50833415,18.59999978
-101.51666749,18.59999978
-101.51666749,18.59166644
-101.50833415,18.59166644
-101.50000082,18.59166644
-101.49166749,18.59166644
-101.49166749,18.58333311
-101.50000082,18.58333311
-101.50000082,18.57499978
-101.49166749,18.57499978
-101.49166749,18.56666644
-101.50000082,18.56666644
-101.50833415,18.56666644
-101.50833415,18.55833311
-101.51666749,18.55833311
-101.52500082,18.55833311
-101.52500082,18.56666644
-101.52500082,18.57499978
-101.51666749,18.57499978
-101.51666749,18.58333311
-101.52500082,18.58333311
-101.52500082,18.59166644
-101.53333415,18.59166644
</coordinates>
</LinearRing>
</outerBoundaryIs>
</Polygon>
<Polygon>
<outerBoundaryIs>
<LinearRing>
<coordinates>
-101.53333415,18.58333311
-101.52500082,18.58333311
-101.52500082,18.57499978
-101.53333415,18.57499978
-101.53333415,18.58333311
</coordinates>
</LinearRing>
</outerBoundaryIs>
</Polygon>
<Polygon>
<outerBoundaryIs>
<LinearRing>
<coordinates>
-101.46666749,18.59166644
-101.45833415,18.59166644
-101.45833415,18.58333311
-101.46666749,18.58333311
-101.46666749,18.59166644
</coordinates>
</LinearRing>
</outerBoundaryIs>
</Polygon>
<Polygon>
<outerBoundaryIs>
<LinearRing>
<coordinates>
-101.49166749,18.59999978
-101.48333415,18.59999978
-101.48333415,18.59166644
-101.49166749,18.59166644
-101.49166749,18.59999978
</coordinates>
</LinearRing>
</outerBoundaryIs>
</Polygon>
<Polygon>
<outerBoundaryIs>
<LinearRing>
<coordinates>
-101.74166748,18.52499978
-101.73333414,18.52499978
-101.73333414,18.51666645
-101.74166748,18.51666645
-101.74166748,18.52499978
</coordinates>
</LinearRing>
</outerBoundaryIs>
</Polygon>
<Polygon>
<outerBoundaryIs>
<LinearRing>
<coordinates>
-101.50833415,18.52499978
-101.50000082,18.52499978
-101.50000082,18.51666645
-101.50833415,18.51666645
-101.50833415,18.52499978
</coordinates>
</LinearRing>
</outerBoundaryIs>
</Polygon>
<Polygon>
<outerBoundaryIs>
<LinearRing>
<coordinates>
-100.48333419,18.48333311
-100.47500086,18.48333311
-100.47500086,18.47499978
-100.48333419,18.47499978
-100.49166753,18.47499978
-100.50000086,18.47499978
-100.50000086,18.48333311
-100.49166753,18.48333311
-100.49166753,18.49166645
-100.49166753,18.49999978
-100.50000086,18.49999978
-100.50833419,18.49999978
-100.50833419,18.50833311
-100.50833419,18.51666645
-100.51666753,18.51666645
-100.52500086,18.51666645
-100.53333419,18.51666645
-100.54166752,18.51666645
-100.54166752,18.52499978
-100.53333419,18.52499978
-100.53333419,18.53333311
-100.53333419,18.54166645
-100.52500086,18.54166645
-100.52500086,18.53333311
-100.51666753,18.53333311
-100.50833419,18.53333311
-100.50833419,18.52499978
-100.50000086,18.52499978
-100.49166753,18.52499978
-100.49166753,18.53333311
-100.48333419,18.53333311
-100.47500086,18.53333311
-100.47500086,18.52499978
-100.47500086,18.51666645
-100.47500086,18.50833311
-100.46666753,18.50833311
-100.45833419,18.50833311
-100.45833419,18.49999978
-100.46666753,18.49999978
-100.47500086,18.49999978
-100.47500086,18.49166645
-100.48333419,18.49166645
-100.48333419,18.48333311
</coordinates>
</LinearRing>
</outerBoundaryIs>
</Polygon>
<Polygon>
<outerBoundaryIs>
<LinearRing>
<coordinates>
-101.51666749,18.51666645
-101.50833415,18.51666645
-101.50833415,18.50833311
-101.51666749,18.50833311
-101.51666749,18.51666645
</coordinates>
</LinearRing>
</outerBoundaryIs>
</Polygon>
<Polygon>
<outerBoundaryIs>
<LinearRing>
<coordinates>
-100.56666752,18.52499978
-100.55833419,18.52499978
-100.55833419,18.51666645
-100.56666752,18.51666645
-100.56666752,18.52499978
</coordinates>
</LinearRing>
</outerBoundaryIs>
</Polygon>
<Polygon>
<outerBoundaryIs>
<LinearRing>
<coordinates>
-101.50000082,18.53333311
-101.49166749,18.53333311
-101.49166749,18.52499978
-101.50000082,18.52499978
-101.50000082,18.53333311
</coordinates>
</LinearRing>
</outerBoundaryIs>
</Polygon>
<Polygon>
<outerBoundaryIs>
<LinearRing>
<coordinates>
-101.1916675,18.53333311
-101.18333417,18.53333311
-101.18333417,18.52499978
-101.1916675,18.52499978
-101.20000083,18.52499978
-101.20833416,18.52499978
-101.2166675,18.52499978
-101.2166675,18.53333311
-101.22500083,18.53333311
-101.23333416,18.53333311
-101.2416675,18.53333311
-101.25000083,18.53333311
-101.25833416,18.53333311
-101.2666675,18.53333311
-101.27500083,18.53333311
-101.27500083,18.54166645
-101.28333416,18.54166645
-101.28333416,18.54999978
-101.27500083,18.54999978
-101.2666675,18.54999978
-101.25833416,18.54999978
-101.25000083,18.54999978
-101.2416675,18.54999978
-101.2416675,18.54166645
-101.23333416,18.54166645
-101.23333416,18.54999978
-101.22500083,18.54999978
-101.2166675,18.54999978
-101.2166675,18.54166645
-101.20833416,18.54166645
-101.20000083,18.54166645
-101.1916675,18.54166645
-101.1916675,18.53333311
</coordinates>
</LinearRing>
</outerBoundaryIs>
</Polygon>
<Polygon>
<outerBoundaryIs>
<LinearRing>
<coordinates>
-100.37500086,18.69999977
-100.36666753,18.69999977
-100.36666753,18.69166644
-100.37500086,18.69166644
-100.37500086,18.69999977
</coordinates>
</LinearRing>
</outerBoundaryIs>
</Polygon>
<Polygon>
<outerBoundaryIs>
<LinearRing>
<coordinates>
-102.00833413,18.69166644
-102.0000008,18.69166644
-102.0000008,18.68333311
-102.00833413,18.68333311
-102.00833413,18.69166644
</coordinates>
</LinearRing>
</outerBoundaryIs>
</Polygon>
<Polygon>
<outerBoundaryIs>
<LinearRing>
<coordinates>
-101.23333416,18.69166644
-101.22500083,18.69166644
-101.2166675,18.69166644
-101.2166675,18.68333311
-101.22500083,18.68333311
-101.23333416,18.68333311
-101.23333416,18.69166644
</coordinates>
</LinearRing>
</outerBoundaryIs>
</Polygon>
<Polygon>
<outerBoundaryIs>
<LinearRing>
<coordinates>
-101.20833416,18.72499977
-101.20000083,18.72499977
-101.20000083,18.71666644
-101.20833416,18.71666644
-101.2166675,18.71666644
-101.22500083,18.71666644
-101.23333416,18.71666644
-101.23333416,18.72499977
-101.22500083,18.72499977
-101.2166675,18.72499977
-101.20833416,18.72499977
</coordinates>
</LinearRing>
</outerBoundaryIs>
</Polygon>
<Polygon>
<outerBoundaryIs>
<LinearRing>
<coordinates>
-101.64166748,18.7333331
-101.63333415,18.7333331
-101.63333415,18.72499977
-101.64166748,18.72499977
-101.64166748,18.7333331
</coordinates>
</LinearRing>
</outerBoundaryIs>
</Polygon>
<Polygon>
<outerBoundaryIs>
<LinearRing>
<coordinates>
-100.62500085,18.69999977
-100.62500085,18.69166644
-100.63333419,18.69166644
-100.63333419,18.69999977
-100.63333419,18.70833311
-100.64166752,18.70833311
-100.64166752,18.71666644
-100.63333419,18.71666644
-100.63333419,18.72499977
-100.62500085,18.72499977
-100.62500085,18.71666644
-100.61666752,18.71666644
-100.61666752,18.70833311
-100.62500085,18.70833311
-100.62500085,18.69999977
</coordinates>
</LinearRing>
</outerBoundaryIs>
</Polygon>
<Polygon>
<outerBoundaryIs>
<LinearRing>
<coordinates>
-101.33333416,18.69999977
-101.32500083,18.69999977
-101.32500083,18.69166644
-101.33333416,18.69166644
-101.33333416,18.69999977
</coordinates>
</LinearRing>
</outerBoundaryIs>
</Polygon>
<Polygon>
<outerBoundaryIs>
<LinearRing>
<coordinates>
-101.61666748,18.69999977
-101.60833415,18.69999977
-101.60833415,18.69166644
-101.61666748,18.69166644
-101.61666748,18.69999977
</coordinates>
</LinearRing>
</outerBoundaryIs>
</Polygon>
<Polygon>
<outerBoundaryIs>
<LinearRing>
<coordinates>
-101.40000082,18.79999977
-101.39166749,18.79999977
-101.39166749,18.79166644
-101.40000082,18.79166644
-101.40000082,18.79999977
</coordinates>
</LinearRing>
</outerBoundaryIs>
</Polygon>
<Polygon>
<outerBoundaryIs>
<LinearRing>
<coordinates>
-101.53333415,18.79999977
-101.52500082,18.79999977
-101.52500082,18.79166644
-101.53333415,18.79166644
-101.53333415,18.79999977
</coordinates>
</LinearRing>
</outerBoundaryIs>
</Polygon>
<Polygon>
<outerBoundaryIs>
<LinearRing>
<coordinates>
-101.29166749,18.79999977
-101.28333416,18.79999977
-101.28333416,18.79166644
-101.29166749,18.79166644
-101.29166749,18.79999977
</coordinates>
</LinearRing>
</outerBoundaryIs>
</Polygon>
<Polygon>
<outerBoundaryIs>
<LinearRing>
<coordinates>
-101.36666749,18.79999977
-101.36666749,18.79166644
-101.37500082,18.79166644
-101.37500082,18.79999977
-101.37500082,18.8083331
-101.37500082,18.81666643
-101.36666749,18.81666643
-101.36666749,18.8083331
-101.36666749,18.79999977
</coordinates>
</LinearRing>
</outerBoundaryIs>
</Polygon>
<Polygon>
<outerBoundaryIs>
<LinearRing>
<coordinates>
-101.55000082,18.79999977
-101.54166748,18.79999977
-101.54166748,18.79166644
-101.55000082,18.79166644
-101.55000082,18.79999977
</coordinates>
</LinearRing>
</outerBoundaryIs>
</Polygon>
<Polygon>
<outerBoundaryIs>
<LinearRing>
<coordinates>
-101.30000083,18.8083331
-101.29166749,18.8083331
-101.29166749,18.79999977
-101.30000083,18.79999977
-101.30000083,18.8083331
</coordinates>
</LinearRing>
</outerBoundaryIs>
</Polygon>
<Polygon>
<outerBoundaryIs>
<LinearRing>
<coordinates>
-101.39166749,18.81666643
-101.38333416,18.81666643
-101.38333416,18.8083331
-101.39166749,18.8083331
-101.39166749,18.81666643
</coordinates>
</LinearRing>
</outerBoundaryIs>
</Polygon>
<Polygon>
<outerBoundaryIs>
<LinearRing>
<coordinates>
-101.62500081,18.77499977
-101.62500081,18.76666644
-101.63333415,18.76666644
-101.64166748,18.76666644
-101.64166748,18.77499977
-101.64166748,18.7833331
-101.63333415,18.7833331
-101.63333415,18.79166644
-101.62500081,18.79166644
-101.61666748,18.79166644
-101.61666748,18.7833331
-101.61666748,18.77499977
-101.62500081,18.77499977
</coordinates>
</LinearRing>
</outerBoundaryIs>
</Polygon>
<Polygon>
<outerBoundaryIs>
<LinearRing>
<coordinates>
-100.4333342,18.7833331
-100.42500086,18.7833331
-100.42500086,18.77499977
-100.4333342,18.77499977
-100.4333342,18.7833331
</coordinates>
</LinearRing>
</outerBoundaryIs>
</Polygon>
<Polygon>
<outerBoundaryIs>
<LinearRing>
<coordinates>
-100.99166751,18.7833331
-100.98333417,18.7833331
-100.97500084,18.7833331
-100.96666751,18.7833331
-100.96666751,18.77499977
-100.97500084,18.77499977
-100.98333417,18.77499977
-100.99166751,18.77499977
-101.00000084,18.77499977
-101.00000084,18.7833331
-100.99166751,18.7833331
</coordinates>
</LinearRing>
</outerBoundaryIs>
</Polygon>
<Polygon>
<outerBoundaryIs>
<LinearRing>
<coordinates>
-101.36666749,18.7833331
-101.35833416,18.7833331
-101.35833416,18.77499977
-101.36666749,18.77499977
-101.36666749,18.7833331
</coordinates>
</LinearRing>
</outerBoundaryIs>
</Polygon>
<Polygon>
<outerBoundaryIs>
<LinearRing>
<coordinates>
-101.10000084,18.7833331
-101.0916675,18.7833331
-101.08333417,18.7833331
-101.08333417,18.77499977
-101.0916675,18.77499977
-101.10000084,18.77499977
-101.10000084,18.7833331
</coordinates>
</LinearRing>
</outerBoundaryIs>
</Polygon>
<Polygon>
<outerBoundaryIs>
<LinearRing>
<coordinates>
-101.50833415,18.79166644
-101.50000082,18.79166644
-101.50000082,18.7833331
-101.50833415,18.7833331
-101.50833415,18.79166644
</coordinates>
</LinearRing>
</outerBoundaryIs>
</Polygon>
<Polygon>
<outerBoundaryIs>
<LinearRing>
<coordinates>
-101.35000083,18.79166644
-101.34166749,18.79166644
-101.34166749,18.7833331
-101.35000083,18.7833331
-101.35833416,18.7833331
-101.35833416,18.79166644
-101.35000083,18.79166644
</coordinates>
</LinearRing>
</outerBoundaryIs>
</Polygon>
<Polygon>
<outerBoundaryIs>
<LinearRing>
<coordinates>
-101.07500084,18.79166644
-101.0666675,18.79166644
-101.0666675,18.7833331
-101.07500084,18.7833331
-101.07500084,18.79166644
</coordinates>
</LinearRing>
</outerBoundaryIs>
</Polygon>
<Polygon>
<outerBoundaryIs>
<LinearRing>
<coordinates>
-101.05833417,18.79166644
-101.05000084,18.79166644
-101.05000084,18.7833331
-101.05833417,18.7833331
-101.05833417,18.79166644
</coordinates>
</LinearRing>
</outerBoundaryIs>
</Polygon>
<Polygon>
<outerBoundaryIs>
<LinearRing>
<coordinates>
-101.54166748,18.79166644
-101.53333415,18.79166644
-101.53333415,18.7833331
-101.54166748,18.7833331
-101.54166748,18.79166644
</coordinates>
</LinearRing>
</outerBoundaryIs>
</Polygon>
<Polygon>
<outerBoundaryIs>
<LinearRing>
<coordinates>
-101.00833417,18.79166644
-101.00000084,18.79166644
-101.00000084,18.7833331
-101.00833417,18.7833331
-101.01666751,18.7833331
-101.01666751,18.79166644
-101.01666751,18.79999977
-101.00833417,18.79999977
-101.00833417,18.79166644
</coordinates>
</LinearRing>
</outerBoundaryIs>
</Polygon>
<Polygon>
<outerBoundaryIs>
<LinearRing>
<coordinates>
-100.52500086,18.72499977
-100.52500086,18.71666644
-100.53333419,18.71666644
-100.54166752,18.71666644
-100.54166752,18.72499977
-100.55000086,18.72499977
-100.55833419,18.72499977
-100.55833419,18.7333331
-100.56666752,18.7333331
-100.56666752,18.74166644
-100.56666752,18.74999977
-100.55833419,18.74999977
-100.55833419,18.7583331
-100.55000086,18.7583331
-100.54166752,18.7583331
-100.54166752,18.74999977
-100.54166752,18.74166644
-100.53333419,18.74166644
-100.53333419,18.7333331
-100.52500086,18.7333331
-100.52500086,18.74166644
-100.51666753,18.74166644
-100.50833419,18.74166644
-100.50833419,18.7333331
-100.51666753,18.7333331
-100.51666753,18.72499977
-100.52500086,18.72499977
</coordinates>
</LinearRing>
</outerBoundaryIs>
<innerBoundaryIs>
<LinearRing>
<coordinates>
-100.55833419,18.74999977
-100.55833419,18.74166644
-100.55000086,18.74166644
-100.55000086,18.74999977
-100.55833419,18.74999977
</coordinates>
</LinearRing>
</innerBoundaryIs>
</Polygon>
<Polygon>
<outerBoundaryIs>
<LinearRing>
<coordinates>
-101.58333415,18.66666644
-101.59166748,18.66666644
-101.59166748,18.67499977
-101.60000082,18.67499977
-101.60000082,18.68333311
-101.60000082,18.69166644
-101.60000082,18.69999977
-101.60833415,18.69999977
-101.60833415,18.70833311
-101.60833415,18.71666644
-101.60000082,18.71666644
-101.60000082,18.72499977
-101.59166748,18.72499977
-101.59166748,18.71666644
-101.58333415,18.71666644
-101.58333415,18.70833311
-101.57500082,18.70833311
-101.56666748,18.70833311
-101.55833415,18.70833311
-101.55000082,18.70833311
-101.55000082,18.71666644
-101.54166748,18.71666644
-101.54166748,18.72499977
-101.53333415,18.72499977
-101.53333415,18.71666644
-101.52500082,18.71666644
-101.52500082,18.70833311
-101.51666749,18.70833311
-101.50833415,18.70833311
-101.50833415,18.71666644
-101.50000082,18.71666644
-101.50000082,18.72499977
-101.50000082,18.7333331
-101.50833415,18.7333331
-101.51666749,18.7333331
-101.51666749,18.74166644
-101.50833415,18.74166644
-101.50833415,18.74999977
-101.50000082,18.74999977
-101.50000082,18.7583331
-101.49166749,18.7583331
-101.49166749,18.74999977
-101.49166749,18.74166644
-101.49166749,18.7333331
-101.48333415,18.7333331
-101.48333415,18.72499977
-101.49166749,18.72499977
-101.49166749,18.71666644
-101.49166749,18.70833311
-101.50000082,18.70833311
-101.50000082,18.69999977
-101.50000082,18.69166644
-101.50000082,18.68333311
-101.50833415,18.68333311
-101.51666749,18.68333311
-101.51666749,18.67499977
-101.52500082,18.67499977
-101.52500082,18.66666644
-101.53333415,18.66666644
-101.53333415,18.67499977
-101.54166748,18.67499977
-101.54166748,18.66666644
-101.55000082,18.66666644
-101.55000082,18.67499977
-101.55833415,18.67499977
-101.56666748,18.67499977
-101.57500082,18.67499977
-101.57500082,18.66666644
-101.58333415,18.66666644
</coordinates>
</LinearRing>
</outerBoundaryIs>
<innerBoundaryIs>
<LinearRing>
<coordinates>
-101.58333415,18.70833311
-101.59166748,18.70833311
-101.59166748,18.69999977
-101.58333415,18.69999977
-101.58333415,18.70833311
</coordinates>
</LinearRing>
</innerBoundaryIs>
<innerBoundaryIs>
<LinearRing>
<coordinates>
-101.54166748,18.69999977
-101.54166748,18.69166644
-101.53333415,18.69166644
-101.53333415,18.69999977
-101.54166748,18.69999977
</coordinates>
</LinearRing>
</innerBoundaryIs>
</Polygon>
<Polygon>
<outerBoundaryIs>
<LinearRing>
<coordinates>
-101.46666749,18.74999977
-101.45833415,18.74999977
-101.45000082,18.74999977
-101.45000082,18.74166644
-101.45833415,18.74166644
-101.46666749,18.74166644
-101.46666749,18.74999977
</coordinates>
</LinearRing>
</outerBoundaryIs>
</Polygon>
<Polygon>
<outerBoundaryIs>
<LinearRing>
<coordinates>
-101.03333417,18.74999977
-101.02500084,18.74999977
-101.02500084,18.74166644
-101.03333417,18.74166644
-101.03333417,18.74999977
</coordinates>
</LinearRing>
</outerBoundaryIs>
</Polygon>
<Polygon>
<outerBoundaryIs>
<LinearRing>
<coordinates>
-100.94166751,18.74999977
-100.93333418,18.74999977
-100.93333418,18.74166644
-100.94166751,18.74166644
-100.94166751,18.74999977
</coordinates>
</LinearRing>
</outerBoundaryIs>
</Polygon>
<Polygon>
<outerBoundaryIs>
<LinearRing>
<coordinates>
-101.27500083,18.7583331
-101.27500083,18.74999977
-101.28333416,18.74999977
-101.29166749,18.74999977
-101.29166749,18.7583331
-101.29166749,18.76666644
-101.28333416,18.76666644
-101.27500083,18.76666644
-101.27500083,18.7583331
</coordinates>
</LinearRing>
</outerBoundaryIs>
</Polygon>
<Polygon>
<outerBoundaryIs>
<LinearRing>
<coordinates>
-101.55000082,18.72499977
-101.55000082,18.71666644
-101.55833415,18.71666644
-101.56666748,18.71666644
-101.57500082,18.71666644
-101.58333415,18.71666644
-101.58333415,18.72499977
-101.59166748,18.72499977
-101.59166748,18.7333331
-101.59166748,18.74166644
-101.59166748,18.74999977
-101.59166748,18.7583331
-101.58333415,18.7583331
-101.57500082,18.7583331
-101.57500082,18.74999977
-101.58333415,18.74999977
-101.58333415,18.74166644
-101.57500082,18.74166644
-101.57500082,18.7333331
-101.56666748,18.7333331
-101.55833415,18.7333331
-101.55833415,18.74166644
-101.55833415,18.74999977
-101.55000082,18.74999977
-101.55000082,18.74166644
-101.54166748,18.74166644
-101.54166748,18.7333331
-101.54166748,18.72499977
-101.55000082,18.72499977
</coordinates>
</LinearRing>
</outerBoundaryIs>
</Polygon>
<Polygon>
<outerBoundaryIs>
<LinearRing>
<coordinates>
-100.99166751,18.74166644
-100.98333417,18.74166644
-100.98333417,18.7333331
-100.99166751,18.7333331
-101.00000084,18.7333331
-101.00000084,18.74166644
-101.00000084,18.74999977
-101.00000084,18.7583331
-100.99166751,18.7583331
-100.99166751,18.74999977
-100.99166751,18.74166644
</coordinates>
</LinearRing>
</outerBoundaryIs>
</Polygon>
<Polygon>
<outerBoundaryIs>
<LinearRing>
<coordinates>
-100.4333342,18.70833311
-100.4333342,18.69999977
-100.44166753,18.69999977
-100.44166753,18.70833311
-100.44166753,18.71666644
-100.44166753,18.72499977
-100.44166753,18.7333331
-100.44166753,18.74166644
-100.45000086,18.74166644
-100.45000086,18.74999977
-100.45000086,18.7583331
-100.44166753,18.7583331
-100.4333342,18.7583331
-100.4333342,18.74999977
-100.42500086,18.74999977
-100.42500086,18.74166644
-100.42500086,18.7333331
-100.42500086,18.72499977
-100.42500086,18.71666644
-100.42500086,18.70833311
-100.4333342,18.70833311
</coordinates>
</LinearRing>
</outerBoundaryIs>
</Polygon>
<Polygon>
<outerBoundaryIs>
<LinearRing>
<coordinates>
-101.52500082,18.7583331
-101.51666749,18.7583331
-101.51666749,18.74999977
-101.52500082,18.74999977
-101.52500082,18.7583331
</coordinates>
</LinearRing>
</outerBoundaryIs>
</Polygon>
<Polygon>
<outerBoundaryIs>
<LinearRing>
<coordinates>
-101.56666748,18.7583331
-101.55833415,18.7583331
-101.55833415,18.74999977
-101.56666748,18.74999977
-101.56666748,18.7583331
</coordinates>
</LinearRing>
</outerBoundaryIs>
</Polygon>
<Polygon>
<outerBoundaryIs>
<LinearRing>
<coordinates>
-101.8750008,18.76666644
-101.86666747,18.76666644
-101.86666747,18.7583331
-101.8750008,18.7583331
-101.8750008,18.76666644
</coordinates>
</LinearRing>
</outerBoundaryIs>
</Polygon>
<Polygon>
<outerBoundaryIs>
<LinearRing>
<coordinates>
-101.65833415,18.76666644
-101.65000081,18.76666644
-101.65000081,18.7583331
-101.65833415,18.7583331
-101.65833415,18.76666644
</coordinates>
</LinearRing>
</outerBoundaryIs>
</Polygon>
<Polygon>
<outerBoundaryIs>
<LinearRing>
<coordinates>
-100.98333417,18.76666644
-100.97500084,18.76666644
-100.97500084,18.7583331
-100.98333417,18.7583331
-100.98333417,18.76666644
</coordinates>
</LinearRing>
</outerBoundaryIs>
</Polygon>
<Polygon>
<outerBoundaryIs>
<LinearRing>
<coordinates>
-100.85000085,18.7583331
-100.85000085,18.74999977
-100.85833418,18.74999977
-100.85833418,18.7583331
-100.85833418,18.76666644
-100.85833418,18.77499977
-100.85000085,18.77499977
-100.85000085,18.76666644
-100.85000085,18.7583331
</coordinates>
</LinearRing>
</outerBoundaryIs>
</Polygon>
<Polygon>
<outerBoundaryIs>
<LinearRing>
<coordinates>
-101.00000084,18.76666644
-101.00000084,18.7583331
-101.00833417,18.7583331
-101.00833417,18.76666644
-101.00833417,18.77499977
-101.00000084,18.77499977
-101.00000084,18.76666644
</coordinates>
</LinearRing>
</outerBoundaryIs>
</Polygon>
<Polygon>
<outerBoundaryIs>
<LinearRing>
<coordinates>
-101.60000082,18.76666644
-101.60000082,18.7583331
-101.60833415,18.7583331
-101.60833415,18.76666644
-101.61666748,18.76666644
-101.61666748,18.77499977
-101.60833415,18.77499977
-101.60000082,18.77499977
-101.60000082,18.76666644
</coordinates>
</LinearRing>
</outerBoundaryIs>
</Polygon>
<Polygon>
<outerBoundaryIs>
<LinearRing>
<coordinates>
-101.55000082,18.76666644
-101.55000082,18.7583331
-101.55833415,18.7583331
-101.55833415,18.76666644
-101.56666748,18.76666644
-101.56666748,18.77499977
-101.56666748,18.7833331
-101.55833415,18.7833331
-101.55000082,18.7833331
-101.55000082,18.77499977
-101.54166748,18.77499977
-101.53333415,18.77499977
-101.53333415,18.7833331
-101.52500082,18.7833331
-101.52500082,18.77499977
-101.52500082,18.76666644
-101.52500082,18.7583331
-101.53333415,18.7583331
-101.53333415,18.76666644
-101.54166748,18.76666644
-101.55000082,18.76666644
</coordinates>
</LinearRing>
</outerBoundaryIs>
</Polygon>
<Polygon>
<outerBoundaryIs>
<LinearRing>
<coordinates>
-101.31666749,18.57499978
-101.31666749,18.56666644
-101.32500083,18.56666644
-101.33333416,18.56666644
-101.33333416,18.57499978
-101.34166749,18.57499978
-101.34166749,18.58333311
-101.35000083,18.58333311
-101.35000083,18.59166644
-101.35833416,18.59166644
-101.35833416,18.59999978
-101.36666749,18.59999978
-101.36666749,18.60833311
-101.36666749,18.61666644
-101.37500082,18.61666644
-101.37500082,18.62499978
-101.38333416,18.62499978
-101.38333416,18.63333311
-101.38333416,18.64166644
-101.37500082,18.64166644
-101.37500082,18.63333311
-101.36666749,18.63333311
-101.36666749,18.62499978
-101.35833416,18.62499978
-101.35000083,18.62499978
-101.35000083,18.63333311
-101.35000083,18.64166644
-101.34166749,18.64166644
-101.33333416,18.64166644
-101.33333416,18.64999977
-101.33333416,18.65833311
-101.33333416,18.66666644
-101.34166749,18.66666644
-101.34166749,18.67499977
-101.35000083,18.67499977
-101.35000083,18.68333311
-101.35000083,18.69166644
-101.35000083,18.69999977
-101.35000083,18.70833311
-101.34166749,18.70833311
-101.34166749,18.69999977
-101.34166749,18.69166644
-101.33333416,18.69166644
-101.33333416,18.68333311
-101.33333416,18.67499977
-101.32500083,18.67499977
-101.32500083,18.66666644
-101.32500083,18.65833311
-101.31666749,18.65833311
-101.31666749,18.64999977
-101.30833416,18.64999977
-101.30833416,18.64166644
-101.30833416,18.63333311
-101.30000083,18.63333311
-101.30000083,18.64166644
-101.30000083,18.64999977
-101.29166749,18.64999977
-101.29166749,18.64166644
-101.29166749,18.63333311
-101.29166749,18.62499978
-101.28333416,18.62499978
-101.28333416,18.61666644
-101.29166749,18.61666644
-101.30000083,18.61666644
-101.30833416,18.61666644
-101.30833416,18.60833311
-101.30000083,18.60833311
-101.30000083,18.59999978
-101.30000083,18.59166644
-101.30000083,18.58333311
-101.30000083,18.57499978
-101.30833416,18.57499978
-101.31666749,18.57499978
</coordinates>
</LinearRing>
</outerBoundaryIs>
<innerBoundaryIs>
<LinearRing>
<coordinates>
-101.35000083,18.62499978
-101.35000083,18.61666644
-101.34166749,18.61666644
-101.34166749,18.60833311
-101.33333416,18.60833311
-101.33333416,18.61666644
-101.33333416,18.62499978
-101.34166749,18.62499978
-101.35000083,18.62499978
</coordinates>
</LinearRing>
</innerBoundaryIs>
<innerBoundaryIs>
<LinearRing>
<coordinates>
-101.33333416,18.60833311
-101.33333416,18.59999978
-101.32500083,18.59999978
-101.32500083,18.60833311
-101.33333416,18.60833311
</coordinates>
</LinearRing>
</innerBoundaryIs>
<innerBoundaryIs>
<LinearRing>
<coordinates>
-101.30833416,18.63333311
-101.31666749,18.63333311
-101.31666749,18.62499978
-101.30833416,18.62499978
-101.30833416,18.63333311
</coordinates>
</LinearRing>
</innerBoundaryIs>
<innerBoundaryIs>
<LinearRing>
<coordinates>
-101.31666749,18.63333311
-101.31666749,18.64166644
-101.32500083,18.64166644
-101.32500083,18.63333311
-101.31666749,18.63333311
</coordinates>
</LinearRing>
</innerBoundaryIs>
</Polygon>
<Polygon>
<outerBoundaryIs>
<LinearRing>
<coordinates>
-101.39166749,18.64999977
-101.38333416,18.64999977
-101.38333416,18.64166644
-101.39166749,18.64166644
-101.39166749,18.64999977
</coordinates>
</LinearRing>
</outerBoundaryIs>
</Polygon>
<Polygon>
<outerBoundaryIs>
<LinearRing>
<coordinates>
-101.62500081,18.65833311
-101.61666748,18.65833311
-101.61666748,18.64999977
-101.62500081,18.64999977
-101.62500081,18.65833311
</coordinates>
</LinearRing>
</outerBoundaryIs>
</Polygon>
<Polygon>
<outerBoundaryIs>
<LinearRing>
<coordinates>
-101.65833415,18.66666644
-101.65000081,18.66666644
-101.64166748,18.66666644
-101.64166748,18.65833311
-101.65000081,18.65833311
-101.65833415,18.65833311
-101.65833415,18.66666644
</coordinates>
</LinearRing>
</outerBoundaryIs>
</Polygon>
<Polygon>
<outerBoundaryIs>
<LinearRing>
<coordinates>
-101.68333415,18.87499976
-101.67500081,18.87499976
-101.67500081,18.86666643
-101.68333415,18.86666643
-101.68333415,18.87499976
</coordinates>
</LinearRing>
</outerBoundaryIs>
</Polygon>
<Polygon>
<outerBoundaryIs>
<LinearRing>
<coordinates>
-101.62500081,18.87499976
-101.61666748,18.87499976
-101.61666748,18.86666643
-101.62500081,18.86666643
-101.62500081,18.87499976
</coordinates>
</LinearRing>
</outerBoundaryIs>
</Polygon>
<Polygon>
<outerBoundaryIs>
<LinearRing>
<coordinates>
-102.12500079,18.87499976
-102.11666746,18.87499976
-102.11666746,18.86666643
-102.12500079,18.86666643
-102.12500079,18.87499976
</coordinates>
</LinearRing>
</outerBoundaryIs>
</Polygon>
<Polygon>
<outerBoundaryIs>
<LinearRing>
<coordinates>
-102.09166746,18.84999977
-102.08333413,18.84999977
-102.08333413,18.84166643
-102.09166746,18.84166643
-102.09166746,18.84999977
</coordinates>
</LinearRing>
</outerBoundaryIs>
</Polygon>
<Polygon>
<outerBoundaryIs>
<LinearRing>
<coordinates>
-101.39166749,18.8583331
-101.39166749,18.84999977
-101.40000082,18.84999977
-101.40000082,18.8583331
-101.40833416,18.8583331
-101.40833416,18.86666643
-101.40000082,18.86666643
-101.40000082,18.87499976
-101.39166749,18.87499976
-101.39166749,18.86666643
-101.39166749,18.8583331
</coordinates>
</LinearRing>
</outerBoundaryIs>
</Polygon>
<Polygon>
<outerBoundaryIs>
<LinearRing>
<coordinates>
-100.95833417,18.8583331
-100.95000084,18.8583331
-100.95000084,18.84999977
-100.95833417,18.84999977
-100.95833417,18.8583331
</coordinates>
</LinearRing>
</outerBoundaryIs>
</Polygon>
<Polygon>
<outerBoundaryIs>
<LinearRing>
<coordinates>
-101.30833416,18.8583331
-101.30000083,18.8583331
-101.30000083,18.84999977
-101.30833416,18.84999977
-101.30833416,18.8583331
</coordinates>
</LinearRing>
</outerBoundaryIs>
</Polygon>
<Polygon>
<outerBoundaryIs>
<LinearRing>
<coordinates>
-100.58333419,18.86666643
-100.57500086,18.86666643
-100.56666752,18.86666643
-100.55833419,18.86666643
-100.55833419,18.8583331
-100.56666752,18.8583331
-100.57500086,18.8583331
-100.58333419,18.8583331
-100.59166752,18.8583331
-100.59166752,18.86666643
-100.59166752,18.87499976
-100.58333419,18.87499976
-100.58333419,18.86666643
</coordinates>
</LinearRing>
</outerBoundaryIs>
</Polygon>
<Polygon>
<outerBoundaryIs>
<LinearRing>
<coordinates>
-101.62500081,18.8583331
-101.62500081,18.84999977
-101.63333415,18.84999977
-101.63333415,18.8583331
-101.63333415,18.86666643
-101.62500081,18.86666643
-101.62500081,18.8583331
</coordinates>
</LinearRing>
</outerBoundaryIs>
</Polygon>
<Polygon>
<outerBoundaryIs>
<LinearRing>
<coordinates>
-101.78333414,18.86666643
-101.77500081,18.86666643
-101.77500081,18.8583331
-101.78333414,18.8583331
-101.78333414,18.86666643
</coordinates>
</LinearRing>
</outerBoundaryIs>
</Polygon>
<Polygon>
<outerBoundaryIs>
<LinearRing>
<coordinates>
-101.17500083,18.86666643
-101.1666675,18.86666643
-101.1666675,18.8583331
-101.17500083,18.8583331
-101.17500083,18.86666643
</coordinates>
</LinearRing>
</outerBoundaryIs>
</Polygon>
<Polygon>
<outerBoundaryIs>
<LinearRing>
<coordinates>
-101.34166749,18.86666643
-101.34166749,18.8583331
-101.35000083,18.8583331
-101.35833416,18.8583331
-101.35833416,18.86666643
-101.35833416,18.87499976
-101.35000083,18.87499976
-101.34166749,18.87499976
-101.34166749,18.86666643
</coordinates>
</LinearRing>
</outerBoundaryIs>
</Polygon>
<Polygon>
<outerBoundaryIs>
<LinearRing>
<coordinates>
-101.9750008,18.9083331
-101.96666747,18.9083331
-101.96666747,18.89999976
-101.9750008,18.89999976
-101.9750008,18.9083331
</coordinates>
</LinearRing>
</outerBoundaryIs>
</Polygon>
<Polygon>
<outerBoundaryIs>
<LinearRing>
<coordinates>
-101.15833417,18.9083331
-101.15000083,18.9083331
-101.15000083,18.89999976
-101.15833417,18.89999976
-101.15833417,18.9083331
</coordinates>
</LinearRing>
</outerBoundaryIs>
</Polygon>
<Polygon>
<outerBoundaryIs>
<LinearRing>
<coordinates>
-101.02500084,18.9083331
-101.01666751,18.9083331
-101.01666751,18.89999976
-101.02500084,18.89999976
-101.03333417,18.89999976
-101.03333417,18.9083331
-101.02500084,18.9083331
</coordinates>
</LinearRing>
</outerBoundaryIs>
</Polygon>
<Polygon>
<outerBoundaryIs>
<LinearRing>
<coordinates>
-100.86666751,18.9083331
-100.85833418,18.9083331
-100.85000085,18.9083331
-100.85000085,18.89999976
-100.85833418,18.89999976
-100.86666751,18.89999976
-100.86666751,18.9083331
</coordinates>
</LinearRing>
</outerBoundaryIs>
</Polygon>
<Polygon>
<outerBoundaryIs>
<LinearRing>
<coordinates>
-100.90833418,18.89166643
-100.90000084,18.89166643
-100.90000084,18.8833331
-100.90833418,18.8833331
-100.90833418,18.89166643
</coordinates>
</LinearRing>
</outerBoundaryIs>
</Polygon>
<Polygon>
<outerBoundaryIs>
<LinearRing>
<coordinates>
-101.15833417,18.87499976
-101.15833417,18.86666643
-101.1666675,18.86666643
-101.1666675,18.87499976
-101.1666675,18.8833331
-101.15833417,18.8833331
-101.15833417,18.87499976
</coordinates>
</LinearRing>
</outerBoundaryIs>
</Polygon>
<Polygon>
<outerBoundaryIs>
<LinearRing>
<coordinates>
-100.91666751,18.8833331
-100.90833418,18.8833331
-100.90833418,18.87499976
-100.91666751,18.87499976
-100.91666751,18.8833331
</coordinates>
</LinearRing>
</outerBoundaryIs>
</Polygon>
<Polygon>
<outerBoundaryIs>
<LinearRing>
<coordinates>
-100.94166751,18.8833331
-100.93333418,18.8833331
-100.93333418,18.87499976
-100.94166751,18.87499976
-100.94166751,18.8833331
</coordinates>
</LinearRing>
</outerBoundaryIs>
</Polygon>
<Polygon>
<outerBoundaryIs>
<LinearRing>
<coordinates>
-101.78333414,18.8833331
-101.77500081,18.8833331
-101.76666748,18.8833331
-101.76666748,18.87499976
-101.77500081,18.87499976
-101.78333414,18.87499976
-101.78333414,18.8833331
</coordinates>
</LinearRing>
</outerBoundaryIs>
</Polygon>
<Polygon>
<outerBoundaryIs>
<LinearRing>
<coordinates>
-102.01666747,18.8833331
-102.01666747,18.87499976
-102.0250008,18.87499976
-102.03333413,18.87499976
-102.04166746,18.87499976
-102.04166746,18.8833331
-102.0500008,18.8833331
-102.05833413,18.8833331
-102.05833413,18.89166643
-102.0500008,18.89166643
-102.04166746,18.89166643
-102.03333413,18.89166643
-102.0250008,18.89166643
-102.01666747,18.89166643
-102.00833413,18.89166643
-102.00833413,18.8833331
-102.01666747,18.8833331
</coordinates>
</LinearRing>
</outerBoundaryIs>
</Polygon>
<Polygon>
<outerBoundaryIs>
<LinearRing>
<coordinates>
-101.27500083,18.89999976
-101.2666675,18.89999976
-101.2666675,18.89166643
-101.27500083,18.89166643
-101.27500083,18.89999976
</coordinates>
</LinearRing>
</outerBoundaryIs>
</Polygon>
<Polygon>
<outerBoundaryIs>
<LinearRing>
<coordinates>
-101.1666675,18.89999976
-101.15833417,18.89999976
-101.15833417,18.89166643
-101.1666675,18.89166643
-101.1666675,18.89999976
</coordinates>
</LinearRing>
</outerBoundaryIs>
</Polygon>
<Polygon>
<outerBoundaryIs>
<LinearRing>
<coordinates>
-100.51666753,18.89999976
-100.50833419,18.89999976
-100.50000086,18.89999976
-100.50000086,18.89166643
-100.50833419,18.89166643
-100.51666753,18.89166643
-100.52500086,18.89166643
-100.52500086,18.89999976
-100.53333419,18.89999976
-100.53333419,18.9083331
-100.52500086,18.9083331
-100.51666753,18.9083331
-100.51666753,18.89999976
</coordinates>
</LinearRing>
</outerBoundaryIs>
</Polygon>
<Polygon>
<outerBoundaryIs>
<LinearRing>
<coordinates>
-101.10000084,18.94166643
-101.10000084,18.9333331
-101.10833417,18.9333331
-101.10833417,18.94166643
-101.10833417,18.94999976
-101.10000084,18.94999976
-101.10000084,18.94166643
</coordinates>
</LinearRing>
</outerBoundaryIs>
</Polygon>
<Polygon>
<outerBoundaryIs>
<LinearRing>
<coordinates>
-101.0666675,18.94166643
-101.05833417,18.94166643
-101.05833417,18.9333331
-101.0666675,18.9333331
-101.07500084,18.9333331
-101.07500084,18.94166643
-101.07500084,18.94999976
-101.0666675,18.94999976
-101.0666675,18.94166643
</coordinates>
</LinearRing>
</outerBoundaryIs>
</Polygon>
<Polygon>
<outerBoundaryIs>
<LinearRing>
<coordinates>
-101.40833416,18.94166643
-101.40000082,18.94166643
-101.40000082,18.9333331
-101.40833416,18.9333331
-101.40833416,18.94166643
</coordinates>
</LinearRing>
</outerBoundaryIs>
</Polygon>
<Polygon>
<outerBoundaryIs>
<LinearRing>
<coordinates>
-100.48333419,18.94999976
-100.47500086,18.94999976
-100.46666753,18.94999976
-100.46666753,18.94166643
-100.47500086,18.94166643
-100.48333419,18.94166643
-100.48333419,18.94999976
</coordinates>
</LinearRing>
</outerBoundaryIs>
</Polygon>
<Polygon>
<outerBoundaryIs>
<LinearRing>
<coordinates>
-101.68333415,18.94999976
-101.67500081,18.94999976
-101.67500081,18.94166643
-101.68333415,18.94166643
-101.68333415,18.94999976
</coordinates>
</LinearRing>
</outerBoundaryIs>
</Polygon>
<Polygon>
<outerBoundaryIs>
<LinearRing>
<coordinates>
-101.15833417,18.94999976
-101.15000083,18.94999976
-101.15000083,18.94166643
-101.15833417,18.94166643
-101.15833417,18.94999976
</coordinates>
</LinearRing>
</outerBoundaryIs>
</Polygon>
<Polygon>
<outerBoundaryIs>
<LinearRing>
<coordinates>
-100.40000086,18.98333309
-100.39166753,18.98333309
-100.39166753,18.97499976
-100.40000086,18.97499976
-100.40000086,18.98333309
</coordinates>
</LinearRing>
</outerBoundaryIs>
</Polygon>
<Polygon>
<outerBoundaryIs>
<LinearRing>
<coordinates>
-101.25000083,18.98333309
-101.2416675,18.98333309
-101.2416675,18.97499976
-101.25000083,18.97499976
-101.25833416,18.97499976
-101.25833416,18.98333309
-101.25000083,18.98333309
</coordinates>
</LinearRing>
</outerBoundaryIs>
</Polygon>
<Polygon>
<outerBoundaryIs>
<LinearRing>
<coordinates>
-101.2166675,18.98333309
-101.20833416,18.98333309
-101.20833416,18.97499976
-101.2166675,18.97499976
-101.2166675,18.98333309
</coordinates>
</LinearRing>
</outerBoundaryIs>
</Polygon>
<Polygon>
<outerBoundaryIs>
<LinearRing>
<coordinates>
-100.47500086,18.96666643
-100.46666753,18.96666643
-100.46666753,18.9583331
-100.47500086,18.9583331
-100.47500086,18.96666643
</coordinates>
</LinearRing>
</outerBoundaryIs>
</Polygon>
<Polygon>
<outerBoundaryIs>
<LinearRing>
<coordinates>
-100.45000086,18.96666643
-100.44166753,18.96666643
-100.44166753,18.9583331
-100.45000086,18.9583331
-100.45000086,18.96666643
</coordinates>
</LinearRing>
</outerBoundaryIs>
</Polygon>
<Polygon>
<outerBoundaryIs>
<LinearRing>
<coordinates>
-100.64166752,18.96666643
-100.63333419,18.96666643
-100.63333419,18.9583331
-100.64166752,18.9583331
-100.64166752,18.96666643
</coordinates>
</LinearRing>
</outerBoundaryIs>
</Polygon>
<Polygon>
<outerBoundaryIs>
<LinearRing>
<coordinates>
-101.10833417,18.96666643
-101.10000084,18.96666643
-101.10000084,18.9583331
-101.10833417,18.9583331
-101.10833417,18.96666643
</coordinates>
</LinearRing>
</outerBoundaryIs>
</Polygon>
<Polygon>
<outerBoundaryIs>
<LinearRing>
<coordinates>
-101.2166675,18.96666643
-101.20833416,18.96666643
-101.20833416,18.9583331
-101.2166675,18.9583331
-101.2166675,18.96666643
</coordinates>
</LinearRing>
</outerBoundaryIs>
</Polygon>
<Polygon>
<outerBoundaryIs>
<LinearRing>
<coordinates>
-101.1166675,18.9583331
-101.10833417,18.9583331
-101.10833417,18.94999976
-101.1166675,18.94999976
-101.1166675,18.9583331
</coordinates>
</LinearRing>
</outerBoundaryIs>
</Polygon>
<Polygon>
<outerBoundaryIs>
<LinearRing>
<coordinates>
-101.40833416,18.9583331
-101.40000082,18.9583331
-101.40000082,18.94999976
-101.40833416,18.94999976
-101.41666749,18.94999976
-101.42500082,18.94999976
-101.42500082,18.9583331
-101.41666749,18.9583331
-101.41666749,18.96666643
-101.40833416,18.96666643
-101.40833416,18.9583331
</coordinates>
</LinearRing>
</outerBoundaryIs>
</Polygon>
<Polygon>
<outerBoundaryIs>
<LinearRing>
<coordinates>
-101.55000082,18.9583331
-101.54166748,18.9583331
-101.54166748,18.94999976
-101.55000082,18.94999976
-101.55000082,18.9583331
</coordinates>
</LinearRing>
</outerBoundaryIs>
</Polygon>
<Polygon>
<outerBoundaryIs>
<LinearRing>
<coordinates>
-101.53333415,18.96666643
-101.52500082,18.96666643
-101.52500082,18.9583331
-101.53333415,18.9583331
-101.53333415,18.96666643
</coordinates>
</LinearRing>
</outerBoundaryIs>
</Polygon>
<Polygon>
<outerBoundaryIs>
<LinearRing>
<coordinates>
-101.49166749,18.97499976
-101.48333415,18.97499976
-101.47500082,18.97499976
-101.47500082,18.96666643
-101.48333415,18.96666643
-101.49166749,18.96666643
-101.49166749,18.97499976
</coordinates>
</LinearRing>
</outerBoundaryIs>
</Polygon>
<Polygon>
<outerBoundaryIs>
<LinearRing>
<coordinates>
-101.78333414,18.97499976
-101.77500081,18.97499976
-101.77500081,18.96666643
-101.78333414,18.96666643
-101.78333414,18.97499976
</coordinates>
</LinearRing>
</outerBoundaryIs>
</Polygon>
<Polygon>
<outerBoundaryIs>
<LinearRing>
<coordinates>
-100.63333419,18.97499976
-100.62500085,18.97499976
-100.61666752,18.97499976
-100.61666752,18.96666643
-100.62500085,18.96666643
-100.63333419,18.96666643
-100.63333419,18.97499976
</coordinates>
</LinearRing>
</outerBoundaryIs>
</Polygon>
<Polygon>
<outerBoundaryIs>
<LinearRing>
<coordinates>
-100.4083342,18.97499976
-100.40000086,18.97499976
-100.40000086,18.96666643
-100.4083342,18.96666643
-100.4083342,18.97499976
</coordinates>
</LinearRing>
</outerBoundaryIs>
</Polygon>
<Polygon>
<outerBoundaryIs>
<LinearRing>
<coordinates>
-100.4333342,18.97499976
-100.42500086,18.97499976
-100.42500086,18.96666643
-100.4333342,18.96666643
-100.4333342,18.97499976
</coordinates>
</LinearRing>
</outerBoundaryIs>
</Polygon>
<Polygon>
<outerBoundaryIs>
<LinearRing>
<coordinates>
-101.12500083,18.97499976
-101.12500083,18.96666643
-101.13333417,18.96666643
-101.1416675,18.96666643
-101.1416675,18.97499976
-101.1416675,18.98333309
-101.13333417,18.98333309
-101.12500083,18.98333309
-101.12500083,18.97499976
</coordinates>
</LinearRing>
</outerBoundaryIs>
</Polygon>
<Polygon>
<outerBoundaryIs>
<LinearRing>
<coordinates>
-101.07500084,18.97499976
-101.0666675,18.97499976
-101.0666675,18.96666643
-101.07500084,18.96666643
-101.08333417,18.96666643
-101.08333417,18.97499976
-101.07500084,18.97499976
</coordinates>
</LinearRing>
</outerBoundaryIs>
</Polygon>
<Polygon>
<outerBoundaryIs>
<LinearRing>
<coordinates>
-101.25000083,18.9083331
-101.25000083,18.89999976
-101.25833416,18.89999976
-101.2666675,18.89999976
-101.2666675,18.9083331
-101.25833416,18.9083331
-101.25833416,18.91666643
-101.25000083,18.91666643
-101.25000083,18.9083331
</coordinates>
</LinearRing>
</outerBoundaryIs>
</Polygon>
<Polygon>
<outerBoundaryIs>
<LinearRing>
<coordinates>
-100.45833419,18.91666643
-100.45833419,18.9083331
-100.46666753,18.9083331
-100.46666753,18.91666643
-100.46666753,18.92499976
-100.47500086,18.92499976
-100.47500086,18.9333331
-100.46666753,18.9333331
-100.45833419,18.9333331
-100.45833419,18.92499976
-100.45833419,18.91666643
</coordinates>
</LinearRing>
</outerBoundaryIs>
</Polygon>
<Polygon>
<outerBoundaryIs>
<LinearRing>
<coordinates>
-100.44166753,18.91666643
-100.4333342,18.91666643
-100.4333342,18.9083331
-100.44166753,18.9083331
-100.45000086,18.9083331
-100.45000086,18.91666643
-100.45000086,18.92499976
-100.44166753,18.92499976
-100.44166753,18.91666643
</coordinates>
</LinearRing>
</outerBoundaryIs>
</Polygon>
<Polygon>
<outerBoundaryIs>
<LinearRing>
<coordinates>
-101.0416675,18.91666643
-101.03333417,18.91666643
-101.03333417,18.9083331
-101.0416675,18.9083331
-101.0416675,18.91666643
</coordinates>
</LinearRing>
</outerBoundaryIs>
</Polygon>
<Polygon>
<outerBoundaryIs>
<LinearRing>
<coordinates>
-101.05833417,18.91666643
-101.05000084,18.91666643
-101.05000084,18.9083331
-101.05833417,18.9083331
-101.05833417,18.91666643
</coordinates>
</LinearRing>
</outerBoundaryIs>
</Polygon>
<Polygon>
<outerBoundaryIs>
<LinearRing>
<coordinates>
-101.13333417,18.91666643
-101.13333417,18.9083331
-101.1416675,18.9083331
-101.1416675,18.91666643
-101.1416675,18.92499976
-101.13333417,18.92499976
-101.13333417,18.91666643
</coordinates>
</LinearRing>
</outerBoundaryIs>
</Polygon>
<Polygon>
<outerBoundaryIs>
<LinearRing>
<coordinates>
-101.15833417,18.92499976
-101.15833417,18.91666643
-101.1666675,18.91666643
-101.1666675,18.92499976
-101.17500083,18.92499976
-101.17500083,18.9333331
-101.1666675,18.9333331
-101.15833417,18.9333331
-101.15000083,18.9333331
-101.15000083,18.94166643
-101.1416675,18.94166643
-101.1416675,18.94999976
-101.13333417,18.94999976
-101.12500083,18.94999976
-101.1166675,18.94999976
-101.1166675,18.94166643
-101.12500083,18.94166643
-101.13333417,18.94166643
-101.13333417,18.9333331
-101.1416675,18.9333331
-101.1416675,18.92499976
-101.15000083,18.92499976
-101.15833417,18.92499976
</coordinates>
</LinearRing>
</outerBoundaryIs>
</Polygon>
<Polygon>
<outerBoundaryIs>
<LinearRing>
<coordinates>
-101.02500084,18.92499976
-101.01666751,18.92499976
-101.00833417,18.92499976
-101.00000084,18.92499976
-101.00000084,18.91666643
-101.00833417,18.91666643
-101.01666751,18.91666643
-101.02500084,18.91666643
-101.03333417,18.91666643
-101.03333417,18.92499976
-101.02500084,18.92499976
</coordinates>
</LinearRing>
</outerBoundaryIs>
</Polygon>
<Polygon>
<outerBoundaryIs>
<LinearRing>
<coordinates>
-100.59166752,18.92499976
-100.59166752,18.91666643
-100.60000086,18.91666643
-100.60833419,18.91666643
-100.60833419,18.92499976
-100.60000086,18.92499976
-100.60000086,18.9333331
-100.60000086,18.94166643
-100.60000086,18.94999976
-100.59166752,18.94999976
-100.58333419,18.94999976
-100.57500086,18.94999976
-100.56666752,18.94999976
-100.56666752,18.94166643
-100.57500086,18.94166643
-100.57500086,18.9333331
-100.58333419,18.9333331
-100.58333419,18.92499976
-100.59166752,18.92499976
</coordinates>
</LinearRing>
</outerBoundaryIs>
</Polygon>
<Polygon>
<outerBoundaryIs>
<LinearRing>
<coordinates>
-100.37500086,18.92499976
-100.36666753,18.92499976
-100.36666753,18.91666643
-100.37500086,18.91666643
-100.37500086,18.92499976
</coordinates>
</LinearRing>
</outerBoundaryIs>
</Polygon>
<Polygon>
<outerBoundaryIs>
<LinearRing>
<coordinates>
-101.37500082,18.89166643
-101.37500082,18.8833331
-101.38333416,18.8833331
-101.38333416,18.87499976
-101.39166749,18.87499976
-101.39166749,18.8833331
-101.39166749,18.89166643
-101.40000082,18.89166643
-101.40000082,18.8833331
-101.40000082,18.87499976
-101.40833416,18.87499976
-101.41666749,18.87499976
-101.41666749,18.8833331
-101.42500082,18.8833331
-101.43333416,18.8833331
-101.43333416,18.87499976
-101.43333416,18.86666643
-101.43333416,18.8583331
-101.42500082,18.8583331
-101.42500082,18.84999977
-101.43333416,18.84999977
-101.44166749,18.84999977
-101.44166749,18.8583331
-101.45000082,18.8583331
-101.45000082,18.84999977
-101.45833415,18.84999977
-101.46666749,18.84999977
-101.47500082,18.84999977
-101.47500082,18.8583331
-101.46666749,18.8583331
-101.45833415,18.8583331
-101.45833415,18.86666643
-101.45000082,18.86666643
-101.45000082,18.87499976
-101.45833415,18.87499976
-101.45833415,18.8833331
-101.45833415,18.89166643
-101.46666749,18.89166643
-101.47500082,18.89166643
-101.48333415,18.89166643
-101.49166749,18.89166643
-101.49166749,18.89999976
-101.49166749,18.9083331
-101.48333415,18.9083331
-101.47500082,18.9083331
-101.46666749,18.9083331
-101.46666749,18.91666643
-101.47500082,18.91666643
-101.48333415,18.91666643
-101.48333415,18.92499976
-101.47500082,18.92499976
-101.46666749,18.92499976
-101.45833415,18.92499976
-101.45000082,18.92499976
-101.44166749,18.92499976
-101.43333416,18.92499976
-101.42500082,18.92499976
-101.42500082,18.9333331
-101.41666749,18.9333331
-101.40833416,18.9333331
-101.40833416,18.92499976
-101.40833416,18.91666643
-101.40000082,18.91666643
-101.40000082,18.9083331
-101.39166749,18.9083331
-101.39166749,18.89999976
-101.38333416,18.89999976
-101.37500082,18.89999976
-101.37500082,18.89166643
</coordinates>
</LinearRing>
</outerBoundaryIs>
</Polygon>
<Polygon>
<outerBoundaryIs>
<LinearRing>
<coordinates>
-101.75000081,18.89166643
-101.75000081,18.8833331
-101.75833414,18.8833331
-101.76666748,18.8833331
-101.76666748,18.89166643
-101.75833414,18.89166643
-101.75833414,18.89999976
-101.75000081,18.89999976
-101.75000081,18.9083331
-101.75000081,18.91666643
-101.74166748,18.91666643
-101.74166748,18.9083331
-101.74166748,18.89999976
-101.73333414,18.89999976
-101.73333414,18.89166643
-101.74166748,18.89166643
-101.75000081,18.89166643
</coordinates>
</LinearRing>
</outerBoundaryIs>
</Polygon>
<Polygon>
<outerBoundaryIs>
<LinearRing>
<coordinates>
-100.41666753,18.89999976
-100.41666753,18.89166643
-100.42500086,18.89166643
-100.42500086,18.89999976
-100.42500086,18.9083331
-100.42500086,18.91666643
-100.41666753,18.91666643
-100.41666753,18.9083331
-100.41666753,18.89999976
</coordinates>
</LinearRing>
</outerBoundaryIs>
</Polygon>
<Polygon>
<outerBoundaryIs>
<LinearRing>
<coordinates>
-100.3833342,18.9333331
-100.37500086,18.9333331
-100.37500086,18.92499976
-100.3833342,18.92499976
-100.39166753,18.92499976
-100.39166753,18.9333331
-100.3833342,18.9333331
</coordinates>
</LinearRing>
</outerBoundaryIs>
</Polygon>
<Polygon>
<outerBoundaryIs>
<LinearRing>
<coordinates>
-101.38333416,18.92499976
-101.38333416,18.91666643
-101.39166749,18.91666643
-101.40000082,18.91666643
-101.40000082,18.92499976
-101.40000082,18.9333331
-101.39166749,18.9333331
-101.38333416,18.9333331
-101.37500082,18.9333331
-101.37500082,18.92499976
-101.38333416,18.92499976
</coordinates>
</LinearRing>
</outerBoundaryIs>
</Polygon>
<Polygon>
<outerBoundaryIs>
<LinearRing>
<coordinates>
-101.73333414,18.9333331
-101.72500081,18.9333331
-101.72500081,18.92499976
-101.73333414,18.92499976
-101.74166748,18.92499976
-101.74166748,18.9333331
-101.73333414,18.9333331
</coordinates>
</LinearRing>
</outerBoundaryIs>
</Polygon>
<Polygon>
<outerBoundaryIs>
<LinearRing>
<coordinates>
-101.33333416,18.92499976
-101.32500083,18.92499976
-101.32500083,18.91666643
-101.33333416,18.91666643
-101.34166749,18.91666643
-101.34166749,18.92499976
-101.34166749,18.9333331
-101.35000083,18.9333331
-101.35833416,18.9333331
-101.36666749,18.9333331
-101.36666749,18.94166643
-101.35833416,18.94166643
-101.35000083,18.94166643
-101.35000083,18.94999976
-101.34166749,18.94999976
-101.34166749,18.94166643
-101.33333416,18.94166643
-101.32500083,18.94166643
-101.31666749,18.94166643
-101.30833416,18.94166643
-101.30000083,18.94166643
-101.30000083,18.94999976
-101.29166749,18.94999976
-101.28333416,18.94999976
-101.28333416,18.94166643
-101.29166749,18.94166643
-101.29166749,18.9333331
-101.29166749,18.92499976
-101.30000083,18.92499976
-101.30000083,18.9333331
-101.30833416,18.9333331
-101.31666749,18.9333331
-101.32500083,18.9333331
-101.33333416,18.9333331
-101.33333416,18.92499976
</coordinates>
</LinearRing>
</outerBoundaryIs>
</Polygon>
<Polygon>
<outerBoundaryIs>
<LinearRing>
<coordinates>
-101.1166675,19.01666643
-101.10833417,19.01666643
-101.10833417,19.00833309
-101.1166675,19.00833309
-101.1166675,19.01666643
</coordinates>
</LinearRing>
</outerBoundaryIs>
</Polygon>
<Polygon>
<outerBoundaryIs>
<LinearRing>
<coordinates>
-101.08333417,19.02499976
-101.07500084,19.02499976
-101.07500084,19.01666643
-101.08333417,19.01666643
-101.0916675,19.01666643
-101.0916675,19.02499976
-101.08333417,19.02499976
</coordinates>
</LinearRing>
</outerBoundaryIs>
</Polygon>
<Polygon>
<outerBoundaryIs>
<LinearRing>
<coordinates>
-101.10000084,19.02499976
-101.10000084,19.01666643
-101.10833417,19.01666643
-101.10833417,19.02499976
-101.10833417,19.03333309
-101.10000084,19.03333309
-101.10000084,19.02499976
</coordinates>
</LinearRing>
</outerBoundaryIs>
</Polygon>
<Polygon>
<outerBoundaryIs>
<LinearRing>
<coordinates>
-101.12500083,19.02499976
-101.1166675,19.02499976
-101.1166675,19.01666643
-101.12500083,19.01666643
-101.13333417,19.01666643
-101.13333417,19.02499976
-101.13333417,19.03333309
-101.12500083,19.03333309
-101.12500083,19.02499976
</coordinates>
</LinearRing>
</outerBoundaryIs>
</Polygon>
<Polygon>
<outerBoundaryIs>
<LinearRing>
<coordinates>
-101.82500081,19.03333309
-101.81666747,19.03333309
-101.81666747,19.02499976
-101.82500081,19.02499976
-101.83333414,19.02499976
-101.83333414,19.03333309
-101.82500081,19.03333309
</coordinates>
</LinearRing>
</outerBoundaryIs>
</Polygon>
<Polygon>
<outerBoundaryIs>
<LinearRing>
<coordinates>
-100.93333418,19.03333309
-100.92500084,19.03333309
-100.92500084,19.02499976
-100.93333418,19.02499976
-100.93333418,19.03333309
</coordinates>
</LinearRing>
</outerBoundaryIs>
</Polygon>
<Polygon>
<outerBoundaryIs>
<LinearRing>
<coordinates>
-100.90833418,19.09166642
-100.90000084,19.09166642
-100.90000084,19.08333309
-100.90833418,19.08333309
-100.90833418,19.09166642
</coordinates>
</LinearRing>
</outerBoundaryIs>
</Polygon>
<Polygon>
<outerBoundaryIs>
<LinearRing>
<coordinates>
-101.48333415,19.09166642
-101.47500082,19.09166642
-101.47500082,19.08333309
-101.48333415,19.08333309
-101.48333415,19.09166642
</coordinates>
</LinearRing>
</outerBoundaryIs>
</Polygon>
<Polygon>
<outerBoundaryIs>
<LinearRing>
<coordinates>
-101.55833415,19.06666642
-101.55000082,19.06666642
-101.55000082,19.05833309
-101.55833415,19.05833309
-101.55833415,19.06666642
</coordinates>
</LinearRing>
</outerBoundaryIs>
</Polygon>
<Polygon>
<outerBoundaryIs>
<LinearRing>
<coordinates>
-100.89166751,19.07499976
-100.88333418,19.07499976
-100.88333418,19.06666642
-100.89166751,19.06666642
-100.89166751,19.07499976
</coordinates>
</LinearRing>
</outerBoundaryIs>
</Polygon>
<Polygon>
<outerBoundaryIs>
<LinearRing>
<coordinates>
-101.69166748,19.07499976
-101.69166748,19.06666642
-101.70000081,19.06666642
-101.70833414,19.06666642
-101.70833414,19.07499976
-101.70833414,19.08333309
-101.70000081,19.08333309
-101.70000081,19.09166642
-101.69166748,19.09166642
-101.69166748,19.08333309
-101.69166748,19.07499976
</coordinates>
</LinearRing>
</outerBoundaryIs>
</Polygon>
<Polygon>
<outerBoundaryIs>
<LinearRing>
<coordinates>
-101.0666675,19.04999976
-101.05833417,19.04999976
-101.05833417,19.04166643
-101.0666675,19.04166643
-101.0666675,19.04999976
</coordinates>
</LinearRing>
</outerBoundaryIs>
</Polygon>
<Polygon>
<outerBoundaryIs>
<LinearRing>
<coordinates>
-101.36666749,19.03333309
-101.36666749,19.02499976
-101.37500082,19.02499976
-101.37500082,19.03333309
-101.37500082,19.04166643
-101.36666749,19.04166643
-101.36666749,19.03333309
</coordinates>
</LinearRing>
</outerBoundaryIs>
</Polygon>
<Polygon>
<outerBoundaryIs>
<LinearRing>
<coordinates>
-101.00000084,19.01666643
-101.00000084,19.00833309
-101.00833417,19.00833309
-101.00833417,19.01666643
-101.01666751,19.01666643
-101.01666751,19.02499976
-101.01666751,19.03333309
-101.00833417,19.03333309
-101.00000084,19.03333309
-101.00000084,19.04166643
-100.99166751,19.04166643
-100.99166751,19.03333309
-100.99166751,19.02499976
-101.00000084,19.02499976
-101.00000084,19.01666643
</coordinates>
</LinearRing>
</outerBoundaryIs>
</Polygon>
<Polygon>
<outerBoundaryIs>
<LinearRing>
<coordinates>
-101.25000083,19.02499976
-101.25833416,19.02499976
-101.2666675,19.02499976
-101.2666675,19.03333309
-101.25833416,19.03333309
-101.25833416,19.04166643
-101.2666675,19.04166643
-101.2666675,19.04999976
-101.2666675,19.05833309
-101.2666675,19.06666642
-101.2666675,19.07499976
-101.27500083,19.07499976
-101.27500083,19.08333309
-101.2666675,19.08333309
-101.25833416,19.08333309
-101.25833416,19.07499976
-101.25833416,19.06666642
-101.25833416,19.05833309
-101.25833416,19.04999976
-101.25000083,19.04999976
-101.25000083,19.04166643
-101.25000083,19.03333309
-101.2416675,19.03333309
-101.2416675,19.02499976
-101.25000083,19.02499976
</coordinates>
</LinearRing>
</outerBoundaryIs>
</Polygon>
<Polygon>
<outerBoundaryIs>
<LinearRing>
<coordinates>
-101.77500081,19.04166643
-101.76666748,19.04166643
-101.76666748,19.03333309
-101.77500081,19.03333309
-101.77500081,19.04166643
</coordinates>
</LinearRing>
</outerBoundaryIs>
</Polygon>
<Polygon>
<outerBoundaryIs>
<LinearRing>
<coordinates>
-101.23333416,19.04999976
-101.22500083,19.04999976
-101.22500083,19.04166643
-101.23333416,19.04166643
-101.23333416,19.04999976
</coordinates>
</LinearRing>
</outerBoundaryIs>
</Polygon>
<Polygon>
<outerBoundaryIs>
<LinearRing>
<coordinates>
-101.1666675,19.04999976
-101.15833417,19.04999976
-101.15833417,19.04166643
-101.1666675,19.04166643
-101.1666675,19.04999976
</coordinates>
</LinearRing>
</outerBoundaryIs>
</Polygon>
<Polygon>
<outerBoundaryIs>
<LinearRing>
<coordinates>
-101.75833414,18.99999976
-101.75000081,18.99999976
-101.75000081,18.99166643
-101.75833414,18.99166643
-101.75833414,18.99999976
</coordinates>
</LinearRing>
</outerBoundaryIs>
</Polygon>
<Polygon>
<outerBoundaryIs>
<LinearRing>
<coordinates>
-101.1166675,18.99999976
-101.10833417,18.99999976
-101.10833417,18.99166643
-101.1166675,18.99166643
-101.12500083,18.99166643
-101.13333417,18.99166643
-101.13333417,18.99999976
-101.13333417,19.00833309
-101.12500083,19.00833309
-101.1166675,19.00833309
-101.1166675,18.99999976
</coordinates>
</LinearRing>
</outerBoundaryIs>
</Polygon>
<Polygon>
<outerBoundaryIs>
<LinearRing>
<coordinates>
-101.30000083,18.99999976
-101.30000083,18.99166643
-101.30833416,18.99166643
-101.30833416,18.99999976
-101.30833416,19.00833309
-101.30000083,19.00833309
-101.30000083,18.99999976
</coordinates>
</LinearRing>
</outerBoundaryIs>
</Polygon>
<Polygon>
<outerBoundaryIs>
<LinearRing>
<coordinates>
-101.27500083,18.99999976
-101.2666675,18.99999976
-101.25833416,18.99999976
-101.25833416,18.99166643
-101.2666675,18.99166643
-101.27500083,18.99166643
-101.27500083,18.99999976
</coordinates>
</LinearRing>
</outerBoundaryIs>
</Polygon>
<Polygon>
<outerBoundaryIs>
<LinearRing>
<coordinates>
-101.2416675,18.99999976
-101.2416675,18.99166643
-101.25000083,18.99166643
-101.25000083,18.99999976
-101.25833416,18.99999976
-101.25833416,19.00833309
-101.25000083,19.00833309
-101.25000083,19.01666643
-101.2416675,19.01666643
-101.2416675,19.02499976
-101.23333416,19.02499976
-101.23333416,19.03333309
-101.22500083,19.03333309
-101.22500083,19.02499976
-101.2166675,19.02499976
-101.20833416,19.02499976
-101.20833416,19.01666643
-101.2166675,19.01666643
-101.22500083,19.01666643
-101.22500083,19.00833309
-101.23333416,19.00833309
-101.23333416,18.99999976
-101.2416675,18.99999976
</coordinates>
</LinearRing>
</outerBoundaryIs>
</Polygon>
<Polygon>
<outerBoundaryIs>
<LinearRing>
<coordinates>
-101.22500083,18.99999976
-101.2166675,18.99999976
-101.2166675,18.99166643
-101.22500083,18.99166643
-101.22500083,18.99999976
</coordinates>
</LinearRing>
</outerBoundaryIs>
</Polygon>
<Polygon>
<outerBoundaryIs>
<LinearRing>
<coordinates>
-101.35833416,18.98333309
-101.35833416,18.97499976
-101.36666749,18.97499976
-101.36666749,18.98333309
-101.37500082,18.98333309
-101.37500082,18.99166643
-101.37500082,18.99999976
-101.36666749,18.99999976
-101.35833416,18.99999976
-101.35833416,18.99166643
-101.35833416,18.98333309
</coordinates>
</LinearRing>
</outerBoundaryIs>
</Polygon>
<Polygon>
<outerBoundaryIs>
<LinearRing>
<coordinates>
-101.49166749,18.99166643
-101.48333415,18.99166643
-101.48333415,18.98333309
-101.49166749,18.98333309
-101.49166749,18.99166643
</coordinates>
</LinearRing>
</outerBoundaryIs>
</Polygon>
<Polygon>
<outerBoundaryIs>
<LinearRing>
<coordinates>
-100.94166751,18.99166643
-100.93333418,18.99166643
-100.93333418,18.98333309
-100.94166751,18.98333309
-100.94166751,18.99166643
</coordinates>
</LinearRing>
</outerBoundaryIs>
</Polygon>
<Polygon>
<outerBoundaryIs>
<LinearRing>
<coordinates>
-101.1916675,18.99166643
-101.18333417,18.99166643
-101.18333417,18.98333309
-101.1916675,18.98333309
-101.1916675,18.99166643
</coordinates>
</LinearRing>
</outerBoundaryIs>
</Polygon>
<Polygon>
<outerBoundaryIs>
<LinearRing>
<coordinates>
-101.17500083,18.96666643
-101.17500083,18.9583331
-101.18333417,18.9583331
-101.18333417,18.96666643
-101.1916675,18.96666643
-101.20000083,18.96666643
-101.20000083,18.97499976
-101.20000083,18.98333309
-101.1916675,18.98333309
-101.1916675,18.97499976
-101.18333417,18.97499976
-101.18333417,18.98333309
-101.17500083,18.98333309
-101.17500083,18.97499976
-101.1666675,18.97499976
-101.15833417,18.97499976
-101.15833417,18.98333309
-101.15833417,18.99166643
-101.15833417,18.99999976
-101.15000083,18.99999976
-101.15000083,18.99166643
-101.15000083,18.98333309
-101.15000083,18.97499976
-101.15000083,18.96666643
-101.15833417,18.96666643
-101.1666675,18.96666643
-101.17500083,18.96666643
</coordinates>
</LinearRing>
</outerBoundaryIs>
</Polygon>
<Polygon>
<outerBoundaryIs>
<LinearRing>
<coordinates>
-101.45000082,18.96666643
-101.45000082,18.9583331
-101.45833415,18.9583331
-101.46666749,18.9583331
-101.46666749,18.94999976
-101.47500082,18.94999976
-101.48333415,18.94999976
-101.48333415,18.9583331
-101.47500082,18.9583331
-101.47500082,18.96666643
-101.46666749,18.96666643
-101.46666749,18.97499976
-101.46666749,18.98333309
-101.47500082,18.98333309
-101.47500082,18.99166643
-101.48333415,18.99166643
-101.48333415,18.99999976
-101.47500082,18.99999976
-101.47500082,19.00833309
-101.46666749,19.00833309
-101.45833415,19.00833309
-101.45833415,19.01666643
-101.45833415,19.02499976
-101.45833415,19.03333309
-101.45000082,19.03333309
-101.44166749,19.03333309
-101.44166749,19.04166643
-101.44166749,19.04999976
-101.45000082,19.04999976
-101.45000082,19.05833309
-101.45000082,19.06666642
-101.45000082,19.07499976
-101.45833415,19.07499976
-101.45833415,19.08333309
-101.45000082,19.08333309
-101.44166749,19.08333309
-101.44166749,19.07499976
-101.44166749,19.06666642
-101.43333416,19.06666642
-101.43333416,19.05833309
-101.42500082,19.05833309
-101.42500082,19.06666642
-101.41666749,19.06666642
-101.41666749,19.05833309
-101.41666749,19.04999976
-101.41666749,19.04166643
-101.41666749,19.03333309
-101.41666749,19.02499976
-101.41666749,19.01666643
-101.40833416,19.01666643
-101.40833416,19.00833309
-101.40833416,18.99999976
-101.40000082,18.99999976
-101.40000082,18.99166643
-101.40833416,18.99166643
-101.40833416,18.98333309
-101.41666749,18.98333309
-101.42500082,18.98333309
-101.43333416,18.98333309
-101.43333416,18.99166643
-101.44166749,18.99166643
-101.45000082,18.99166643
-101.45000082,18.98333309
-101.45000082,18.97499976
-101.45000082,18.96666643
</coordinates>
</LinearRing>
</outerBoundaryIs>
</Polygon>
<Polygon>
<outerBoundaryIs>
<LinearRing>
<coordinates>
-101.78333414,18.94999976
-101.79166747,18.94999976
-101.79166747,18.9583331
-101.79166747,18.96666643
-101.78333414,18.96666643
-101.78333414,18.9583331
-101.77500081,18.9583331
-101.76666748,18.9583331
-101.76666748,18.96666643
-101.76666748,18.97499976
-101.75833414,18.97499976
-101.75833414,18.96666643
-101.75000081,18.96666643
-101.74166748,18.96666643
-101.74166748,18.97499976
-101.74166748,18.98333309
-101.74166748,18.99166643
-101.73333414,18.99166643
-101.73333414,18.99999976
-101.74166748,18.99999976
-101.74166748,19.00833309
-101.75000081,19.00833309
-101.75833414,19.00833309
-101.75833414,19.01666643
-101.75000081,19.01666643
-101.74166748,19.01666643
-101.74166748,19.02499976
-101.75000081,19.02499976
-101.75833414,19.02499976
-101.76666748,19.02499976
-101.76666748,19.03333309
-101.75833414,19.03333309
-101.75833414,19.04166643
-101.75000081,19.04166643
-101.75000081,19.04999976
-101.74166748,19.04999976
-101.74166748,19.05833309
-101.73333414,19.05833309
-101.73333414,19.06666642
-101.72500081,19.06666642
-101.72500081,19.07499976
-101.71666748,19.07499976
-101.71666748,19.06666642
-101.71666748,19.05833309
-101.71666748,19.04999976
-101.70833414,19.04999976
-101.70000081,19.04999976
-101.70000081,19.04166643
-101.70000081,19.03333309
-101.70833414,19.03333309
-101.70833414,19.02499976
-101.70000081,19.02499976
-101.69166748,19.02499976
-101.68333415,19.02499976
-101.68333415,19.01666643
-101.69166748,19.01666643
-101.69166748,19.00833309
-101.69166748,18.99999976
-101.70000081,18.99999976
-101.70000081,18.99166643
-101.70000081,18.98333309
-101.70833414,18.98333309
-101.70833414,18.97499976
-101.71666748,18.97499976
-101.71666748,18.96666643
-101.72500081,18.96666643
-101.72500081,18.9583331
-101.73333414,18.9583331
-101.74166748,18.9583331
-101.75000081,18.9583331
-101.75833414,18.9583331
-101.75833414,18.94999976
-101.76666748,18.94999976
-101.77500081,18.94999976
-101.78333414,18.94999976
</coordinates>
</LinearRing>
</outerBoundaryIs>
</Polygon>
<Polygon>
<outerBoundaryIs>
<LinearRing>
<coordinates>
-100.94166751,18.89166643
-100.94166751,18.8833331
-100.95000084,18.8833331
-100.95833417,18.8833331
-100.96666751,18.8833331
-100.96666751,18.89166643
-100.95833417,18.89166643
-100.95833417,18.89999976
-100.96666751,18.89999976
-100.96666751,18.9083331
-100.96666751,18.91666643
-100.96666751,18.92499976
-100.97500084,18.92499976
-100.98333417,18.92499976
-100.99166751,18.92499976
-100.99166751,18.9333331
-100.99166751,18.94166643
-100.99166751,18.94999976
-101.00000084,18.94999976
-101.00000084,18.9583331
-100.99166751,18.9583331
-100.98333417,18.9583331
-100.98333417,18.96666643
-100.99166751,18.96666643
-101.00000084,18.96666643
-101.00833417,18.96666643
-101.01666751,18.96666643
-101.02500084,18.96666643
-101.03333417,18.96666643
-101.0416675,18.96666643
-101.0416675,18.9583331
-101.0416675,18.94999976
-101.0416675,18.94166643
-101.05000084,18.94166643
-101.05000084,18.94999976
-101.05833417,18.94999976
-101.05833417,18.9583331
-101.05000084,18.9583331
-101.05000084,18.96666643
-101.05833417,18.96666643
-101.05833417,18.97499976
-101.05000084,18.97499976
-101.05000084,18.98333309
-101.0416675,18.98333309
-101.0416675,18.99166643
-101.03333417,18.99166643
-101.03333417,18.99999976
-101.02500084,18.99999976
-101.02500084,18.99166643
-101.02500084,18.98333309
-101.01666751,18.98333309
-101.00833417,18.98333309
-101.00833417,18.97499976
-101.00000084,18.97499976
-100.99166751,18.97499976
-100.99166751,18.98333309
-100.99166751,18.99166643
-100.98333417,18.99166643
-100.98333417,18.98333309
-100.98333417,18.97499976
-100.97500084,18.97499976
-100.97500084,18.96666643
-100.96666751,18.96666643
-100.95833417,18.96666643
-100.95833417,18.97499976
-100.95000084,18.97499976
-100.95000084,18.98333309
-100.94166751,18.98333309
-100.94166751,18.97499976
-100.94166751,18.96666643
-100.95000084,18.96666643
-100.95000084,18.9583331
-100.94166751,18.9583331
-100.94166751,18.94999976
-100.94166751,18.94166643
-100.94166751,18.9333331
-100.94166751,18.92499976
-100.95000084,18.92499976
-100.95833417,18.92499976
-100.95833417,18.91666643
-100.95000084,18.91666643
-100.94166751,18.91666643
-100.94166751,18.9083331
-100.93333418,18.9083331
-100.93333418,18.89999976
-100.94166751,18.89999976
-100.94166751,18.89166643
</coordinates>
</LinearRing>
</outerBoundaryIs>
<innerBoundaryIs>
<LinearRing>
<coordinates>
-100.97500084,18.9333331
-100.96666751,18.9333331
-100.96666751,18.94166643
-100.97500084,18.94166643
-100.97500084,18.9333331
</coordinates>
</LinearRing>
</innerBoundaryIs>
<innerBoundaryIs>
<LinearRing>
<coordinates>
-100.97500084,18.94166643
-100.97500084,18.94999976
-100.98333417,18.94999976
-100.98333417,18.94166643
-100.97500084,18.94166643
</coordinates>
</LinearRing>
</innerBoundaryIs>
</Polygon>
<Polygon>
<outerBoundaryIs>
<LinearRing>
<coordinates>
-101.27500083,19.00833309
-101.27500083,18.99999976
-101.28333416,18.99999976
-101.28333416,19.00833309
-101.28333416,19.01666643
-101.27500083,19.01666643
-101.27500083,19.00833309
</coordinates>
</LinearRing>
</outerBoundaryIs>
</Polygon>
<Polygon>
<outerBoundaryIs>
<LinearRing>
<coordinates>
-101.37500082,19.00833309
-101.37500082,18.99999976
-101.38333416,18.99999976
-101.38333416,19.00833309
-101.38333416,19.01666643
-101.37500082,19.01666643
-101.37500082,19.00833309
</coordinates>
</LinearRing>
</outerBoundaryIs>
</Polygon>
<Polygon>
<outerBoundaryIs>
<LinearRing>
<coordinates>
-100.98333417,19.00833309
-100.98333417,18.99999976
-100.99166751,18.99999976
-101.00000084,18.99999976
-101.00000084,19.00833309
-100.99166751,19.00833309
-100.99166751,19.01666643
-100.98333417,19.01666643
-100.97500084,19.01666643
-100.97500084,19.00833309
-100.98333417,19.00833309
</coordinates>
</LinearRing>
</outerBoundaryIs>
</Polygon>
<Polygon>
<outerBoundaryIs>
<LinearRing>
<coordinates>
-101.35833416,19.12499976
-101.35000083,19.12499976
-101.34166749,19.12499976
-101.34166749,19.11666642
-101.35000083,19.11666642
-101.35833416,19.11666642
-101.35833416,19.12499976
</coordinates>
</LinearRing>
</outerBoundaryIs>
</Polygon>
<Polygon>
<outerBoundaryIs>
<LinearRing>
<coordinates>
-100.63333419,19.17499975
-100.62500085,19.17499975
-100.62500085,19.16666642
-100.63333419,19.16666642
-100.64166752,19.16666642
-100.64166752,19.17499975
-100.63333419,19.17499975
</coordinates>
</LinearRing>
</outerBoundaryIs>
</Polygon>
<Polygon>
<outerBoundaryIs>
<LinearRing>
<coordinates>
-100.57500086,19.16666642
-100.56666752,19.16666642
-100.56666752,19.15833309
-100.57500086,19.15833309
-100.57500086,19.16666642
</coordinates>
</LinearRing>
</outerBoundaryIs>
</Polygon>
<Polygon>
<outerBoundaryIs>
<LinearRing>
<coordinates>
-100.45833419,19.16666642
-100.45000086,19.16666642
-100.45000086,19.15833309
-100.45833419,19.15833309
-100.45833419,19.16666642
</coordinates>
</LinearRing>
</outerBoundaryIs>
</Polygon>
<Polygon>
<outerBoundaryIs>
<LinearRing>
<coordinates>
-102.22500079,19.19166642
-102.22500079,19.18333309
-102.23333412,19.18333309
-102.23333412,19.19166642
-102.24166746,19.19166642
-102.24166746,19.18333309
-102.25000079,19.18333309
-102.25000079,19.19166642
-102.25000079,19.19999975
-102.25833412,19.19999975
-102.25833412,19.20833309
-102.25000079,19.20833309
-102.24166746,19.20833309
-102.24166746,19.21666642
-102.23333412,19.21666642
-102.22500079,19.21666642
-102.21666746,19.21666642
-102.20833412,19.21666642
-102.20833412,19.20833309
-102.20833412,19.19999975
-102.21666746,19.19999975
-102.22500079,19.19999975
-102.22500079,19.19166642
</coordinates>
</LinearRing>
</outerBoundaryIs>
</Polygon>
<Polygon>
<outerBoundaryIs>
<LinearRing>
<coordinates>
-102.27500079,19.19999975
-102.26666746,19.19999975
-102.25833412,19.19999975
-102.25833412,19.19166642
-102.26666746,19.19166642
-102.27500079,19.19166642
-102.27500079,19.19999975
</coordinates>
</LinearRing>
</outerBoundaryIs>
</Polygon>
<Polygon>
<outerBoundaryIs>
<LinearRing>
<coordinates>
-101.28333416,19.12499976
-101.28333416,19.11666642
-101.29166749,19.11666642
-101.29166749,19.12499976
-101.29166749,19.13333309
-101.28333416,19.13333309
-101.28333416,19.12499976
</coordinates>
</LinearRing>
</outerBoundaryIs>
</Polygon>
<Polygon>
<outerBoundaryIs>
<LinearRing>
<coordinates>
-101.42500082,19.14166642
-101.41666749,19.14166642
-101.41666749,19.13333309
-101.42500082,19.13333309
-101.42500082,19.14166642
</coordinates>
</LinearRing>
</outerBoundaryIs>
</Polygon>
<Polygon>
<outerBoundaryIs>
<LinearRing>
<coordinates>
-101.47500082,19.14166642
-101.46666749,19.14166642
-101.46666749,19.13333309
-101.47500082,19.13333309
-101.48333415,19.13333309
-101.48333415,19.14166642
-101.47500082,19.14166642
</coordinates>
</LinearRing>
</outerBoundaryIs>
</Polygon>
<Polygon>
<outerBoundaryIs>
<LinearRing>
<coordinates>
-101.30000083,19.14166642
-101.30000083,19.13333309
-101.30833416,19.13333309
-101.30833416,19.14166642
-101.30833416,19.14999975
-101.30000083,19.14999975
-101.30000083,19.14166642
</coordinates>
</LinearRing>
</outerBoundaryIs>
</Polygon>
<Polygon>
<outerBoundaryIs>
<LinearRing>
<coordinates>
-100.63333419,19.14999975
-100.62500085,19.14999975
-100.62500085,19.14166642
-100.63333419,19.14166642
-100.63333419,19.14999975
</coordinates>
</LinearRing>
</outerBoundaryIs>
</Polygon>
<Polygon>
<outerBoundaryIs>
<LinearRing>
<coordinates>
-102.45833411,19.37499975
-102.45000078,19.37499975
-102.45000078,19.36666641
-102.45833411,19.36666641
-102.45833411,19.37499975
</coordinates>
</LinearRing>
</outerBoundaryIs>
</Polygon>
<Polygon>
<outerBoundaryIs>
<LinearRing>
<coordinates>
-102.45000078,19.33333308
-102.44166745,19.33333308
-102.44166745,19.32499975
-102.45000078,19.32499975
-102.45000078,19.33333308
</coordinates>
</LinearRing>
</outerBoundaryIs>
</Polygon>
<Polygon>
<outerBoundaryIs>
<LinearRing>
<coordinates>
-102.7083341,19.31666641
-102.71666744,19.31666641
-102.72500077,19.31666641
-102.72500077,19.32499975
-102.7333341,19.32499975
-102.74166744,19.32499975
-102.75000077,19.32499975
-102.75000077,19.33333308
-102.74166744,19.33333308
-102.7333341,19.33333308
-102.7333341,19.34166641
-102.72500077,19.34166641
-102.72500077,19.33333308
-102.71666744,19.33333308
-102.7083341,19.33333308
-102.7083341,19.32499975
-102.70000077,19.32499975
-102.70000077,19.31666641
-102.7083341,19.31666641
</coordinates>
</LinearRing>
</outerBoundaryIs>
</Polygon>
<Polygon>
<outerBoundaryIs>
<LinearRing>
<coordinates>
-101.2416675,19.10833309
-101.2416675,19.09999976
-101.25000083,19.09999976
-101.25000083,19.10833309
-101.25833416,19.10833309
-101.25833416,19.11666642
-101.25833416,19.12499976
-101.25833416,19.13333309
-101.25000083,19.13333309
-101.25000083,19.12499976
-101.2416675,19.12499976
-101.23333416,19.12499976
-101.22500083,19.12499976
-101.2166675,19.12499976
-101.20833416,19.12499976
-101.20000083,19.12499976
-101.20000083,19.11666642
-101.20000083,19.10833309
-101.1916675,19.10833309
-101.1916675,19.11666642
-101.18333417,19.11666642
-101.18333417,19.10833309
-101.18333417,19.09999976
-101.17500083,19.09999976
-101.17500083,19.09166642
-101.1666675,19.09166642
-101.15833417,19.09166642
-101.15833417,19.08333309
-101.15833417,19.07499976
-101.15000083,19.07499976
-101.15000083,19.06666642
-101.1416675,19.06666642
-101.1416675,19.05833309
-101.13333417,19.05833309
-101.12500083,19.05833309
-101.12500083,19.04999976
-101.1166675,19.04999976
-101.1166675,19.05833309
-101.10833417,19.05833309
-101.10833417,19.06666642
-101.1166675,19.06666642
-101.12500083,19.06666642
-101.12500083,19.07499976
-101.12500083,19.08333309
-101.13333417,19.08333309
-101.13333417,19.09166642
-101.1416675,19.09166642
-101.1416675,19.09999976
-101.15000083,19.09999976
-101.15000083,19.10833309
-101.1416675,19.10833309
-101.13333417,19.10833309
-101.12500083,19.10833309
-101.1166675,19.10833309
-101.10833417,19.10833309
-101.10000084,19.10833309
-101.0916675,19.10833309
-101.08333417,19.10833309
-101.07500084,19.10833309
-101.07500084,19.09999976
-101.0666675,19.09999976
-101.0666675,19.09166642
-101.0666675,19.08333309
-101.0666675,19.07499976
-101.07500084,19.07499976
-101.08333417,19.07499976
-101.0916675,19.07499976
-101.0916675,19.06666642
-101.08333417,19.06666642
-101.08333417,19.05833309
-101.08333417,19.04999976
-101.0916675,19.04999976
-101.0916675,19.04166643
-101.10000084,19.04166643
-101.10833417,19.04166643
-101.1166675,19.04166643
-101.1166675,19.03333309
-101.12500083,19.03333309
-101.12500083,19.04166643
-101.13333417,19.04166643
-101.1416675,19.04166643
-101.1416675,19.04999976
-101.15000083,19.04999976
-101.15000083,19.05833309
-101.15833417,19.05833309
-101.15833417,19.06666642
-101.1666675,19.06666642
-101.1666675,19.05833309
-101.1666675,19.04999976
-101.17500083,19.04999976
-101.17500083,19.05833309
-101.17500083,19.06666642
-101.18333417,19.06666642
-101.18333417,19.07499976
-101.1916675,19.07499976
-101.20000083,19.07499976
-101.20000083,19.08333309
-101.20833416,19.08333309
-101.20833416,19.07499976
-101.2166675,19.07499976
-101.2166675,19.08333309
-101.22500083,19.08333309
-101.22500083,19.09166642
-101.23333416,19.09166642
-101.23333416,19.09999976
-101.23333416,19.10833309
-101.2416675,19.10833309
</coordinates>
</LinearRing>
</outerBoundaryIs>
<innerBoundaryIs>
<LinearRing>
<coordinates>
-101.0916675,19.04999976
-101.0916675,19.05833309
-101.10000084,19.05833309
-101.10000084,19.04999976
-101.0916675,19.04999976
</coordinates>
</LinearRing>
</innerBoundaryIs>
</Polygon>
<Polygon>
<outerBoundaryIs>
<LinearRing>
<coordinates>
-100.85000085,19.07499976
-100.85000085,19.06666642
-100.85833418,19.06666642
-100.85833418,19.07499976
-100.85833418,19.08333309
-100.86666751,19.08333309
-100.86666751,19.09166642
-100.87500084,19.09166642
-100.87500084,19.09999976
-100.87500084,19.10833309
-100.86666751,19.10833309
-100.86666751,19.11666642
-100.85833418,19.11666642
-100.85000085,19.11666642
-100.84166751,19.11666642
-100.83333418,19.11666642
-100.83333418,19.12499976
-100.82500085,19.12499976
-100.82500085,19.13333309
-100.81666751,19.13333309
-100.81666751,19.14166642
-100.80833418,19.14166642
-100.80833418,19.14999975
-100.80000085,19.14999975
-100.80000085,19.15833309
-100.79166751,19.15833309
-100.78333418,19.15833309
-100.78333418,19.14999975
-100.78333418,19.14166642
-100.78333418,19.13333309
-100.78333418,19.12499976
-100.78333418,19.11666642
-100.77500085,19.11666642
-100.77500085,19.12499976
-100.77500085,19.13333309
-100.77500085,19.14166642
-100.77500085,19.14999975
-100.77500085,19.15833309
-100.76666752,19.15833309
-100.75833418,19.15833309
-100.75833418,19.16666642
-100.75000085,19.16666642
-100.74166752,19.16666642
-100.73333418,19.16666642
-100.72500085,19.16666642
-100.71666752,19.16666642
-100.70833418,19.16666642
-100.70000085,19.16666642
-100.69166752,19.16666642
-100.68333419,19.16666642
-100.67500085,19.16666642
-100.67500085,19.17499975
-100.66666752,19.17499975
-100.65833419,19.17499975
-100.65000085,19.17499975
-100.65000085,19.16666642
-100.65000085,19.15833309
-100.65000085,19.14999975
-100.64166752,19.14999975
-100.64166752,19.14166642
-100.64166752,19.13333309
-100.65000085,19.13333309
-100.65000085,19.12499976
-100.64166752,19.12499976
-100.64166752,19.11666642
-100.63333419,19.11666642
-100.62500085,19.11666642
-100.61666752,19.11666642
-100.60833419,19.11666642
-100.60833419,19.12499976
-100.61666752,19.12499976
-100.61666752,19.13333309
-100.62500085,19.13333309
-100.62500085,19.14166642
-100.61666752,19.14166642
-100.60833419,19.14166642
-100.60000086,19.14166642
-100.60000086,19.14999975
-100.60000086,19.15833309
-100.60000086,19.16666642
-100.59166752,19.16666642
-100.58333419,19.16666642
-100.58333419,19.15833309
-100.57500086,19.15833309
-100.57500086,19.14999975
-100.56666752,19.14999975
-100.55833419,19.14999975
-100.55833419,19.14166642
-100.55000086,19.14166642
-100.54166752,19.14166642
-100.53333419,19.14166642
-100.53333419,19.14999975
-100.52500086,19.14999975
-100.52500086,19.14166642
-100.51666753,19.14166642
-100.51666753,19.14999975
-100.50833419,19.14999975
-100.50000086,19.14999975
-100.49166753,19.14999975
-100.49166753,19.14166642
-100.48333419,19.14166642
-100.48333419,19.13333309
-100.48333419,19.12499976
-100.47500086,19.12499976
-100.47500086,19.11666642
-100.47500086,19.10833309
-100.46666753,19.10833309
-100.46666753,19.09999976
-100.47500086,19.09999976
-100.47500086,19.09166642
-100.46666753,19.09166642
-100.45833419,19.09166642
-100.45000086,19.09166642
-100.44166753,19.09166642
-100.44166753,19.09999976
-100.4333342,19.09999976
-100.4333342,19.10833309
-100.44166753,19.10833309
-100.44166753,19.11666642
-100.45000086,19.11666642
-100.45000086,19.12499976
-100.45833419,19.12499976
-100.45833419,19.13333309
-100.45000086,19.13333309
-100.45000086,19.14166642
-100.45000086,19.14999975
-100.45000086,19.15833309
-100.44166753,19.15833309
-100.44166753,19.16666642
-100.4333342,19.16666642
-100.4333342,19.15833309
-100.42500086,19.15833309
-100.42500086,19.16666642
-100.41666753,19.16666642
-100.4083342,19.16666642
-100.4083342,19.15833309
-100.40000086,19.15833309
-100.39166753,19.15833309
-100.3833342,19.15833309
-100.37500086,19.15833309
-100.36666753,19.15833309
-100.3583342,19.15833309
-100.3583342,19.14999975
-100.35000087,19.14999975
-100.34166753,19.14999975
-100.34166753,19.14166642
-100.3333342,19.14166642
-100.3333342,19.13333309
-100.34166753,19.13333309
-100.34166753,19.12499976
-100.3333342,19.12499976
-100.32500087,19.12499976
-100.32500087,19.11666642
-100.32500087,19.10833309
-100.31666753,19.10833309
-100.31666753,19.11666642
-100.3083342,19.11666642
-100.3083342,19.12499976
-100.30000087,19.12499976
-100.30000087,19.11666642
-100.30000087,19.10833309
-100.29166753,19.10833309
-100.29166753,19.09999976
-100.29166753,19.09166642
-100.2833342,19.09166642
-100.2833342,19.08333309
-100.2833342,19.07499976
-100.27500087,19.07499976
-100.27500087,19.06666642
-100.27500087,19.05833309
-100.27500087,19.04999976
-100.27500087,19.04166643
-100.27500087,19.03333309
-100.27500087,19.02499976
-100.27500087,19.01666643
-100.27500087,19.00833309
-100.27500087,18.99999976
-100.27500087,18.99166643
-100.27500087,18.98333309
-100.27500087,18.97499976
-100.27500087,18.96666643
-100.27500087,18.9583331
-100.27500087,18.94999976
-100.27500087,18.94166643
-100.2833342,18.94166643
-100.29166753,18.94166643
-100.30000087,18.94166643
-100.30000087,18.94999976
-100.3083342,18.94999976
-100.31666753,18.94999976
-100.31666753,18.9583331
-100.3083342,18.9583331
-100.30000087,18.9583331
-100.30000087,18.96666643
-100.3083342,18.96666643
-100.31666753,18.96666643
-100.31666753,18.97499976
-100.32500087,18.97499976
-100.32500087,18.98333309
-100.32500087,18.99166643
-100.32500087,18.99999976
-100.3333342,18.99999976
-100.3333342,19.00833309
-100.3333342,19.01666643
-100.3333342,19.02499976
-100.3333342,19.03333309
-100.34166753,19.03333309
-100.34166753,19.02499976
-100.34166753,19.01666643
-100.34166753,19.00833309
-100.34166753,18.99999976
-100.34166753,18.99166643
-100.34166753,18.98333309
-100.34166753,18.97499976
-100.34166753,18.96666643
-100.34166753,18.9583331
-100.34166753,18.94999976
-100.35000087,18.94999976
-100.3583342,18.94999976
-100.3583342,18.94166643
-100.36666753,18.94166643
-100.37500086,18.94166643
-100.37500086,18.94999976
-100.37500086,18.9583331
-100.3833342,18.9583331
-100.39166753,18.9583331
-100.40000086,18.9583331
-100.40000086,18.96666643
-100.39166753,18.96666643
-100.39166753,18.97499976
-100.3833342,18.97499976
-100.3833342,18.98333309
-100.39166753,18.98333309
-100.39166753,18.99166643
-100.40000086,18.99166643
-100.40000086,18.99999976
-100.39166753,18.99999976
-100.39166753,19.00833309
-100.40000086,19.00833309
-100.40000086,19.01666643
-100.4083342,19.01666643
-100.4083342,19.00833309
-100.4083342,18.99999976
-100.41666753,18.99999976
-100.41666753,19.00833309
-100.41666753,19.01666643
-100.42500086,19.01666643
-100.42500086,19.00833309
-100.4333342,19.00833309
-100.44166753,19.00833309
-100.45000086,19.00833309
-100.45833419,19.00833309
-100.45833419,18.99999976
-100.46666753,18.99999976
-100.47500086,18.99999976
-100.48333419,18.99999976
-100.49166753,18.99999976
-100.50000086,18.99999976
-100.50833419,18.99999976
-100.50833419,18.99166643
-100.50000086,18.99166643
-100.50000086,18.98333309
-100.50000086,18.97499976
-100.49166753,18.97499976
-100.48333419,18.97499976
-100.47500086,18.97499976
-100.47500086,18.96666643
-100.48333419,18.96666643
-100.49166753,18.96666643
-100.50000086,18.96666643
-100.50000086,18.9583331
-100.50000086,18.94999976
-100.50000086,18.94166643
-100.50833419,18.94166643
-100.51666753,18.94166643
-100.52500086,18.94166643
-100.52500086,18.94999976
-100.53333419,18.94999976
-100.54166752,18.94999976
-100.54166752,18.94166643
-100.54166752,18.9333331
-100.55000086,18.9333331
-100.55000086,18.94166643
-100.55000086,18.94999976
-100.55833419,18.94999976
-100.56666752,18.94999976
-100.56666752,18.9583331
-100.55833419,18.9583331
-100.55833419,18.96666643
-100.55000086,18.96666643
-100.55000086,18.97499976
-100.55000086,18.98333309
-100.55833419,18.98333309
-100.55833419,18.99166643
-100.56666752,18.99166643
-100.56666752,18.99999976
-100.57500086,18.99999976
-100.58333419,18.99999976
-100.58333419,18.99166643
-100.59166752,18.99166643
-100.59166752,18.99999976
-100.60000086,18.99999976
-100.60833419,18.99999976
-100.60833419,18.99166643
-100.61666752,18.99166643
-100.61666752,18.98333309
-100.62500085,18.98333309
-100.63333419,18.98333309
-100.63333419,18.97499976
-100.64166752,18.97499976
-100.64166752,18.96666643
-100.65000085,18.96666643
-100.65000085,18.9583331
-100.64166752,18.9583331
-100.64166752,18.94999976
-100.64166752,18.94166643
-100.63333419,18.94166643
-100.63333419,18.94999976
-100.62500085,18.94999976
-100.62500085,18.94166643
-100.61666752,18.94166643
-100.61666752,18.9333331
-100.62500085,18.9333331
-100.63333419,18.9333331
-100.64166752,18.9333331
-100.64166752,18.92499976
-100.65000085,18.92499976
-100.65000085,18.91666643
-100.65000085,18.9083331
-100.65833419,18.9083331
-100.65833419,18.89999976
-100.66666752,18.89999976
-100.67500085,18.89999976
-100.67500085,18.9083331
-100.66666752,18.9083331
-100.66666752,18.91666643
-100.65833419,18.91666643
-100.65833419,18.92499976
-100.65833419,18.9333331
-100.66666752,18.9333331
-100.67500085,18.9333331
-100.67500085,18.92499976
-100.68333419,18.92499976
-100.68333419,18.9333331
-100.69166752,18.9333331
-100.69166752,18.92499976
-100.69166752,18.91666643
-100.70000085,18.91666643
-100.70000085,18.9083331
-100.70833418,18.9083331
-100.70833418,18.91666643
-100.70833418,18.92499976
-100.70833418,18.9333331
-100.70833418,18.94166643
-100.71666752,18.94166643
-100.72500085,18.94166643
-100.72500085,18.94999976
-100.71666752,18.94999976
-100.70833418,18.94999976
-100.70000085,18.94999976
-100.69166752,18.94999976
-100.69166752,18.9583331
-100.70000085,18.9583331
-100.70000085,18.96666643
-100.70000085,18.97499976
-100.70000085,18.98333309
-100.70000085,18.99166643
-100.70833418,18.99166643
-100.71666752,18.99166643
-100.72500085,18.99166643
-100.72500085,18.98333309
-100.72500085,18.97499976
-100.73333418,18.97499976
-100.74166752,18.97499976
-100.74166752,18.96666643
-100.74166752,18.9583331
-100.75000085,18.9583331
-100.75833418,18.9583331
-100.75833418,18.96666643
-100.75833418,18.97499976
-100.75833418,18.98333309
-100.75833418,18.99166643
-100.75833418,18.99999976
-100.75833418,19.00833309
-100.75833418,19.01666643
-100.75000085,19.01666643
-100.75000085,19.02499976
-100.75833418,19.02499976
-100.75833418,19.03333309
-100.75833418,19.04166643
-100.76666752,19.04166643
-100.77500085,19.04166643
-100.77500085,19.04999976
-100.78333418,19.04999976
-100.78333418,19.04166643
-100.78333418,19.03333309
-100.79166751,19.03333309
-100.80000085,19.03333309
-100.80000085,19.02499976
-100.79166751,19.02499976
-100.79166751,19.01666643
-100.79166751,19.00833309
-100.78333418,19.00833309
-100.77500085,19.00833309
-100.77500085,18.99999976
-100.78333418,18.99999976
-100.78333418,18.99166643
-100.77500085,18.99166643
-100.76666752,18.99166643
-100.76666752,18.98333309
-100.77500085,18.98333309
-100.77500085,18.97499976
-100.76666752,18.97499976
-100.76666752,18.96666643
-100.77500085,18.96666643
-100.77500085,18.9583331
-100.77500085,18.94999976
-100.78333418,18.94999976
-100.79166751,18.94999976
-100.80000085,18.94999976
-100.80833418,18.94999976
-100.80833418,18.9583331
-100.81666751,18.9583331
-100.81666751,18.96666643
-100.82500085,18.96666643
-100.82500085,18.97499976
-100.82500085,18.98333309
-100.81666751,18.98333309
-100.80833418,18.98333309
-100.80000085,18.98333309
-100.80000085,18.99166643
-100.80833418,18.99166643
-100.81666751,18.99166643
-100.82500085,18.99166643
-100.82500085,18.99999976
-100.82500085,19.00833309
-100.82500085,19.01666643
-100.82500085,19.02499976
-100.83333418,19.02499976
-100.83333418,19.01666643
-100.84166751,19.01666643
-100.84166751,19.00833309
-100.84166751,18.99999976
-100.83333418,18.99999976
-100.83333418,18.99166643
-100.84166751,18.99166643
-100.85000085,18.99166643
-100.85000085,18.98333309
-100.85000085,18.97499976
-100.85000085,18.96666643
-100.85000085,18.9583331
-100.85000085,18.94999976
-100.85833418,18.94999976
-100.86666751,18.94999976
-100.86666751,18.94166643
-100.87500084,18.94166643
-100.87500084,18.9333331
-100.86666751,18.9333331
-100.86666751,18.92499976
-100.86666751,18.91666643
-100.86666751,18.9083331
-100.87500084,18.9083331
-100.87500084,18.91666643
-100.88333418,18.91666643
-100.89166751,18.91666643
-100.90000084,18.91666643
-100.90833418,18.91666643
-100.91666751,18.91666643
-100.91666751,18.92499976
-100.90833418,18.92499976
-100.90000084,18.92499976
-100.90000084,18.9333331
-100.90000084,18.94166643
-100.90000084,18.94999976
-100.90000084,18.9583331
-100.90000084,18.96666643
-100.90000084,18.97499976
-100.90833418,18.97499976
-100.91666751,18.97499976
-100.91666751,18.98333309
-100.90833418,18.98333309
-100.90000084,18.98333309
-100.89166751,18.98333309
-100.89166751,18.99166643
-100.90000084,18.99166643
-100.90000084,18.99999976
-100.90833418,18.99999976
-100.90833418,19.00833309
-100.91666751,19.00833309
-100.92500084,19.00833309
-100.93333418,19.00833309
-100.94166751,19.00833309
-100.95000084,19.00833309
-100.95000084,19.01666643
-100.95000084,19.02499976
-100.95000084,19.03333309
-100.94166751,19.03333309
-100.94166751,19.02499976
-100.93333418,19.02499976
-100.93333418,19.01666643
-100.92500084,19.01666643
-100.91666751,19.01666643
-100.91666751,19.02499976
-100.91666751,19.03333309
-100.91666751,19.04166643
-100.90833418,19.04166643
-100.90833418,19.04999976
-100.91666751,19.04999976
-100.92500084,19.04999976
-100.92500084,19.05833309
-100.93333418,19.05833309
-100.93333418,19.04999976
-100.94166751,19.04999976
-100.94166751,19.04166643
-100.95000084,19.04166643
-100.95833417,19.04166643
-100.96666751,19.04166643
-100.96666751,19.04999976
-100.96666751,19.05833309
-100.96666751,19.06666642
-100.96666751,19.07499976
-100.97500084,19.07499976
-100.97500084,19.06666642
-100.97500084,19.05833309
-100.97500084,19.04999976
-100.98333417,19.04999976
-100.98333417,19.05833309
-100.98333417,19.06666642
-100.99166751,19.06666642
-100.99166751,19.07499976
-101.00000084,19.07499976
-101.00833417,19.07499976
-101.00833417,19.06666642
-101.00833417,19.05833309
-101.01666751,19.05833309
-101.01666751,19.04999976
-101.00833417,19.04999976
-101.00833417,19.04166643
-101.01666751,19.04166643
-101.02500084,19.04166643
-101.03333417,19.04166643
-101.03333417,19.03333309
-101.0416675,19.03333309
-101.0416675,19.04166643
-101.0416675,19.04999976
-101.05000084,19.04999976
-101.05833417,19.04999976
-101.05833417,19.05833309
-101.05833417,19.06666642
-101.05833417,19.07499976
-101.05000084,19.07499976
-101.05000084,19.08333309
-101.0416675,19.08333309
-101.0416675,19.09166642
-101.05000084,19.09166642
-101.05833417,19.09166642
-101.05833417,19.09999976
-101.05000084,19.09999976
-101.0416675,19.09999976
-101.03333417,19.09999976
-101.02500084,19.09999976
-101.02500084,19.09166642
-101.03333417,19.09166642
-101.03333417,19.08333309
-101.02500084,19.08333309
-101.01666751,19.08333309
-101.01666751,19.09166642
-101.01666751,19.09999976
-101.00833417,19.09999976
-101.00000084,19.09999976
-100.99166751,19.09999976
-100.98333417,19.09999976
-100.98333417,19.09166642
-100.97500084,19.09166642
-100.97500084,19.09999976
-100.96666751,19.09999976
-100.95833417,19.09999976
-100.95000084,19.09999976
-100.95000084,19.09166642
-100.94166751,19.09166642
-100.94166751,19.08333309
-100.93333418,19.08333309
-100.93333418,19.07499976
-100.92500084,19.07499976
-100.91666751,19.07499976
-100.91666751,19.08333309
-100.90833418,19.08333309
-100.90833418,19.07499976
-100.90000084,19.07499976
-100.90000084,19.06666642
-100.89166751,19.06666642
-100.89166751,19.05833309
-100.88333418,19.05833309
-100.87500084,19.05833309
-100.86666751,19.05833309
-100.86666751,19.04999976
-100.87500084,19.04999976
-100.87500084,19.04166643
-100.86666751,19.04166643
-100.85833418,19.04166643
-100.85000085,19.04166643
-100.85000085,19.04999976
-100.84166751,19.04999976
-100.84166751,19.05833309
-100.84166751,19.06666642
-100.84166751,19.07499976
-100.83333418,19.07499976
-100.82500085,19.07499976
-100.81666751,19.07499976
-100.80833418,19.07499976
-100.80833418,19.08333309
-100.80833418,19.09166642
-100.81666751,19.09166642
-100.81666751,19.09999976
-100.82500085,19.09999976
-100.83333418,19.09999976
-100.83333418,19.10833309
-100.84166751,19.10833309
-100.85000085,19.10833309
-100.85000085,19.09999976
-100.85000085,19.09166642
-100.85000085,19.08333309
-100.85000085,19.07499976
</coordinates>
</LinearRing>
</outerBoundaryIs>
<innerBoundaryIs>
<LinearRing>
<coordinates>
-100.55833419,19.14166642
-100.56666752,19.14166642
-100.56666752,19.13333309
-100.55833419,19.13333309
-100.55833419,19.14166642
</coordinates>
</LinearRing>
</innerBoundaryIs>
<innerBoundaryIs>
<LinearRing>
<coordinates>
-100.4083342,19.15833309
-100.41666753,19.15833309
-100.41666753,19.14999975
-100.4083342,19.14999975
-100.4083342,19.15833309
</coordinates>
</LinearRing>
</innerBoundaryIs>
<innerBoundaryIs>
<LinearRing>
<coordinates>
-100.4083342,19.14999975
-100.4083342,19.14166642
-100.41666753,19.14166642
-100.41666753,19.13333309
-100.41666753,19.12499976
-100.41666753,19.11666642
-100.42500086,19.11666642
-100.42500086,19.10833309
-100.41666753,19.10833309
-100.41666753,19.09999976
-100.41666753,19.09166642
-100.42500086,19.09166642
-100.42500086,19.08333309
-100.41666753,19.08333309
-100.4083342,19.08333309
-100.4083342,19.09166642
-100.4083342,19.09999976
-100.4083342,19.10833309
-100.40000086,19.10833309
-100.40000086,19.11666642
-100.39166753,19.11666642
-100.39166753,19.12499976
-100.39166753,19.13333309
-100.3833342,19.13333309
-100.3833342,19.14166642
-100.39166753,19.14166642
-100.40000086,19.14166642
-100.40000086,19.14999975
-100.4083342,19.14999975
</coordinates>
</LinearRing>
</innerBoundaryIs>
<innerBoundaryIs>
<LinearRing>
<coordinates>
-100.34166753,19.12499976
-100.35000087,19.12499976
-100.35000087,19.11666642
-100.34166753,19.11666642
-100.34166753,19.12499976
</coordinates>
</LinearRing>
</innerBoundaryIs>
<innerBoundaryIs>
<LinearRing>
<coordinates>
-100.37500086,18.9583331
-100.36666753,18.9583331
-100.36666753,18.96666643
-100.3583342,18.96666643
-100.3583342,18.97499976
-100.35000087,18.97499976
-100.35000087,18.98333309
-100.35000087,18.99166643
-100.3583342,18.99166643
-100.3583342,18.98333309
-100.36666753,18.98333309
-100.36666753,18.97499976
-100.37500086,18.97499976
-100.37500086,18.96666643
-100.37500086,18.9583331
</coordinates>
</LinearRing>
</innerBoundaryIs>
<innerBoundaryIs>
<LinearRing>
<coordinates>
-100.36666753,18.98333309
-100.36666753,18.99166643
-100.37500086,18.99166643
-100.37500086,18.98333309
-100.36666753,18.98333309
</coordinates>
</LinearRing>
</innerBoundaryIs>
<innerBoundaryIs>
<LinearRing>
<coordinates>
-100.69166752,18.9333331
-100.69166752,18.94166643
-100.70000085,18.94166643
-100.70000085,18.9333331
-100.69166752,18.9333331
</coordinates>
</LinearRing>
</innerBoundaryIs>
<innerBoundaryIs>
<LinearRing>
<coordinates>
-100.87500084,18.94166643
-100.87500084,18.94999976
-100.87500084,18.9583331
-100.88333418,18.9583331
-100.88333418,18.94999976
-100.88333418,18.94166643
-100.87500084,18.94166643
</coordinates>
</LinearRing>
</innerBoundaryIs>
<innerBoundaryIs>
<LinearRing>
<coordinates>
-100.55833419,19.04166643
-100.55833419,19.03333309
-100.55833419,19.02499976
-100.56666752,19.02499976
-100.56666752,19.01666643
-100.55833419,19.01666643
-100.55000086,19.01666643
-100.55000086,19.02499976
-100.54166752,19.02499976
-100.53333419,19.02499976
-100.53333419,19.03333309
-100.54166752,19.03333309
-100.55000086,19.03333309
-100.55000086,19.04166643
-100.55000086,19.04999976
-100.55833419,19.04999976
-100.55833419,19.04166643
</coordinates>
</LinearRing>
</innerBoundaryIs>
<innerBoundaryIs>
<LinearRing>
<coordinates>
-100.55000086,19.04999976
-100.54166752,19.04999976
-100.54166752,19.05833309
-100.53333419,19.05833309
-100.52500086,19.05833309
-100.52500086,19.06666642
-100.51666753,19.06666642
-100.51666753,19.07499976
-100.52500086,19.07499976
-100.53333419,19.07499976
-100.53333419,19.06666642
-100.54166752,19.06666642
-100.55000086,19.06666642
-100.55000086,19.05833309
-100.55000086,19.04999976
</coordinates>
</LinearRing>
</innerBoundaryIs>
<innerBoundaryIs>
<LinearRing>
<coordinates>
-100.52500086,19.05833309
-100.52500086,19.04999976
-100.51666753,19.04999976
-100.51666753,19.05833309
-100.52500086,19.05833309
</coordinates>
</LinearRing>
</innerBoundaryIs>
<innerBoundaryIs>
<LinearRing>
<coordinates>
-100.59166752,19.14166642
-100.59166752,19.13333309
-100.58333419,19.13333309
-100.58333419,19.14166642
-100.59166752,19.14166642
</coordinates>
</LinearRing>
</innerBoundaryIs>
<innerBoundaryIs>
<LinearRing>
<coordinates>
-100.59166752,19.13333309
-100.60000086,19.13333309
-100.60000086,19.12499976
-100.59166752,19.12499976
-100.59166752,19.13333309
</coordinates>
</LinearRing>
</innerBoundaryIs>
<innerBoundaryIs>
<LinearRing>
<coordinates>
-100.58333419,19.13333309
-100.58333419,19.12499976
-100.57500086,19.12499976
-100.57500086,19.13333309
-100.58333419,19.13333309
</coordinates>
</LinearRing>
</innerBoundaryIs>
<innerBoundaryIs>
<LinearRing>
<coordinates>
-100.77500085,19.10833309
-100.77500085,19.09999976
-100.77500085,19.09166642
-100.76666752,19.09166642
-100.76666752,19.09999976
-100.76666752,19.10833309
-100.77500085,19.10833309
</coordinates>
</LinearRing>
</innerBoundaryIs>
<innerBoundaryIs>
<LinearRing>
<coordinates>
-100.65000085,19.10833309
-100.65000085,19.09999976
-100.65000085,19.09166642
-100.64166752,19.09166642
-100.64166752,19.09999976
-100.64166752,19.10833309
-100.65000085,19.10833309
</coordinates>
</LinearRing>
</innerBoundaryIs>
<innerBoundaryIs>
<LinearRing>
<coordinates>
-100.55000086,19.10833309
-100.55000086,19.09999976
-100.55833419,19.09999976
-100.55833419,19.09166642
-100.56666752,19.09166642
-100.56666752,19.08333309
-100.55833419,19.08333309
-100.55000086,19.08333309
-100.55000086,19.09166642
-100.54166752,19.09166642
-100.53333419,19.09166642
-100.52500086,19.09166642
-100.52500086,19.09999976
-100.52500086,19.10833309
-100.52500086,19.11666642
-100.53333419,19.11666642
-100.53333419,19.10833309
-100.54166752,19.10833309
-100.55000086,19.10833309
</coordinates>
</LinearRing>
</innerBoundaryIs>
<innerBoundaryIs>
<LinearRing>
<coordinates>
-100.50000086,19.10833309
-100.49166753,19.10833309
-100.49166753,19.11666642
-100.50000086,19.11666642
-100.50000086,19.10833309
</coordinates>
</LinearRing>
</innerBoundaryIs>
<innerBoundaryIs>
<LinearRing>
<coordinates>
-100.59166752,19.09999976
-100.60000086,19.09999976
-100.60833419,19.09999976
-100.60833419,19.09166642
-100.60833419,19.08333309
-100.61666752,19.08333309
-100.61666752,19.07499976
-100.61666752,19.06666642
-100.60833419,19.06666642
-100.60000086,19.06666642
-100.60000086,19.05833309
-100.59166752,19.05833309
-100.59166752,19.06666642
-100.58333419,19.06666642
-100.58333419,19.07499976
-100.58333419,19.08333309
-100.59166752,19.08333309
-100.59166752,19.09166642
-100.59166752,19.09999976
</coordinates>
</LinearRing>
</innerBoundaryIs>
<innerBoundaryIs>
<LinearRing>
<coordinates>
-100.30000087,18.99999976
-100.30000087,18.99166643
-100.30000087,18.98333309
-100.29166753,18.98333309
-100.29166753,18.99166643
-100.29166753,18.99999976
-100.30000087,18.99999976
</coordinates>
</LinearRing>
</innerBoundaryIs>
<innerBoundaryIs>
<LinearRing>
<coordinates>
-100.68333419,18.94166643
-100.67500085,18.94166643
-100.67500085,18.94999976
-100.68333419,18.94999976
-100.68333419,18.94166643
</coordinates>
</LinearRing>
</innerBoundaryIs>
<innerBoundaryIs>
<LinearRing>
<coordinates>
-100.74166752,19.04166643
-100.73333418,19.04166643
-100.73333418,19.04999976
-100.73333418,19.05833309
-100.74166752,19.05833309
-100.74166752,19.04999976
-100.74166752,19.04166643
</coordinates>
</LinearRing>
</innerBoundaryIs>
<innerBoundaryIs>
<LinearRing>
<coordinates>
-100.58333419,19.04166643
-100.57500086,19.04166643
-100.57500086,19.04999976
-100.58333419,19.04999976
-100.58333419,19.04166643
</coordinates>
</LinearRing>
</innerBoundaryIs>
<innerBoundaryIs>
<LinearRing>
<coordinates>
-100.45000086,19.02499976
-100.45000086,19.01666643
-100.44166753,19.01666643
-100.44166753,19.02499976
-100.45000086,19.02499976
</coordinates>
</LinearRing>
</innerBoundaryIs>
<innerBoundaryIs>
<LinearRing>
<coordinates>
-100.36666753,19.08333309
-100.3583342,19.08333309
-100.3583342,19.09166642
-100.36666753,19.09166642
-100.36666753,19.08333309
</coordinates>
</LinearRing>
</innerBoundaryIs>
<innerBoundaryIs>
<LinearRing>
<coordinates>
-100.50000086,19.09166642
-100.49166753,19.09166642
-100.48333419,19.09166642
-100.48333419,19.09999976
-100.49166753,19.09999976
-100.50000086,19.09999976
-100.50000086,19.09166642
</coordinates>
</LinearRing>
</innerBoundaryIs>
<innerBoundaryIs>
<LinearRing>
<coordinates>
-100.3833342,19.09166642
-100.3833342,19.08333309
-100.37500086,19.08333309
-100.37500086,19.09166642
-100.3833342,19.09166642
</coordinates>
</LinearRing>
</innerBoundaryIs>
<innerBoundaryIs>
<LinearRing>
<coordinates>
-100.68333419,19.14166642
-100.67500085,19.14166642
-100.67500085,19.14999975
-100.67500085,19.15833309
-100.68333419,19.15833309
-100.68333419,19.14999975
-100.68333419,19.14166642
</coordinates>
</LinearRing>
</innerBoundaryIs>
<innerBoundaryIs>
<LinearRing>
<coordinates>
-100.50833419,19.14166642
-100.50833419,19.13333309
-100.50000086,19.13333309
-100.50000086,19.14166642
-100.50833419,19.14166642
</coordinates>
</LinearRing>
</innerBoundaryIs>
</Polygon>
<Polygon>
<outerBoundaryIs>
<LinearRing>
<coordinates>
-101.45833415,19.09166642
-101.45833415,19.08333309
-101.46666749,19.08333309
-101.46666749,19.09166642
-101.46666749,19.09999976
-101.45833415,19.09999976
-101.45833415,19.09166642
</coordinates>
</LinearRing>
</outerBoundaryIs>
</Polygon>
<Polygon>
<outerBoundaryIs>
<LinearRing>
<coordinates>
-101.52500082,19.09999976
-101.51666749,19.09999976
-101.51666749,19.09166642
-101.52500082,19.09166642
-101.52500082,19.09999976
</coordinates>
</LinearRing>
</outerBoundaryIs>
</Polygon>
<Polygon>
<outerBoundaryIs>
<LinearRing>
<coordinates>
-101.37500082,19.04999976
-101.37500082,19.04166643
-101.38333416,19.04166643
-101.39166749,19.04166643
-101.39166749,19.04999976
-101.40000082,19.04999976
-101.40833416,19.04999976
-101.40833416,19.05833309
-101.40000082,19.05833309
-101.40000082,19.06666642
-101.40000082,19.07499976
-101.40000082,19.08333309
-101.39166749,19.08333309
-101.39166749,19.09166642
-101.40000082,19.09166642
-101.40000082,19.09999976
-101.39166749,19.09999976
-101.39166749,19.10833309
-101.38333416,19.10833309
-101.38333416,19.09999976
-101.37500082,19.09999976
-101.37500082,19.10833309
-101.36666749,19.10833309
-101.36666749,19.11666642
-101.35833416,19.11666642
-101.35833416,19.10833309
-101.35833416,19.09999976
-101.35833416,19.09166642
-101.36666749,19.09166642
-101.36666749,19.08333309
-101.36666749,19.07499976
-101.36666749,19.06666642
-101.37500082,19.06666642
-101.37500082,19.05833309
-101.37500082,19.04999976
</coordinates>
</LinearRing>
</outerBoundaryIs>
</Polygon>
<Polygon>
<outerBoundaryIs>
<LinearRing>
<coordinates>
-101.30000083,19.05833309
-101.30000083,19.04999976
-101.30833416,19.04999976
-101.30833416,19.05833309
-101.30833416,19.06666642
-101.30833416,19.07499976
-101.30833416,19.08333309
-101.31666749,19.08333309
-101.31666749,19.09166642
-101.31666749,19.09999976
-101.32500083,19.09999976
-101.32500083,19.10833309
-101.31666749,19.10833309
-101.30833416,19.10833309
-101.30000083,19.10833309
-101.30000083,19.09999976
-101.30000083,19.09166642
-101.30000083,19.08333309
-101.29166749,19.08333309
-101.29166749,19.07499976
-101.29166749,19.06666642
-101.30000083,19.06666642
-101.30000083,19.05833309
</coordinates>
</LinearRing>
</outerBoundaryIs>
</Polygon>
<Polygon>
<outerBoundaryIs>
<LinearRing>
<coordinates>
-101.31666749,19.00833309
-101.31666749,18.99999976
-101.32500083,18.99999976
-101.32500083,19.00833309
-101.32500083,19.01666643
-101.32500083,19.02499976
-101.32500083,19.03333309
-101.32500083,19.04166643
-101.33333416,19.04166643
-101.33333416,19.03333309
-101.34166749,19.03333309
-101.34166749,19.04166643
-101.35000083,19.04166643
-101.35000083,19.04999976
-101.35000083,19.05833309
-101.35000083,19.06666642
-101.35833416,19.06666642
-101.35833416,19.07499976
-101.35833416,19.08333309
-101.35833416,19.09166642
-101.35000083,19.09166642
-101.34166749,19.09166642
-101.34166749,19.09999976
-101.34166749,19.10833309
-101.33333416,19.10833309
-101.33333416,19.09999976
-101.33333416,19.09166642
-101.33333416,19.08333309
-101.32500083,19.08333309
-101.32500083,19.07499976
-101.32500083,19.06666642
-101.32500083,19.05833309
-101.32500083,19.04999976
-101.31666749,19.04999976
-101.30833416,19.04999976
-101.30833416,19.04166643
-101.30000083,19.04166643
-101.30000083,19.04999976
-101.29166749,19.04999976
-101.29166749,19.04166643
-101.29166749,19.03333309
-101.29166749,19.02499976
-101.29166749,19.01666643
-101.30000083,19.01666643
-101.30000083,19.02499976
-101.30000083,19.03333309
-101.30833416,19.03333309
-101.30833416,19.02499976
-101.31666749,19.02499976
-101.31666749,19.01666643
-101.31666749,19.00833309
</coordinates>
</LinearRing>
</outerBoundaryIs>
<innerBoundaryIs>
<LinearRing>
<coordinates>
-101.35000083,19.07499976
-101.34166749,19.07499976
-101.34166749,19.08333309
-101.35000083,19.08333309
-101.35000083,19.07499976
</coordinates>
</LinearRing>
</innerBoundaryIs>
<innerBoundaryIs>
<LinearRing>
<coordinates>
-101.34166749,19.07499976
-101.34166749,19.06666642
-101.34166749,19.05833309
-101.34166749,19.04999976
-101.33333416,19.04999976
-101.33333416,19.05833309
-101.33333416,19.06666642
-101.33333416,19.07499976
-101.34166749,19.07499976
</coordinates>
</LinearRing>
</innerBoundaryIs>
</Polygon>
<Polygon>
<outerBoundaryIs>
<LinearRing>
<coordinates>
-100.86666751,18.74999977
-100.85833418,18.74999977
-100.85833418,18.74166644
-100.86666751,18.74166644
-100.87500084,18.74166644
-100.87500084,18.74999977
-100.87500084,18.7583331
-100.88333418,18.7583331
-100.88333418,18.76666644
-100.89166751,18.76666644
-100.90000084,18.76666644
-100.90000084,18.77499977
-100.89166751,18.77499977
-100.89166751,18.7833331
-100.89166751,18.79166644
-100.90000084,18.79166644
-100.90833418,18.79166644
-100.90833418,18.7833331
-100.91666751,18.7833331
-100.91666751,18.77499977
-100.92500084,18.77499977
-100.93333418,18.77499977
-100.93333418,18.7833331
-100.93333418,18.79166644
-100.93333418,18.79999977
-100.93333418,18.8083331
-100.94166751,18.8083331
-100.94166751,18.79999977
-100.94166751,18.79166644
-100.95000084,18.79166644
-100.95000084,18.7833331
-100.94166751,18.7833331
-100.94166751,18.77499977
-100.94166751,18.76666644
-100.94166751,18.7583331
-100.94166751,18.74999977
-100.95000084,18.74999977
-100.95000084,18.7583331
-100.95833417,18.7583331
-100.95833417,18.76666644
-100.96666751,18.76666644
-100.96666751,18.77499977
-100.95833417,18.77499977
-100.95833417,18.7833331
-100.96666751,18.7833331
-100.96666751,18.79166644
-100.96666751,18.79999977
-100.95833417,18.79999977
-100.95833417,18.8083331
-100.95833417,18.81666643
-100.96666751,18.81666643
-100.97500084,18.81666643
-100.97500084,18.8083331
-100.98333417,18.8083331
-100.98333417,18.81666643
-100.99166751,18.81666643
-101.00000084,18.81666643
-101.00000084,18.82499977
-100.99166751,18.82499977
-100.98333417,18.82499977
-100.97500084,18.82499977
-100.96666751,18.82499977
-100.96666751,18.8333331
-100.95833417,18.8333331
-100.95833417,18.82499977
-100.95000084,18.82499977
-100.95000084,18.81666643
-100.94166751,18.81666643
-100.93333418,18.81666643
-100.92500084,18.81666643
-100.92500084,18.82499977
-100.91666751,18.82499977
-100.91666751,18.8333331
-100.91666751,18.84166643
-100.90833418,18.84166643
-100.90833418,18.84999977
-100.90000084,18.84999977
-100.90000084,18.8583331
-100.90000084,18.86666643
-100.90000084,18.87499976
-100.89166751,18.87499976
-100.89166751,18.8833331
-100.88333418,18.8833331
-100.88333418,18.89166643
-100.87500084,18.89166643
-100.87500084,18.8833331
-100.87500084,18.87499976
-100.87500084,18.86666643
-100.88333418,18.86666643
-100.89166751,18.86666643
-100.89166751,18.8583331
-100.88333418,18.8583331
-100.88333418,18.84999977
-100.87500084,18.84999977
-100.87500084,18.8583331
-100.86666751,18.8583331
-100.86666751,18.84999977
-100.86666751,18.84166643
-100.85833418,18.84166643
-100.85833418,18.8333331
-100.85000085,18.8333331
-100.85000085,18.84166643
-100.84166751,18.84166643
-100.84166751,18.84999977
-100.83333418,18.84999977
-100.82500085,18.84999977
-100.81666751,18.84999977
-100.81666751,18.8583331
-100.82500085,18.8583331
-100.82500085,18.86666643
-100.83333418,18.86666643
-100.84166751,18.86666643
-100.85000085,18.86666643
-100.85833418,18.86666643
-100.85833418,18.87499976
-100.85000085,18.87499976
-100.85000085,18.8833331
-100.85000085,18.89166643
-100.85000085,18.89999976
-100.84166751,18.89999976
-100.83333418,18.89999976
-100.83333418,18.9083331
-100.82500085,18.9083331
-100.82500085,18.91666643
-100.81666751,18.91666643
-100.81666751,18.92499976
-100.80833418,18.92499976
-100.80000085,18.92499976
-100.80000085,18.9333331
-100.79166751,18.9333331
-100.79166751,18.94166643
-100.78333418,18.94166643
-100.77500085,18.94166643
-100.77500085,18.9333331
-100.76666752,18.9333331
-100.75833418,18.9333331
-100.75833418,18.92499976
-100.76666752,18.92499976
-100.76666752,18.91666643
-100.77500085,18.91666643
-100.77500085,18.9083331
-100.77500085,18.89999976
-100.78333418,18.89999976
-100.78333418,18.89166643
-100.79166751,18.89166643
-100.79166751,18.8833331
-100.78333418,18.8833331
-100.77500085,18.8833331
-100.76666752,18.8833331
-100.76666752,18.87499976
-100.75833418,18.87499976
-100.75833418,18.86666643
-100.76666752,18.86666643
-100.76666752,18.8583331
-100.75833418,18.8583331
-100.75000085,18.8583331
-100.75000085,18.84999977
-100.75000085,18.84166643
-100.75833418,18.84166643
-100.75833418,18.8333331
-100.75833418,18.82499977
-100.76666752,18.82499977
-100.76666752,18.81666643
-100.77500085,18.81666643
-100.77500085,18.8083331
-100.76666752,18.8083331
-100.76666752,18.79999977
-100.75833418,18.79999977
-100.75833418,18.79166644
-100.75833418,18.7833331
-100.75833418,18.77499977
-100.75000085,18.77499977
-100.75000085,18.7833331
-100.75000085,18.79166644
-100.75000085,18.79999977
-100.74166752,18.79999977
-100.74166752,18.8083331
-100.74166752,18.81666643
-100.73333418,18.81666643
-100.73333418,18.8083331
-100.72500085,18.8083331
-100.71666752,18.8083331
-100.71666752,18.81666643
-100.70833418,18.81666643
-100.70833418,18.8083331
-100.70833418,18.79999977
-100.70833418,18.79166644
-100.70000085,18.79166644
-100.70000085,18.7833331
-100.70833418,18.7833331
-100.71666752,18.7833331
-100.71666752,18.79166644
-100.72500085,18.79166644
-100.72500085,18.7833331
-100.72500085,18.77499977
-100.71666752,18.77499977
-100.71666752,18.76666644
-100.71666752,18.7583331
-100.71666752,18.74999977
-100.71666752,18.74166644
-100.71666752,18.7333331
-100.71666752,18.72499977
-100.72500085,18.72499977
-100.72500085,18.71666644
-100.71666752,18.71666644
-100.71666752,18.70833311
-100.70833418,18.70833311
-100.70833418,18.69999977
-100.70000085,18.69999977
-100.69166752,18.69999977
-100.69166752,18.69166644
-100.69166752,18.68333311
-100.68333419,18.68333311
-100.68333419,18.67499977
-100.67500085,18.67499977
-100.66666752,18.67499977
-100.65833419,18.67499977
-100.65833419,18.66666644
-100.65833419,18.65833311
-100.65833419,18.64999977
-100.65833419,18.64166644
-100.66666752,18.64166644
-100.66666752,18.63333311
-100.65833419,18.63333311
-100.65833419,18.62499978
-100.65833419,18.61666644
-100.65000085,18.61666644
-100.64166752,18.61666644
-100.64166752,18.60833311
-100.64166752,18.59999978
-100.65000085,18.59999978
-100.65000085,18.59166644
-100.64166752,18.59166644
-100.64166752,18.58333311
-100.64166752,18.57499978
-100.63333419,18.57499978
-100.63333419,18.56666644
-100.63333419,18.55833311
-100.62500085,18.55833311
-100.62500085,18.54999978
-100.61666752,18.54999978
-100.60833419,18.54999978
-100.60833419,18.55833311
-100.60000086,18.55833311
-100.60000086,18.56666644
-100.59166752,18.56666644
-100.59166752,18.57499978
-100.59166752,18.58333311
-100.59166752,18.59166644
-100.60000086,18.59166644
-100.60000086,18.59999978
-100.60000086,18.60833311
-100.60000086,18.61666644
-100.60000086,18.62499978
-100.60000086,18.63333311
-100.60833419,18.63333311
-100.61666752,18.63333311
-100.62500085,18.63333311
-100.63333419,18.63333311
-100.63333419,18.64166644
-100.64166752,18.64166644
-100.64166752,18.64999977
-100.64166752,18.65833311
-100.64166752,18.66666644
-100.64166752,18.67499977
-100.63333419,18.67499977
-100.63333419,18.66666644
-100.62500085,18.66666644
-100.61666752,18.66666644
-100.61666752,18.67499977
-100.61666752,18.68333311
-100.60833419,18.68333311
-100.60833419,18.69166644
-100.61666752,18.69166644
-100.61666752,18.69999977
-100.60833419,18.69999977
-100.60000086,18.69999977
-100.60000086,18.70833311
-100.59166752,18.70833311
-100.58333419,18.70833311
-100.58333419,18.69999977
-100.59166752,18.69999977
-100.59166752,18.69166644
-100.59166752,18.68333311
-100.58333419,18.68333311
-100.58333419,18.67499977
-100.57500086,18.67499977
-100.57500086,18.66666644
-100.56666752,18.66666644
-100.56666752,18.65833311
-100.57500086,18.65833311
-100.58333419,18.65833311
-100.58333419,18.64999977
-100.57500086,18.64999977
-100.57500086,18.64166644
-100.58333419,18.64166644
-100.58333419,18.63333311
-100.57500086,18.63333311
-100.57500086,18.62499978
-100.58333419,18.62499978
-100.59166752,18.62499978
-100.59166752,18.61666644
-100.59166752,18.60833311
-100.59166752,18.59999978
-100.58333419,18.59999978
-100.58333419,18.59166644
-100.57500086,18.59166644
-100.56666752,18.59166644
-100.56666752,18.58333311
-100.56666752,18.57499978
-100.55833419,18.57499978
-100.55833419,18.56666644
-100.55000086,18.56666644
-100.55000086,18.55833311
-100.55000086,18.54999978
-100.54166752,18.54999978
-100.54166752,18.54166645
-100.55000086,18.54166645
-100.55833419,18.54166645
-100.56666752,18.54166645
-100.56666752,18.53333311
-100.57500086,18.53333311
-100.58333419,18.53333311
-100.58333419,18.52499978
-100.57500086,18.52499978
-100.57500086,18.51666645
-100.57500086,18.50833311
-100.56666752,18.50833311
-100.55833419,18.50833311
-100.55833419,18.49999978
-100.56666752,18.49999978
-100.56666752,18.49166645
-100.57500086,18.49166645
-100.57500086,18.48333311
-100.56666752,18.48333311
-100.55833419,18.48333311
-100.55000086,18.48333311
-100.55000086,18.47499978
-100.54166752,18.47499978
-100.54166752,18.46666645
-100.54166752,18.45833311
-100.53333419,18.45833311
-100.53333419,18.44999978
-100.53333419,18.44166645
-100.52500086,18.44166645
-100.52500086,18.43333312
-100.52500086,18.42499978
-100.53333419,18.42499978
-100.53333419,18.41666645
-100.53333419,18.40833312
-100.53333419,18.39999978
-100.53333419,18.39166645
-100.54166752,18.39166645
-100.55000086,18.39166645
-100.55833419,18.39166645
-100.55833419,18.39999978
-100.56666752,18.39999978
-100.57500086,18.39999978
-100.57500086,18.39166645
-100.56666752,18.39166645
-100.56666752,18.38333312
-100.57500086,18.38333312
-100.57500086,18.37499979
-100.56666752,18.37499979
-100.56666752,18.36666645
-100.56666752,18.35833312
-100.56666752,18.34999979
-100.57500086,18.34999979
-100.57500086,18.35833312
-100.58333419,18.35833312
-100.58333419,18.36666645
-100.59166752,18.36666645
-100.59166752,18.35833312
-100.60000086,18.35833312
-100.60000086,18.34999979
-100.60000086,18.34166645
-100.60833419,18.34166645
-100.61666752,18.34166645
-100.61666752,18.33333312
-100.62500085,18.33333312
-100.62500085,18.32499979
-100.62500085,18.31666645
-100.61666752,18.31666645
-100.61666752,18.32499979
-100.60833419,18.32499979
-100.60833419,18.33333312
-100.60000086,18.33333312
-100.60000086,18.32499979
-100.60000086,18.31666645
-100.59166752,18.31666645
-100.59166752,18.30833312
-100.59166752,18.29999979
-100.59166752,18.29166646
-100.59166752,18.28333312
-100.58333419,18.28333312
-100.57500086,18.28333312
-100.56666752,18.28333312
-100.55833419,18.28333312
-100.55000086,18.28333312
-100.54166752,18.28333312
-100.53333419,18.28333312
-100.52500086,18.28333312
-100.51666753,18.28333312
-100.50833419,18.28333312
-100.50833419,18.27499979
-100.50000086,18.27499979
-100.50000086,18.26666646
-100.49166753,18.26666646
-100.48333419,18.26666646
-100.48333419,18.25833312
-100.47500086,18.25833312
-100.47500086,18.24999979
-100.47500086,18.24166646
-100.48333419,18.24166646
-100.48333419,18.24999979
-100.49166753,18.24999979
-100.49166753,18.25833312
-100.50000086,18.25833312
-100.50000086,18.24999979
-100.50000086,18.24166646
-100.49166753,18.24166646
-100.49166753,18.23333312
-100.49166753,18.22499979
-100.49166753,18.21666646
-100.48333419,18.21666646
-100.48333419,18.20833313
-100.48333419,18.19999979
-100.48333419,18.19166646
-100.48333419,18.18333313
-100.49166753,18.18333313
-100.50000086,18.18333313
-100.50000086,18.17499979
-100.50833419,18.17499979
-100.51666753,18.17499979
-100.51666753,18.16666646
-100.52500086,18.16666646
-100.53333419,18.16666646
-100.54166752,18.16666646
-100.55000086,18.16666646
-100.55833419,18.16666646
-100.55833419,18.17499979
-100.56666752,18.17499979
-100.56666752,18.18333313
-100.57500086,18.18333313
-100.57500086,18.17499979
-100.58333419,18.17499979
-100.58333419,18.16666646
-100.59166752,18.16666646
-100.59166752,18.17499979
-100.60000086,18.17499979
-100.60000086,18.18333313
-100.59166752,18.18333313
-100.58333419,18.18333313
-100.58333419,18.19166646
-100.59166752,18.19166646
-100.59166752,18.19999979
-100.58333419,18.19999979
-100.58333419,18.20833313
-100.58333419,18.21666646
-100.57500086,18.21666646
-100.57500086,18.22499979
-100.57500086,18.23333312
-100.57500086,18.24166646
-100.58333419,18.24166646
-100.59166752,18.24166646
-100.59166752,18.23333312
-100.60000086,18.23333312
-100.60833419,18.23333312
-100.60833419,18.24166646
-100.61666752,18.24166646
-100.61666752,18.24999979
-100.61666752,18.25833312
-100.61666752,18.26666646
-100.61666752,18.27499979
-100.61666752,18.28333312
-100.62500085,18.28333312
-100.62500085,18.27499979
-100.63333419,18.27499979
-100.63333419,18.26666646
-100.64166752,18.26666646
-100.64166752,18.25833312
-100.63333419,18.25833312
-100.63333419,18.24999979
-100.64166752,18.24999979
-100.64166752,18.24166646
-100.65000085,18.24166646
-100.65833419,18.24166646
-100.65833419,18.24999979
-100.66666752,18.24999979
-100.67500085,18.24999979
-100.68333419,18.24999979
-100.68333419,18.25833312
-100.67500085,18.25833312
-100.67500085,18.26666646
-100.66666752,18.26666646
-100.66666752,18.27499979
-100.65833419,18.27499979
-100.65833419,18.28333312
-100.65000085,18.28333312
-100.65000085,18.29166646
-100.64166752,18.29166646
-100.64166752,18.29999979
-100.64166752,18.30833312
-100.64166752,18.31666645
-100.65000085,18.31666645
-100.65000085,18.32499979
-100.65833419,18.32499979
-100.65833419,18.33333312
-100.66666752,18.33333312
-100.66666752,18.32499979
-100.66666752,18.31666645
-100.67500085,18.31666645
-100.68333419,18.31666645
-100.68333419,18.32499979
-100.69166752,18.32499979
-100.69166752,18.31666645
-100.70000085,18.31666645
-100.70833418,18.31666645
-100.70833418,18.32499979
-100.70833418,18.33333312
-100.70000085,18.33333312
-100.69166752,18.33333312
-100.69166752,18.34166645
-100.69166752,18.34999979
-100.69166752,18.35833312
-100.69166752,18.36666645
-100.69166752,18.37499979
-100.69166752,18.38333312
-100.69166752,18.39166645
-100.70000085,18.39166645
-100.70000085,18.39999978
-100.70833418,18.39999978
-100.71666752,18.39999978
-100.72500085,18.39999978
-100.72500085,18.40833312
-100.73333418,18.40833312
-100.73333418,18.41666645
-100.74166752,18.41666645
-100.74166752,18.42499978
-100.75000085,18.42499978
-100.75000085,18.43333312
-100.75833418,18.43333312
-100.76666752,18.43333312
-100.76666752,18.44166645
-100.77500085,18.44166645
-100.77500085,18.44999978
-100.78333418,18.44999978
-100.78333418,18.45833311
-100.78333418,18.46666645
-100.79166751,18.46666645
-100.80000085,18.46666645
-100.80833418,18.46666645
-100.81666751,18.46666645
-100.82500085,18.46666645
-100.82500085,18.47499978
-100.83333418,18.47499978
-100.84166751,18.47499978
-100.84166751,18.48333311
-100.85000085,18.48333311
-100.85833418,18.48333311
-100.86666751,18.48333311
-100.87500084,18.48333311
-100.87500084,18.47499978
-100.88333418,18.47499978
-100.89166751,18.47499978
-100.90000084,18.47499978
-100.90000084,18.46666645
-100.90833418,18.46666645
-100.91666751,18.46666645
-100.92500084,18.46666645
-100.93333418,18.46666645
-100.94166751,18.46666645
-100.95000084,18.46666645
-100.95000084,18.47499978
-100.95000084,18.48333311
-100.95833417,18.48333311
-100.95833417,18.47499978
-100.96666751,18.47499978
-100.96666751,18.48333311
-100.97500084,18.48333311
-100.97500084,18.47499978
-100.98333417,18.47499978
-100.99166751,18.47499978
-100.99166751,18.48333311
-101.00000084,18.48333311
-101.00000084,18.49166645
-101.00833417,18.49166645
-101.00833417,18.49999978
-101.01666751,18.49999978
-101.01666751,18.50833311
-101.02500084,18.50833311
-101.03333417,18.50833311
-101.0416675,18.50833311
-101.05000084,18.50833311
-101.05833417,18.50833311
-101.0666675,18.50833311
-101.07500084,18.50833311
-101.08333417,18.50833311
-101.0916675,18.50833311
-101.10000084,18.50833311
-101.10833417,18.50833311
-101.1166675,18.50833311
-101.12500083,18.50833311
-101.13333417,18.50833311
-101.1416675,18.50833311
-101.1416675,18.51666645
-101.15000083,18.51666645
-101.15833417,18.51666645
-101.1666675,18.51666645
-101.17500083,18.51666645
-101.17500083,18.52499978
-101.1666675,18.52499978
-101.1666675,18.53333311
-101.1666675,18.54166645
-101.1666675,18.54999978
-101.1666675,18.55833311
-101.15833417,18.55833311
-101.15000083,18.55833311
-101.1416675,18.55833311
-101.1416675,18.56666644
-101.13333417,18.56666644
-101.12500083,18.56666644
-101.12500083,18.55833311
-101.1166675,18.55833311
-101.10833417,18.55833311
-101.10833417,18.54999978
-101.10000084,18.54999978
-101.10000084,18.54166645
-101.10000084,18.53333311
-101.10000084,18.52499978
-101.0916675,18.52499978
-101.08333417,18.52499978
-101.07500084,18.52499978
-101.07500084,18.53333311
-101.0666675,18.53333311
-101.0666675,18.54166645
-101.05833417,18.54166645
-101.05833417,18.54999978
-101.05000084,18.54999978
-101.0416675,18.54999978
-101.03333417,18.54999978
-101.03333417,18.54166645
-101.0416675,18.54166645
-101.0416675,18.53333311
-101.03333417,18.53333311
-101.03333417,18.52499978
-101.02500084,18.52499978
-101.01666751,18.52499978
-101.00833417,18.52499978
-101.00000084,18.52499978
-100.99166751,18.52499978
-100.99166751,18.51666645
-100.99166751,18.50833311
-100.98333417,18.50833311
-100.98333417,18.49999978
-100.97500084,18.49999978
-100.97500084,18.50833311
-100.97500084,18.51666645
-100.96666751,18.51666645
-100.96666751,18.52499978
-100.96666751,18.53333311
-100.96666751,18.54166645
-100.97500084,18.54166645
-100.97500084,18.54999978
-100.98333417,18.54999978
-100.98333417,18.54166645
-100.99166751,18.54166645
-101.00000084,18.54166645
-101.00000084,18.54999978
-101.00833417,18.54999978
-101.00833417,18.55833311
-101.01666751,18.55833311
-101.01666751,18.56666644
-101.02500084,18.56666644
-101.02500084,18.57499978
-101.02500084,18.58333311
-101.02500084,18.59166644
-101.01666751,18.59166644
-101.00833417,18.59166644
-101.00000084,18.59166644
-101.00000084,18.59999978
-101.00000084,18.60833311
-101.00833417,18.60833311
-101.01666751,18.60833311
-101.01666751,18.61666644
-101.01666751,18.62499978
-101.01666751,18.63333311
-101.01666751,18.64166644
-101.02500084,18.64166644
-101.02500084,18.64999977
-101.01666751,18.64999977
-101.01666751,18.65833311
-101.01666751,18.66666644
-101.00833417,18.66666644
-101.00833417,18.67499977
-101.00000084,18.67499977
-100.99166751,18.67499977
-100.99166751,18.68333311
-100.98333417,18.68333311
-100.97500084,18.68333311
-100.96666751,18.68333311
-100.96666751,18.67499977
-100.96666751,18.66666644
-100.95833417,18.66666644
-100.95833417,18.65833311
-100.95000084,18.65833311
-100.95000084,18.66666644
-100.94166751,18.66666644
-100.94166751,18.65833311
-100.93333418,18.65833311
-100.93333418,18.66666644
-100.93333418,18.67499977
-100.93333418,18.68333311
-100.92500084,18.68333311
-100.92500084,18.67499977
-100.92500084,18.66666644
-100.91666751,18.66666644
-100.91666751,18.67499977
-100.90833418,18.67499977
-100.90833418,18.68333311
-100.90000084,18.68333311
-100.89166751,18.68333311
-100.88333418,18.68333311
-100.87500084,18.68333311
-100.87500084,18.67499977
-100.86666751,18.67499977
-100.86666751,18.66666644
-100.86666751,18.65833311
-100.87500084,18.65833311
-100.87500084,18.66666644
-100.88333418,18.66666644
-100.88333418,18.65833311
-100.89166751,18.65833311
-100.89166751,18.64999977
-100.89166751,18.64166644
-100.88333418,18.64166644
-100.87500084,18.64166644
-100.87500084,18.64999977
-100.86666751,18.64999977
-100.86666751,18.64166644
-100.86666751,18.63333311
-100.86666751,18.62499978
-100.86666751,18.61666644
-100.87500084,18.61666644
-100.88333418,18.61666644
-100.88333418,18.60833311
-100.88333418,18.59999978
-100.87500084,18.59999978
-100.87500084,18.59166644
-100.88333418,18.59166644
-100.88333418,18.58333311
-100.87500084,18.58333311
-100.86666751,18.58333311
-100.86666751,18.59166644
-100.86666751,18.59999978
-100.85833418,18.59999978
-100.85833418,18.59166644
-100.85833418,18.58333311
-100.85000085,18.58333311
-100.85000085,18.59166644
-100.85000085,18.59999978
-100.85000085,18.60833311
-100.85833418,18.60833311
-100.85833418,18.61666644
-100.85000085,18.61666644
-100.85000085,18.62499978
-100.85833418,18.62499978
-100.85833418,18.63333311
-100.85833418,18.64166644
-100.85833418,18.64999977
-100.85833418,18.65833311
-100.85000085,18.65833311
-100.85000085,18.66666644
-100.85000085,18.67499977
-100.85000085,18.68333311
-100.85833418,18.68333311
-100.85833418,18.69166644
-100.85833418,18.69999977
-100.85833418,18.70833311
-100.85833418,18.71666644
-100.85833418,18.72499977
-100.85833418,18.7333331
-100.85000085,18.7333331
-100.85000085,18.74166644
-100.84166751,18.74166644
-100.84166751,18.74999977
-100.84166751,18.7583331
-100.84166751,18.76666644
-100.84166751,18.77499977
-100.85000085,18.77499977
-100.85000085,18.7833331
-100.85000085,18.79166644
-100.85000085,18.79999977
-100.85000085,18.8083331
-100.85000085,18.81666643
-100.84166751,18.81666643
-100.84166751,18.82499977
-100.85000085,18.82499977
-100.85833418,18.82499977
-100.85833418,18.81666643
-100.85833418,18.8083331
-100.85833418,18.79999977
-100.85833418,18.79166644
-100.85833418,18.7833331
-100.86666751,18.7833331
-100.86666751,18.79166644
-100.86666751,18.79999977
-100.87500084,18.79999977
-100.87500084,18.79166644
-100.87500084,18.7833331
-100.87500084,18.77499977
-100.87500084,18.76666644
-100.86666751,18.76666644
-100.86666751,18.7583331
-100.86666751,18.74999977
</coordinates>
</LinearRing>
</outerBoundaryIs>
<innerBoundaryIs>
<LinearRing>
<coordinates>
-100.91666751,18.7833331
-100.91666751,18.79166644
-100.92500084,18.79166644
-100.92500084,18.7833331
-100.91666751,18.7833331
</coordinates>
</LinearRing>
</innerBoundaryIs>
<innerBoundaryIs>
<LinearRing>
<coordinates>
-100.88333418,18.84999977
-100.89166751,18.84999977
-100.89166751,18.84166643
-100.88333418,18.84166643
-100.88333418,18.84999977
</coordinates>
</LinearRing>
</innerBoundaryIs>
<innerBoundaryIs>
<LinearRing>
<coordinates>
-100.81666751,18.84999977
-100.81666751,18.84166643
-100.80833418,18.84166643
-100.80000085,18.84166643
-100.80000085,18.84999977
-100.80000085,18.8583331
-100.80833418,18.8583331
-100.80833418,18.84999977
-100.81666751,18.84999977
</coordinates>
</LinearRing>
</innerBoundaryIs>
<innerBoundaryIs>
<LinearRing>
<coordinates>
-100.75000085,18.77499977
-100.75000085,18.76666644
-100.74166752,18.76666644
-100.73333418,18.76666644
-100.73333418,18.77499977
-100.74166752,18.77499977
-100.75000085,18.77499977
</coordinates>
</LinearRing>
</innerBoundaryIs>
<innerBoundaryIs>
<LinearRing>
<coordinates>
-100.75000085,18.76666644
-100.75833418,18.76666644
-100.76666752,18.76666644
-100.76666752,18.7583331
-100.76666752,18.74999977
-100.77500085,18.74999977
-100.78333418,18.74999977
-100.78333418,18.74166644
-100.78333418,18.7333331
-100.78333418,18.72499977
-100.78333418,18.71666644
-100.78333418,18.70833311
-100.78333418,18.69999977
-100.78333418,18.69166644
-100.78333418,18.68333311
-100.77500085,18.68333311
-100.77500085,18.69166644
-100.77500085,18.69999977
-100.77500085,18.70833311
-100.77500085,18.71666644
-100.76666752,18.71666644
-100.75833418,18.71666644
-100.75833418,18.72499977
-100.75833418,18.7333331
-100.75000085,18.7333331
-100.75000085,18.74166644
-100.75000085,18.74999977
-100.74166752,18.74999977
-100.74166752,18.7583331
-100.75000085,18.7583331
-100.75000085,18.76666644
</coordinates>
</LinearRing>
</innerBoundaryIs>
<innerBoundaryIs>
<LinearRing>
<coordinates>
-100.72500085,18.79166644
-100.72500085,18.79999977
-100.73333418,18.79999977
-100.73333418,18.79166644
-100.72500085,18.79166644
</coordinates>
</LinearRing>
</innerBoundaryIs>
<innerBoundaryIs>
<LinearRing>
<coordinates>
-100.66666752,18.64166644
-100.66666752,18.64999977
-100.67500085,18.64999977
-100.67500085,18.64166644
-100.66666752,18.64166644
</coordinates>
</LinearRing>
</innerBoundaryIs>
<innerBoundaryIs>
<LinearRing>
<coordinates>
-100.66666752,18.63333311
-100.67500085,18.63333311
-100.67500085,18.62499978
-100.66666752,18.62499978
-100.66666752,18.63333311
</coordinates>
</LinearRing>
</innerBoundaryIs>
<innerBoundaryIs>
<LinearRing>
<coordinates>
-100.65833419,18.61666644
-100.66666752,18.61666644
-100.66666752,18.60833311
-100.65833419,18.60833311
-100.65833419,18.61666644
</coordinates>
</LinearRing>
</innerBoundaryIs>
<innerBoundaryIs>
<LinearRing>
<coordinates>
-100.63333419,18.55833311
-100.64166752,18.55833311
-100.64166752,18.54999978
-100.63333419,18.54999978
-100.63333419,18.55833311
</coordinates>
</LinearRing>
</innerBoundaryIs>
<innerBoundaryIs>
<LinearRing>
<coordinates>
-100.59166752,18.56666644
-100.59166752,18.55833311
-100.59166752,18.54999978
-100.59166752,18.54166645
-100.58333419,18.54166645
-100.58333419,18.54999978
-100.57500086,18.54999978
-100.57500086,18.55833311
-100.57500086,18.56666644
-100.58333419,18.56666644
-100.59166752,18.56666644
</coordinates>
</LinearRing>
</innerBoundaryIs>
<innerBoundaryIs>
<LinearRing>
<coordinates>
-100.58333419,18.52499978
-100.59166752,18.52499978
-100.60000086,18.52499978
-100.60000086,18.53333311
-100.60833419,18.53333311
-100.60833419,18.52499978
-100.61666752,18.52499978
-100.61666752,18.53333311
-100.62500085,18.53333311
-100.63333419,18.53333311
-100.63333419,18.52499978
-100.63333419,18.51666645
-100.64166752,18.51666645
-100.64166752,18.52499978
-100.65000085,18.52499978
-100.65000085,18.51666645
-100.65833419,18.51666645
-100.65833419,18.50833311
-100.65000085,18.50833311
-100.64166752,18.50833311
-100.64166752,18.49999978
-100.63333419,18.49999978
-100.62500085,18.49999978
-100.61666752,18.49999978
-100.61666752,18.49166645
-100.60833419,18.49166645
-100.60833419,18.49999978
-100.60000086,18.49999978
-100.60000086,18.49166645
-100.60000086,18.48333311
-100.60000086,18.47499978
-100.59166752,18.47499978
-100.58333419,18.47499978
-100.58333419,18.48333311
-100.58333419,18.49166645
-100.58333419,18.49999978
-100.59166752,18.49999978
-100.59166752,18.50833311
-100.59166752,18.51666645
-100.58333419,18.51666645
-100.58333419,18.52499978
</coordinates>
</LinearRing>
</innerBoundaryIs>
<innerBoundaryIs>
<LinearRing>
<coordinates>
-100.61666752,18.49166645
-100.62500085,18.49166645
-100.62500085,18.48333311
-100.62500085,18.47499978
-100.61666752,18.47499978
-100.61666752,18.48333311
-100.61666752,18.49166645
</coordinates>
</LinearRing>
</innerBoundaryIs>
<innerBoundaryIs>
<LinearRing>
<coordinates>
-101.1416675,18.55833311
-101.1416675,18.54999978
-101.13333417,18.54999978
-101.13333417,18.55833311
-101.1416675,18.55833311
</coordinates>
</LinearRing>
</innerBoundaryIs>
<innerBoundaryIs>
<LinearRing>
<coordinates>
-100.97500084,18.49999978
-100.97500084,18.49166645
-100.96666751,18.49166645
-100.95833417,18.49166645
-100.95000084,18.49166645
-100.95000084,18.49999978
-100.95000084,18.50833311
-100.94166751,18.50833311
-100.94166751,18.51666645
-100.95000084,18.51666645
-100.95833417,18.51666645
-100.95833417,18.50833311
-100.96666751,18.50833311
-100.96666751,18.49999978
-100.97500084,18.49999978
</coordinates>
</LinearRing>
</innerBoundaryIs>
<innerBoundaryIs>
<LinearRing>
<coordinates>
-100.93333418,18.65833311
-100.93333418,18.64999977
-100.92500084,18.64999977
-100.92500084,18.65833311
-100.93333418,18.65833311
</coordinates>
</LinearRing>
</innerBoundaryIs>
<innerBoundaryIs>
<LinearRing>
<coordinates>
-100.92500084,18.64999977
-100.92500084,18.64166644
-100.91666751,18.64166644
-100.91666751,18.64999977
-100.92500084,18.64999977
</coordinates>
</LinearRing>
</innerBoundaryIs>
<innerBoundaryIs>
<LinearRing>
<coordinates>
-100.84166751,18.82499977
-100.83333418,18.82499977
-100.83333418,18.8333331
-100.84166751,18.8333331
-100.84166751,18.82499977
</coordinates>
</LinearRing>
</innerBoundaryIs>
<innerBoundaryIs>
<LinearRing>
<coordinates>
-100.82500085,18.64999977
-100.82500085,18.64166644
-100.82500085,18.63333311
-100.82500085,18.62499978
-100.81666751,18.62499978
-100.81666751,18.61666644
-100.81666751,18.60833311
-100.80833418,18.60833311
-100.80833418,18.59999978
-100.80000085,18.59999978
-100.80000085,18.60833311
-100.79166751,18.60833311
-100.79166751,18.61666644
-100.79166751,18.62499978
-100.80000085,18.62499978
-100.80000085,18.63333311
-100.80833418,18.63333311
-100.80833418,18.64166644
-100.80833418,18.64999977
-100.80833418,18.65833311
-100.81666751,18.65833311
-100.82500085,18.65833311
-100.82500085,18.64999977
</coordinates>
</LinearRing>
</innerBoundaryIs>
<innerBoundaryIs>
<LinearRing>
<coordinates>
-100.79166751,18.60833311
-100.79166751,18.59999978
-100.78333418,18.59999978
-100.78333418,18.60833311
-100.79166751,18.60833311
</coordinates>
</LinearRing>
</innerBoundaryIs>
<innerBoundaryIs>
<LinearRing>
<coordinates>
-100.78333418,18.64999977
-100.78333418,18.64166644
-100.77500085,18.64166644
-100.77500085,18.64999977
-100.77500085,18.65833311
-100.77500085,18.66666644
-100.77500085,18.67499977
-100.78333418,18.67499977
-100.78333418,18.66666644
-100.78333418,18.65833311
-100.78333418,18.64999977
</coordinates>
</LinearRing>
</innerBoundaryIs>
<innerBoundaryIs>
<LinearRing>
<coordinates>
-100.77500085,18.64166644
-100.77500085,18.63333311
-100.77500085,18.62499978
-100.77500085,18.61666644
-100.77500085,18.60833311
-100.77500085,18.59999978
-100.76666752,18.59999978
-100.76666752,18.60833311
-100.76666752,18.61666644
-100.76666752,18.62499978
-100.76666752,18.63333311
-100.76666752,18.64166644
-100.77500085,18.64166644
</coordinates>
</LinearRing>
</innerBoundaryIs>
<innerBoundaryIs>
<LinearRing>
<coordinates>
-100.73333418,18.52499978
-100.73333418,18.51666645
-100.73333418,18.50833311
-100.72500085,18.50833311
-100.72500085,18.49999978
-100.72500085,18.49166645
-100.71666752,18.49166645
-100.71666752,18.48333311
-100.70833418,18.48333311
-100.70833418,18.49166645
-100.70000085,18.49166645
-100.70000085,18.49999978
-100.70833418,18.49999978
-100.70833418,18.50833311
-100.70833418,18.51666645
-100.71666752,18.51666645
-100.71666752,18.52499978
-100.71666752,18.53333311
-100.72500085,18.53333311
-100.72500085,18.54166645
-100.73333418,18.54166645
-100.74166752,18.54166645
-100.74166752,18.53333311
-100.73333418,18.53333311
-100.73333418,18.52499978
</coordinates>
</LinearRing>
</innerBoundaryIs>
<innerBoundaryIs>
<LinearRing>
<coordinates>
-100.70000085,18.49166645
-100.70000085,18.48333311
-100.69166752,18.48333311
-100.69166752,18.49166645
-100.70000085,18.49166645
</coordinates>
</LinearRing>
</innerBoundaryIs>
<innerBoundaryIs>
<LinearRing>
<coordinates>
-100.65000085,18.45833311
-100.65000085,18.44999978
-100.65000085,18.44166645
-100.64166752,18.44166645
-100.64166752,18.43333312
-100.65000085,18.43333312
-100.65000085,18.42499978
-100.65833419,18.42499978
-100.65833419,18.41666645
-100.65000085,18.41666645
-100.64166752,18.41666645
-100.64166752,18.42499978
-100.63333419,18.42499978
-100.63333419,18.43333312
-100.63333419,18.44166645
-100.62500085,18.44166645
-100.62500085,18.44999978
-100.62500085,18.45833311
-100.63333419,18.45833311
-100.64166752,18.45833311
-100.65000085,18.45833311
</coordinates>
</LinearRing>
</innerBoundaryIs>
<innerBoundaryIs>
<LinearRing>
<coordinates>
-100.64166752,18.41666645
-100.64166752,18.40833312
-100.64166752,18.39999978
-100.63333419,18.39999978
-100.62500085,18.39999978
-100.62500085,18.40833312
-100.63333419,18.40833312
-100.63333419,18.41666645
-100.64166752,18.41666645
</coordinates>
</LinearRing>
</innerBoundaryIs>
<innerBoundaryIs>
<LinearRing>
<coordinates>
-100.95000084,18.59166644
-100.94166751,18.59166644
-100.94166751,18.59999978
-100.95000084,18.59999978
-100.95000084,18.59166644
</coordinates>
</LinearRing>
</innerBoundaryIs>
<innerBoundaryIs>
<LinearRing>
<coordinates>
-100.94166751,18.59166644
-100.94166751,18.58333311
-100.93333418,18.58333311
-100.93333418,18.57499978
-100.92500084,18.57499978
-100.92500084,18.58333311
-100.91666751,18.58333311
-100.91666751,18.59166644
-100.90833418,18.59166644
-100.90833418,18.59999978
-100.90000084,18.59999978
-100.90000084,18.60833311
-100.90833418,18.60833311
-100.91666751,18.60833311
-100.91666751,18.59999978
-100.92500084,18.59999978
-100.92500084,18.59166644
-100.93333418,18.59166644
-100.94166751,18.59166644
</coordinates>
</LinearRing>
</innerBoundaryIs>
<innerBoundaryIs>
<LinearRing>
<coordinates>
-100.92500084,18.57499978
-100.92500084,18.56666644
-100.91666751,18.56666644
-100.90833418,18.56666644
-100.90833418,18.57499978
-100.91666751,18.57499978
-100.92500084,18.57499978
</coordinates>
</LinearRing>
</innerBoundaryIs>
<innerBoundaryIs>
<LinearRing>
<coordinates>
-100.95000084,18.64999977
-100.95000084,18.64166644
-100.94166751,18.64166644
-100.94166751,18.64999977
-100.95000084,18.64999977
</coordinates>
</LinearRing>
</innerBoundaryIs>
<innerBoundaryIs>
<LinearRing>
<coordinates>
-100.89166751,18.52499978
-100.88333418,18.52499978
-100.87500084,18.52499978
-100.87500084,18.53333311
-100.86666751,18.53333311
-100.86666751,18.54166645
-100.87500084,18.54166645
-100.87500084,18.54999978
-100.87500084,18.55833311
-100.86666751,18.55833311
-100.86666751,18.56666644
-100.87500084,18.56666644
-100.88333418,18.56666644
-100.89166751,18.56666644
-100.89166751,18.55833311
-100.89166751,18.54999978
-100.90000084,18.54999978
-100.90000084,18.54166645
-100.90833418,18.54166645
-100.90833418,18.53333311
-100.90000084,18.53333311
-100.90000084,18.52499978
-100.89166751,18.52499978
</coordinates>
</LinearRing>
</innerBoundaryIs>
<innerBoundaryIs>
<LinearRing>
<coordinates>
-100.83333418,18.52499978
-100.83333418,18.51666645
-100.82500085,18.51666645
-100.81666751,18.51666645
-100.80833418,18.51666645
-100.80000085,18.51666645
-100.80000085,18.50833311
-100.79166751,18.50833311
-100.79166751,18.51666645
-100.79166751,18.52499978
-100.80000085,18.52499978
-100.80000085,18.53333311
-100.80000085,18.54166645
-100.79166751,18.54166645
-100.79166751,18.53333311
-100.78333418,18.53333311
-100.77500085,18.53333311
-100.76666752,18.53333311
-100.76666752,18.54166645
-100.76666752,18.54999978
-100.76666752,18.55833311
-100.76666752,18.56666644
-100.76666752,18.57499978
-100.76666752,18.58333311
-100.77500085,18.58333311
-100.78333418,18.58333311
-100.78333418,18.57499978
-100.78333418,18.56666644
-100.78333418,18.55833311
-100.78333418,18.54999978
-100.79166751,18.54999978
-100.79166751,18.55833311
-100.79166751,18.56666644
-100.79166751,18.57499978
-100.79166751,18.58333311
-100.80000085,18.58333311
-100.80000085,18.57499978
-100.80000085,18.56666644
-100.80833418,18.56666644
-100.80833418,18.55833311
-100.80833418,18.54999978
-100.80833418,18.54166645
-100.80833418,18.53333311
-100.81666751,18.53333311
-100.82500085,18.53333311
-100.82500085,18.52499978
-100.83333418,18.52499978
</coordinates>
</LinearRing>
</innerBoundaryIs>
<innerBoundaryIs>
<LinearRing>
<coordinates>
-100.77500085,18.52499978
-100.77500085,18.51666645
-100.76666752,18.51666645
-100.76666752,18.50833311
-100.75833418,18.50833311
-100.75833418,18.49999978
-100.75000085,18.49999978
-100.75000085,18.50833311
-100.75000085,18.51666645
-100.75833418,18.51666645
-100.75833418,18.52499978
-100.76666752,18.52499978
-100.77500085,18.52499978
</coordinates>
</LinearRing>
</innerBoundaryIs>
<innerBoundaryIs>
<LinearRing>
<coordinates>
-100.60000086,18.45833311
-100.60000086,18.44999978
-100.60000086,18.44166645
-100.59166752,18.44166645
-100.58333419,18.44166645
-100.57500086,18.44166645
-100.57500086,18.44999978
-100.58333419,18.44999978
-100.58333419,18.45833311
-100.59166752,18.45833311
-100.60000086,18.45833311
</coordinates>
</LinearRing>
</innerBoundaryIs>
<innerBoundaryIs>
<LinearRing>
<coordinates>
-100.64166752,18.34166645
-100.63333419,18.34166645
-100.62500085,18.34166645
-100.62500085,18.34999979
-100.63333419,18.34999979
-100.64166752,18.34999979
-100.64166752,18.34166645
</coordinates>
</LinearRing>
</innerBoundaryIs>
<innerBoundaryIs>
<LinearRing>
<coordinates>
-100.65000085,18.37499979
-100.65000085,18.36666645
-100.64166752,18.36666645
-100.64166752,18.37499979
-100.64166752,18.38333312
-100.65000085,18.38333312
-100.65000085,18.37499979
</coordinates>
</LinearRing>
</innerBoundaryIs>
<innerBoundaryIs>
<LinearRing>
<coordinates>
-100.56666752,18.43333312
-100.56666752,18.42499978
-100.55833419,18.42499978
-100.55833419,18.43333312
-100.56666752,18.43333312
</coordinates>
</LinearRing>
</innerBoundaryIs>
<innerBoundaryIs>
<LinearRing>
<coordinates>
-100.79166751,18.49999978
-100.79166751,18.49166645
-100.80000085,18.49166645
-100.80000085,18.49999978
-100.80833418,18.49999978
-100.81666751,18.49999978
-100.81666751,18.49166645
-100.81666751,18.48333311
-100.80833418,18.48333311
-100.80000085,18.48333311
-100.79166751,18.48333311
-100.78333418,18.48333311
-100.78333418,18.47499978
-100.77500085,18.47499978
-100.77500085,18.46666645
-100.76666752,18.46666645
-100.76666752,18.47499978
-100.75833418,18.47499978
-100.75000085,18.47499978
-100.74166752,18.47499978
-100.74166752,18.48333311
-100.74166752,18.49166645
-100.75000085,18.49166645
-100.75833418,18.49166645
-100.76666752,18.49166645
-100.76666752,18.49999978
-100.77500085,18.49999978
-100.78333418,18.49999978
-100.79166751,18.49999978
</coordinates>
</LinearRing>
</innerBoundaryIs>
<innerBoundaryIs>
<LinearRing>
<coordinates>
-100.88333418,18.49999978
-100.87500084,18.49999978
-100.87500084,18.50833311
-100.88333418,18.50833311
-100.88333418,18.49999978
</coordinates>
</LinearRing>
</innerBoundaryIs>
<innerBoundaryIs>
<LinearRing>
<coordinates>
-100.66666752,18.59166644
-100.65833419,18.59166644
-100.65833419,18.59999978
-100.66666752,18.59999978
-100.66666752,18.59166644
</coordinates>
</LinearRing>
</innerBoundaryIs>
<innerBoundaryIs>
<LinearRing>
<coordinates>
-100.65000085,18.58333311
-100.65833419,18.58333311
-100.66666752,18.58333311
-100.66666752,18.57499978
-100.65833419,18.57499978
-100.65000085,18.57499978
-100.65000085,18.58333311
</coordinates>
</LinearRing>
</innerBoundaryIs>
<innerBoundaryIs>
<LinearRing>
<coordinates>
-100.67500085,18.54166645
-100.66666752,18.54166645
-100.66666752,18.54999978
-100.67500085,18.54999978
-100.67500085,18.54166645
</coordinates>
</LinearRing>
</innerBoundaryIs>
<innerBoundaryIs>
<LinearRing>
<coordinates>
-100.66666752,18.52499978
-100.65833419,18.52499978
-100.65833419,18.53333311
-100.66666752,18.53333311
-100.66666752,18.52499978
</coordinates>
</LinearRing>
</innerBoundaryIs>
<innerBoundaryIs>
<LinearRing>
<coordinates>
-100.97500084,18.55833311
-100.96666751,18.55833311
-100.96666751,18.56666644
-100.97500084,18.56666644
-100.97500084,18.55833311
</coordinates>
</LinearRing>
</innerBoundaryIs>
<innerBoundaryIs>
<LinearRing>
<coordinates>
-100.95833417,18.55833311
-100.95000084,18.55833311
-100.95000084,18.56666644
-100.95833417,18.56666644
-100.95833417,18.55833311
</coordinates>
</LinearRing>
</innerBoundaryIs>
<innerBoundaryIs>
<LinearRing>
<coordinates>
-100.95000084,18.53333311
-100.94166751,18.53333311
-100.94166751,18.54166645
-100.95000084,18.54166645
-100.95000084,18.53333311
</coordinates>
</LinearRing>
</innerBoundaryIs>
<innerBoundaryIs>
<LinearRing>
<coordinates>
-100.85000085,18.54999978
-100.84166751,18.54999978
-100.84166751,18.55833311
-100.84166751,18.56666644
-100.84166751,18.57499978
-100.85000085,18.57499978
-100.85833418,18.57499978
-100.85833418,18.56666644
-100.85833418,18.55833311
-100.85000085,18.55833311
-100.85000085,18.54999978
</coordinates>
</LinearRing>
</innerBoundaryIs>
<innerBoundaryIs>
<LinearRing>
<coordinates>
-100.98333417,18.67499977
-100.98333417,18.66666644
-100.97500084,18.66666644
-100.97500084,18.67499977
-100.98333417,18.67499977
</coordinates>
</LinearRing>
</innerBoundaryIs>
<innerBoundaryIs>
<LinearRing>
<coordinates>
-100.84166751,18.70833311
-100.84166751,18.69999977
-100.84166751,18.69166644
-100.83333418,18.69166644
-100.83333418,18.68333311
-100.82500085,18.68333311
-100.82500085,18.67499977
-100.82500085,18.66666644
-100.81666751,18.66666644
-100.81666751,18.67499977
-100.81666751,18.68333311
-100.80833418,18.68333311
-100.80833418,18.69166644
-100.80833418,18.69999977
-100.80833418,18.70833311
-100.81666751,18.70833311
-100.81666751,18.71666644
-100.81666751,18.72499977
-100.82500085,18.72499977
-100.83333418,18.72499977
-100.84166751,18.72499977
-100.84166751,18.71666644
-100.84166751,18.70833311
</coordinates>
</LinearRing>
</innerBoundaryIs>
<innerBoundaryIs>
<LinearRing>
<coordinates>
-100.79166751,18.77499977
-100.78333418,18.77499977
-100.78333418,18.76666644
-100.77500085,18.76666644
-100.77500085,18.77499977
-100.77500085,18.7833331
-100.77500085,18.79166644
-100.77500085,18.79999977
-100.78333418,18.79999977
-100.78333418,18.79166644
-100.79166751,18.79166644
-100.79166751,18.7833331
-100.79166751,18.77499977
</coordinates>
</LinearRing>
</innerBoundaryIs>
<innerBoundaryIs>
<LinearRing>
<coordinates>
-100.84166751,18.7833331
-100.83333418,18.7833331
-100.83333418,18.79166644
-100.84166751,18.79166644
-100.84166751,18.7833331
</coordinates>
</LinearRing>
</innerBoundaryIs>
<innerBoundaryIs>
<LinearRing>
<coordinates>
-100.81666751,18.86666643
-100.80833418,18.86666643
-100.80833418,18.87499976
-100.81666751,18.87499976
-100.81666751,18.86666643
</coordinates>
</LinearRing>
</innerBoundaryIs>
<innerBoundaryIs>
<LinearRing>
<coordinates>
-100.80000085,18.89999976
-100.79166751,18.89999976
-100.79166751,18.9083331
-100.80000085,18.9083331
-100.80000085,18.89999976
</coordinates>
</LinearRing>
</innerBoundaryIs>
</Polygon>
<Polygon>
<outerBoundaryIs>
<LinearRing>
<coordinates>
-101.39166749,18.52499978
-101.39166749,18.51666645
-101.40000082,18.51666645
-101.40000082,18.52499978
-101.40833416,18.52499978
-101.41666749,18.52499978
-101.41666749,18.51666645
-101.42500082,18.51666645
-101.43333416,18.51666645
-101.44166749,18.51666645
-101.44166749,18.50833311
-101.44166749,18.49999978
-101.43333416,18.49999978
-101.42500082,18.49999978
-101.42500082,18.50833311
-101.41666749,18.50833311
-101.40833416,18.50833311
-101.40000082,18.50833311
-101.39166749,18.50833311
-101.38333416,18.50833311
-101.37500082,18.50833311
-101.36666749,18.50833311
-101.36666749,18.51666645
-101.35833416,18.51666645
-101.35833416,18.52499978
-101.35000083,18.52499978
-101.34166749,18.52499978
-101.33333416,18.52499978
-101.32500083,18.52499978
-101.32500083,18.53333311
-101.31666749,18.53333311
-101.30833416,18.53333311
-101.30833416,18.54166645
-101.30000083,18.54166645
-101.29166749,18.54166645
-101.28333416,18.54166645
-101.28333416,18.53333311
-101.29166749,18.53333311
-101.30000083,18.53333311
-101.30000083,18.52499978
-101.30833416,18.52499978
-101.31666749,18.52499978
-101.31666749,18.51666645
-101.32500083,18.51666645
-101.33333416,18.51666645
-101.33333416,18.50833311
-101.34166749,18.50833311
-101.35000083,18.50833311
-101.35833416,18.50833311
-101.35833416,18.49999978
-101.36666749,18.49999978
-101.37500082,18.49999978
-101.38333416,18.49999978
-101.39166749,18.49999978
-101.39166749,18.49166645
-101.40000082,18.49166645
-101.40833416,18.49166645
-101.41666749,18.49166645
-101.42500082,18.49166645
-101.42500082,18.48333311
-101.43333416,18.48333311
-101.44166749,18.48333311
-101.45000082,18.48333311
-101.45833415,18.48333311
-101.45833415,18.47499978
-101.46666749,18.47499978
-101.47500082,18.47499978
-101.48333415,18.47499978
-101.49166749,18.47499978
-101.50000082,18.47499978
-101.50000082,18.48333311
-101.50833415,18.48333311
-101.51666749,18.48333311
-101.52500082,18.48333311
-101.53333415,18.48333311
-101.53333415,18.47499978
-101.53333415,18.46666645
-101.54166748,18.46666645
-101.55000082,18.46666645
-101.55000082,18.45833311
-101.55833415,18.45833311
-101.56666748,18.45833311
-101.56666748,18.46666645
-101.57500082,18.46666645
-101.57500082,18.47499978
-101.58333415,18.47499978
-101.58333415,18.46666645
-101.58333415,18.45833311
-101.59166748,18.45833311
-101.60000082,18.45833311
-101.60833415,18.45833311
-101.61666748,18.45833311
-101.62500081,18.45833311
-101.63333415,18.45833311
-101.64166748,18.45833311
-101.64166748,18.44999978
-101.65000081,18.44999978
-101.65833415,18.44999978
-101.66666748,18.44999978
-101.67500081,18.44999978
-101.68333415,18.44999978
-101.68333415,18.44166645
-101.69166748,18.44166645
-101.70000081,18.44166645
-101.70833414,18.44166645
-101.71666748,18.44166645
-101.72500081,18.44166645
-101.72500081,18.43333312
-101.73333414,18.43333312
-101.74166748,18.43333312
-101.75000081,18.43333312
-101.75833414,18.43333312
-101.75833414,18.42499978
-101.76666748,18.42499978
-101.76666748,18.43333312
-101.76666748,18.44166645
-101.76666748,18.44999978
-101.77500081,18.44999978
-101.77500081,18.45833311
-101.78333414,18.45833311
-101.78333414,18.46666645
-101.79166747,18.46666645
-101.80000081,18.46666645
-101.80833414,18.46666645
-101.80833414,18.47499978
-101.81666747,18.47499978
-101.81666747,18.48333311
-101.82500081,18.48333311
-101.83333414,18.48333311
-101.84166747,18.48333311
-101.84166747,18.47499978
-101.84166747,18.46666645
-101.84166747,18.45833311
-101.83333414,18.45833311
-101.83333414,18.44999978
-101.84166747,18.44999978
-101.84166747,18.44166645
-101.84166747,18.43333312
-101.85000081,18.43333312
-101.85000081,18.44166645
-101.85000081,18.44999978
-101.85000081,18.45833311
-101.85833414,18.45833311
-101.86666747,18.45833311
-101.86666747,18.44999978
-101.85833414,18.44999978
-101.85833414,18.44166645
-101.85833414,18.43333312
-101.85833414,18.42499978
-101.86666747,18.42499978
-101.86666747,18.41666645
-101.85833414,18.41666645
-101.85833414,18.40833312
-101.85833414,18.39999978
-101.86666747,18.39999978
-101.86666747,18.40833312
-101.8750008,18.40833312
-101.8750008,18.39999978
-101.88333414,18.39999978
-101.89166747,18.39999978
-101.9000008,18.39999978
-101.90833414,18.39999978
-101.91666747,18.39999978
-101.9250008,18.39999978
-101.93333414,18.39999978
-101.94166747,18.39999978
-101.9500008,18.39999978
-101.95833413,18.39999978
-101.96666747,18.39999978
-101.9750008,18.39999978
-101.98333413,18.39999978
-101.99166747,18.39999978
-102.0000008,18.39999978
-102.00833413,18.39999978
-102.01666747,18.39999978
-102.0250008,18.39999978
-102.03333413,18.39999978
-102.03333413,18.40833312
-102.04166746,18.40833312
-102.0500008,18.40833312
-102.0500008,18.41666645
-102.05833413,18.41666645
-102.05833413,18.42499978
-102.06666746,18.42499978
-102.0750008,18.42499978
-102.0750008,18.43333312
-102.08333413,18.43333312
-102.08333413,18.44166645
-102.09166746,18.44166645
-102.09166746,18.44999978
-102.09166746,18.45833311
-102.1000008,18.45833311
-102.1000008,18.46666645
-102.1000008,18.47499978
-102.10833413,18.47499978
-102.10833413,18.48333311
-102.10833413,18.49166645
-102.10833413,18.49999978
-102.11666746,18.49999978
-102.11666746,18.50833311
-102.11666746,18.51666645
-102.12500079,18.51666645
-102.12500079,18.52499978
-102.12500079,18.53333311
-102.12500079,18.54166645
-102.13333413,18.54166645
-102.13333413,18.54999978
-102.13333413,18.55833311
-102.13333413,18.56666644
-102.14166746,18.56666644
-102.14166746,18.57499978
-102.14166746,18.58333311
-102.14166746,18.59166644
-102.13333413,18.59166644
-102.13333413,18.58333311
-102.12500079,18.58333311
-102.11666746,18.58333311
-102.10833413,18.58333311
-102.10833413,18.59166644
-102.10833413,18.59999978
-102.11666746,18.59999978
-102.12500079,18.59999978
-102.12500079,18.60833311
-102.13333413,18.60833311
-102.13333413,18.61666644
-102.14166746,18.61666644
-102.14166746,18.62499978
-102.15000079,18.62499978
-102.15000079,18.63333311
-102.15000079,18.64166644
-102.15000079,18.64999977
-102.15000079,18.65833311
-102.15000079,18.66666644
-102.15000079,18.67499977
-102.15000079,18.68333311
-102.15000079,18.69166644
-102.15833413,18.69166644
-102.15833413,18.69999977
-102.15833413,18.70833311
-102.15833413,18.71666644
-102.15833413,18.72499977
-102.15000079,18.72499977
-102.15000079,18.71666644
-102.14166746,18.71666644
-102.14166746,18.70833311
-102.13333413,18.70833311
-102.13333413,18.71666644
-102.13333413,18.72499977
-102.14166746,18.72499977
-102.14166746,18.7333331
-102.14166746,18.74166644
-102.14166746,18.74999977
-102.14166746,18.7583331
-102.13333413,18.7583331
-102.13333413,18.76666644
-102.12500079,18.76666644
-102.11666746,18.76666644
-102.11666746,18.77499977
-102.10833413,18.77499977
-102.10833413,18.7833331
-102.10833413,18.79166644
-102.10833413,18.79999977
-102.10833413,18.8083331
-102.1000008,18.8083331
-102.09166746,18.8083331
-102.09166746,18.81666643
-102.1000008,18.81666643
-102.1000008,18.82499977
-102.09166746,18.82499977
-102.08333413,18.82499977
-102.08333413,18.8333331
-102.08333413,18.84166643
-102.0750008,18.84166643
-102.0750008,18.84999977
-102.08333413,18.84999977
-102.08333413,18.8583331
-102.09166746,18.8583331
-102.1000008,18.8583331
-102.1000008,18.84999977
-102.10833413,18.84999977
-102.10833413,18.8583331
-102.10833413,18.86666643
-102.1000008,18.86666643
-102.1000008,18.87499976
-102.10833413,18.87499976
-102.10833413,18.8833331
-102.11666746,18.8833331
-102.12500079,18.8833331
-102.13333413,18.8833331
-102.13333413,18.87499976
-102.13333413,18.86666643
-102.14166746,18.86666643
-102.15000079,18.86666643
-102.15833413,18.86666643
-102.15833413,18.8583331
-102.15000079,18.8583331
-102.15000079,18.84999977
-102.14166746,18.84999977
-102.14166746,18.84166643
-102.15000079,18.84166643
-102.15833413,18.84166643
-102.15833413,18.8333331
-102.16666746,18.8333331
-102.16666746,18.84166643
-102.17500079,18.84166643
-102.17500079,18.84999977
-102.17500079,18.8583331
-102.17500079,18.86666643
-102.17500079,18.87499976
-102.17500079,18.8833331
-102.17500079,18.89166643
-102.17500079,18.89999976
-102.18333413,18.89999976
-102.18333413,18.9083331
-102.19166746,18.9083331
-102.19166746,18.91666643
-102.20000079,18.91666643
-102.20000079,18.92499976
-102.20833412,18.92499976
-102.20833412,18.9333331
-102.21666746,18.9333331
-102.21666746,18.94166643
-102.22500079,18.94166643
-102.22500079,18.94999976
-102.23333412,18.94999976
-102.23333412,18.9583331
-102.23333412,18.96666643
-102.23333412,18.97499976
-102.24166746,18.97499976
-102.24166746,18.98333309
-102.24166746,18.99166643
-102.25000079,18.99166643
-102.25833412,18.99166643
-102.25833412,18.99999976
-102.26666746,18.99999976
-102.26666746,19.00833309
-102.27500079,19.00833309
-102.27500079,19.01666643
-102.28333412,19.01666643
-102.28333412,19.02499976
-102.29166745,19.02499976
-102.30000079,19.02499976
-102.30000079,19.03333309
-102.30833412,19.03333309
-102.31666745,19.03333309
-102.31666745,19.04166643
-102.32500079,19.04166643
-102.33333412,19.04166643
-102.33333412,19.04999976
-102.34166745,19.04999976
-102.34166745,19.05833309
-102.35000079,19.05833309
-102.35833412,19.05833309
-102.35833412,19.06666642
-102.36666745,19.06666642
-102.36666745,19.07499976
-102.37500078,19.07499976
-102.37500078,19.08333309
-102.37500078,19.09166642
-102.38333412,19.09166642
-102.38333412,19.09999976
-102.39166745,19.09999976
-102.40000078,19.09999976
-102.40000078,19.10833309
-102.40833412,19.10833309
-102.40833412,19.11666642
-102.41666745,19.11666642
-102.42500078,19.11666642
-102.42500078,19.12499976
-102.43333412,19.12499976
-102.43333412,19.13333309
-102.44166745,19.13333309
-102.45000078,19.13333309
-102.45000078,19.14166642
-102.45833411,19.14166642
-102.45833411,19.14999975
-102.46666745,19.14999975
-102.46666745,19.15833309
-102.47500078,19.15833309
-102.48333411,19.15833309
-102.48333411,19.16666642
-102.49166745,19.16666642
-102.50000078,19.16666642
-102.50833411,19.16666642
-102.50833411,19.17499975
-102.51666745,19.17499975
-102.52500078,19.17499975
-102.53333411,19.17499975
-102.53333411,19.18333309
-102.54166744,19.18333309
-102.55000078,19.18333309
-102.55833411,19.18333309
-102.55833411,19.19166642
-102.56666744,19.19166642
-102.57500078,19.19166642
-102.58333411,19.19166642
-102.58333411,19.19999975
-102.59166744,19.19999975
-102.60000078,19.19999975
-102.60833411,19.19999975
-102.60833411,19.20833309
-102.61666744,19.20833309
-102.62500077,19.20833309
-102.63333411,19.20833309
-102.63333411,19.21666642
-102.64166744,19.21666642
-102.64166744,19.22499975
-102.65000077,19.22499975
-102.65833411,19.22499975
-102.65833411,19.23333308
-102.66666744,19.23333308
-102.67500077,19.23333308
-102.67500077,19.24166642
-102.68333411,19.24166642
-102.68333411,19.24999975
-102.69166744,19.24999975
-102.70000077,19.24999975
-102.70000077,19.25833308
-102.7083341,19.25833308
-102.7083341,19.26666642
-102.71666744,19.26666642
-102.72500077,19.26666642
-102.72500077,19.27499975
-102.7333341,19.27499975
-102.74166744,19.27499975
-102.74166744,19.28333308
-102.74166744,19.29166642
-102.7333341,19.29166642
-102.7333341,19.29999975
-102.72500077,19.29999975
-102.71666744,19.29999975
-102.71666744,19.30833308
-102.7083341,19.30833308
-102.70000077,19.30833308
-102.70000077,19.31666641
-102.69166744,19.31666641
-102.69166744,19.32499975
-102.70000077,19.32499975
-102.70000077,19.33333308
-102.70000077,19.34166641
-102.7083341,19.34166641
-102.7083341,19.34999975
-102.71666744,19.34999975
-102.72500077,19.34999975
-102.7333341,19.34999975
-102.7333341,19.35833308
-102.7333341,19.36666641
-102.7333341,19.37499975
-102.7333341,19.38333308
-102.7333341,19.39166641
-102.72500077,19.39166641
-102.72500077,19.39999974
-102.71666744,19.39999974
-102.7083341,19.39999974
-102.7083341,19.40833308
-102.70000077,19.40833308
-102.70000077,19.41666641
-102.69166744,19.41666641
-102.69166744,19.42499974
-102.68333411,19.42499974
-102.67500077,19.42499974
-102.66666744,19.42499974
-102.66666744,19.43333308
-102.65833411,19.43333308
-102.65000077,19.43333308
-102.65000077,19.44166641
-102.64166744,19.44166641
-102.63333411,19.44166641
-102.62500077,19.44166641
-102.61666744,19.44166641
-102.60833411,19.44166641
-102.60000078,19.44166641
-102.59166744,19.44166641
-102.58333411,19.44166641
-102.57500078,19.44166641
-102.56666744,19.44166641
-102.55833411,19.44166641
-102.55000078,19.44166641
-102.54166744,19.44166641
-102.54166744,19.43333308
-102.54166744,19.42499974
-102.54166744,19.41666641
-102.53333411,19.41666641
-102.52500078,19.41666641
-102.51666745,19.41666641
-102.51666745,19.40833308
-102.51666745,19.39999974
-102.51666745,19.39166641
-102.51666745,19.38333308
-102.52500078,19.38333308
-102.52500078,19.37499975
-102.52500078,19.36666641
-102.53333411,19.36666641
-102.53333411,19.37499975
-102.54166744,19.37499975
-102.54166744,19.36666641
-102.54166744,19.35833308
-102.55000078,19.35833308
-102.55000078,19.34999975
-102.55833411,19.34999975
-102.55833411,19.34166641
-102.55833411,19.33333308
-102.55000078,19.33333308
-102.54166744,19.33333308
-102.53333411,19.33333308
-102.53333411,19.34166641
-102.53333411,19.34999975
-102.52500078,19.34999975
-102.51666745,19.34999975
-102.51666745,19.34166641
-102.51666745,19.33333308
-102.50833411,19.33333308
-102.50833411,19.34166641
-102.50833411,19.34999975
-102.50833411,19.35833308
-102.50833411,19.36666641
-102.50000078,19.36666641
-102.50000078,19.37499975
-102.49166745,19.37499975
-102.49166745,19.38333308
-102.48333411,19.38333308
-102.47500078,19.38333308
-102.47500078,19.37499975
-102.48333411,19.37499975
-102.48333411,19.36666641
-102.49166745,19.36666641
-102.49166745,19.35833308
-102.50000078,19.35833308
-102.50000078,19.34999975
-102.50000078,19.34166641
-102.49166745,19.34166641
-102.49166745,19.34999975
-102.48333411,19.34999975
-102.47500078,19.34999975
-102.46666745,19.34999975
-102.46666745,19.34166641
-102.46666745,19.33333308
-102.47500078,19.33333308
-102.47500078,19.32499975
-102.47500078,19.31666641
-102.47500078,19.30833308
-102.47500078,19.29999975
-102.47500078,19.29166642
-102.48333411,19.29166642
-102.49166745,19.29166642
-102.49166745,19.29999975
-102.49166745,19.30833308
-102.50000078,19.30833308
-102.50833411,19.30833308
-102.50833411,19.29999975
-102.50000078,19.29999975
-102.50000078,19.29166642
-102.50833411,19.29166642
-102.51666745,19.29166642
-102.51666745,19.29999975
-102.51666745,19.30833308
-102.51666745,19.31666641
-102.52500078,19.31666641
-102.52500078,19.30833308
-102.52500078,19.29999975
-102.52500078,19.29166642
-102.53333411,19.29166642
-102.53333411,19.28333308
-102.52500078,19.28333308
-102.52500078,19.27499975
-102.51666745,19.27499975
-102.51666745,19.26666642
-102.50833411,19.26666642
-102.50000078,19.26666642
-102.50000078,19.27499975
-102.49166745,19.27499975
-102.48333411,19.27499975
-102.47500078,19.27499975
-102.47500078,19.28333308
-102.46666745,19.28333308
-102.46666745,19.29166642
-102.45833411,19.29166642
-102.45833411,19.29999975
-102.45000078,19.29999975
-102.44166745,19.29999975
-102.44166745,19.29166642
-102.44166745,19.28333308
-102.44166745,19.27499975
-102.43333412,19.27499975
-102.43333412,19.26666642
-102.43333412,19.25833308
-102.42500078,19.25833308
-102.42500078,19.24999975
-102.41666745,19.24999975
-102.41666745,19.24166642
-102.41666745,19.23333308
-102.42500078,19.23333308
-102.42500078,19.22499975
-102.42500078,19.21666642
-102.41666745,19.21666642
-102.41666745,19.20833309
-102.40833412,19.20833309
-102.40833412,19.19999975
-102.40833412,19.19166642
-102.40000078,19.19166642
-102.40000078,19.19999975
-102.40000078,19.20833309
-102.39166745,19.20833309
-102.39166745,19.19999975
-102.38333412,19.19999975
-102.38333412,19.19166642
-102.39166745,19.19166642
-102.39166745,19.18333309
-102.38333412,19.18333309
-102.37500078,19.18333309
-102.37500078,19.19166642
-102.37500078,19.19999975
-102.37500078,19.20833309
-102.38333412,19.20833309
-102.38333412,19.21666642
-102.37500078,19.21666642
-102.36666745,19.21666642
-102.36666745,19.20833309
-102.35833412,19.20833309
-102.35000079,19.20833309
-102.35000079,19.19999975
-102.34166745,19.19999975
-102.33333412,19.19999975
-102.32500079,19.19999975
-102.31666745,19.19999975
-102.31666745,19.19166642
-102.30833412,19.19166642
-102.30000079,19.19166642
-102.29166745,19.19166642
-102.28333412,19.19166642
-102.28333412,19.18333309
-102.29166745,19.18333309
-102.29166745,19.17499975
-102.30000079,19.17499975
-102.30833412,19.17499975
-102.30833412,19.16666642
-102.30833412,19.15833309
-102.31666745,19.15833309
-102.32500079,19.15833309
-102.33333412,19.15833309
-102.34166745,19.15833309
-102.34166745,19.14999975
-102.33333412,19.14999975
-102.33333412,19.14166642
-102.33333412,19.13333309
-102.33333412,19.12499976
-102.33333412,19.11666642
-102.34166745,19.11666642
-102.34166745,19.10833309
-102.33333412,19.10833309
-102.33333412,19.09999976
-102.32500079,19.09999976
-102.32500079,19.09166642
-102.32500079,19.08333309
-102.31666745,19.08333309
-102.31666745,19.07499976
-102.32500079,19.07499976
-102.32500079,19.06666642
-102.31666745,19.06666642
-102.30833412,19.06666642
-102.30000079,19.06666642
-102.30000079,19.07499976
-102.30000079,19.08333309
-102.29166745,19.08333309
-102.29166745,19.09166642
-102.29166745,19.09999976
-102.29166745,19.10833309
-102.28333412,19.10833309
-102.27500079,19.10833309
-102.27500079,19.11666642
-102.28333412,19.11666642
-102.28333412,19.12499976
-102.28333412,19.13333309
-102.28333412,19.14166642
-102.27500079,19.14166642
-102.26666746,19.14166642
-102.26666746,19.14999975
-102.25833412,19.14999975
-102.25833412,19.15833309
-102.25000079,19.15833309
-102.24166746,19.15833309
-102.24166746,19.14999975
-102.24166746,19.14166642
-102.24166746,19.13333309
-102.23333412,19.13333309
-102.23333412,19.14166642
-102.22500079,19.14166642
-102.22500079,19.14999975
-102.22500079,19.15833309
-102.21666746,19.15833309
-102.21666746,19.16666642
-102.21666746,19.17499975
-102.21666746,19.18333309
-102.20833412,19.18333309
-102.20833412,19.19166642
-102.20000079,19.19166642
-102.20000079,19.19999975
-102.19166746,19.19999975
-102.19166746,19.19166642
-102.19166746,19.18333309
-102.20000079,19.18333309
-102.20000079,19.17499975
-102.20000079,19.16666642
-102.19166746,19.16666642
-102.18333413,19.16666642
-102.18333413,19.17499975
-102.17500079,19.17499975
-102.16666746,19.17499975
-102.16666746,19.16666642
-102.15833413,19.16666642
-102.15833413,19.15833309
-102.15000079,19.15833309
-102.15000079,19.14999975
-102.14166746,19.14999975
-102.14166746,19.14166642
-102.13333413,19.14166642
-102.13333413,19.13333309
-102.12500079,19.13333309
-102.12500079,19.12499976
-102.11666746,19.12499976
-102.10833413,19.12499976
-102.10833413,19.11666642
-102.1000008,19.11666642
-102.1000008,19.10833309
-102.09166746,19.10833309
-102.08333413,19.10833309
-102.08333413,19.09999976
-102.0750008,19.09999976
-102.0750008,19.09166642
-102.06666746,19.09166642
-102.06666746,19.08333309
-102.05833413,19.08333309
-102.0500008,19.08333309
-102.0500008,19.07499976
-102.04166746,19.07499976
-102.04166746,19.06666642
-102.03333413,19.06666642
-102.0250008,19.06666642
-102.0250008,19.05833309
-102.01666747,19.05833309
-102.01666747,19.04999976
-102.00833413,19.04999976
-102.0000008,19.04999976
-102.0000008,19.04166643
-101.99166747,19.04166643
-101.99166747,19.03333309
-101.98333413,19.03333309
-101.98333413,19.02499976
-101.9750008,19.02499976
-101.96666747,19.02499976
-101.95833413,19.02499976
-101.9500008,19.02499976
-101.94166747,19.02499976
-101.93333414,19.02499976
-101.9250008,19.02499976
-101.91666747,19.02499976
-101.91666747,19.01666643
-101.91666747,19.00833309
-101.90833414,19.00833309
-101.90833414,19.01666643
-101.90833414,19.02499976
-101.9000008,19.02499976
-101.89166747,19.02499976
-101.88333414,19.02499976
-101.8750008,19.02499976
-101.86666747,19.02499976
-101.85833414,19.02499976
-101.85000081,19.02499976
-101.84166747,19.02499976
-101.83333414,19.02499976
-101.83333414,19.01666643
-101.82500081,19.01666643
-101.82500081,19.00833309
-101.83333414,19.00833309
-101.83333414,18.99999976
-101.83333414,18.99166643
-101.82500081,18.99166643
-101.82500081,18.98333309
-101.81666747,18.98333309
-101.81666747,18.99166643
-101.80833414,18.99166643
-101.80000081,18.99166643
-101.80000081,18.98333309
-101.80000081,18.97499976
-101.80000081,18.96666643
-101.80000081,18.9583331
-101.80833414,18.9583331
-101.81666747,18.9583331
-101.82500081,18.9583331
-101.82500081,18.94999976
-101.81666747,18.94999976
-101.80833414,18.94999976
-101.80000081,18.94999976
-101.79166747,18.94999976
-101.79166747,18.94166643
-101.80000081,18.94166643
-101.80000081,18.9333331
-101.80833414,18.9333331
-101.80833414,18.92499976
-101.80000081,18.92499976
-101.79166747,18.92499976
-101.79166747,18.91666643
-101.79166747,18.9083331
-101.79166747,18.89999976
-101.80000081,18.89999976
-101.80000081,18.89166643
-101.80833414,18.89166643
-101.81666747,18.89166643
-101.82500081,18.89166643
-101.83333414,18.89166643
-101.83333414,18.8833331
-101.84166747,18.8833331
-101.84166747,18.87499976
-101.83333414,18.87499976
-101.82500081,18.87499976
-101.81666747,18.87499976
-101.80833414,18.87499976
-101.80000081,18.87499976
-101.79166747,18.87499976
-101.79166747,18.86666643
-101.79166747,18.8583331
-101.78333414,18.8583331
-101.78333414,18.84999977
-101.77500081,18.84999977
-101.77500081,18.8583331
-101.76666748,18.8583331
-101.75833414,18.8583331
-101.75833414,18.84999977
-101.75000081,18.84999977
-101.74166748,18.84999977
-101.73333414,18.84999977
-101.72500081,18.84999977
-101.72500081,18.84166643
-101.73333414,18.84166643
-101.74166748,18.84166643
-101.74166748,18.8333331
-101.75000081,18.8333331
-101.75833414,18.8333331
-101.75833414,18.82499977
-101.75000081,18.82499977
-101.74166748,18.82499977
-101.74166748,18.81666643
-101.75000081,18.81666643
-101.75833414,18.81666643
-101.75833414,18.8083331
-101.75833414,18.79999977
-101.75000081,18.79999977
-101.75000081,18.79166644
-101.75000081,18.7833331
-101.75000081,18.77499977
-101.74166748,18.77499977
-101.74166748,18.7833331
-101.73333414,18.7833331
-101.72500081,18.7833331
-101.72500081,18.77499977
-101.71666748,18.77499977
-101.71666748,18.7833331
-101.70833414,18.7833331
-101.70000081,18.7833331
-101.70000081,18.77499977
-101.70000081,18.76666644
-101.69166748,18.76666644
-101.68333415,18.76666644
-101.68333415,18.77499977
-101.67500081,18.77499977
-101.66666748,18.77499977
-101.66666748,18.7833331
-101.67500081,18.7833331
-101.67500081,18.79166644
-101.68333415,18.79166644
-101.68333415,18.79999977
-101.67500081,18.79999977
-101.66666748,18.79999977
-101.65833415,18.79999977
-101.65000081,18.79999977
-101.65000081,18.8083331
-101.64166748,18.8083331
-101.64166748,18.81666643
-101.63333415,18.81666643
-101.63333415,18.8083331
-101.62500081,18.8083331
-101.62500081,18.79999977
-101.63333415,18.79999977
-101.63333415,18.79166644
-101.64166748,18.79166644
-101.65000081,18.79166644
-101.65000081,18.7833331
-101.65833415,18.7833331
-101.65833415,18.77499977
-101.65833415,18.76666644
-101.66666748,18.76666644
-101.66666748,18.7583331
-101.65833415,18.7583331
-101.65833415,18.74999977
-101.65000081,18.74999977
-101.64166748,18.74999977
-101.63333415,18.74999977
-101.62500081,18.74999977
-101.62500081,18.74166644
-101.61666748,18.74166644
-101.60833415,18.74166644
-101.60000082,18.74166644
-101.60000082,18.7333331
-101.60000082,18.72499977
-101.60833415,18.72499977
-101.60833415,18.71666644
-101.61666748,18.71666644
-101.61666748,18.72499977
-101.62500081,18.72499977
-101.62500081,18.7333331
-101.63333415,18.7333331
-101.63333415,18.74166644
-101.64166748,18.74166644
-101.64166748,18.7333331
-101.65000081,18.7333331
-101.65000081,18.72499977
-101.65000081,18.71666644
-101.64166748,18.71666644
-101.64166748,18.70833311
-101.64166748,18.69999977
-101.65000081,18.69999977
-101.65833415,18.69999977
-101.65833415,18.70833311
-101.66666748,18.70833311
-101.67500081,18.70833311
-101.67500081,18.71666644
-101.68333415,18.71666644
-101.68333415,18.70833311
-101.69166748,18.70833311
-101.70000081,18.70833311
-101.70000081,18.71666644
-101.70833414,18.71666644
-101.71666748,18.71666644
-101.71666748,18.72499977
-101.72500081,18.72499977
-101.73333414,18.72499977
-101.73333414,18.71666644
-101.74166748,18.71666644
-101.74166748,18.70833311
-101.75000081,18.70833311
-101.75000081,18.69999977
-101.75833414,18.69999977
-101.75833414,18.69166644
-101.76666748,18.69166644
-101.76666748,18.68333311
-101.75833414,18.68333311
-101.75000081,18.68333311
-101.74166748,18.68333311
-101.73333414,18.68333311
-101.73333414,18.67499977
-101.72500081,18.67499977
-101.71666748,18.67499977
-101.70833414,18.67499977
-101.70000081,18.67499977
-101.69166748,18.67499977
-101.68333415,18.67499977
-101.67500081,18.67499977
-101.67500081,18.66666644
-101.67500081,18.65833311
-101.66666748,18.65833311
-101.66666748,18.64999977
-101.65833415,18.64999977
-101.65000081,18.64999977
-101.65000081,18.64166644
-101.65833415,18.64166644
-101.65833415,18.63333311
-101.66666748,18.63333311
-101.66666748,18.62499978
-101.65833415,18.62499978
-101.65833415,18.61666644
-101.65833415,18.60833311
-101.66666748,18.60833311
-101.66666748,18.59999978
-101.65833415,18.59999978
-101.65000081,18.59999978
-101.64166748,18.59999978
-101.64166748,18.59166644
-101.63333415,18.59166644
-101.62500081,18.59166644
-101.62500081,18.59999978
-101.61666748,18.59999978
-101.61666748,18.60833311
-101.60833415,18.60833311
-101.60000082,18.60833311
-101.60000082,18.61666644
-101.60000082,18.62499978
-101.60833415,18.62499978
-101.61666748,18.62499978
-101.61666748,18.63333311
-101.60833415,18.63333311
-101.60000082,18.63333311
-101.60000082,18.64166644
-101.60833415,18.64166644
-101.61666748,18.64166644
-101.61666748,18.64999977
-101.60833415,18.64999977
-101.60833415,18.65833311
-101.60000082,18.65833311
-101.60000082,18.64999977
-101.59166748,18.64999977
-101.59166748,18.64166644
-101.58333415,18.64166644
-101.58333415,18.64999977
-101.57500082,18.64999977
-101.57500082,18.65833311
-101.56666748,18.65833311
-101.56666748,18.66666644
-101.55833415,18.66666644
-101.55000082,18.66666644
-101.55000082,18.65833311
-101.54166748,18.65833311
-101.54166748,18.66666644
-101.53333415,18.66666644
-101.53333415,18.65833311
-101.53333415,18.64999977
-101.52500082,18.64999977
-101.52500082,18.64166644
-101.52500082,18.63333311
-101.51666749,18.63333311
-101.51666749,18.62499978
-101.52500082,18.62499978
-101.52500082,18.61666644
-101.53333415,18.61666644
-101.54166748,18.61666644
-101.54166748,18.60833311
-101.55000082,18.60833311
-101.55833415,18.60833311
-101.56666748,18.60833311
-101.56666748,18.61666644
-101.57500082,18.61666644
-101.57500082,18.60833311
-101.58333415,18.60833311
-101.58333415,18.59999978
-101.57500082,18.59999978
-101.57500082,18.59166644
-101.58333415,18.59166644
-101.59166748,18.59166644
-101.59166748,18.58333311
-101.60000082,18.58333311
-101.60000082,18.57499978
-101.59166748,18.57499978
-101.59166748,18.56666644
-101.59166748,18.55833311
-101.58333415,18.55833311
-101.58333415,18.56666644
-101.57500082,18.56666644
-101.57500082,18.57499978
-101.58333415,18.57499978
-101.58333415,18.58333311
-101.57500082,18.58333311
-101.56666748,18.58333311
-101.56666748,18.57499978
-101.55833415,18.57499978
-101.55000082,18.57499978
-101.55000082,18.56666644
-101.55000082,18.55833311
-101.55000082,18.54999978
-101.54166748,18.54999978
-101.54166748,18.54166645
-101.53333415,18.54166645
-101.52500082,18.54166645
-101.51666749,18.54166645
-101.50833415,18.54166645
-101.50833415,18.53333311
-101.50833415,18.52499978
-101.51666749,18.52499978
-101.52500082,18.52499978
-101.52500082,18.53333311
-101.53333415,18.53333311
-101.54166748,18.53333311
-101.55000082,18.53333311
-101.55833415,18.53333311
-101.55833415,18.52499978
-101.55833415,18.51666645
-101.55833415,18.50833311
-101.55000082,18.50833311
-101.54166748,18.50833311
-101.53333415,18.50833311
-101.53333415,18.49999978
-101.52500082,18.49999978
-101.51666749,18.49999978
-101.50833415,18.49999978
-101.50833415,18.49166645
-101.50000082,18.49166645
-101.49166749,18.49166645
-101.48333415,18.49166645
-101.48333415,18.49999978
-101.48333415,18.50833311
-101.48333415,18.51666645
-101.48333415,18.52499978
-101.48333415,18.53333311
-101.47500082,18.53333311
-101.47500082,18.52499978
-101.46666749,18.52499978
-101.45833415,18.52499978
-101.45833415,18.51666645
-101.46666749,18.51666645
-101.47500082,18.51666645
-101.47500082,18.50833311
-101.46666749,18.50833311
-101.46666749,18.49999978
-101.45833415,18.49999978
-101.45833415,18.49166645
-101.45000082,18.49166645
-101.45000082,18.49999978
-101.45000082,18.50833311
-101.45000082,18.51666645
-101.45000082,18.52499978
-101.44166749,18.52499978
-101.44166749,18.53333311
-101.43333416,18.53333311
-101.42500082,18.53333311
-101.42500082,18.54166645
-101.42500082,18.54999978
-101.41666749,18.54999978
-101.41666749,18.55833311
-101.42500082,18.55833311
-101.43333416,18.55833311
-101.44166749,18.55833311
-101.44166749,18.56666644
-101.45000082,18.56666644
-101.45833415,18.56666644
-101.45833415,18.57499978
-101.45833415,18.58333311
-101.45000082,18.58333311
-101.44166749,18.58333311
-101.43333416,18.58333311
-101.43333416,18.59166644
-101.43333416,18.59999978
-101.42500082,18.59999978
-101.42500082,18.59166644
-101.41666749,18.59166644
-101.41666749,18.58333311
-101.40833416,18.58333311
-101.40833416,18.57499978
-101.40000082,18.57499978
-101.40000082,18.56666644
-101.39166749,18.56666644
-101.39166749,18.55833311
-101.38333416,18.55833311
-101.38333416,18.54999978
-101.37500082,18.54999978
-101.37500082,18.55833311
-101.37500082,18.56666644
-101.37500082,18.57499978
-101.36666749,18.57499978
-101.35833416,18.57499978
-101.35000083,18.57499978
-101.35000083,18.56666644
-101.34166749,18.56666644
-101.34166749,18.55833311
-101.33333416,18.55833311
-101.33333416,18.54999978
-101.34166749,18.54999978
-101.34166749,18.54166645
-101.35000083,18.54166645
-101.35000083,18.53333311
-101.35833416,18.53333311
-101.36666749,18.53333311
-101.37500082,18.53333311
-101.37500082,18.52499978
-101.38333416,18.52499978
-101.39166749,18.52499978
</coordinates>
</LinearRing>
</outerBoundaryIs>
<innerBoundaryIs>
<LinearRing>
<coordinates>
-102.08333413,18.82499977
-102.08333413,18.81666643
-102.0750008,18.81666643
-102.0750008,18.82499977
-102.08333413,18.82499977
</coordinates>
</LinearRing>
</innerBoundaryIs>
<innerBoundaryIs>
<LinearRing>
<coordinates>
-102.34166745,19.05833309
-102.33333412,19.05833309
-102.33333412,19.06666642
-102.34166745,19.06666642
-102.34166745,19.05833309
</coordinates>
</LinearRing>
</innerBoundaryIs>
<innerBoundaryIs>
<LinearRing>
<coordinates>
-102.52500078,19.38333308
-102.52500078,19.39166641
-102.53333411,19.39166641
-102.54166744,19.39166641
-102.54166744,19.38333308
-102.53333411,19.38333308
-102.52500078,19.38333308
</coordinates>
</LinearRing>
</innerBoundaryIs>
<innerBoundaryIs>
<LinearRing>
<coordinates>
-102.53333411,19.33333308
-102.53333411,19.32499975
-102.52500078,19.32499975
-102.52500078,19.33333308
-102.53333411,19.33333308
</coordinates>
</LinearRing>
</innerBoundaryIs>
<innerBoundaryIs>
<LinearRing>
<coordinates>
-102.24166746,19.13333309
-102.25000079,19.13333309
-102.25000079,19.12499976
-102.24166746,19.12499976
-102.24166746,19.13333309
</coordinates>
</LinearRing>
</innerBoundaryIs>
<innerBoundaryIs>
<LinearRing>
<coordinates>
-101.84166747,18.8833331
-101.84166747,18.89166643
-101.85000081,18.89166643
-101.85000081,18.8833331
-101.84166747,18.8833331
</coordinates>
</LinearRing>
</innerBoundaryIs>
<innerBoundaryIs>
<LinearRing>
<coordinates>
-101.79166747,18.8583331
-101.80000081,18.8583331
-101.80000081,18.86666643
-101.80833414,18.86666643
-101.81666747,18.86666643
-101.81666747,18.8583331
-101.81666747,18.84999977
-101.81666747,18.84166643
-101.80833414,18.84166643
-101.80000081,18.84166643
-101.80000081,18.84999977
-101.79166747,18.84999977
-101.79166747,18.8583331
</coordinates>
</LinearRing>
</innerBoundaryIs>
<innerBoundaryIs>
<LinearRing>
<coordinates>
-101.81666747,18.84166643
-101.82500081,18.84166643
-101.83333414,18.84166643
-101.83333414,18.8333331
-101.82500081,18.8333331
-101.81666747,18.8333331
-101.81666747,18.84166643
</coordinates>
</LinearRing>
</innerBoundaryIs>
<innerBoundaryIs>
<LinearRing>
<coordinates>
-101.83333414,18.8333331
-101.84166747,18.8333331
-101.84166747,18.82499977
-101.83333414,18.82499977
-101.83333414,18.8333331
</coordinates>
</LinearRing>
</innerBoundaryIs>
<innerBoundaryIs>
<LinearRing>
<coordinates>
-101.76666748,18.69166644
-101.76666748,18.69999977
-101.76666748,18.70833311
-101.77500081,18.70833311
-101.77500081,18.69999977
-101.77500081,18.69166644
-101.76666748,18.69166644
</coordinates>
</LinearRing>
</innerBoundaryIs>
<innerBoundaryIs>
<LinearRing>
<coordinates>
-101.66666748,18.60833311
-101.66666748,18.61666644
-101.67500081,18.61666644
-101.67500081,18.62499978
-101.68333415,18.62499978
-101.68333415,18.61666644
-101.68333415,18.60833311
-101.69166748,18.60833311
-101.69166748,18.59999978
-101.69166748,18.59166644
-101.68333415,18.59166644
-101.68333415,18.59999978
-101.67500081,18.59999978
-101.67500081,18.60833311
-101.66666748,18.60833311
</coordinates>
</LinearRing>
</innerBoundaryIs>
<innerBoundaryIs>
<LinearRing>
<coordinates>
-101.68333415,18.62499978
-101.68333415,18.63333311
-101.68333415,18.64166644
-101.69166748,18.64166644
-101.70000081,18.64166644
-101.70000081,18.63333311
-101.69166748,18.63333311
-101.69166748,18.62499978
-101.68333415,18.62499978
</coordinates>
</LinearRing>
</innerBoundaryIs>
<innerBoundaryIs>
<LinearRing>
<coordinates>
-101.41666749,18.54999978
-101.41666749,18.54166645
-101.40833416,18.54166645
-101.40000082,18.54166645
-101.40000082,18.54999978
-101.40833416,18.54999978
-101.41666749,18.54999978
</coordinates>
</LinearRing>
</innerBoundaryIs>
<innerBoundaryIs>
<LinearRing>
<coordinates>
-101.43333416,18.58333311
-101.43333416,18.57499978
-101.42500082,18.57499978
-101.42500082,18.58333311
-101.43333416,18.58333311
</coordinates>
</LinearRing>
</innerBoundaryIs>
<innerBoundaryIs>
<LinearRing>
<coordinates>
-102.06666746,18.8333331
-102.06666746,18.82499977
-102.06666746,18.81666643
-102.05833413,18.81666643
-102.0500008,18.81666643
-102.0500008,18.8083331
-102.04166746,18.8083331
-102.04166746,18.81666643
-102.04166746,18.82499977
-102.0500008,18.82499977
-102.05833413,18.82499977
-102.05833413,18.8333331
-102.05833413,18.84166643
-102.0500008,18.84166643
-102.04166746,18.84166643
-102.04166746,18.84999977
-102.03333413,18.84999977
-102.03333413,18.84166643
-102.0250008,18.84166643
-102.0250008,18.8333331
-102.01666747,18.8333331
-102.00833413,18.8333331
-102.00833413,18.84166643
-102.00833413,18.84999977
-102.01666747,18.84999977
-102.0250008,18.84999977
-102.0250008,18.8583331
-102.01666747,18.8583331
-102.00833413,18.8583331
-102.00833413,18.86666643
-102.0000008,18.86666643
-102.0000008,18.87499976
-102.0000008,18.8833331
-102.0000008,18.89166643
-102.00833413,18.89166643
-102.00833413,18.89999976
-102.0000008,18.89999976
-102.0000008,18.9083331
-101.99166747,18.9083331
-101.99166747,18.89999976
-101.98333413,18.89999976
-101.9750008,18.89999976
-101.9750008,18.89166643
-101.96666747,18.89166643
-101.95833413,18.89166643
-101.95833413,18.89999976
-101.95833413,18.9083331
-101.96666747,18.9083331
-101.96666747,18.91666643
-101.9750008,18.91666643
-101.98333413,18.91666643
-101.98333413,18.92499976
-101.99166747,18.92499976
-101.99166747,18.91666643
-102.0000008,18.91666643
-102.00833413,18.91666643
-102.01666747,18.91666643
-102.0250008,18.91666643
-102.03333413,18.91666643
-102.03333413,18.9083331
-102.04166746,18.9083331
-102.04166746,18.91666643
-102.0500008,18.91666643
-102.0500008,18.92499976
-102.04166746,18.92499976
-102.04166746,18.9333331
-102.03333413,18.9333331
-102.03333413,18.94166643
-102.03333413,18.94999976
-102.04166746,18.94999976
-102.04166746,18.94166643
-102.0500008,18.94166643
-102.05833413,18.94166643
-102.05833413,18.94999976
-102.0500008,18.94999976
-102.0500008,18.9583331
-102.04166746,18.9583331
-102.04166746,18.96666643
-102.0500008,18.96666643
-102.0500008,18.97499976
-102.05833413,18.97499976
-102.06666746,18.97499976
-102.06666746,18.96666643
-102.06666746,18.9583331
-102.0750008,18.9583331
-102.0750008,18.94999976
-102.0750008,18.94166643
-102.06666746,18.94166643
-102.06666746,18.9333331
-102.0750008,18.9333331
-102.0750008,18.92499976
-102.0750008,18.91666643
-102.0750008,18.9083331
-102.08333413,18.9083331
-102.08333413,18.89999976
-102.08333413,18.89166643
-102.0750008,18.89166643
-102.0750008,18.8833331
-102.0750008,18.87499976
-102.06666746,18.87499976
-102.06666746,18.86666643
-102.05833413,18.86666643
-102.05833413,18.8583331
-102.06666746,18.8583331
-102.06666746,18.84999977
-102.06666746,18.84166643
-102.06666746,18.8333331
</coordinates>
</LinearRing>
</innerBoundaryIs>
<innerBoundaryIs>
<LinearRing>
<coordinates>
-102.04166746,18.8083331
-102.04166746,18.79999977
-102.03333413,18.79999977
-102.03333413,18.8083331
-102.04166746,18.8083331
</coordinates>
</LinearRing>
</innerBoundaryIs>
<innerBoundaryIs>
<LinearRing>
<coordinates>
-102.04166746,18.79999977
-102.0500008,18.79999977
-102.05833413,18.79999977
-102.05833413,18.79166644
-102.05833413,18.7833331
-102.05833413,18.77499977
-102.06666746,18.77499977
-102.06666746,18.76666644
-102.05833413,18.76666644
-102.0500008,18.76666644
-102.0500008,18.77499977
-102.04166746,18.77499977
-102.04166746,18.7833331
-102.03333413,18.7833331
-102.03333413,18.79166644
-102.04166746,18.79166644
-102.04166746,18.79999977
</coordinates>
</LinearRing>
</innerBoundaryIs>
<innerBoundaryIs>
<LinearRing>
<coordinates>
-102.05833413,18.79999977
-102.05833413,18.8083331
-102.06666746,18.8083331
-102.06666746,18.79999977
-102.05833413,18.79999977
</coordinates>
</LinearRing>
</innerBoundaryIs>
<innerBoundaryIs>
<LinearRing>
<coordinates>
-102.06666746,18.79999977
-102.0750008,18.79999977
-102.0750008,18.79166644
-102.06666746,18.79166644
-102.06666746,18.79999977
</coordinates>
</LinearRing>
</innerBoundaryIs>
<innerBoundaryIs>
<LinearRing>
<coordinates>
-101.95833413,18.89166643
-101.95833413,18.8833331
-101.95833413,18.87499976
-101.9500008,18.87499976
-101.94166747,18.87499976
-101.94166747,18.86666643
-101.93333414,18.86666643
-101.9250008,18.86666643
-101.9250008,18.87499976
-101.91666747,18.87499976
-101.91666747,18.8833331
-101.9250008,18.8833331
-101.9250008,18.89166643
-101.93333414,18.89166643
-101.94166747,18.89166643
-101.9500008,18.89166643
-101.95833413,18.89166643
</coordinates>
</LinearRing>
</innerBoundaryIs>
<innerBoundaryIs>
<LinearRing>
<coordinates>
-101.9500008,18.82499977
-101.9500008,18.81666643
-101.94166747,18.81666643
-101.94166747,18.8083331
-101.9500008,18.8083331
-101.95833413,18.8083331
-101.95833413,18.79999977
-101.96666747,18.79999977
-101.96666747,18.79166644
-101.95833413,18.79166644
-101.95833413,18.7833331
-101.9500008,18.7833331
-101.9500008,18.77499977
-101.94166747,18.77499977
-101.93333414,18.77499977
-101.9250008,18.77499977
-101.9250008,18.7833331
-101.91666747,18.7833331
-101.90833414,18.7833331
-101.90833414,18.79166644
-101.9000008,18.79166644
-101.89166747,18.79166644
-101.88333414,18.79166644
-101.88333414,18.79999977
-101.89166747,18.79999977
-101.9000008,18.79999977
-101.90833414,18.79999977
-101.91666747,18.79999977
-101.9250008,18.79999977
-101.93333414,18.79999977
-101.93333414,18.8083331
-101.93333414,18.81666643
-101.9250008,18.81666643
-101.9250008,18.82499977
-101.93333414,18.82499977
-101.93333414,18.8333331
-101.94166747,18.8333331
-101.9500008,18.8333331
-101.9500008,18.82499977
</coordinates>
</LinearRing>
</innerBoundaryIs>
<innerBoundaryIs>
<LinearRing>
<coordinates>
-101.9500008,18.77499977
-101.95833413,18.77499977
-101.96666747,18.77499977
-101.96666747,18.76666644
-101.95833413,18.76666644
-101.9500008,18.76666644
-101.9500008,18.77499977
</coordinates>
</LinearRing>
</innerBoundaryIs>
<innerBoundaryIs>
<LinearRing>
<coordinates>
-101.93333414,18.8333331
-101.9250008,18.8333331
-101.9250008,18.84166643
-101.93333414,18.84166643
-101.93333414,18.8333331
</coordinates>
</LinearRing>
</innerBoundaryIs>
<innerBoundaryIs>
<LinearRing>
<coordinates>
-101.91666747,18.82499977
-101.90833414,18.82499977
-101.9000008,18.82499977
-101.89166747,18.82499977
-101.88333414,18.82499977
-101.8750008,18.82499977
-101.8750008,18.81666643
-101.86666747,18.81666643
-101.86666747,18.82499977
-101.86666747,18.8333331
-101.86666747,18.84166643
-101.86666747,18.84999977
-101.86666747,18.8583331
-101.8750008,18.8583331
-101.88333414,18.8583331
-101.88333414,18.84999977
-101.89166747,18.84999977
-101.89166747,18.84166643
-101.89166747,18.8333331
-101.9000008,18.8333331
-101.9000008,18.84166643
-101.90833414,18.84166643
-101.90833414,18.8333331
-101.91666747,18.8333331
-101.91666747,18.82499977
</coordinates>
</LinearRing>
</innerBoundaryIs>
<innerBoundaryIs>
<LinearRing>
<coordinates>
-101.89166747,18.84999977
-101.89166747,18.8583331
-101.89166747,18.86666643
-101.88333414,18.86666643
-101.88333414,18.87499976
-101.88333414,18.8833331
-101.8750008,18.8833331
-101.8750008,18.89166643
-101.86666747,18.89166643
-101.85833414,18.89166643
-101.85833414,18.89999976
-101.85000081,18.89999976
-101.84166747,18.89999976
-101.83333414,18.89999976
-101.82500081,18.89999976
-101.82500081,18.9083331
-101.81666747,18.9083331
-101.81666747,18.91666643
-101.81666747,18.92499976
-101.81666747,18.9333331
-101.82500081,18.9333331
-101.83333414,18.9333331
-101.84166747,18.9333331
-101.84166747,18.92499976
-101.85000081,18.92499976
-101.85833414,18.92499976
-101.86666747,18.92499976
-101.86666747,18.91666643
-101.86666747,18.9083331
-101.8750008,18.9083331
-101.88333414,18.9083331
-101.88333414,18.89999976
-101.89166747,18.89999976
-101.89166747,18.89166643
-101.89166747,18.8833331
-101.89166747,18.87499976
-101.9000008,18.87499976
-101.9000008,18.86666643
-101.9000008,18.8583331
-101.9000008,18.84999977
-101.89166747,18.84999977
</coordinates>
</LinearRing>
</innerBoundaryIs>
<innerBoundaryIs>
<LinearRing>
<coordinates>
-102.0500008,18.64999977
-102.05833413,18.64999977
-102.06666746,18.64999977
-102.06666746,18.64166644
-102.06666746,18.63333311
-102.06666746,18.62499978
-102.05833413,18.62499978
-102.05833413,18.63333311
-102.05833413,18.64166644
-102.0500008,18.64166644
-102.0500008,18.64999977
</coordinates>
</LinearRing>
</innerBoundaryIs>
<innerBoundaryIs>
<LinearRing>
<coordinates>
-102.06666746,18.64999977
-102.06666746,18.65833311
-102.0750008,18.65833311
-102.0750008,18.64999977
-102.06666746,18.64999977
</coordinates>
</LinearRing>
</innerBoundaryIs>
<innerBoundaryIs>
<LinearRing>
<coordinates>
-102.06666746,18.65833311
-102.05833413,18.65833311
-102.05833413,18.66666644
-102.0500008,18.66666644
-102.0500008,18.65833311
-102.04166746,18.65833311
-102.04166746,18.66666644
-102.04166746,18.67499977
-102.03333413,18.67499977
-102.0250008,18.67499977
-102.0250008,18.66666644
-102.01666747,18.66666644
-102.01666747,18.65833311
-102.00833413,18.65833311
-102.00833413,18.64999977
-102.00833413,18.64166644
-102.00833413,18.63333311
-102.00833413,18.62499978
-102.00833413,18.61666644
-102.0000008,18.61666644
-101.99166747,18.61666644
-101.99166747,18.62499978
-101.98333413,18.62499978
-101.98333413,18.63333311
-101.99166747,18.63333311
-101.99166747,18.64166644
-101.98333413,18.64166644
-101.98333413,18.64999977
-101.9750008,18.64999977
-101.96666747,18.64999977
-101.96666747,18.65833311
-101.96666747,18.66666644
-101.96666747,18.67499977
-101.9750008,18.67499977
-101.98333413,18.67499977
-101.99166747,18.67499977
-101.99166747,18.68333311
-101.99166747,18.69166644
-101.99166747,18.69999977
-102.0000008,18.69999977
-102.00833413,18.69999977
-102.00833413,18.70833311
-102.01666747,18.70833311
-102.01666747,18.69999977
-102.0250008,18.69999977
-102.0250008,18.70833311
-102.0250008,18.71666644
-102.01666747,18.71666644
-102.01666747,18.72499977
-102.01666747,18.7333331
-102.0250008,18.7333331
-102.03333413,18.7333331
-102.04166746,18.7333331
-102.0500008,18.7333331
-102.0500008,18.72499977
-102.05833413,18.72499977
-102.05833413,18.71666644
-102.06666746,18.71666644
-102.06666746,18.70833311
-102.0750008,18.70833311
-102.0750008,18.69999977
-102.0750008,18.69166644
-102.06666746,18.69166644
-102.06666746,18.68333311
-102.0750008,18.68333311
-102.0750008,18.67499977
-102.0750008,18.66666644
-102.06666746,18.66666644
-102.06666746,18.65833311
</coordinates>
</LinearRing>
</innerBoundaryIs>
<innerBoundaryIs>
<LinearRing>
<coordinates>
-101.83333414,18.63333311
-101.83333414,18.62499978
-101.84166747,18.62499978
-101.84166747,18.63333311
-101.85000081,18.63333311
-101.85000081,18.64166644
-101.85833414,18.64166644
-101.85833414,18.64999977
-101.86666747,18.64999977
-101.86666747,18.64166644
-101.86666747,18.63333311
-101.86666747,18.62499978
-101.85833414,18.62499978
-101.85833414,18.61666644
-101.86666747,18.61666644
-101.86666747,18.60833311
-101.86666747,18.59999978
-101.85833414,18.59999978
-101.85833414,18.59166644
-101.85000081,18.59166644
-101.84166747,18.59166644
-101.84166747,18.59999978
-101.83333414,18.59999978
-101.82500081,18.59999978
-101.82500081,18.59166644
-101.81666747,18.59166644
-101.81666747,18.59999978
-101.81666747,18.60833311
-101.81666747,18.61666644
-101.80833414,18.61666644
-101.80833414,18.62499978
-101.80833414,18.63333311
-101.80000081,18.63333311
-101.79166747,18.63333311
-101.79166747,18.64166644
-101.78333414,18.64166644
-101.78333414,18.63333311
-101.77500081,18.63333311
-101.77500081,18.62499978
-101.76666748,18.62499978
-101.76666748,18.63333311
-101.76666748,18.64166644
-101.75833414,18.64166644
-101.75833414,18.63333311
-101.75000081,18.63333311
-101.75000081,18.64166644
-101.74166748,18.64166644
-101.74166748,18.64999977
-101.75000081,18.64999977
-101.75833414,18.64999977
-101.76666748,18.64999977
-101.76666748,18.65833311
-101.76666748,18.66666644
-101.77500081,18.66666644
-101.77500081,18.67499977
-101.78333414,18.67499977
-101.78333414,18.66666644
-101.78333414,18.65833311
-101.79166747,18.65833311
-101.80000081,18.65833311
-101.80833414,18.65833311
-101.81666747,18.65833311
-101.82500081,18.65833311
-101.83333414,18.65833311
-101.83333414,18.66666644
-101.84166747,18.66666644
-101.85000081,18.66666644
-101.85000081,18.65833311
-101.84166747,18.65833311
-101.84166747,18.64999977
-101.83333414,18.64999977
-101.83333414,18.64166644
-101.82500081,18.64166644
-101.82500081,18.63333311
-101.83333414,18.63333311
</coordinates>
</LinearRing>
</innerBoundaryIs>
<innerBoundaryIs>
<LinearRing>
<coordinates>
-101.86666747,18.64999977
-101.86666747,18.65833311
-101.8750008,18.65833311
-101.8750008,18.64999977
-101.86666747,18.64999977
</coordinates>
</LinearRing>
</innerBoundaryIs>
<innerBoundaryIs>
<LinearRing>
<coordinates>
-101.85000081,18.66666644
-101.85000081,18.67499977
-101.85833414,18.67499977
-101.86666747,18.67499977
-101.86666747,18.66666644
-101.85833414,18.66666644
-101.85000081,18.66666644
</coordinates>
</LinearRing>
</innerBoundaryIs>
<innerBoundaryIs>
<LinearRing>
<coordinates>
-101.69166748,18.52499978
-101.68333415,18.52499978
-101.68333415,18.53333311
-101.69166748,18.53333311
-101.70000081,18.53333311
-101.70000081,18.54166645
-101.69166748,18.54166645
-101.68333415,18.54166645
-101.68333415,18.54999978
-101.69166748,18.54999978
-101.70000081,18.54999978
-101.70000081,18.55833311
-101.70833414,18.55833311
-101.70833414,18.56666644
-101.71666748,18.56666644
-101.71666748,18.55833311
-101.72500081,18.55833311
-101.73333414,18.55833311
-101.73333414,18.54999978
-101.74166748,18.54999978
-101.74166748,18.55833311
-101.74166748,18.56666644
-101.74166748,18.57499978
-101.75000081,18.57499978
-101.75000081,18.56666644
-101.75000081,18.55833311
-101.75833414,18.55833311
-101.75833414,18.54999978
-101.75833414,18.54166645
-101.75000081,18.54166645
-101.75000081,18.53333311
-101.75000081,18.52499978
-101.75000081,18.51666645
-101.75833414,18.51666645
-101.75833414,18.50833311
-101.75000081,18.50833311
-101.75000081,18.49999978
-101.74166748,18.49999978
-101.73333414,18.49999978
-101.73333414,18.50833311
-101.72500081,18.50833311
-101.72500081,18.51666645
-101.71666748,18.51666645
-101.70833414,18.51666645
-101.70833414,18.50833311
-101.71666748,18.50833311
-101.71666748,18.49999978
-101.70833414,18.49999978
-101.70833414,18.49166645
-101.71666748,18.49166645
-101.71666748,18.48333311
-101.71666748,18.47499978
-101.70833414,18.47499978
-101.70833414,18.46666645
-101.70833414,18.45833311
-101.71666748,18.45833311
-101.71666748,18.44999978
-101.70833414,18.44999978
-101.70000081,18.44999978
-101.69166748,18.44999978
-101.69166748,18.45833311
-101.69166748,18.46666645
-101.69166748,18.47499978
-101.69166748,18.48333311
-101.70000081,18.48333311
-101.70000081,18.49166645
-101.70000081,18.49999978
-101.70000081,18.50833311
-101.70000081,18.51666645
-101.69166748,18.51666645
-101.69166748,18.52499978
</coordinates>
</LinearRing>
</innerBoundaryIs>
<innerBoundaryIs>
<LinearRing>
<coordinates>
-101.75833414,18.55833311
-101.75833414,18.56666644
-101.76666748,18.56666644
-101.76666748,18.55833311
-101.75833414,18.55833311
</coordinates>
</LinearRing>
</innerBoundaryIs>
<innerBoundaryIs>
<LinearRing>
<coordinates>
-101.76666748,18.55833311
-101.77500081,18.55833311
-101.77500081,18.54999978
-101.76666748,18.54999978
-101.76666748,18.55833311
</coordinates>
</LinearRing>
</innerBoundaryIs>
<innerBoundaryIs>
<LinearRing>
<coordinates>
-101.69166748,18.51666645
-101.69166748,18.50833311
-101.68333415,18.50833311
-101.67500081,18.50833311
-101.66666748,18.50833311
-101.66666748,18.51666645
-101.66666748,18.52499978
-101.67500081,18.52499978
-101.67500081,18.51666645
-101.68333415,18.51666645
-101.69166748,18.51666645
</coordinates>
</LinearRing>
</innerBoundaryIs>
<innerBoundaryIs>
<LinearRing>
<coordinates>
-101.99166747,18.51666645
-101.99166747,18.50833311
-102.0000008,18.50833311
-102.00833413,18.50833311
-102.00833413,18.51666645
-102.01666747,18.51666645
-102.01666747,18.50833311
-102.01666747,18.49999978
-102.0250008,18.49999978
-102.0250008,18.49166645
-102.01666747,18.49166645
-102.00833413,18.49166645
-102.0000008,18.49166645
-101.99166747,18.49166645
-101.99166747,18.49999978
-101.98333413,18.49999978
-101.98333413,18.49166645
-101.98333413,18.48333311
-101.98333413,18.47499978
-101.9750008,18.47499978
-101.96666747,18.47499978
-101.96666747,18.46666645
-101.96666747,18.45833311
-101.95833413,18.45833311
-101.95833413,18.44999978
-101.9500008,18.44999978
-101.9500008,18.45833311
-101.94166747,18.45833311
-101.94166747,18.46666645
-101.9500008,18.46666645
-101.9500008,18.47499978
-101.9500008,18.48333311
-101.95833413,18.48333311
-101.96666747,18.48333311
-101.96666747,18.49166645
-101.9750008,18.49166645
-101.9750008,18.49999978
-101.9750008,18.50833311
-101.9750008,18.51666645
-101.9750008,18.52499978
-101.9750008,18.53333311
-101.9750008,18.54166645
-101.98333413,18.54166645
-101.98333413,18.53333311
-101.98333413,18.52499978
-101.98333413,18.51666645
-101.99166747,18.51666645
</coordinates>
</LinearRing>
</innerBoundaryIs>
<innerBoundaryIs>
<LinearRing>
<coordinates>
-101.9750008,18.54166645
-101.96666747,18.54166645
-101.96666747,18.54999978
-101.96666747,18.55833311
-101.95833413,18.55833311
-101.9500008,18.55833311
-101.94166747,18.55833311
-101.94166747,18.56666644
-101.9500008,18.56666644
-101.95833413,18.56666644
-101.96666747,18.56666644
-101.96666747,18.57499978
-101.96666747,18.58333311
-101.9750008,18.58333311
-101.98333413,18.58333311
-101.99166747,18.58333311
-101.99166747,18.57499978
-101.98333413,18.57499978
-101.98333413,18.56666644
-101.9750008,18.56666644
-101.9750008,18.55833311
-101.9750008,18.54999978
-101.9750008,18.54166645
</coordinates>
</LinearRing>
</innerBoundaryIs>
<innerBoundaryIs>
<LinearRing>
<coordinates>
-101.90833414,18.55833311
-101.9000008,18.55833311
-101.89166747,18.55833311
-101.88333414,18.55833311
-101.88333414,18.56666644
-101.89166747,18.56666644
-101.9000008,18.56666644
-101.90833414,18.56666644
-101.90833414,18.55833311
</coordinates>
</LinearRing>
</innerBoundaryIs>
<innerBoundaryIs>
<LinearRing>
<coordinates>
-101.88333414,18.55833311
-101.88333414,18.54999978
-101.8750008,18.54999978
-101.8750008,18.55833311
-101.88333414,18.55833311
</coordinates>
</LinearRing>
</innerBoundaryIs>
<innerBoundaryIs>
<LinearRing>
<coordinates>
-101.93333414,18.61666644
-101.93333414,18.60833311
-101.93333414,18.59999978
-101.9250008,18.59999978
-101.91666747,18.59999978
-101.90833414,18.59999978
-101.90833414,18.60833311
-101.91666747,18.60833311
-101.91666747,18.61666644
-101.9250008,18.61666644
-101.9250008,18.62499978
-101.91666747,18.62499978
-101.91666747,18.63333311
-101.90833414,18.63333311
-101.90833414,18.64166644
-101.91666747,18.64166644
-101.9250008,18.64166644
-101.9250008,18.63333311
-101.93333414,18.63333311
-101.93333414,18.62499978
-101.93333414,18.61666644
</coordinates>
</LinearRing>
</innerBoundaryIs>
<innerBoundaryIs>
<LinearRing>
<coordinates>
-101.9250008,18.64166644
-101.9250008,18.64999977
-101.93333414,18.64999977
-101.93333414,18.64166644
-101.9250008,18.64166644
</coordinates>
</LinearRing>
</innerBoundaryIs>
<innerBoundaryIs>
<LinearRing>
<coordinates>
-101.9750008,18.69999977
-101.96666747,18.69999977
-101.96666747,18.70833311
-101.9750008,18.70833311
-101.9750008,18.69999977
</coordinates>
</LinearRing>
</innerBoundaryIs>
<innerBoundaryIs>
<LinearRing>
<coordinates>
-101.96666747,18.70833311
-101.95833413,18.70833311
-101.9500008,18.70833311
-101.94166747,18.70833311
-101.94166747,18.71666644
-101.94166747,18.72499977
-101.9500008,18.72499977
-101.9500008,18.71666644
-101.95833413,18.71666644
-101.96666747,18.71666644
-101.96666747,18.70833311
</coordinates>
</LinearRing>
</innerBoundaryIs>
<innerBoundaryIs>
<LinearRing>
<coordinates>
-101.76666748,18.7333331
-101.76666748,18.72499977
-101.75833414,18.72499977
-101.75833414,18.7333331
-101.76666748,18.7333331
</coordinates>
</LinearRing>
</innerBoundaryIs>
<innerBoundaryIs>
<LinearRing>
<coordinates>
-101.75833414,18.7333331
-101.75000081,18.7333331
-101.75000081,18.74166644
-101.75833414,18.74166644
-101.75833414,18.7333331
</coordinates>
</LinearRing>
</innerBoundaryIs>
<innerBoundaryIs>
<LinearRing>
<coordinates>
-102.48333411,19.23333308
-102.48333411,19.22499975
-102.48333411,19.21666642
-102.47500078,19.21666642
-102.47500078,19.22499975
-102.46666745,19.22499975
-102.45833411,19.22499975
-102.45833411,19.23333308
-102.46666745,19.23333308
-102.47500078,19.23333308
-102.48333411,19.23333308
</coordinates>
</LinearRing>
</innerBoundaryIs>
<innerBoundaryIs>
<LinearRing>
<coordinates>
-102.48333411,19.21666642
-102.49166745,19.21666642
-102.49166745,19.20833309
-102.50000078,19.20833309
-102.50000078,19.19999975
-102.49166745,19.19999975
-102.48333411,19.19999975
-102.48333411,19.20833309
-102.48333411,19.21666642
</coordinates>
</LinearRing>
</innerBoundaryIs>
<innerBoundaryIs>
<LinearRing>
<coordinates>
-102.13333413,18.64999977
-102.12500079,18.64999977
-102.11666746,18.64999977
-102.11666746,18.64166644
-102.10833413,18.64166644
-102.1000008,18.64166644
-102.1000008,18.64999977
-102.1000008,18.65833311
-102.10833413,18.65833311
-102.11666746,18.65833311
-102.12500079,18.65833311
-102.13333413,18.65833311
-102.13333413,18.64999977
</coordinates>
</LinearRing>
</innerBoundaryIs>
<innerBoundaryIs>
<LinearRing>
<coordinates>
-101.75833414,18.65833311
-101.75000081,18.65833311
-101.75000081,18.66666644
-101.75000081,18.67499977
-101.75833414,18.67499977
-101.75833414,18.66666644
-101.75833414,18.65833311
</coordinates>
</LinearRing>
</innerBoundaryIs>
<innerBoundaryIs>
<LinearRing>
<coordinates>
-101.70000081,18.65833311
-101.70000081,18.64999977
-101.69166748,18.64999977
-101.68333415,18.64999977
-101.68333415,18.65833311
-101.69166748,18.65833311
-101.70000081,18.65833311
</coordinates>
</LinearRing>
</innerBoundaryIs>
<innerBoundaryIs>
<LinearRing>
<coordinates>
-101.85000081,18.52499978
-101.84166747,18.52499978
-101.84166747,18.53333311
-101.84166747,18.54166645
-101.85000081,18.54166645
-101.85833414,18.54166645
-101.85833414,18.53333311
-101.85833414,18.52499978
-101.86666747,18.52499978
-101.86666747,18.51666645
-101.86666747,18.50833311
-101.85833414,18.50833311
-101.85000081,18.50833311
-101.84166747,18.50833311
-101.83333414,18.50833311
-101.83333414,18.51666645
-101.84166747,18.51666645
-101.85000081,18.51666645
-101.85000081,18.52499978
</coordinates>
</LinearRing>
</innerBoundaryIs>
<innerBoundaryIs>
<LinearRing>
<coordinates>
-101.77500081,18.52499978
-101.77500081,18.51666645
-101.76666748,18.51666645
-101.76666748,18.52499978
-101.76666748,18.53333311
-101.76666748,18.54166645
-101.77500081,18.54166645
-101.77500081,18.53333311
-101.77500081,18.52499978
</coordinates>
</LinearRing>
</innerBoundaryIs>
<innerBoundaryIs>
<LinearRing>
<coordinates>
-101.62500081,18.52499978
-101.61666748,18.52499978
-101.60833415,18.52499978
-101.60833415,18.51666645
-101.61666748,18.51666645
-101.62500081,18.51666645
-101.62500081,18.50833311
-101.62500081,18.49999978
-101.61666748,18.49999978
-101.61666748,18.50833311
-101.60833415,18.50833311
-101.60000082,18.50833311
-101.60000082,18.49999978
-101.60000082,18.49166645
-101.59166748,18.49166645
-101.58333415,18.49166645
-101.57500082,18.49166645
-101.57500082,18.49999978
-101.57500082,18.50833311
-101.58333415,18.50833311
-101.58333415,18.51666645
-101.58333415,18.52499978
-101.59166748,18.52499978
-101.59166748,18.53333311
-101.59166748,18.54166645
-101.59166748,18.54999978
-101.60000082,18.54999978
-101.60000082,18.55833311
-101.60833415,18.55833311
-101.60833415,18.56666644
-101.60833415,18.57499978
-101.61666748,18.57499978
-101.62500081,18.57499978
-101.62500081,18.58333311
-101.63333415,18.58333311
-101.63333415,18.57499978
-101.64166748,18.57499978
-101.64166748,18.56666644
-101.63333415,18.56666644
-101.63333415,18.55833311
-101.64166748,18.55833311
-101.64166748,18.54999978
-101.63333415,18.54999978
-101.63333415,18.54166645
-101.63333415,18.53333311
-101.62500081,18.53333311
-101.62500081,18.52499978
</coordinates>
</LinearRing>
</innerBoundaryIs>
<innerBoundaryIs>
<LinearRing>
<coordinates>
-101.57500082,18.52499978
-101.56666748,18.52499978
-101.56666748,18.53333311
-101.56666748,18.54166645
-101.57500082,18.54166645
-101.57500082,18.53333311
-101.57500082,18.52499978
</coordinates>
</LinearRing>
</innerBoundaryIs>
<innerBoundaryIs>
<LinearRing>
<coordinates>
-101.56666748,18.48333311
-101.56666748,18.47499978
-101.55833415,18.47499978
-101.55833415,18.48333311
-101.56666748,18.48333311
</coordinates>
</LinearRing>
</innerBoundaryIs>
<innerBoundaryIs>
<LinearRing>
<coordinates>
-101.98333413,18.59166644
-101.9750008,18.59166644
-101.96666747,18.59166644
-101.96666747,18.59999978
-101.96666747,18.60833311
-101.9750008,18.60833311
-101.9750008,18.59999978
-101.98333413,18.59999978
-101.98333413,18.59166644
</coordinates>
</LinearRing>
</innerBoundaryIs>
<innerBoundaryIs>
<LinearRing>
<coordinates>
-101.82500081,18.55833311
-101.82500081,18.54999978
-101.81666747,18.54999978
-101.81666747,18.54166645
-101.80833414,18.54166645
-101.80833414,18.54999978
-101.80000081,18.54999978
-101.80000081,18.55833311
-101.80833414,18.55833311
-101.81666747,18.55833311
-101.82500081,18.55833311
</coordinates>
</LinearRing>
</innerBoundaryIs>
<innerBoundaryIs>
<LinearRing>
<coordinates>
-101.83333414,18.54166645
-101.83333414,18.53333311
-101.82500081,18.53333311
-101.82500081,18.54166645
-101.83333414,18.54166645
</coordinates>
</LinearRing>
</innerBoundaryIs>
<innerBoundaryIs>
<LinearRing>
<coordinates>
-101.80000081,18.54166645
-101.80000081,18.53333311
-101.79166747,18.53333311
-101.78333414,18.53333311
-101.78333414,18.54166645
-101.79166747,18.54166645
-101.80000081,18.54166645
</coordinates>
</LinearRing>
</innerBoundaryIs>
<innerBoundaryIs>
<LinearRing>
<coordinates>
-101.69166748,18.55833311
-101.68333415,18.55833311
-101.68333415,18.56666644
-101.67500081,18.56666644
-101.66666748,18.56666644
-101.66666748,18.57499978
-101.67500081,18.57499978
-101.68333415,18.57499978
-101.69166748,18.57499978
-101.69166748,18.56666644
-101.69166748,18.55833311
</coordinates>
</LinearRing>
</innerBoundaryIs>
<innerBoundaryIs>
<LinearRing>
<coordinates>
-101.66666748,18.55833311
-101.66666748,18.54999978
-101.65833415,18.54999978
-101.65833415,18.55833311
-101.66666748,18.55833311
</coordinates>
</LinearRing>
</innerBoundaryIs>
<innerBoundaryIs>
<LinearRing>
<coordinates>
-102.06666746,18.59166644
-102.05833413,18.59166644
-102.05833413,18.59999978
-102.06666746,18.59999978
-102.06666746,18.59166644
</coordinates>
</LinearRing>
</innerBoundaryIs>
<innerBoundaryIs>
<LinearRing>
<coordinates>
-102.06666746,18.61666644
-102.06666746,18.60833311
-102.05833413,18.60833311
-102.05833413,18.61666644
-102.06666746,18.61666644
</coordinates>
</LinearRing>
</innerBoundaryIs>
<innerBoundaryIs>
<LinearRing>
<coordinates>
-102.0500008,18.61666644
-102.0500008,18.60833311
-102.04166746,18.60833311
-102.04166746,18.61666644
-102.0500008,18.61666644
</coordinates>
</LinearRing>
</innerBoundaryIs>
<innerBoundaryIs>
<LinearRing>
<coordinates>
-102.14166746,18.63333311
-102.13333413,18.63333311
-102.13333413,18.64166644
-102.14166746,18.64166644
-102.14166746,18.63333311
</coordinates>
</LinearRing>
</innerBoundaryIs>
<innerBoundaryIs>
<LinearRing>
<coordinates>
-102.1000008,18.63333311
-102.1000008,18.62499978
-102.09166746,18.62499978
-102.09166746,18.63333311
-102.1000008,18.63333311
</coordinates>
</LinearRing>
</innerBoundaryIs>
<innerBoundaryIs>
<LinearRing>
<coordinates>
-101.85000081,18.7583331
-101.85000081,18.74999977
-101.85833414,18.74999977
-101.85833414,18.7583331
-101.85833414,18.76666644
-101.85833414,18.77499977
-101.85833414,18.7833331
-101.86666747,18.7833331
-101.8750008,18.7833331
-101.88333414,18.7833331
-101.88333414,18.77499977
-101.89166747,18.77499977
-101.9000008,18.77499977
-101.90833414,18.77499977
-101.91666747,18.77499977
-101.91666747,18.76666644
-101.9250008,18.76666644
-101.93333414,18.76666644
-101.94166747,18.76666644
-101.94166747,18.7583331
-101.93333414,18.7583331
-101.9250008,18.7583331
-101.9250008,18.74999977
-101.91666747,18.74999977
-101.91666747,18.7583331
-101.90833414,18.7583331
-101.9000008,18.7583331
-101.9000008,18.76666644
-101.89166747,18.76666644
-101.88333414,18.76666644
-101.88333414,18.7583331
-101.88333414,18.74999977
-101.8750008,18.74999977
-101.8750008,18.74166644
-101.86666747,18.74166644
-101.86666747,18.7333331
-101.85833414,18.7333331
-101.85833414,18.72499977
-101.85000081,18.72499977
-101.85000081,18.71666644
-101.85000081,18.70833311
-101.84166747,18.70833311
-101.83333414,18.70833311
-101.83333414,18.71666644
-101.82500081,18.71666644
-101.82500081,18.72499977
-101.83333414,18.72499977
-101.83333414,18.7333331
-101.83333414,18.74166644
-101.82500081,18.74166644
-101.82500081,18.74999977
-101.83333414,18.74999977
-101.83333414,18.7583331
-101.84166747,18.7583331
-101.85000081,18.7583331
</coordinates>
</LinearRing>
</innerBoundaryIs>
<innerBoundaryIs>
<LinearRing>
<coordinates>
-101.74166748,18.74999977
-101.73333414,18.74999977
-101.72500081,18.74999977
-101.72500081,18.7583331
-101.73333414,18.7583331
-101.73333414,18.76666644
-101.74166748,18.76666644
-101.75000081,18.76666644
-101.75000081,18.7583331
-101.74166748,18.7583331
-101.74166748,18.74999977
</coordinates>
</LinearRing>
</innerBoundaryIs>
<innerBoundaryIs>
<LinearRing>
<coordinates>
-102.09166746,18.68333311
-102.08333413,18.68333311
-102.08333413,18.69166644
-102.09166746,18.69166644
-102.09166746,18.68333311
</coordinates>
</LinearRing>
</innerBoundaryIs>
<innerBoundaryIs>
<LinearRing>
<coordinates>
-102.0250008,18.74166644
-102.01666747,18.74166644
-102.01666747,18.74999977
-102.0250008,18.74999977
-102.0250008,18.74166644
</coordinates>
</LinearRing>
</innerBoundaryIs>
<innerBoundaryIs>
<LinearRing>
<coordinates>
-101.74166748,18.7333331
-101.73333414,18.7333331
-101.72500081,18.7333331
-101.71666748,18.7333331
-101.71666748,18.74166644
-101.72500081,18.74166644
-101.73333414,18.74166644
-101.74166748,18.74166644
-101.74166748,18.7333331
</coordinates>
</LinearRing>
</innerBoundaryIs>
<innerBoundaryIs>
<LinearRing>
<coordinates>
-101.81666747,18.74166644
-101.80833414,18.74166644
-101.80833414,18.74999977
-101.81666747,18.74999977
-101.81666747,18.74166644
</coordinates>
</LinearRing>
</innerBoundaryIs>
<innerBoundaryIs>
<LinearRing>
<coordinates>
-101.82500081,18.77499977
-101.82500081,18.76666644
-101.81666747,18.76666644
-101.81666747,18.77499977
-101.82500081,18.77499977
</coordinates>
</LinearRing>
</innerBoundaryIs>
<innerBoundaryIs>
<LinearRing>
<coordinates>
-101.9500008,18.91666643
-101.9500008,18.9083331
-101.94166747,18.9083331
-101.94166747,18.91666643
-101.9500008,18.91666643
</coordinates>
</LinearRing>
</innerBoundaryIs>
<innerBoundaryIs>
<LinearRing>
<coordinates>
-101.91666747,18.94166643
-101.91666747,18.9333331
-101.90833414,18.9333331
-101.90833414,18.94166643
-101.91666747,18.94166643
</coordinates>
</LinearRing>
</innerBoundaryIs>
<innerBoundaryIs>
<LinearRing>
<coordinates>
-101.93333414,18.9333331
-101.93333414,18.92499976
-101.9250008,18.92499976
-101.9250008,18.9333331
-101.93333414,18.9333331
</coordinates>
</LinearRing>
</innerBoundaryIs>
<innerBoundaryIs>
<LinearRing>
<coordinates>
-102.08333413,19.01666643
-102.0750008,19.01666643
-102.06666746,19.01666643
-102.06666746,19.02499976
-102.0750008,19.02499976
-102.08333413,19.02499976
-102.08333413,19.01666643
</coordinates>
</LinearRing>
</innerBoundaryIs>
<innerBoundaryIs>
<LinearRing>
<coordinates>
-102.40833412,19.13333309
-102.40000078,19.13333309
-102.40000078,19.14166642
-102.40000078,19.14999975
-102.40833412,19.14999975
-102.40833412,19.14166642
-102.40833412,19.13333309
</coordinates>
</LinearRing>
</innerBoundaryIs>
</Polygon>
<Polygon>
<outerBoundaryIs>
<LinearRing>
<coordinates>
-100.3583342,18.84166643
-100.3583342,18.8333331
-100.36666753,18.8333331
-100.37500086,18.8333331
-100.3833342,18.8333331
-100.3833342,18.84166643
-100.39166753,18.84166643
-100.39166753,18.8333331
-100.40000086,18.8333331
-100.40000086,18.84166643
-100.40000086,18.84999977
-100.40000086,18.8583331
-100.40000086,18.86666643
-100.39166753,18.86666643
-100.39166753,18.87499976
-100.3833342,18.87499976
-100.3833342,18.8833331
-100.3833342,18.89166643
-100.3833342,18.89999976
-100.37500086,18.89999976
-100.37500086,18.89166643
-100.36666753,18.89166643
-100.36666753,18.8833331
-100.3583342,18.8833331
-100.3583342,18.87499976
-100.3583342,18.86666643
-100.3583342,18.8583331
-100.35000087,18.8583331
-100.34166753,18.8583331
-100.34166753,18.84999977
-100.35000087,18.84999977
-100.3583342,18.84999977
-100.3583342,18.84166643
</coordinates>
</LinearRing>
</outerBoundaryIs>
<innerBoundaryIs>
<LinearRing>
<coordinates>
-100.3833342,18.84166643
-100.37500086,18.84166643
-100.37500086,18.84999977
-100.37500086,18.8583331
-100.37500086,18.86666643
-100.3833342,18.86666643
-100.3833342,18.8583331
-100.3833342,18.84999977
-100.3833342,18.84166643
</coordinates>
</LinearRing>
</innerBoundaryIs>
</Polygon>
<Polygon>
<outerBoundaryIs>
<LinearRing>
<coordinates>
-100.32500087,18.8333331
-100.32500087,18.82499977
-100.3333342,18.82499977
-100.34166753,18.82499977
-100.34166753,18.8333331
-100.34166753,18.84166643
-100.34166753,18.84999977
-100.3333342,18.84999977
-100.32500087,18.84999977
-100.32500087,18.8583331
-100.32500087,18.86666643
-100.32500087,18.87499976
-100.32500087,18.8833331
-100.3333342,18.8833331
-100.3333342,18.89166643
-100.34166753,18.89166643
-100.35000087,18.89166643
-100.35000087,18.89999976
-100.3583342,18.89999976
-100.36666753,18.89999976
-100.36666753,18.9083331
-100.36666753,18.91666643
-100.3583342,18.91666643
-100.3583342,18.92499976
-100.35000087,18.92499976
-100.35000087,18.9333331
-100.34166753,18.9333331
-100.34166753,18.92499976
-100.3333342,18.92499976
-100.32500087,18.92499976
-100.32500087,18.91666643
-100.31666753,18.91666643
-100.31666753,18.92499976
-100.31666753,18.9333331
-100.31666753,18.94166643
-100.3083342,18.94166643
-100.30000087,18.94166643
-100.30000087,18.9333331
-100.3083342,18.9333331
-100.3083342,18.92499976
-100.30000087,18.92499976
-100.29166753,18.92499976
-100.2833342,18.92499976
-100.2833342,18.91666643
-100.29166753,18.91666643
-100.29166753,18.9083331
-100.29166753,18.89999976
-100.30000087,18.89999976
-100.30000087,18.89166643
-100.29166753,18.89166643
-100.29166753,18.8833331
-100.29166753,18.87499976
-100.30000087,18.87499976
-100.3083342,18.87499976
-100.3083342,18.86666643
-100.3083342,18.8583331
-100.31666753,18.8583331
-100.31666753,18.84999977
-100.31666753,18.84166643
-100.32500087,18.84166643
-100.32500087,18.8333331
</coordinates>
</LinearRing>
</outerBoundaryIs>
<innerBoundaryIs>
<LinearRing>
<coordinates>
-100.31666753,18.89166643
-100.3083342,18.89166643
-100.3083342,18.89999976
-100.3083342,18.9083331
-100.31666753,18.9083331
-100.31666753,18.89999976
-100.31666753,18.89166643
</coordinates>
</LinearRing>
</innerBoundaryIs>
</Polygon>
<Polygon>
<outerBoundaryIs>
<LinearRing>
<coordinates>
-101.72500081,18.8333331
-101.71666748,18.8333331
-101.71666748,18.82499977
-101.72500081,18.82499977
-101.73333414,18.82499977
-101.74166748,18.82499977
-101.74166748,18.8333331
-101.73333414,18.8333331
-101.72500081,18.8333331
</coordinates>
</LinearRing>
</outerBoundaryIs>
</Polygon>
<Polygon>
<outerBoundaryIs>
<LinearRing>
<coordinates>
-101.60833415,18.82499977
-101.60833415,18.81666643
-101.61666748,18.81666643
-101.61666748,18.82499977
-101.61666748,18.8333331
-101.60833415,18.8333331
-101.60833415,18.82499977
</coordinates>
</LinearRing>
</outerBoundaryIs>
</Polygon>
<Polygon>
<outerBoundaryIs>
<LinearRing>
<coordinates>
-100.39166753,18.79999977
-100.39166753,18.79166644
-100.40000086,18.79166644
-100.40000086,18.79999977
-100.4083342,18.79999977
-100.4083342,18.8083331
-100.41666753,18.8083331
-100.41666753,18.81666643
-100.41666753,18.82499977
-100.4083342,18.82499977
-100.4083342,18.8333331
-100.40000086,18.8333331
-100.40000086,18.82499977
-100.40000086,18.81666643
-100.39166753,18.81666643
-100.39166753,18.8083331
-100.39166753,18.79999977
</coordinates>
</LinearRing>
</outerBoundaryIs>
</Polygon>
<Polygon>
<outerBoundaryIs>
<LinearRing>
<coordinates>
-101.60000082,18.8083331
-101.60000082,18.79999977
-101.60833415,18.79999977
-101.60833415,18.79166644
-101.61666748,18.79166644
-101.61666748,18.79999977
-101.61666748,18.8083331
-101.60833415,18.8083331
-101.60833415,18.81666643
-101.60000082,18.81666643
-101.59166748,18.81666643
-101.58333415,18.81666643
-101.57500082,18.81666643
-101.56666748,18.81666643
-101.56666748,18.82499977
-101.55833415,18.82499977
-101.55833415,18.81666643
-101.55833415,18.8083331
-101.55833415,18.79999977
-101.55833415,18.79166644
-101.56666748,18.79166644
-101.56666748,18.79999977
-101.56666748,18.8083331
-101.57500082,18.8083331
-101.57500082,18.79999977
-101.58333415,18.79999977
-101.58333415,18.8083331
-101.59166748,18.8083331
-101.60000082,18.8083331
</coordinates>
</LinearRing>
</outerBoundaryIs>
</Polygon>
<Polygon>
<outerBoundaryIs>
<LinearRing>
<coordinates>
-101.53333415,18.81666643
-101.53333415,18.8083331
-101.54166748,18.8083331
-101.54166748,18.81666643
-101.54166748,18.82499977
-101.53333415,18.82499977
-101.52500082,18.82499977
-101.52500082,18.81666643
-101.53333415,18.81666643
</coordinates>
</LinearRing>
</outerBoundaryIs>
</Polygon>
<Polygon>
<outerBoundaryIs>
<LinearRing>
<coordinates>
-102.12500079,18.79166644
-102.12500079,18.7833331
-102.13333413,18.7833331
-102.14166746,18.7833331
-102.15000079,18.7833331
-102.15000079,18.79166644
-102.15833413,18.79166644
-102.16666746,18.79166644
-102.16666746,18.79999977
-102.16666746,18.8083331
-102.16666746,18.81666643
-102.15833413,18.81666643
-102.15000079,18.81666643
-102.15000079,18.82499977
-102.14166746,18.82499977
-102.14166746,18.81666643
-102.14166746,18.8083331
-102.13333413,18.8083331
-102.13333413,18.81666643
-102.12500079,18.81666643
-102.11666746,18.81666643
-102.11666746,18.8083331
-102.12500079,18.8083331
-102.12500079,18.79999977
-102.11666746,18.79999977
-102.11666746,18.79166644
-102.12500079,18.79166644
</coordinates>
</LinearRing>
</outerBoundaryIs>
</Polygon>
<Polygon>
<outerBoundaryIs>
<LinearRing>
<coordinates>
-101.25833416,18.74999977
-101.25000083,18.74999977
-101.25000083,18.7583331
-101.25000083,18.76666644
-101.25000083,18.77499977
-101.25833416,18.77499977
-101.25833416,18.7833331
-101.25000083,18.7833331
-101.25000083,18.79166644
-101.2416675,18.79166644
-101.23333416,18.79166644
-101.23333416,18.79999977
-101.23333416,18.8083331
-101.22500083,18.8083331
-101.2166675,18.8083331
-101.20833416,18.8083331
-101.20833416,18.81666643
-101.2166675,18.81666643
-101.22500083,18.81666643
-101.23333416,18.81666643
-101.23333416,18.82499977
-101.22500083,18.82499977
-101.22500083,18.8333331
-101.23333416,18.8333331
-101.2416675,18.8333331
-101.25000083,18.8333331
-101.25000083,18.84166643
-101.25833416,18.84166643
-101.2666675,18.84166643
-101.2666675,18.84999977
-101.27500083,18.84999977
-101.27500083,18.8583331
-101.27500083,18.86666643
-101.27500083,18.87499976
-101.2666675,18.87499976
-101.25833416,18.87499976
-101.25833416,18.8833331
-101.25000083,18.8833331
-101.2416675,18.8833331
-101.23333416,18.8833331
-101.22500083,18.8833331
-101.22500083,18.87499976
-101.2166675,18.87499976
-101.2166675,18.86666643
-101.2166675,18.8583331
-101.2166675,18.84999977
-101.20833416,18.84999977
-101.20833416,18.84166643
-101.20000083,18.84166643
-101.20000083,18.8333331
-101.20000083,18.82499977
-101.1916675,18.82499977
-101.18333417,18.82499977
-101.17500083,18.82499977
-101.17500083,18.8333331
-101.17500083,18.84166643
-101.1666675,18.84166643
-101.1666675,18.8333331
-101.1666675,18.82499977
-101.15833417,18.82499977
-101.15833417,18.8333331
-101.15000083,18.8333331
-101.1416675,18.8333331
-101.1416675,18.82499977
-101.13333417,18.82499977
-101.12500083,18.82499977
-101.1166675,18.82499977
-101.10833417,18.82499977
-101.10833417,18.81666643
-101.1166675,18.81666643
-101.1166675,18.8083331
-101.1166675,18.79999977
-101.1166675,18.79166644
-101.12500083,18.79166644
-101.12500083,18.7833331
-101.1166675,18.7833331
-101.1166675,18.77499977
-101.10833417,18.77499977
-101.10833417,18.76666644
-101.10000084,18.76666644
-101.10000084,18.7583331
-101.10000084,18.74999977
-101.10000084,18.74166644
-101.10833417,18.74166644
-101.10833417,18.7333331
-101.1166675,18.7333331
-101.12500083,18.7333331
-101.13333417,18.7333331
-101.13333417,18.72499977
-101.1416675,18.72499977
-101.1416675,18.7333331
-101.15000083,18.7333331
-101.15833417,18.7333331
-101.15833417,18.72499977
-101.15833417,18.71666644
-101.1666675,18.71666644
-101.17500083,18.71666644
-101.18333417,18.71666644
-101.1916675,18.71666644
-101.1916675,18.72499977
-101.1916675,18.7333331
-101.20000083,18.7333331
-101.20833416,18.7333331
-101.2166675,18.7333331
-101.22500083,18.7333331
-101.22500083,18.74166644
-101.23333416,18.74166644
-101.23333416,18.74999977
-101.2416675,18.74999977
-101.2416675,18.74166644
-101.25000083,18.74166644
-101.25833416,18.74166644
-101.25833416,18.74999977
</coordinates>
</LinearRing>
</outerBoundaryIs>
</Polygon>
<Polygon>
<outerBoundaryIs>
<LinearRing>
<coordinates>
-101.40000082,18.8333331
-101.39166749,18.8333331
-101.39166749,18.82499977
-101.40000082,18.82499977
-101.40000082,18.8333331
</coordinates>
</LinearRing>
</outerBoundaryIs>
</Polygon>
<Polygon>
<outerBoundaryIs>
<LinearRing>
<coordinates>
-101.07500084,18.84166643
-101.0666675,18.84166643
-101.0666675,18.8333331
-101.07500084,18.8333331
-101.07500084,18.84166643
</coordinates>
</LinearRing>
</outerBoundaryIs>
</Polygon>
<Polygon>
<outerBoundaryIs>
<LinearRing>
<coordinates>
-100.69166752,18.84166643
-100.69166752,18.8333331
-100.70000085,18.8333331
-100.70000085,18.84166643
-100.70000085,18.84999977
-100.70000085,18.8583331
-100.70000085,18.86666643
-100.70833418,18.86666643
-100.71666752,18.86666643
-100.71666752,18.8583331
-100.70833418,18.8583331
-100.70833418,18.84999977
-100.70833418,18.84166643
-100.71666752,18.84166643
-100.71666752,18.84999977
-100.72500085,18.84999977
-100.73333418,18.84999977
-100.74166752,18.84999977
-100.74166752,18.8583331
-100.74166752,18.86666643
-100.74166752,18.87499976
-100.75000085,18.87499976
-100.75000085,18.8833331
-100.75000085,18.89166643
-100.75000085,18.89999976
-100.75000085,18.9083331
-100.75000085,18.91666643
-100.75000085,18.92499976
-100.75000085,18.9333331
-100.75000085,18.94166643
-100.75000085,18.94999976
-100.74166752,18.94999976
-100.73333418,18.94999976
-100.73333418,18.94166643
-100.73333418,18.9333331
-100.73333418,18.92499976
-100.72500085,18.92499976
-100.72500085,18.91666643
-100.72500085,18.9083331
-100.71666752,18.9083331
-100.70833418,18.9083331
-100.70833418,18.89999976
-100.70833418,18.89166643
-100.70000085,18.89166643
-100.69166752,18.89166643
-100.69166752,18.8833331
-100.69166752,18.87499976
-100.69166752,18.86666643
-100.68333419,18.86666643
-100.68333419,18.8583331
-100.69166752,18.8583331
-100.69166752,18.84999977
-100.69166752,18.84166643
</coordinates>
</LinearRing>
</outerBoundaryIs>
<innerBoundaryIs>
<LinearRing>
<coordinates>
-100.72500085,18.89166643
-100.71666752,18.89166643
-100.71666752,18.89999976
-100.72500085,18.89999976
-100.72500085,18.89166643
</coordinates>
</LinearRing>
</innerBoundaryIs>
</Polygon>
</MultiGeometry>
</Placemark>
</Document>
</kml>
