# Supplementary material for: Species conservation profiles of tarantula spiders (Araneae, Theraphosidae) listed on CITES
Source: Biodivers Data J. 2019 Nov 8;7:e39342. doi: 10.3897/BDJ.7.e39342 (PMC6858399; doi:10.3897/BDJ.7.e39342)
Supplement: Supplementary material 6 — Distribution of Brachypelma aureoceps (Chamberlin, 1917) [file bdj-07-e39342-s006.kml]

<?xml version="1.0" encoding="UTF-8"?>
<kml xmlns="http://earth.google.com/kml/2.2">
<Document>
<name></name>
<description><![CDATA[]]></description>

<Style id="1">
<LineStyle>
<width>2</width>
<color>ff0000ff</color>
</LineStyle>
<PolyStyle>
<color>aaffffff</color>
<fill>1</fill>
</PolyStyle>
</Style>

<Placemark>
<name>Brachypelma aureoceps .kml</name>
<description><![CDATA[]]></description>
<styleUrl>#1</styleUrl>
<visibility>1</visibility>
<MultiGeometry>
<Polygon>
<outerBoundaryIs>
<LinearRing>
<coordinates>
-82.869,25.277
-82.8277744522232,25.2756913397067
-82.7867149051771,25.27177062834
-82.7459866911657,25.2652536532208
-82.7057538083323,25.2561666559076
-82.666178260296,25.2445462265316
-82.6274194038208,25.2304391564604
-82.589633307142,25.2139022498863
-82.5529721215347,25.1950020950954
-82.5175834686539,25.1738147963403
-82.4836098461145,25.1504256673952
-82.4511880537037,25.1249288880273
-82.4204486425366,25.0974271247683
-82.3915153893726,25.0680311175121
-82.3645047982104,25.0368592336049
-82.3395256311673,25.0040369912213
-82.3166784705328,24.9696965539468
-82.2960553137591,24.9339761986022
-82.2777392030196,24.8970197584512
-82.2618038908277,24.8589760440347
-82.2483135430614,24.8199982439634
-82.2373224805897,24.7802433080811
-82.2288749605421,24.7398713154835
-82.2230049981002,24.6990448299357
-82.2197362295311,24.6579282452854
-82.219081817012,24.6166871235074
-82.2210443956312,24.5754875280431
-82.2256160627774,24.5344953551224
-82.2327784099604,24.4938756657576
-82.242502596936,24.4537920211015
-82.2547494678355,24.4144058238437
-82.269469708832,24.3758756682995
-82.2866040467106,24.3383567018062
-82.3060834875401,24.302
-82.3278295944874,24.266951958487
-82.351754803655,24.2333537033605
-82.3777627766697,24.2013405229356
-82.4057487886037,24.1710413229909
-82.4356001496644,24.1425781077108
-82.4671966589566,24.1160654884172
-82.5004110884892,24.0916102220706
-82.5351096954773,24.0693107813973
-82.5711527608772,24.0492569583743
-82.6083951519857,24.0315295026692
-82.6466869068383,24.0161997964892
-82.6858738380531,24.0033295671506
-82.7257981536887,23.9929706385245
-82.7662990926173,23.9851647223603
-82.8072135718523,23.9799432503275
-82.8483768432263,23.9773272474509
-82.8896231567737,23.9773272474509
-82.9307864281477,23.9799432503275
-82.9717009073827,23.9851647223603
-83.0122018463113,23.9929706385245
-83.0521261619469,24.0033295671506
-83.0913130931617,24.0161997964892
-83.1296048480143,24.0315295026692
-83.1668472391228,24.0492569583743
-83.2028903045227,24.0693107813973
-83.2375889115108,24.0916102220706
-83.2708033410434,24.1160654884172
-83.3023998503356,24.1425781077108
-83.3322512113963,24.1710413229909
-83.3602372233303,24.2013405229356
-83.386245196345,24.2333537033605
-83.4101704055126,24.266951958487
-83.4319165124599,24.302
-83.4513959532894,24.3383567018062
-83.468530291168,24.3758756682995
-83.4832505321645,24.4144058238437
-83.495497403064,24.4537920211015
-83.5052215900396,24.4938756657576
-83.5123839372226,24.5344953551224
-83.5169556043688,24.5754875280431
-83.518918182988,24.6166871235074
-83.5182637704689,24.6579282452854
-83.5149950018998,24.6990448299357
-83.5091250394579,24.7398713154835
-83.5006775194103,24.7802433080811
-83.4896864569386,24.8199982439634
-83.4761961091723,24.8589760440347
-83.4602607969804,24.8970197584512
-83.4419446862409,24.9339761986022
-83.4213215294672,24.9696965539468
-83.3984743688327,25.0040369912213
-83.3734952017896,25.0368592336049
-83.3464846106274,25.0680311175121
-83.3175513574634,25.0974271247683
-83.2868119462963,25.1249288880273
-83.2543901538855,25.1504256673952
-83.2204165313461,25.1738147963403
-83.1850278784653,25.1950020950954
-83.148366692858,25.2139022498863
-83.1105805961792,25.2304391564604
-83.071821739704,25.2445462265316
-83.0322461916677,25.2561666559076
-82.9920133088343,25.2652536532208
-82.9512850948229,25.27177062834
-82.9102255477768,25.2756913397067
-82.869,25.277
</coordinates>
</LinearRing>
</outerBoundaryIs>
</Polygon>
</MultiGeometry>
</Placemark>
</Document>
</kml>
