# Supplementary material for: Species conservation profiles of tarantula spiders (Araneae, Theraphosidae) listed on CITES
Source: Biodivers Data J. 2019 Nov 8;7:e39342. doi: 10.3897/BDJ.7.e39342 (PMC6858399; doi:10.3897/BDJ.7.e39342)
Supplement: Supplementary material 7 — Distribution of Brachypelma baumgarteni Smith, 1993 [file bdj-07-e39342-s007.kml]

<?xml version="1.0" encoding="UTF-8"?>
<kml xmlns="http://earth.google.com/kml/2.2">
<Document>
<name></name>
<description><![CDATA[]]></description>

<Style id="1">
<LineStyle>
<width>2</width>
<color>ff0000ff</color>
</LineStyle>
<PolyStyle>
<color>aaffffff</color>
<fill>1</fill>
</PolyStyle>
</Style>

<Placemark>
<name>Brachypelma baumgarteni .kml</name>
<description><![CDATA[]]></description>
<styleUrl>#1</styleUrl>
<visibility>1</visibility>
<MultiGeometry>
<Polygon>
<outerBoundaryIs>
<LinearRing>
<coordinates>
-102.26666746,18.20833313
-102.25833412,18.20833313
-102.25833412,18.19999979
-102.26666746,18.19999979
-102.26666746,18.20833313
</coordinates>
</LinearRing>
</outerBoundaryIs>
</Polygon>
<Polygon>
<outerBoundaryIs>
<LinearRing>
<coordinates>
-102.99166743,18.18333313
-103.00000076,18.18333313
-103.00833409,18.18333313
-103.00833409,18.19166646
-103.00000076,18.19166646
-103.00000076,18.19999979
-102.99166743,18.19999979
-102.98333409,18.19999979
-102.98333409,18.19166646
-102.97500076,18.19166646
-102.96666743,18.19166646
-102.96666743,18.18333313
-102.96666743,18.17499979
-102.97500076,18.17499979
-102.97500076,18.18333313
-102.98333409,18.18333313
-102.99166743,18.18333313
</coordinates>
</LinearRing>
</outerBoundaryIs>
</Polygon>
<Polygon>
<outerBoundaryIs>
<LinearRing>
<coordinates>
-103.16666742,18.36666645
-103.15833409,18.36666645
-103.15000075,18.36666645
-103.15000075,18.35833312
-103.15833409,18.35833312
-103.16666742,18.35833312
-103.16666742,18.36666645
</coordinates>
</LinearRing>
</outerBoundaryIs>
</Polygon>
<Polygon>
<outerBoundaryIs>
<LinearRing>
<coordinates>
-103.17500075,18.35833312
-103.16666742,18.35833312
-103.16666742,18.34999979
-103.17500075,18.34999979
-103.17500075,18.35833312
</coordinates>
</LinearRing>
</outerBoundaryIs>
</Polygon>
<Polygon>
<outerBoundaryIs>
<LinearRing>
<coordinates>
-103.36666741,18.29166646
-103.36666741,18.28333312
-103.37500074,18.28333312
-103.37500074,18.29166646
-103.38333408,18.29166646
-103.38333408,18.29999979
-103.39166741,18.29999979
-103.39166741,18.30833312
-103.39166741,18.31666645
-103.40000074,18.31666645
-103.40000074,18.30833312
-103.40833408,18.30833312
-103.41666741,18.30833312
-103.41666741,18.31666645
-103.42500074,18.31666645
-103.42500074,18.32499979
-103.42500074,18.33333312
-103.42500074,18.34166645
-103.42500074,18.34999979
-103.41666741,18.34999979
-103.41666741,18.35833312
-103.40833408,18.35833312
-103.40833408,18.36666645
-103.40000074,18.36666645
-103.40000074,18.37499979
-103.39166741,18.37499979
-103.39166741,18.38333312
-103.38333408,18.38333312
-103.38333408,18.39166645
-103.37500074,18.39166645
-103.36666741,18.39166645
-103.35833408,18.39166645
-103.35000075,18.39166645
-103.34166741,18.39166645
-103.33333408,18.39166645
-103.33333408,18.39999978
-103.32500075,18.39999978
-103.31666741,18.39999978
-103.30833408,18.39999978
-103.30000075,18.39999978
-103.29166741,18.39999978
-103.28333408,18.39999978
-103.27500075,18.39999978
-103.27500075,18.39166645
-103.26666742,18.39166645
-103.25833408,18.39166645
-103.25833408,18.38333312
-103.25833408,18.37499979
-103.26666742,18.37499979
-103.26666742,18.36666645
-103.27500075,18.36666645
-103.27500075,18.35833312
-103.27500075,18.34999979
-103.27500075,18.34166645
-103.28333408,18.34166645
-103.28333408,18.33333312
-103.28333408,18.32499979
-103.28333408,18.31666645
-103.27500075,18.31666645
-103.27500075,18.30833312
-103.26666742,18.30833312
-103.26666742,18.29999979
-103.26666742,18.29166646
-103.26666742,18.28333312
-103.26666742,18.27499979
-103.25833408,18.27499979
-103.25000075,18.27499979
-103.25000075,18.26666646
-103.25000075,18.25833312
-103.25833408,18.25833312
-103.26666742,18.25833312
-103.27500075,18.25833312
-103.28333408,18.25833312
-103.28333408,18.26666646
-103.29166741,18.26666646
-103.30000075,18.26666646
-103.30000075,18.27499979
-103.30833408,18.27499979
-103.30833408,18.28333312
-103.30833408,18.29166646
-103.30833408,18.29999979
-103.30833408,18.30833312
-103.30833408,18.31666645
-103.30833408,18.32499979
-103.31666741,18.32499979
-103.31666741,18.33333312
-103.31666741,18.34166645
-103.32500075,18.34166645
-103.32500075,18.34999979
-103.31666741,18.34999979
-103.31666741,18.35833312
-103.32500075,18.35833312
-103.33333408,18.35833312
-103.34166741,18.35833312
-103.35000075,18.35833312
-103.35833408,18.35833312
-103.35833408,18.34999979
-103.36666741,18.34999979
-103.36666741,18.34166645
-103.36666741,18.33333312
-103.35833408,18.33333312
-103.35833408,18.32499979
-103.35833408,18.31666645
-103.36666741,18.31666645
-103.36666741,18.30833312
-103.36666741,18.29999979
-103.36666741,18.29166646
</coordinates>
</LinearRing>
</outerBoundaryIs>
</Polygon>
<Polygon>
<outerBoundaryIs>
<LinearRing>
<coordinates>
-103.25833408,18.32499979
-103.25000075,18.32499979
-103.25000075,18.33333312
-103.25000075,18.34166645
-103.24166742,18.34166645
-103.24166742,18.34999979
-103.23333408,18.34999979
-103.23333408,18.35833312
-103.23333408,18.36666645
-103.24166742,18.36666645
-103.25000075,18.36666645
-103.25000075,18.35833312
-103.25833408,18.35833312
-103.25833408,18.36666645
-103.25833408,18.37499979
-103.25000075,18.37499979
-103.24166742,18.37499979
-103.24166742,18.38333312
-103.23333408,18.38333312
-103.23333408,18.37499979
-103.22500075,18.37499979
-103.22500075,18.36666645
-103.22500075,18.35833312
-103.21666742,18.35833312
-103.20833408,18.35833312
-103.20833408,18.36666645
-103.20833408,18.37499979
-103.20000075,18.37499979
-103.19166742,18.37499979
-103.19166742,18.36666645
-103.19166742,18.35833312
-103.19166742,18.34999979
-103.18333409,18.34999979
-103.17500075,18.34999979
-103.17500075,18.34166645
-103.17500075,18.33333312
-103.18333409,18.33333312
-103.18333409,18.34166645
-103.19166742,18.34166645
-103.19166742,18.33333312
-103.20000075,18.33333312
-103.20833408,18.33333312
-103.20833408,18.34166645
-103.20000075,18.34166645
-103.20000075,18.34999979
-103.20833408,18.34999979
-103.21666742,18.34999979
-103.21666742,18.34166645
-103.22500075,18.34166645
-103.22500075,18.33333312
-103.22500075,18.32499979
-103.23333408,18.32499979
-103.24166742,18.32499979
-103.24166742,18.31666645
-103.25000075,18.31666645
-103.25833408,18.31666645
-103.25833408,18.32499979
</coordinates>
</LinearRing>
</outerBoundaryIs>
</Polygon>
<Polygon>
<outerBoundaryIs>
<LinearRing>
<coordinates>
-102.94166743,18.16666646
-102.9333341,18.16666646
-102.9333341,18.15833313
-102.94166743,18.15833313
-102.94166743,18.16666646
</coordinates>
</LinearRing>
</outerBoundaryIs>
</Polygon>
<Polygon>
<outerBoundaryIs>
<LinearRing>
<coordinates>
-102.41666745,18.00833313
-102.42500078,18.00833313
-102.43333412,18.00833313
-102.43333412,18.01666647
-102.44166745,18.01666647
-102.45000078,18.01666647
-102.45833411,18.01666647
-102.46666745,18.01666647
-102.47500078,18.01666647
-102.47500078,18.0249998
-102.48333411,18.0249998
-102.49166745,18.0249998
-102.50000078,18.0249998
-102.50833411,18.0249998
-102.51666745,18.0249998
-102.51666745,18.03333313
-102.52500078,18.03333313
-102.53333411,18.03333313
-102.54166744,18.03333313
-102.54166744,18.04166646
-102.55000078,18.04166646
-102.55833411,18.04166646
-102.56666744,18.04166646
-102.56666744,18.0499998
-102.57500078,18.0499998
-102.58333411,18.0499998
-102.59166744,18.0499998
-102.60000078,18.0499998
-102.60000078,18.05833313
-102.60833411,18.05833313
-102.61666744,18.05833313
-102.62500077,18.05833313
-102.63333411,18.05833313
-102.64166744,18.05833313
-102.65000077,18.05833313
-102.65000077,18.06666646
-102.65833411,18.06666646
-102.66666744,18.06666646
-102.67500077,18.06666646
-102.68333411,18.06666646
-102.69166744,18.06666646
-102.70000077,18.06666646
-102.70000077,18.0749998
-102.7083341,18.0749998
-102.71666744,18.0749998
-102.72500077,18.0749998
-102.7333341,18.0749998
-102.7333341,18.08333313
-102.74166744,18.08333313
-102.75000077,18.08333313
-102.7583341,18.08333313
-102.7583341,18.09166646
-102.76666744,18.09166646
-102.77500077,18.09166646
-102.77500077,18.0999998
-102.7833341,18.0999998
-102.79166743,18.0999998
-102.80000077,18.0999998
-102.80000077,18.10833313
-102.8083341,18.10833313
-102.81666743,18.10833313
-102.81666743,18.11666646
-102.82500077,18.11666646
-102.8333341,18.11666646
-102.84166743,18.11666646
-102.84166743,18.1249998
-102.85000077,18.1249998
-102.8583341,18.1249998
-102.8583341,18.13333313
-102.86666743,18.13333313
-102.87500076,18.13333313
-102.8833341,18.13333313
-102.8833341,18.14166646
-102.89166743,18.14166646
-102.90000076,18.14166646
-102.9083341,18.14166646
-102.9083341,18.14999979
-102.91666743,18.14999979
-102.91666743,18.15833313
-102.92500076,18.15833313
-102.92500076,18.16666646
-102.9333341,18.16666646
-102.9333341,18.17499979
-102.94166743,18.17499979
-102.94166743,18.16666646
-102.95000076,18.16666646
-102.95833409,18.16666646
-102.95833409,18.17499979
-102.95833409,18.18333313
-102.95833409,18.19166646
-102.95833409,18.19999979
-102.95833409,18.20833313
-102.96666743,18.20833313
-102.97500076,18.20833313
-102.98333409,18.20833313
-102.99166743,18.20833313
-103.00000076,18.20833313
-103.00000076,18.21666646
-103.00000076,18.22499979
-103.00833409,18.22499979
-103.00833409,18.21666646
-103.01666743,18.21666646
-103.02500076,18.21666646
-103.02500076,18.20833313
-103.02500076,18.19999979
-103.01666743,18.19999979
-103.01666743,18.19166646
-103.02500076,18.19166646
-103.03333409,18.19166646
-103.03333409,18.19999979
-103.03333409,18.20833313
-103.04166742,18.20833313
-103.04166742,18.21666646
-103.04166742,18.22499979
-103.04166742,18.23333312
-103.04166742,18.24166646
-103.03333409,18.24166646
-103.03333409,18.24999979
-103.03333409,18.25833312
-103.04166742,18.25833312
-103.04166742,18.26666646
-103.04166742,18.27499979
-103.03333409,18.27499979
-103.03333409,18.28333312
-103.02500076,18.28333312
-103.02500076,18.29166646
-103.03333409,18.29166646
-103.04166742,18.29166646
-103.05000076,18.29166646
-103.05000076,18.28333312
-103.05833409,18.28333312
-103.06666742,18.28333312
-103.07500076,18.28333312
-103.08333409,18.28333312
-103.08333409,18.27499979
-103.08333409,18.26666646
-103.08333409,18.25833312
-103.09166742,18.25833312
-103.09166742,18.24999979
-103.10000076,18.24999979
-103.10000076,18.24166646
-103.10833409,18.24166646
-103.10833409,18.23333312
-103.11666742,18.23333312
-103.12500075,18.23333312
-103.12500075,18.22499979
-103.12500075,18.21666646
-103.12500075,18.20833313
-103.13333409,18.20833313
-103.13333409,18.21666646
-103.14166742,18.21666646
-103.15000075,18.21666646
-103.15833409,18.21666646
-103.16666742,18.21666646
-103.16666742,18.22499979
-103.17500075,18.22499979
-103.18333409,18.22499979
-103.19166742,18.22499979
-103.19166742,18.23333312
-103.19166742,18.24166646
-103.19166742,18.24999979
-103.20000075,18.24999979
-103.20833408,18.24999979
-103.20833408,18.25833312
-103.20833408,18.26666646
-103.20833408,18.27499979
-103.20000075,18.27499979
-103.20000075,18.28333312
-103.19166742,18.28333312
-103.19166742,18.29166646
-103.20000075,18.29166646
-103.20000075,18.29999979
-103.20833408,18.29999979
-103.21666742,18.29999979
-103.21666742,18.30833312
-103.20833408,18.30833312
-103.20833408,18.31666645
-103.20000075,18.31666645
-103.19166742,18.31666645
-103.18333409,18.31666645
-103.18333409,18.32499979
-103.17500075,18.32499979
-103.16666742,18.32499979
-103.16666742,18.33333312
-103.16666742,18.34166645
-103.16666742,18.34999979
-103.15833409,18.34999979
-103.15000075,18.34999979
-103.15000075,18.34166645
-103.15833409,18.34166645
-103.15833409,18.33333312
-103.15000075,18.33333312
-103.14166742,18.33333312
-103.14166742,18.34166645
-103.14166742,18.34999979
-103.14166742,18.35833312
-103.13333409,18.35833312
-103.12500075,18.35833312
-103.12500075,18.34999979
-103.12500075,18.34166645
-103.11666742,18.34166645
-103.10833409,18.34166645
-103.10000076,18.34166645
-103.09166742,18.34166645
-103.08333409,18.34166645
-103.08333409,18.33333312
-103.07500076,18.33333312
-103.06666742,18.33333312
-103.06666742,18.34166645
-103.05833409,18.34166645
-103.05833409,18.34999979
-103.05000076,18.34999979
-103.04166742,18.34999979
-103.04166742,18.34166645
-103.03333409,18.34166645
-103.02500076,18.34166645
-103.01666743,18.34166645
-103.00833409,18.34166645
-103.00833409,18.33333312
-103.00000076,18.33333312
-103.00000076,18.32499979
-102.99166743,18.32499979
-102.99166743,18.31666645
-102.99166743,18.30833312
-102.99166743,18.29999979
-102.99166743,18.29166646
-102.98333409,18.29166646
-102.98333409,18.28333312
-102.98333409,18.27499979
-102.97500076,18.27499979
-102.97500076,18.28333312
-102.97500076,18.29166646
-102.96666743,18.29166646
-102.96666743,18.29999979
-102.96666743,18.30833312
-102.95833409,18.30833312
-102.95000076,18.30833312
-102.94166743,18.30833312
-102.9333341,18.30833312
-102.9333341,18.29999979
-102.94166743,18.29999979
-102.95000076,18.29999979
-102.95833409,18.29999979
-102.95833409,18.29166646
-102.95833409,18.28333312
-102.96666743,18.28333312
-102.96666743,18.27499979
-102.95833409,18.27499979
-102.95833409,18.26666646
-102.95833409,18.25833312
-102.96666743,18.25833312
-102.96666743,18.24999979
-102.95833409,18.24999979
-102.95000076,18.24999979
-102.95000076,18.25833312
-102.95000076,18.26666646
-102.95000076,18.27499979
-102.94166743,18.27499979
-102.94166743,18.28333312
-102.95000076,18.28333312
-102.95000076,18.29166646
-102.94166743,18.29166646
-102.9333341,18.29166646
-102.92500076,18.29166646
-102.92500076,18.29999979
-102.91666743,18.29999979
-102.91666743,18.29166646
-102.91666743,18.28333312
-102.91666743,18.27499979
-102.91666743,18.26666646
-102.91666743,18.25833312
-102.92500076,18.25833312
-102.92500076,18.24999979
-102.91666743,18.24999979
-102.9083341,18.24999979
-102.9083341,18.25833312
-102.90000076,18.25833312
-102.90000076,18.24999979
-102.89166743,18.24999979
-102.89166743,18.25833312
-102.89166743,18.26666646
-102.89166743,18.27499979
-102.89166743,18.28333312
-102.89166743,18.29166646
-102.90000076,18.29166646
-102.90000076,18.29999979
-102.89166743,18.29999979
-102.8833341,18.29999979
-102.8833341,18.29166646
-102.87500076,18.29166646
-102.87500076,18.28333312
-102.86666743,18.28333312
-102.8583341,18.28333312
-102.85000077,18.28333312
-102.84166743,18.28333312
-102.84166743,18.27499979
-102.8333341,18.27499979
-102.82500077,18.27499979
-102.82500077,18.26666646
-102.81666743,18.26666646
-102.8083341,18.26666646
-102.8083341,18.25833312
-102.80000077,18.25833312
-102.79166743,18.25833312
-102.79166743,18.24999979
-102.7833341,18.24999979
-102.77500077,18.24999979
-102.77500077,18.24166646
-102.76666744,18.24166646
-102.7583341,18.24166646
-102.7583341,18.23333312
-102.75000077,18.23333312
-102.74166744,18.23333312
-102.7333341,18.23333312
-102.7333341,18.22499979
-102.72500077,18.22499979
-102.71666744,18.22499979
-102.71666744,18.21666646
-102.7083341,18.21666646
-102.70000077,18.21666646
-102.70000077,18.20833313
-102.69166744,18.20833313
-102.69166744,18.21666646
-102.68333411,18.21666646
-102.67500077,18.21666646
-102.67500077,18.22499979
-102.66666744,18.22499979
-102.66666744,18.23333312
-102.65833411,18.23333312
-102.65000077,18.23333312
-102.65000077,18.22499979
-102.64166744,18.22499979
-102.63333411,18.22499979
-102.63333411,18.21666646
-102.62500077,18.21666646
-102.62500077,18.22499979
-102.62500077,18.23333312
-102.61666744,18.23333312
-102.61666744,18.24166646
-102.60833411,18.24166646
-102.60833411,18.24999979
-102.60000078,18.24999979
-102.60000078,18.24166646
-102.60000078,18.23333312
-102.60833411,18.23333312
-102.60833411,18.22499979
-102.60833411,18.21666646
-102.60833411,18.20833313
-102.60833411,18.19999979
-102.61666744,18.19999979
-102.62500077,18.19999979
-102.62500077,18.19166646
-102.62500077,18.18333313
-102.61666744,18.18333313
-102.61666744,18.19166646
-102.60833411,18.19166646
-102.60000078,18.19166646
-102.60000078,18.18333313
-102.60000078,18.17499979
-102.59166744,18.17499979
-102.59166744,18.18333313
-102.58333411,18.18333313
-102.58333411,18.19166646
-102.57500078,18.19166646
-102.56666744,18.19166646
-102.55833411,18.19166646
-102.55833411,18.19999979
-102.56666744,18.19999979
-102.57500078,18.19999979
-102.58333411,18.19999979
-102.59166744,18.19999979
-102.60000078,18.19999979
-102.60000078,18.20833313
-102.59166744,18.20833313
-102.58333411,18.20833313
-102.58333411,18.21666646
-102.57500078,18.21666646
-102.56666744,18.21666646
-102.55833411,18.21666646
-102.55833411,18.22499979
-102.55833411,18.23333312
-102.56666744,18.23333312
-102.57500078,18.23333312
-102.57500078,18.24166646
-102.56666744,18.24166646
-102.55833411,18.24166646
-102.55000078,18.24166646
-102.55000078,18.24999979
-102.54166744,18.24999979
-102.53333411,18.24999979
-102.53333411,18.24166646
-102.53333411,18.23333312
-102.54166744,18.23333312
-102.54166744,18.22499979
-102.53333411,18.22499979
-102.52500078,18.22499979
-102.52500078,18.21666646
-102.52500078,18.20833313
-102.52500078,18.19999979
-102.53333411,18.19999979
-102.53333411,18.19166646
-102.52500078,18.19166646
-102.52500078,18.18333313
-102.53333411,18.18333313
-102.53333411,18.17499979
-102.53333411,18.16666646
-102.52500078,18.16666646
-102.52500078,18.15833313
-102.51666745,18.15833313
-102.51666745,18.14999979
-102.50833411,18.14999979
-102.50000078,18.14999979
-102.49166745,18.14999979
-102.49166745,18.15833313
-102.50000078,18.15833313
-102.50000078,18.16666646
-102.49166745,18.16666646
-102.48333411,18.16666646
-102.48333411,18.15833313
-102.47500078,18.15833313
-102.46666745,18.15833313
-102.45833411,18.15833313
-102.45833411,18.16666646
-102.45000078,18.16666646
-102.45000078,18.17499979
-102.45000078,18.18333313
-102.44166745,18.18333313
-102.44166745,18.17499979
-102.44166745,18.16666646
-102.44166745,18.15833313
-102.43333412,18.15833313
-102.42500078,18.15833313
-102.42500078,18.16666646
-102.41666745,18.16666646
-102.41666745,18.15833313
-102.40833412,18.15833313
-102.40833412,18.16666646
-102.40000078,18.16666646
-102.39166745,18.16666646
-102.39166745,18.15833313
-102.38333412,18.15833313
-102.38333412,18.16666646
-102.37500078,18.16666646
-102.37500078,18.15833313
-102.36666745,18.15833313
-102.35833412,18.15833313
-102.35833412,18.16666646
-102.35833412,18.17499979
-102.35000079,18.17499979
-102.34166745,18.17499979
-102.34166745,18.16666646
-102.33333412,18.16666646
-102.33333412,18.15833313
-102.32500079,18.15833313
-102.31666745,18.15833313
-102.30833412,18.15833313
-102.30000079,18.15833313
-102.29166745,18.15833313
-102.28333412,18.15833313
-102.27500079,18.15833313
-102.26666746,18.15833313
-102.25833412,18.15833313
-102.25000079,18.15833313
-102.24166746,18.15833313
-102.23333412,18.15833313
-102.22500079,18.15833313
-102.22500079,18.16666646
-102.22500079,18.17499979
-102.21666746,18.17499979
-102.20833412,18.17499979
-102.20833412,18.18333313
-102.20000079,18.18333313
-102.20000079,18.17499979
-102.20000079,18.16666646
-102.20000079,18.15833313
-102.20000079,18.14999979
-102.20000079,18.14166646
-102.19166746,18.14166646
-102.19166746,18.14999979
-102.19166746,18.15833313
-102.19166746,18.16666646
-102.18333413,18.16666646
-102.17500079,18.16666646
-102.17500079,18.15833313
-102.16666746,18.15833313
-102.16666746,18.14999979
-102.16666746,18.14166646
-102.17500079,18.14166646
-102.17500079,18.13333313
-102.17500079,18.1249998
-102.18333413,18.1249998
-102.18333413,18.11666646
-102.18333413,18.10833313
-102.18333413,18.0999998
-102.17500079,18.0999998
-102.17500079,18.09166646
-102.16666746,18.09166646
-102.16666746,18.08333313
-102.16666746,18.0749998
-102.16666746,18.06666646
-102.17500079,18.06666646
-102.17500079,18.05833313
-102.17500079,18.0499998
-102.18333413,18.0499998
-102.18333413,18.04166646
-102.19166746,18.04166646
-102.19166746,18.03333313
-102.19166746,18.0249998
-102.20000079,18.0249998
-102.20000079,18.01666647
-102.20833412,18.01666647
-102.21666746,18.01666647
-102.21666746,18.00833313
-102.21666746,17.9999998
-102.22500079,17.9999998
-102.22500079,17.99166647
-102.23333412,17.99166647
-102.24166746,17.99166647
-102.25000079,17.99166647
-102.25000079,17.98333313
-102.25833412,17.98333313
-102.26666746,17.98333313
-102.26666746,17.9749998
-102.27500079,17.9749998
-102.28333412,17.9749998
-102.29166745,17.9749998
-102.30000079,17.9749998
-102.30833412,17.9749998
-102.31666745,17.9749998
-102.32500079,17.9749998
-102.32500079,17.98333313
-102.33333412,17.98333313
-102.34166745,17.98333313
-102.35000079,17.98333313
-102.35833412,17.98333313
-102.35833412,17.99166647
-102.36666745,17.99166647
-102.37500078,17.99166647
-102.38333412,17.99166647
-102.38333412,17.9999998
-102.39166745,17.9999998
-102.40000078,17.9999998
-102.40833412,17.9999998
-102.40833412,18.00833313
-102.41666745,18.00833313
</coordinates>
</LinearRing>
</outerBoundaryIs>
<innerBoundaryIs>
<LinearRing>
<coordinates>
-103.04166742,18.34166645
-103.05000076,18.34166645
-103.05000076,18.33333312
-103.04166742,18.33333312
-103.04166742,18.34166645
</coordinates>
</LinearRing>
</innerBoundaryIs>
<innerBoundaryIs>
<LinearRing>
<coordinates>
-103.04166742,18.33333312
-103.04166742,18.32499979
-103.04166742,18.31666645
-103.04166742,18.30833312
-103.03333409,18.30833312
-103.03333409,18.31666645
-103.03333409,18.32499979
-103.03333409,18.33333312
-103.04166742,18.33333312
</coordinates>
</LinearRing>
</innerBoundaryIs>
<innerBoundaryIs>
<LinearRing>
<coordinates>
-102.41666745,18.14166646
-102.41666745,18.13333313
-102.40833412,18.13333313
-102.40000078,18.13333313
-102.39166745,18.13333313
-102.39166745,18.14166646
-102.40000078,18.14166646
-102.40833412,18.14166646
-102.41666745,18.14166646
</coordinates>
</LinearRing>
</innerBoundaryIs>
<innerBoundaryIs>
<LinearRing>
<coordinates>
-102.39166745,18.14166646
-102.38333412,18.14166646
-102.37500078,18.14166646
-102.37500078,18.14999979
-102.38333412,18.14999979
-102.39166745,18.14999979
-102.39166745,18.14166646
</coordinates>
</LinearRing>
</innerBoundaryIs>
<innerBoundaryIs>
<LinearRing>
<coordinates>
-102.22500079,18.14166646
-102.22500079,18.13333313
-102.21666746,18.13333313
-102.21666746,18.14166646
-102.22500079,18.14166646
</coordinates>
</LinearRing>
</innerBoundaryIs>
<innerBoundaryIs>
<LinearRing>
<coordinates>
-102.21666746,18.14166646
-102.20833412,18.14166646
-102.20833412,18.14999979
-102.20833412,18.15833313
-102.21666746,18.15833313
-102.21666746,18.14999979
-102.21666746,18.14166646
</coordinates>
</LinearRing>
</innerBoundaryIs>
<innerBoundaryIs>
<LinearRing>
<coordinates>
-103.12500075,18.24999979
-103.12500075,18.24166646
-103.11666742,18.24166646
-103.11666742,18.24999979
-103.12500075,18.24999979
</coordinates>
</LinearRing>
</innerBoundaryIs>
<innerBoundaryIs>
<LinearRing>
<coordinates>
-103.11666742,18.24999979
-103.10833409,18.24999979
-103.10833409,18.25833312
-103.10833409,18.26666646
-103.11666742,18.26666646
-103.11666742,18.25833312
-103.11666742,18.24999979
</coordinates>
</LinearRing>
</innerBoundaryIs>
<innerBoundaryIs>
<LinearRing>
<coordinates>
-103.11666742,18.26666646
-103.11666742,18.27499979
-103.11666742,18.28333312
-103.10833409,18.28333312
-103.10833409,18.29166646
-103.11666742,18.29166646
-103.12500075,18.29166646
-103.12500075,18.28333312
-103.12500075,18.27499979
-103.12500075,18.26666646
-103.11666742,18.26666646
</coordinates>
</LinearRing>
</innerBoundaryIs>
<innerBoundaryIs>
<LinearRing>
<coordinates>
-103.10833409,18.29166646
-103.10000076,18.29166646
-103.10000076,18.29999979
-103.10833409,18.29999979
-103.10833409,18.29166646
</coordinates>
</LinearRing>
</innerBoundaryIs>
<innerBoundaryIs>
<LinearRing>
<coordinates>
-103.12500075,18.26666646
-103.13333409,18.26666646
-103.13333409,18.25833312
-103.12500075,18.25833312
-103.12500075,18.26666646
</coordinates>
</LinearRing>
</innerBoundaryIs>
<innerBoundaryIs>
<LinearRing>
<coordinates>
-102.45833411,18.11666646
-102.45833411,18.1249998
-102.46666745,18.1249998
-102.46666745,18.11666646
-102.45833411,18.11666646
</coordinates>
</LinearRing>
</innerBoundaryIs>
<innerBoundaryIs>
<LinearRing>
<coordinates>
-102.20000079,18.1249998
-102.20000079,18.11666646
-102.19166746,18.11666646
-102.19166746,18.1249998
-102.19166746,18.13333313
-102.20000079,18.13333313
-102.20000079,18.1249998
</coordinates>
</LinearRing>
</innerBoundaryIs>
<innerBoundaryIs>
<LinearRing>
<coordinates>
-102.99166743,18.24999979
-102.99166743,18.24166646
-102.98333409,18.24166646
-102.98333409,18.24999979
-102.98333409,18.25833312
-102.99166743,18.25833312
-102.99166743,18.24999979
</coordinates>
</LinearRing>
</innerBoundaryIs>
<innerBoundaryIs>
<LinearRing>
<coordinates>
-103.15833409,18.25833312
-103.15000075,18.25833312
-103.15000075,18.26666646
-103.15000075,18.27499979
-103.15000075,18.28333312
-103.15833409,18.28333312
-103.15833409,18.27499979
-103.15833409,18.26666646
-103.15833409,18.25833312
</coordinates>
</LinearRing>
</innerBoundaryIs>
<innerBoundaryIs>
<LinearRing>
<coordinates>
-103.07500076,18.31666645
-103.07500076,18.30833312
-103.06666742,18.30833312
-103.06666742,18.31666645
-103.07500076,18.31666645
</coordinates>
</LinearRing>
</innerBoundaryIs>
</Polygon>
<Polygon>
<outerBoundaryIs>
<LinearRing>
<coordinates>
-102.15000079,18.10833313
-102.15000079,18.0999998
-102.15833413,18.0999998
-102.15833413,18.10833313
-102.15833413,18.11666646
-102.16666746,18.11666646
-102.16666746,18.1249998
-102.15833413,18.1249998
-102.15833413,18.13333313
-102.15000079,18.13333313
-102.15000079,18.1249998
-102.15000079,18.11666646
-102.15000079,18.10833313
</coordinates>
</LinearRing>
</outerBoundaryIs>
</Polygon>
</MultiGeometry>
</Placemark>
</Document>
</kml>
