# Supplementary material for: Species conservation profiles of tarantula spiders (Araneae, Theraphosidae) listed on CITES
Source: Biodivers Data J. 2019 Nov 8;7:e39342. doi: 10.3897/BDJ.7.e39342 (PMC6858399; doi:10.3897/BDJ.7.e39342)
Supplement: Supplementary material 8 — Distribution of Brachypelma boehmei Schmidt & Klaas, 1993 [file bdj-07-e39342-s008.kml]

<?xml version="1.0" encoding="UTF-8"?>
<kml xmlns="http://earth.google.com/kml/2.2">
<Document>
<name></name>
<description><![CDATA[]]></description>

<Style id="1">
<LineStyle>
<width>2</width>
<color>ff0000ff</color>
</LineStyle>
<PolyStyle>
<color>aaffffff</color>
<fill>1</fill>
</PolyStyle>
</Style>

<Placemark>
<name>Brachypelma boehmei .kml</name>
<description><![CDATA[]]></description>
<styleUrl>#1</styleUrl>
<visibility>1</visibility>
<MultiGeometry>
<Polygon>
<outerBoundaryIs>
<LinearRing>
<coordinates>
-101.77500081,17.8999998
-101.76666748,17.8999998
-101.76666748,17.89166647
-101.77500081,17.89166647
-101.77500081,17.8999998
</coordinates>
</LinearRing>
</outerBoundaryIs>
</Polygon>
<Polygon>
<outerBoundaryIs>
<LinearRing>
<coordinates>
-101.90833414,18.19166646
-101.9000008,18.19166646
-101.9000008,18.18333313
-101.90833414,18.18333313
-101.90833414,18.19166646
</coordinates>
</LinearRing>
</outerBoundaryIs>
</Polygon>
<Polygon>
<outerBoundaryIs>
<LinearRing>
<coordinates>
-101.99166747,18.05833313
-101.98333413,18.05833313
-101.98333413,18.0499998
-101.99166747,18.0499998
-101.99166747,18.05833313
</coordinates>
</LinearRing>
</outerBoundaryIs>
</Polygon>
<Polygon>
<outerBoundaryIs>
<LinearRing>
<coordinates>
-101.85833414,17.95833314
-101.86666747,17.95833314
-101.8750008,17.95833314
-101.8750008,17.96666647
-101.88333414,17.96666647
-101.89166747,17.96666647
-101.89166747,17.9749998
-101.9000008,17.9749998
-101.90833414,17.9749998
-101.90833414,17.98333313
-101.91666747,17.98333313
-101.91666747,17.99166647
-101.9250008,17.99166647
-101.93333414,17.99166647
-101.94166747,17.99166647
-101.94166747,17.9999998
-101.9500008,17.9999998
-101.95833413,17.9999998
-101.96666747,17.9999998
-101.96666747,18.00833313
-101.9750008,18.00833313
-101.9750008,18.01666647
-101.9750008,18.0249998
-101.9750008,18.03333313
-101.9750008,18.04166646
-101.98333413,18.04166646
-101.98333413,18.0499998
-101.9750008,18.0499998
-101.9750008,18.05833313
-101.98333413,18.05833313
-101.98333413,18.06666646
-101.99166747,18.06666646
-102.0000008,18.06666646
-102.0000008,18.0749998
-102.0000008,18.08333313
-101.99166747,18.08333313
-101.98333413,18.08333313
-101.98333413,18.0749998
-101.9750008,18.0749998
-101.96666747,18.0749998
-101.96666747,18.06666646
-101.95833413,18.06666646
-101.95833413,18.0749998
-101.9500008,18.0749998
-101.94166747,18.0749998
-101.93333414,18.0749998
-101.9250008,18.0749998
-101.9250008,18.08333313
-101.91666747,18.08333313
-101.91666747,18.0749998
-101.91666747,18.06666646
-101.90833414,18.06666646
-101.90833414,18.05833313
-101.90833414,18.0499998
-101.9000008,18.0499998
-101.9000008,18.04166646
-101.9000008,18.03333313
-101.89166747,18.03333313
-101.89166747,18.0249998
-101.88333414,18.0249998
-101.8750008,18.0249998
-101.86666747,18.0249998
-101.86666747,18.03333313
-101.85833414,18.03333313
-101.85000081,18.03333313
-101.85000081,18.0249998
-101.84166747,18.0249998
-101.84166747,18.01666647
-101.85000081,18.01666647
-101.85000081,18.00833313
-101.84166747,18.00833313
-101.84166747,17.9999998
-101.83333414,17.9999998
-101.83333414,18.00833313
-101.82500081,18.00833313
-101.81666747,18.00833313
-101.80833414,18.00833313
-101.80000081,18.00833313
-101.79166747,18.00833313
-101.78333414,18.00833313
-101.78333414,17.9999998
-101.78333414,17.99166647
-101.78333414,17.98333313
-101.78333414,17.9749998
-101.78333414,17.96666647
-101.79166747,17.96666647
-101.79166747,17.95833314
-101.78333414,17.95833314
-101.77500081,17.95833314
-101.77500081,17.9499998
-101.76666748,17.9499998
-101.76666748,17.94166647
-101.76666748,17.93333314
-101.75833414,17.93333314
-101.75833414,17.9249998
-101.76666748,17.9249998
-101.77500081,17.9249998
-101.77500081,17.91666647
-101.76666748,17.91666647
-101.75833414,17.91666647
-101.75833414,17.90833314
-101.75000081,17.90833314
-101.74166748,17.90833314
-101.74166748,17.8999998
-101.75000081,17.8999998
-101.75833414,17.8999998
-101.76666748,17.8999998
-101.76666748,17.90833314
-101.77500081,17.90833314
-101.77500081,17.8999998
-101.78333414,17.8999998
-101.79166747,17.8999998
-101.79166747,17.90833314
-101.80000081,17.90833314
-101.80000081,17.91666647
-101.80833414,17.91666647
-101.81666747,17.91666647
-101.81666747,17.9249998
-101.82500081,17.9249998
-101.82500081,17.93333314
-101.83333414,17.93333314
-101.84166747,17.93333314
-101.85000081,17.93333314
-101.85000081,17.9249998
-101.85833414,17.9249998
-101.85833414,17.93333314
-101.85833414,17.94166647
-101.85833414,17.9499998
-101.85833414,17.95833314
</coordinates>
</LinearRing>
</outerBoundaryIs>
<innerBoundaryIs>
<LinearRing>
<coordinates>
-101.95833413,18.06666646
-101.95833413,18.05833313
-101.9500008,18.05833313
-101.9500008,18.06666646
-101.95833413,18.06666646
</coordinates>
</LinearRing>
</innerBoundaryIs>
<innerBoundaryIs>
<LinearRing>
<coordinates>
-101.9500008,18.05833313
-101.9500008,18.0499998
-101.94166747,18.0499998
-101.94166747,18.05833313
-101.9500008,18.05833313
</coordinates>
</LinearRing>
</innerBoundaryIs>
<innerBoundaryIs>
<LinearRing>
<coordinates>
-101.88333414,17.9999998
-101.88333414,17.99166647
-101.8750008,17.99166647
-101.86666747,17.99166647
-101.86666747,17.9999998
-101.86666747,18.00833313
-101.8750008,18.00833313
-101.8750008,17.9999998
-101.88333414,17.9999998
</coordinates>
</LinearRing>
</innerBoundaryIs>
<innerBoundaryIs>
<LinearRing>
<coordinates>
-101.79166747,17.93333314
-101.78333414,17.93333314
-101.78333414,17.94166647
-101.78333414,17.9499998
-101.79166747,17.9499998
-101.79166747,17.94166647
-101.79166747,17.93333314
</coordinates>
</LinearRing>
</innerBoundaryIs>
<innerBoundaryIs>
<LinearRing>
<coordinates>
-101.9250008,18.00833313
-101.91666747,18.00833313
-101.90833414,18.00833313
-101.90833414,18.01666647
-101.91666747,18.01666647
-101.9250008,18.01666647
-101.9250008,18.00833313
</coordinates>
</LinearRing>
</innerBoundaryIs>
</Polygon>
</MultiGeometry>
</Placemark>
</Document>
</kml>
