# Supplementary material for: Species conservation profiles of tarantula spiders (Araneae, Theraphosidae) listed on CITES
Source: Biodivers Data J. 2019 Nov 8;7:e39342. doi: 10.3897/BDJ.7.e39342 (PMC6858399; doi:10.3897/BDJ.7.e39342)
Supplement: Supplementary material 9 — Distribution of Brachypelma emilia (White, 1856) [file bdj-07-e39342-s009.kml]

<?xml version="1.0" encoding="UTF-8"?>
<kml xmlns="http://earth.google.com/kml/2.2">
<Document>
<name></name>
<description><![CDATA[]]></description>

<Style id="1">
<LineStyle>
<width>2</width>
<color>ff0000ff</color>
</LineStyle>
<PolyStyle>
<color>aaffffff</color>
<fill>1</fill>
</PolyStyle>
</Style>

<Placemark>
<name>Brachypelma emilia .kml</name>
<description><![CDATA[]]></description>
<styleUrl>#1</styleUrl>
<visibility>1</visibility>
<MultiGeometry>
<Polygon>
<outerBoundaryIs>
<LinearRing>
<coordinates>
-105.10000068,20.91666635
-105.10000068,20.90833302
-105.10833401,20.90833302
-105.11666734,20.90833302
-105.12500067,20.90833302
-105.12500067,20.91666635
-105.11666734,20.91666635
-105.11666734,20.92499968
-105.10833401,20.92499968
-105.10000068,20.92499968
-105.09166734,20.92499968
-105.09166734,20.91666635
-105.10000068,20.91666635
</coordinates>
</LinearRing>
</outerBoundaryIs>
</Polygon>
<Polygon>
<outerBoundaryIs>
<LinearRing>
<coordinates>
-105.09166734,20.91666635
-105.08333401,20.91666635
-105.08333401,20.90833302
-105.09166734,20.90833302
-105.09166734,20.91666635
</coordinates>
</LinearRing>
</outerBoundaryIs>
</Polygon>
<Polygon>
<outerBoundaryIs>
<LinearRing>
<coordinates>
-105.16666734,20.94999968
-105.15833401,20.94999968
-105.15833401,20.94166635
-105.16666734,20.94166635
-105.16666734,20.94999968
</coordinates>
</LinearRing>
</outerBoundaryIs>
</Polygon>
<Polygon>
<outerBoundaryIs>
<LinearRing>
<coordinates>
-105.20000067,20.96666635
-105.19166734,20.96666635
-105.19166734,20.95833302
-105.20000067,20.95833302
-105.20000067,20.96666635
</coordinates>
</LinearRing>
</outerBoundaryIs>
</Polygon>
<Polygon>
<outerBoundaryIs>
<LinearRing>
<coordinates>
-104.70000069,21.08333301
-104.69166736,21.08333301
-104.69166736,21.07499968
-104.70000069,21.07499968
-104.70000069,21.08333301
</coordinates>
</LinearRing>
</outerBoundaryIs>
</Polygon>
<Polygon>
<outerBoundaryIs>
<LinearRing>
<coordinates>
-104.56666736,21.17499967
-104.55833403,21.17499967
-104.5500007,21.17499967
-104.5500007,21.16666634
-104.55833403,21.16666634
-104.56666736,21.16666634
-104.56666736,21.17499967
</coordinates>
</LinearRing>
</outerBoundaryIs>
</Polygon>
<Polygon>
<outerBoundaryIs>
<LinearRing>
<coordinates>
-104.68333403,21.15833301
-104.67500069,21.15833301
-104.67500069,21.14999967
-104.68333403,21.14999967
-104.68333403,21.15833301
</coordinates>
</LinearRing>
</outerBoundaryIs>
</Polygon>
<Polygon>
<outerBoundaryIs>
<LinearRing>
<coordinates>
-104.74166736,21.15833301
-104.73333402,21.15833301
-104.73333402,21.14999967
-104.74166736,21.14999967
-104.74166736,21.15833301
</coordinates>
</LinearRing>
</outerBoundaryIs>
</Polygon>
<Polygon>
<outerBoundaryIs>
<LinearRing>
<coordinates>
-104.59166736,21.17499967
-104.58333403,21.17499967
-104.58333403,21.16666634
-104.59166736,21.16666634
-104.59166736,21.17499967
</coordinates>
</LinearRing>
</outerBoundaryIs>
</Polygon>
<Polygon>
<outerBoundaryIs>
<LinearRing>
<coordinates>
-104.55833403,21.22499967
-104.5500007,21.22499967
-104.5500007,21.21666634
-104.55833403,21.21666634
-104.55833403,21.22499967
</coordinates>
</LinearRing>
</outerBoundaryIs>
</Polygon>
<Polygon>
<outerBoundaryIs>
<LinearRing>
<coordinates>
-105.01666735,21.26666634
-105.00833401,21.26666634
-105.00833401,21.258333
-105.01666735,21.258333
-105.01666735,21.26666634
</coordinates>
</LinearRing>
</outerBoundaryIs>
</Polygon>
<Polygon>
<outerBoundaryIs>
<LinearRing>
<coordinates>
-104.63333403,21.22499967
-104.63333403,21.21666634
-104.64166736,21.21666634
-104.64166736,21.22499967
-104.65000069,21.22499967
-104.65000069,21.233333
-104.64166736,21.233333
-104.63333403,21.233333
-104.62500069,21.233333
-104.62500069,21.22499967
-104.63333403,21.22499967
</coordinates>
</LinearRing>
</outerBoundaryIs>
</Polygon>
<Polygon>
<outerBoundaryIs>
<LinearRing>
<coordinates>
-104.59166736,21.22499967
-104.58333403,21.22499967
-104.58333403,21.233333
-104.58333403,21.24166634
-104.5750007,21.24166634
-104.56666736,21.24166634
-104.56666736,21.233333
-104.56666736,21.22499967
-104.5750007,21.22499967
-104.5750007,21.21666634
-104.58333403,21.21666634
-104.59166736,21.21666634
-104.59166736,21.22499967
</coordinates>
</LinearRing>
</outerBoundaryIs>
</Polygon>
<Polygon>
<outerBoundaryIs>
<LinearRing>
<coordinates>
-104.51666737,21.18333301
-104.51666737,21.17499967
-104.5250007,21.17499967
-104.5250007,21.18333301
-104.53333403,21.18333301
-104.54166736,21.18333301
-104.5500007,21.18333301
-104.5500007,21.19166634
-104.54166736,21.19166634
-104.54166736,21.19999967
-104.54166736,21.20833301
-104.53333403,21.20833301
-104.5250007,21.20833301
-104.51666737,21.20833301
-104.50833403,21.20833301
-104.50833403,21.19999967
-104.50833403,21.19166634
-104.50833403,21.18333301
-104.51666737,21.18333301
</coordinates>
</LinearRing>
</outerBoundaryIs>
</Polygon>
<Polygon>
<outerBoundaryIs>
<LinearRing>
<coordinates>
-104.80833402,21.17499967
-104.80833402,21.16666634
-104.81666735,21.16666634
-104.81666735,21.17499967
-104.81666735,21.18333301
-104.81666735,21.19166634
-104.80833402,21.19166634
-104.80833402,21.18333301
-104.80833402,21.17499967
</coordinates>
</LinearRing>
</outerBoundaryIs>
</Polygon>
<Polygon>
<outerBoundaryIs>
<LinearRing>
<coordinates>
-104.80833402,21.19999967
-104.80000069,21.19999967
-104.80000069,21.19166634
-104.80833402,21.19166634
-104.80833402,21.19999967
</coordinates>
</LinearRing>
</outerBoundaryIs>
</Polygon>
<Polygon>
<outerBoundaryIs>
<LinearRing>
<coordinates>
-104.83333402,21.12499968
-104.82500069,21.12499968
-104.82500069,21.11666634
-104.83333402,21.11666634
-104.83333402,21.12499968
</coordinates>
</LinearRing>
</outerBoundaryIs>
</Polygon>
<Polygon>
<outerBoundaryIs>
<LinearRing>
<coordinates>
-104.83333402,21.10833301
-104.83333402,21.09999968
-104.84166735,21.09999968
-104.84166735,21.10833301
-104.84166735,21.11666634
-104.83333402,21.11666634
-104.83333402,21.10833301
</coordinates>
</LinearRing>
</outerBoundaryIs>
</Polygon>
<Polygon>
<outerBoundaryIs>
<LinearRing>
<coordinates>
-105.00833401,21.13333301
-105.00000068,21.13333301
-105.00000068,21.12499968
-105.00833401,21.12499968
-105.00833401,21.13333301
</coordinates>
</LinearRing>
</outerBoundaryIs>
</Polygon>
<Polygon>
<outerBoundaryIs>
<LinearRing>
<coordinates>
-105.03333401,21.29999967
-105.02500068,21.29999967
-105.02500068,21.29166633
-105.03333401,21.29166633
-105.04166734,21.29166633
-105.04166734,21.29999967
-105.03333401,21.29999967
</coordinates>
</LinearRing>
</outerBoundaryIs>
</Polygon>
<Polygon>
<outerBoundaryIs>
<LinearRing>
<coordinates>
-104.74166736,21.31666633
-104.73333402,21.31666633
-104.73333402,21.308333
-104.74166736,21.308333
-104.74166736,21.31666633
</coordinates>
</LinearRing>
</outerBoundaryIs>
</Polygon>
<Polygon>
<outerBoundaryIs>
<LinearRing>
<coordinates>
-104.90833402,21.31666633
-104.90000068,21.31666633
-104.90000068,21.308333
-104.90833402,21.308333
-104.90833402,21.31666633
</coordinates>
</LinearRing>
</outerBoundaryIs>
</Polygon>
<Polygon>
<outerBoundaryIs>
<LinearRing>
<coordinates>
-104.92500068,21.308333
-104.93333402,21.308333
-104.93333402,21.31666633
-104.93333402,21.32499967
-104.92500068,21.32499967
-104.91666735,21.32499967
-104.91666735,21.31666633
-104.91666735,21.308333
-104.92500068,21.308333
</coordinates>
</LinearRing>
</outerBoundaryIs>
</Polygon>
<Polygon>
<outerBoundaryIs>
<LinearRing>
<coordinates>
-104.66666736,21.31666633
-104.65833403,21.31666633
-104.65833403,21.308333
-104.66666736,21.308333
-104.67500069,21.308333
-104.67500069,21.31666633
-104.67500069,21.32499967
-104.66666736,21.32499967
-104.66666736,21.31666633
</coordinates>
</LinearRing>
</outerBoundaryIs>
</Polygon>
<Polygon>
<outerBoundaryIs>
<LinearRing>
<coordinates>
-104.91666735,21.333333
-104.90833402,21.333333
-104.90833402,21.32499967
-104.91666735,21.32499967
-104.91666735,21.333333
</coordinates>
</LinearRing>
</outerBoundaryIs>
</Polygon>
<Polygon>
<outerBoundaryIs>
<LinearRing>
<coordinates>
-104.88333402,21.333333
-104.87500068,21.333333
-104.87500068,21.32499967
-104.88333402,21.32499967
-104.88333402,21.333333
</coordinates>
</LinearRing>
</outerBoundaryIs>
</Polygon>
<Polygon>
<outerBoundaryIs>
<LinearRing>
<coordinates>
-104.87500068,21.34166633
-104.86666735,21.34166633
-104.85833402,21.34166633
-104.85833402,21.333333
-104.86666735,21.333333
-104.87500068,21.333333
-104.87500068,21.34166633
</coordinates>
</LinearRing>
</outerBoundaryIs>
</Polygon>
<Polygon>
<outerBoundaryIs>
<LinearRing>
<coordinates>
-105.04166734,21.34166633
-105.03333401,21.34166633
-105.03333401,21.333333
-105.04166734,21.333333
-105.04166734,21.34166633
</coordinates>
</LinearRing>
</outerBoundaryIs>
</Polygon>
<Polygon>
<outerBoundaryIs>
<LinearRing>
<coordinates>
-104.72500069,21.34999967
-104.71666736,21.34999967
-104.71666736,21.34166633
-104.72500069,21.34166633
-104.72500069,21.34999967
</coordinates>
</LinearRing>
</outerBoundaryIs>
</Polygon>
<Polygon>
<outerBoundaryIs>
<LinearRing>
<coordinates>
-104.98333401,21.34999967
-104.97500068,21.34999967
-104.97500068,21.34166633
-104.98333401,21.34166633
-104.98333401,21.34999967
</coordinates>
</LinearRing>
</outerBoundaryIs>
</Polygon>
<Polygon>
<outerBoundaryIs>
<LinearRing>
<coordinates>
-104.95000068,21.34999967
-104.95000068,21.34166633
-104.95833401,21.34166633
-104.95833401,21.34999967
-104.95833401,21.358333
-104.95000068,21.358333
-104.95000068,21.34999967
</coordinates>
</LinearRing>
</outerBoundaryIs>
</Polygon>
<Polygon>
<outerBoundaryIs>
<LinearRing>
<coordinates>
-104.96666735,21.39166633
-104.95833401,21.39166633
-104.95833401,21.383333
-104.96666735,21.383333
-104.96666735,21.39166633
</coordinates>
</LinearRing>
</outerBoundaryIs>
</Polygon>
<Polygon>
<outerBoundaryIs>
<LinearRing>
<coordinates>
-104.96666735,21.358333
-104.96666735,21.34999967
-104.97500068,21.34999967
-104.97500068,21.358333
-104.98333401,21.358333
-104.98333401,21.36666633
-104.97500068,21.36666633
-104.97500068,21.37499967
-104.97500068,21.383333
-104.96666735,21.383333
-104.96666735,21.37499967
-104.95833401,21.37499967
-104.95833401,21.36666633
-104.95833401,21.358333
-104.96666735,21.358333
</coordinates>
</LinearRing>
</outerBoundaryIs>
</Polygon>
<Polygon>
<outerBoundaryIs>
<LinearRing>
<coordinates>
-104.95833401,21.383333
-104.95000068,21.383333
-104.95000068,21.37499967
-104.95833401,21.37499967
-104.95833401,21.383333
</coordinates>
</LinearRing>
</outerBoundaryIs>
</Polygon>
<Polygon>
<outerBoundaryIs>
<LinearRing>
<coordinates>
-104.75833402,21.49166633
-104.75833402,21.48333299
-104.76666736,21.48333299
-104.76666736,21.49166633
-104.76666736,21.49999966
-104.76666736,21.50833299
-104.75833402,21.50833299
-104.75833402,21.49999966
-104.75000069,21.49999966
-104.74166736,21.49999966
-104.74166736,21.49166633
-104.75000069,21.49166633
-104.75833402,21.49166633
</coordinates>
</LinearRing>
</outerBoundaryIs>
</Polygon>
<Polygon>
<outerBoundaryIs>
<LinearRing>
<coordinates>
-104.65000069,21.49999966
-104.65000069,21.49166633
-104.65833403,21.49166633
-104.66666736,21.49166633
-104.66666736,21.49999966
-104.67500069,21.49999966
-104.67500069,21.50833299
-104.67500069,21.51666633
-104.66666736,21.51666633
-104.65833403,21.51666633
-104.65833403,21.52499966
-104.65000069,21.52499966
-104.65000069,21.51666633
-104.65000069,21.50833299
-104.65000069,21.49999966
</coordinates>
</LinearRing>
</outerBoundaryIs>
</Polygon>
<Polygon>
<outerBoundaryIs>
<LinearRing>
<coordinates>
-104.69166736,21.46666633
-104.69166736,21.458333
-104.70000069,21.458333
-104.70833402,21.458333
-104.70833402,21.46666633
-104.71666736,21.46666633
-104.72500069,21.46666633
-104.73333402,21.46666633
-104.74166736,21.46666633
-104.75000069,21.46666633
-104.75833402,21.46666633
-104.76666736,21.46666633
-104.77500069,21.46666633
-104.78333402,21.46666633
-104.78333402,21.47499966
-104.78333402,21.48333299
-104.77500069,21.48333299
-104.76666736,21.48333299
-104.76666736,21.47499966
-104.75833402,21.47499966
-104.75000069,21.47499966
-104.74166736,21.47499966
-104.73333402,21.47499966
-104.73333402,21.48333299
-104.73333402,21.49166633
-104.73333402,21.49999966
-104.74166736,21.49999966
-104.74166736,21.50833299
-104.75000069,21.50833299
-104.75000069,21.51666633
-104.74166736,21.51666633
-104.73333402,21.51666633
-104.72500069,21.51666633
-104.72500069,21.50833299
-104.71666736,21.50833299
-104.71666736,21.51666633
-104.70833402,21.51666633
-104.70833402,21.50833299
-104.70000069,21.50833299
-104.69166736,21.50833299
-104.68333403,21.50833299
-104.68333403,21.49999966
-104.68333403,21.49166633
-104.67500069,21.49166633
-104.67500069,21.48333299
-104.67500069,21.47499966
-104.68333403,21.47499966
-104.68333403,21.46666633
-104.69166736,21.46666633
</coordinates>
</LinearRing>
</outerBoundaryIs>
</Polygon>
<Polygon>
<outerBoundaryIs>
<LinearRing>
<coordinates>
-105.01666735,21.42499966
-105.00833401,21.42499966
-105.00833401,21.41666633
-105.01666735,21.41666633
-105.01666735,21.42499966
</coordinates>
</LinearRing>
</outerBoundaryIs>
</Polygon>
<Polygon>
<outerBoundaryIs>
<LinearRing>
<coordinates>
-105.02500068,21.27499967
-105.01666735,21.27499967
-105.01666735,21.26666634
-105.02500068,21.26666634
-105.03333401,21.26666634
-105.03333401,21.27499967
-105.02500068,21.27499967
</coordinates>
</LinearRing>
</outerBoundaryIs>
</Polygon>
<Polygon>
<outerBoundaryIs>
<LinearRing>
<coordinates>
-104.74166736,21.283333
-104.73333402,21.283333
-104.73333402,21.27499967
-104.74166736,21.27499967
-104.75000069,21.27499967
-104.75000069,21.283333
-104.74166736,21.283333
</coordinates>
</LinearRing>
</outerBoundaryIs>
</Polygon>
<Polygon>
<outerBoundaryIs>
<LinearRing>
<coordinates>
-104.90833402,21.29166633
-104.90833402,21.283333
-104.91666735,21.283333
-104.91666735,21.29166633
-104.91666735,21.29999967
-104.91666735,21.308333
-104.90833402,21.308333
-104.90833402,21.29999967
-104.90833402,21.29166633
</coordinates>
</LinearRing>
</outerBoundaryIs>
</Polygon>
<Polygon>
<outerBoundaryIs>
<LinearRing>
<coordinates>
-104.70000069,21.29999967
-104.70000069,21.29166633
-104.70833402,21.29166633
-104.70833402,21.29999967
-104.71666736,21.29999967
-104.71666736,21.29166633
-104.72500069,21.29166633
-104.72500069,21.283333
-104.73333402,21.283333
-104.73333402,21.29166633
-104.74166736,21.29166633
-104.74166736,21.29999967
-104.73333402,21.29999967
-104.73333402,21.308333
-104.72500069,21.308333
-104.71666736,21.308333
-104.71666736,21.31666633
-104.72500069,21.31666633
-104.72500069,21.32499967
-104.73333402,21.32499967
-104.73333402,21.333333
-104.72500069,21.333333
-104.71666736,21.333333
-104.71666736,21.34166633
-104.70833402,21.34166633
-104.70833402,21.333333
-104.70833402,21.32499967
-104.70000069,21.32499967
-104.70000069,21.31666633
-104.70000069,21.308333
-104.70000069,21.29999967
</coordinates>
</LinearRing>
</outerBoundaryIs>
</Polygon>
<Polygon>
<outerBoundaryIs>
<LinearRing>
<coordinates>
-105.05000068,21.59166632
-105.04166734,21.59166632
-105.04166734,21.58333299
-105.05000068,21.58333299
-105.05000068,21.59166632
</coordinates>
</LinearRing>
</outerBoundaryIs>
</Polygon>
<Polygon>
<outerBoundaryIs>
<LinearRing>
<coordinates>
-104.68333403,21.55833299
-104.68333403,21.54999966
-104.69166736,21.54999966
-104.69166736,21.55833299
-104.69166736,21.56666632
-104.68333403,21.56666632
-104.68333403,21.55833299
</coordinates>
</LinearRing>
</outerBoundaryIs>
</Polygon>
<Polygon>
<outerBoundaryIs>
<LinearRing>
<coordinates>
-105.05000068,21.57499966
-105.04166734,21.57499966
-105.04166734,21.56666632
-105.05000068,21.56666632
-105.05000068,21.57499966
</coordinates>
</LinearRing>
</outerBoundaryIs>
</Polygon>
<Polygon>
<outerBoundaryIs>
<LinearRing>
<coordinates>
-105.02500068,21.58333299
-105.02500068,21.57499966
-105.03333401,21.57499966
-105.03333401,21.58333299
-105.03333401,21.59166632
-105.02500068,21.59166632
-105.02500068,21.58333299
</coordinates>
</LinearRing>
</outerBoundaryIs>
</Polygon>
<Polygon>
<outerBoundaryIs>
<LinearRing>
<coordinates>
-104.63333403,21.59999966
-104.62500069,21.59999966
-104.62500069,21.59166632
-104.63333403,21.59166632
-104.63333403,21.59999966
</coordinates>
</LinearRing>
</outerBoundaryIs>
</Polygon>
<Polygon>
<outerBoundaryIs>
<LinearRing>
<coordinates>
-104.63333403,21.61666632
-104.62500069,21.61666632
-104.62500069,21.60833299
-104.63333403,21.60833299
-104.63333403,21.61666632
</coordinates>
</LinearRing>
</outerBoundaryIs>
</Polygon>
<Polygon>
<outerBoundaryIs>
<LinearRing>
<coordinates>
-104.67500069,21.61666632
-104.66666736,21.61666632
-104.66666736,21.60833299
-104.67500069,21.60833299
-104.67500069,21.61666632
</coordinates>
</LinearRing>
</outerBoundaryIs>
</Polygon>
<Polygon>
<outerBoundaryIs>
<LinearRing>
<coordinates>
-104.80000069,21.70833299
-104.79166735,21.70833299
-104.79166735,21.69999965
-104.80000069,21.69999965
-104.80000069,21.70833299
</coordinates>
</LinearRing>
</outerBoundaryIs>
</Polygon>
<Polygon>
<outerBoundaryIs>
<LinearRing>
<coordinates>
-104.80833402,21.71666632
-104.80000069,21.71666632
-104.80000069,21.70833299
-104.80833402,21.70833299
-104.80833402,21.71666632
</coordinates>
</LinearRing>
</outerBoundaryIs>
</Polygon>
<Polygon>
<outerBoundaryIs>
<LinearRing>
<coordinates>
-104.79166735,21.67499965
-104.78333402,21.67499965
-104.78333402,21.66666632
-104.79166735,21.66666632
-104.79166735,21.67499965
</coordinates>
</LinearRing>
</outerBoundaryIs>
</Polygon>
<Polygon>
<outerBoundaryIs>
<LinearRing>
<coordinates>
-105.45000066,21.81666631
-105.44166733,21.81666631
-105.44166733,21.80833298
-105.45000066,21.80833298
-105.45000066,21.81666631
</coordinates>
</LinearRing>
</outerBoundaryIs>
</Polygon>
<Polygon>
<outerBoundaryIs>
<LinearRing>
<coordinates>
-104.99166735,21.84999965
-104.98333401,21.84999965
-104.98333401,21.84166631
-104.99166735,21.84166631
-104.99166735,21.84999965
</coordinates>
</LinearRing>
</outerBoundaryIs>
</Polygon>
<Polygon>
<outerBoundaryIs>
<LinearRing>
<coordinates>
-105.39166733,21.84999965
-105.39166733,21.84166631
-105.40000066,21.84166631
-105.40000066,21.84999965
-105.40000066,21.85833298
-105.39166733,21.85833298
-105.383334,21.85833298
-105.37500066,21.85833298
-105.37500066,21.84999965
-105.383334,21.84999965
-105.39166733,21.84999965
</coordinates>
</LinearRing>
</outerBoundaryIs>
</Polygon>
<Polygon>
<outerBoundaryIs>
<LinearRing>
<coordinates>
-105.45833399,21.82499965
-105.45000066,21.82499965
-105.45000066,21.81666631
-105.45833399,21.81666631
-105.45833399,21.82499965
</coordinates>
</LinearRing>
</outerBoundaryIs>
</Polygon>
<Polygon>
<outerBoundaryIs>
<LinearRing>
<coordinates>
-104.87500068,21.84166631
-104.87500068,21.83333298
-104.88333402,21.83333298
-104.88333402,21.84166631
-104.88333402,21.84999965
-104.88333402,21.85833298
-104.87500068,21.85833298
-104.87500068,21.84999965
-104.87500068,21.84166631
</coordinates>
</LinearRing>
</outerBoundaryIs>
</Polygon>
<Polygon>
<outerBoundaryIs>
<LinearRing>
<coordinates>
-104.92500068,21.94166631
-104.91666735,21.94166631
-104.91666735,21.93333298
-104.92500068,21.93333298
-104.92500068,21.94166631
</coordinates>
</LinearRing>
</outerBoundaryIs>
</Polygon>
<Polygon>
<outerBoundaryIs>
<LinearRing>
<coordinates>
-105.55000066,21.86666631
-105.55000066,21.85833298
-105.55833399,21.85833298
-105.55833399,21.86666631
-105.56666732,21.86666631
-105.56666732,21.87499965
-105.56666732,21.88333298
-105.57500066,21.88333298
-105.57500066,21.89166631
-105.58333399,21.89166631
-105.58333399,21.89999964
-105.58333399,21.90833298
-105.58333399,21.91666631
-105.59166732,21.91666631
-105.59166732,21.92499964
-105.58333399,21.92499964
-105.58333399,21.93333298
-105.59166732,21.93333298
-105.59166732,21.94166631
-105.59166732,21.94999964
-105.60000066,21.94999964
-105.60000066,21.95833298
-105.60000066,21.96666631
-105.60000066,21.97499964
-105.60833399,21.97499964
-105.60833399,21.98333297
-105.60833399,21.99166631
-105.61666732,21.99166631
-105.61666732,21.99999964
-105.62500065,21.99999964
-105.62500065,22.00833297
-105.61666732,22.00833297
-105.61666732,22.01666631
-105.61666732,22.02499964
-105.60833399,22.02499964
-105.60833399,22.01666631
-105.60000066,22.01666631
-105.60000066,22.00833297
-105.59166732,22.00833297
-105.59166732,21.99999964
-105.58333399,21.99999964
-105.58333399,21.99166631
-105.57500066,21.99166631
-105.56666732,21.99166631
-105.56666732,21.98333297
-105.55833399,21.98333297
-105.55000066,21.98333297
-105.55000066,21.97499964
-105.54166732,21.97499964
-105.54166732,21.96666631
-105.53333399,21.96666631
-105.53333399,21.95833298
-105.53333399,21.94999964
-105.52500066,21.94999964
-105.52500066,21.94166631
-105.52500066,21.93333298
-105.52500066,21.92499964
-105.51666733,21.92499964
-105.51666733,21.91666631
-105.51666733,21.90833298
-105.51666733,21.89999964
-105.50833399,21.89999964
-105.50833399,21.89166631
-105.51666733,21.89166631
-105.51666733,21.88333298
-105.51666733,21.87499965
-105.51666733,21.86666631
-105.52500066,21.86666631
-105.53333399,21.86666631
-105.53333399,21.87499965
-105.54166732,21.87499965
-105.55000066,21.87499965
-105.55000066,21.86666631
</coordinates>
</LinearRing>
</outerBoundaryIs>
</Polygon>
<Polygon>
<outerBoundaryIs>
<LinearRing>
<coordinates>
-104.90833402,21.73333298
-104.90833402,21.72499965
-104.91666735,21.72499965
-104.91666735,21.73333298
-104.91666735,21.74166632
-104.91666735,21.74999965
-104.92500068,21.74999965
-104.92500068,21.75833298
-104.92500068,21.76666632
-104.92500068,21.77499965
-104.92500068,21.78333298
-104.92500068,21.79166632
-104.91666735,21.79166632
-104.90833402,21.79166632
-104.90833402,21.79999965
-104.90000068,21.79999965
-104.90000068,21.80833298
-104.90000068,21.81666631
-104.90833402,21.81666631
-104.90833402,21.82499965
-104.91666735,21.82499965
-104.91666735,21.83333298
-104.90833402,21.83333298
-104.90833402,21.84166631
-104.90000068,21.84166631
-104.89166735,21.84166631
-104.89166735,21.83333298
-104.88333402,21.83333298
-104.88333402,21.82499965
-104.88333402,21.81666631
-104.88333402,21.80833298
-104.87500068,21.80833298
-104.87500068,21.79999965
-104.86666735,21.79999965
-104.86666735,21.80833298
-104.85833402,21.80833298
-104.85833402,21.81666631
-104.85000069,21.81666631
-104.84166735,21.81666631
-104.84166735,21.80833298
-104.85000069,21.80833298
-104.85000069,21.79999965
-104.85000069,21.79166632
-104.84166735,21.79166632
-104.83333402,21.79166632
-104.83333402,21.78333298
-104.83333402,21.77499965
-104.83333402,21.76666632
-104.84166735,21.76666632
-104.84166735,21.75833298
-104.85000069,21.75833298
-104.85000069,21.76666632
-104.85833402,21.76666632
-104.85833402,21.75833298
-104.86666735,21.75833298
-104.87500068,21.75833298
-104.87500068,21.76666632
-104.88333402,21.76666632
-104.88333402,21.75833298
-104.88333402,21.74999965
-104.88333402,21.74166632
-104.89166735,21.74166632
-104.90000068,21.74166632
-104.90833402,21.74166632
-104.90833402,21.73333298
</coordinates>
</LinearRing>
</outerBoundaryIs>
<innerBoundaryIs>
<LinearRing>
<coordinates>
-104.90000068,21.75833298
-104.90000068,21.74999965
-104.89166735,21.74999965
-104.89166735,21.75833298
-104.90000068,21.75833298
</coordinates>
</LinearRing>
</innerBoundaryIs>
<innerBoundaryIs>
<LinearRing>
<coordinates>
-104.88333402,21.78333298
-104.89166735,21.78333298
-104.90000068,21.78333298
-104.90000068,21.77499965
-104.89166735,21.77499965
-104.88333402,21.77499965
-104.87500068,21.77499965
-104.87500068,21.78333298
-104.88333402,21.78333298
</coordinates>
</LinearRing>
</innerBoundaryIs>
</Polygon>
<Polygon>
<outerBoundaryIs>
<LinearRing>
<coordinates>
-104.65833403,21.54166633
-104.65000069,21.54166633
-104.65000069,21.53333299
-104.65833403,21.53333299
-104.65833403,21.54166633
</coordinates>
</LinearRing>
</outerBoundaryIs>
</Polygon>
<Polygon>
<outerBoundaryIs>
<LinearRing>
<coordinates>
-104.66666736,21.54166633
-104.66666736,21.53333299
-104.67500069,21.53333299
-104.67500069,21.54166633
-104.67500069,21.54999966
-104.66666736,21.54999966
-104.65833403,21.54999966
-104.65833403,21.54166633
-104.66666736,21.54166633
</coordinates>
</LinearRing>
</outerBoundaryIs>
</Polygon>
<Polygon>
<outerBoundaryIs>
<LinearRing>
<coordinates>
-104.66666736,21.53333299
-104.65833403,21.53333299
-104.65833403,21.52499966
-104.66666736,21.52499966
-104.66666736,21.53333299
</coordinates>
</LinearRing>
</outerBoundaryIs>
</Polygon>
<Polygon>
<outerBoundaryIs>
<LinearRing>
<coordinates>
-105.37500066,22.10833297
-105.36666733,22.10833297
-105.36666733,22.09999964
-105.37500066,22.09999964
-105.37500066,22.10833297
</coordinates>
</LinearRing>
</outerBoundaryIs>
</Polygon>
<Polygon>
<outerBoundaryIs>
<LinearRing>
<coordinates>
-105.62500065,22.08333297
-105.62500065,22.07499964
-105.63333399,22.07499964
-105.63333399,22.08333297
-105.64166732,22.08333297
-105.64166732,22.0916663
-105.64166732,22.09999964
-105.64166732,22.10833297
-105.63333399,22.10833297
-105.62500065,22.10833297
-105.62500065,22.09999964
-105.62500065,22.0916663
-105.62500065,22.08333297
</coordinates>
</LinearRing>
</outerBoundaryIs>
</Polygon>
<Polygon>
<outerBoundaryIs>
<LinearRing>
<coordinates>
-105.358334,22.13333297
-105.35000067,22.13333297
-105.35000067,22.12499964
-105.358334,22.12499964
-105.358334,22.13333297
</coordinates>
</LinearRing>
</outerBoundaryIs>
</Polygon>
<Polygon>
<outerBoundaryIs>
<LinearRing>
<coordinates>
-105.01666735,22.1916663
-105.00833401,22.1916663
-105.00000068,22.1916663
-104.99166735,22.1916663
-104.99166735,22.18333297
-105.00000068,22.18333297
-105.00833401,22.18333297
-105.01666735,22.18333297
-105.01666735,22.1916663
</coordinates>
</LinearRing>
</outerBoundaryIs>
</Polygon>
<Polygon>
<outerBoundaryIs>
<LinearRing>
<coordinates>
-105.383334,22.2166663
-105.37500066,22.2166663
-105.37500066,22.20833297
-105.383334,22.20833297
-105.383334,22.2166663
</coordinates>
</LinearRing>
</outerBoundaryIs>
</Polygon>
<Polygon>
<outerBoundaryIs>
<LinearRing>
<coordinates>
-105.50000066,22.23333296
-105.49166733,22.23333296
-105.49166733,22.22499963
-105.50000066,22.22499963
-105.50000066,22.23333296
</coordinates>
</LinearRing>
</outerBoundaryIs>
</Polygon>
<Polygon>
<outerBoundaryIs>
<LinearRing>
<coordinates>
-105.63333399,22.2416663
-105.63333399,22.23333296
-105.64166732,22.23333296
-105.64166732,22.2416663
-105.64166732,22.24999963
-105.63333399,22.24999963
-105.63333399,22.2416663
</coordinates>
</LinearRing>
</outerBoundaryIs>
</Polygon>
<Polygon>
<outerBoundaryIs>
<LinearRing>
<coordinates>
-105.48333399,22.22499963
-105.47500066,22.22499963
-105.47500066,22.2166663
-105.48333399,22.2166663
-105.48333399,22.22499963
</coordinates>
</LinearRing>
</outerBoundaryIs>
</Polygon>
<Polygon>
<outerBoundaryIs>
<LinearRing>
<coordinates>
-105.15833401,22.29999963
-105.15000067,22.29999963
-105.15000067,22.2916663
-105.15833401,22.2916663
-105.15833401,22.29999963
</coordinates>
</LinearRing>
</outerBoundaryIs>
</Polygon>
<Polygon>
<outerBoundaryIs>
<LinearRing>
<coordinates>
-105.16666734,22.32499963
-105.15833401,22.32499963
-105.15833401,22.31666629
-105.16666734,22.31666629
-105.16666734,22.32499963
</coordinates>
</LinearRing>
</outerBoundaryIs>
</Polygon>
<Polygon>
<outerBoundaryIs>
<LinearRing>
<coordinates>
-105.52500066,22.27499963
-105.51666733,22.27499963
-105.51666733,22.2666663
-105.52500066,22.2666663
-105.52500066,22.27499963
</coordinates>
</LinearRing>
</outerBoundaryIs>
</Polygon>
<Polygon>
<outerBoundaryIs>
<LinearRing>
<coordinates>
-105.15000067,22.2916663
-105.14166734,22.2916663
-105.14166734,22.28333296
-105.15000067,22.28333296
-105.15000067,22.2916663
</coordinates>
</LinearRing>
</outerBoundaryIs>
</Polygon>
<Polygon>
<outerBoundaryIs>
<LinearRing>
<coordinates>
-105.69166732,22.41666629
-105.68333399,22.41666629
-105.68333399,22.40833296
-105.69166732,22.40833296
-105.69166732,22.41666629
</coordinates>
</LinearRing>
</outerBoundaryIs>
</Polygon>
<Polygon>
<outerBoundaryIs>
<LinearRing>
<coordinates>
-105.08333401,22.42499962
-105.07500068,22.42499962
-105.07500068,22.41666629
-105.08333401,22.41666629
-105.08333401,22.42499962
</coordinates>
</LinearRing>
</outerBoundaryIs>
</Polygon>
<Polygon>
<outerBoundaryIs>
<LinearRing>
<coordinates>
-105.29166733,22.42499962
-105.283334,22.42499962
-105.283334,22.41666629
-105.29166733,22.41666629
-105.29166733,22.42499962
</coordinates>
</LinearRing>
</outerBoundaryIs>
</Polygon>
<Polygon>
<outerBoundaryIs>
<LinearRing>
<coordinates>
-105.16666734,22.47499962
-105.16666734,22.46666629
-105.17500067,22.46666629
-105.17500067,22.47499962
-105.17500067,22.48333295
-105.17500067,22.49166629
-105.16666734,22.49166629
-105.16666734,22.48333295
-105.16666734,22.47499962
</coordinates>
</LinearRing>
</outerBoundaryIs>
</Polygon>
<Polygon>
<outerBoundaryIs>
<LinearRing>
<coordinates>
-105.29166733,22.49166629
-105.283334,22.49166629
-105.283334,22.48333295
-105.29166733,22.48333295
-105.29166733,22.49166629
</coordinates>
</LinearRing>
</outerBoundaryIs>
</Polygon>
<Polygon>
<outerBoundaryIs>
<LinearRing>
<coordinates>
-105.57500066,22.48333295
-105.57500066,22.47499962
-105.58333399,22.47499962
-105.58333399,22.48333295
-105.58333399,22.49166629
-105.57500066,22.49166629
-105.57500066,22.48333295
</coordinates>
</LinearRing>
</outerBoundaryIs>
</Polygon>
<Polygon>
<outerBoundaryIs>
<LinearRing>
<coordinates>
-105.54166732,22.53333295
-105.53333399,22.53333295
-105.53333399,22.52499962
-105.54166732,22.52499962
-105.54166732,22.53333295
</coordinates>
</LinearRing>
</outerBoundaryIs>
</Polygon>
<Polygon>
<outerBoundaryIs>
<LinearRing>
<coordinates>
-105.60833399,22.54166629
-105.60833399,22.53333295
-105.61666732,22.53333295
-105.61666732,22.54166629
-105.62500065,22.54166629
-105.62500065,22.54999962
-105.61666732,22.54999962
-105.60833399,22.54999962
-105.60833399,22.54166629
</coordinates>
</LinearRing>
</outerBoundaryIs>
</Polygon>
<Polygon>
<outerBoundaryIs>
<LinearRing>
<coordinates>
-105.70833398,22.51666629
-105.70000065,22.51666629
-105.70000065,22.50833295
-105.70833398,22.50833295
-105.70833398,22.51666629
</coordinates>
</LinearRing>
</outerBoundaryIs>
</Polygon>
<Polygon>
<outerBoundaryIs>
<LinearRing>
<coordinates>
-105.67500065,22.51666629
-105.66666732,22.51666629
-105.66666732,22.50833295
-105.67500065,22.50833295
-105.67500065,22.51666629
</coordinates>
</LinearRing>
</outerBoundaryIs>
</Polygon>
<Polygon>
<outerBoundaryIs>
<LinearRing>
<coordinates>
-105.55000066,22.43333296
-105.55000066,22.42499962
-105.55833399,22.42499962
-105.55833399,22.43333296
-105.56666732,22.43333296
-105.56666732,22.44166629
-105.56666732,22.44999962
-105.55833399,22.44999962
-105.55833399,22.44166629
-105.55000066,22.44166629
-105.54166732,22.44166629
-105.54166732,22.43333296
-105.55000066,22.43333296
</coordinates>
</LinearRing>
</outerBoundaryIs>
</Polygon>
<Polygon>
<outerBoundaryIs>
<LinearRing>
<coordinates>
-105.57500066,22.43333296
-105.56666732,22.43333296
-105.56666732,22.42499962
-105.57500066,22.42499962
-105.57500066,22.43333296
</coordinates>
</LinearRing>
</outerBoundaryIs>
</Polygon>
<Polygon>
<outerBoundaryIs>
<LinearRing>
<coordinates>
-105.45000066,22.68333295
-105.44166733,22.68333295
-105.44166733,22.67499961
-105.45000066,22.67499961
-105.45000066,22.68333295
</coordinates>
</LinearRing>
</outerBoundaryIs>
</Polygon>
<Polygon>
<outerBoundaryIs>
<LinearRing>
<coordinates>
-105.45833399,22.69999961
-105.45000066,22.69999961
-105.45000066,22.69166628
-105.45833399,22.69166628
-105.45833399,22.69999961
</coordinates>
</LinearRing>
</outerBoundaryIs>
</Polygon>
<Polygon>
<outerBoundaryIs>
<LinearRing>
<coordinates>
-105.58333399,22.69166628
-105.57500066,22.69166628
-105.57500066,22.68333295
-105.58333399,22.68333295
-105.58333399,22.69166628
</coordinates>
</LinearRing>
</outerBoundaryIs>
</Polygon>
<Polygon>
<outerBoundaryIs>
<LinearRing>
<coordinates>
-105.46666733,22.69166628
-105.45833399,22.69166628
-105.45833399,22.68333295
-105.46666733,22.68333295
-105.46666733,22.69166628
</coordinates>
</LinearRing>
</outerBoundaryIs>
</Polygon>
<Polygon>
<outerBoundaryIs>
<LinearRing>
<coordinates>
-105.17500067,22.66666628
-105.16666734,22.66666628
-105.16666734,22.65833295
-105.17500067,22.65833295
-105.17500067,22.66666628
</coordinates>
</LinearRing>
</outerBoundaryIs>
</Polygon>
<Polygon>
<outerBoundaryIs>
<LinearRing>
<coordinates>
-105.63333399,22.56666628
-105.62500065,22.56666628
-105.62500065,22.55833295
-105.63333399,22.55833295
-105.63333399,22.56666628
</coordinates>
</LinearRing>
</outerBoundaryIs>
</Polygon>
<Polygon>
<outerBoundaryIs>
<LinearRing>
<coordinates>
-105.58333399,22.55833295
-105.58333399,22.54999962
-105.59166732,22.54999962
-105.59166732,22.55833295
-105.59166732,22.56666628
-105.59166732,22.57499962
-105.58333399,22.57499962
-105.58333399,22.56666628
-105.58333399,22.55833295
</coordinates>
</LinearRing>
</outerBoundaryIs>
</Polygon>
<Polygon>
<outerBoundaryIs>
<LinearRing>
<coordinates>
-105.64166732,22.58333295
-105.63333399,22.58333295
-105.63333399,22.57499962
-105.64166732,22.57499962
-105.64166732,22.58333295
</coordinates>
</LinearRing>
</outerBoundaryIs>
</Polygon>
<Polygon>
<outerBoundaryIs>
<LinearRing>
<coordinates>
-105.18333401,22.35833296
-105.17500067,22.35833296
-105.17500067,22.34999963
-105.18333401,22.34999963
-105.19166734,22.34999963
-105.19166734,22.35833296
-105.19166734,22.36666629
-105.19166734,22.37499963
-105.20000067,22.37499963
-105.20000067,22.38333296
-105.19166734,22.38333296
-105.18333401,22.38333296
-105.18333401,22.37499963
-105.18333401,22.36666629
-105.18333401,22.35833296
</coordinates>
</LinearRing>
</outerBoundaryIs>
</Polygon>
<Polygon>
<outerBoundaryIs>
<LinearRing>
<coordinates>
-105.64166732,22.25833296
-105.64166732,22.24999963
-105.65000065,22.24999963
-105.65000065,22.25833296
-105.65000065,22.2666663
-105.65000065,22.27499963
-105.65000065,22.28333296
-105.65833399,22.28333296
-105.65833399,22.2916663
-105.65833399,22.29999963
-105.65833399,22.30833296
-105.65833399,22.31666629
-105.66666732,22.31666629
-105.66666732,22.32499963
-105.66666732,22.33333296
-105.66666732,22.34166629
-105.66666732,22.34999963
-105.67500065,22.34999963
-105.67500065,22.35833296
-105.67500065,22.36666629
-105.67500065,22.37499963
-105.68333399,22.37499963
-105.68333399,22.38333296
-105.68333399,22.39166629
-105.68333399,22.39999962
-105.67500065,22.39999962
-105.67500065,22.40833296
-105.67500065,22.41666629
-105.68333399,22.41666629
-105.68333399,22.42499962
-105.68333399,22.43333296
-105.69166732,22.43333296
-105.69166732,22.42499962
-105.70000065,22.42499962
-105.70000065,22.43333296
-105.70000065,22.44166629
-105.69166732,22.44166629
-105.69166732,22.44999962
-105.70000065,22.44999962
-105.70000065,22.45833296
-105.69166732,22.45833296
-105.68333399,22.45833296
-105.67500065,22.45833296
-105.67500065,22.44999962
-105.66666732,22.44999962
-105.66666732,22.45833296
-105.66666732,22.46666629
-105.65833399,22.46666629
-105.65833399,22.45833296
-105.65833399,22.44999962
-105.65833399,22.44166629
-105.66666732,22.44166629
-105.67500065,22.44166629
-105.67500065,22.43333296
-105.67500065,22.42499962
-105.66666732,22.42499962
-105.66666732,22.41666629
-105.66666732,22.40833296
-105.66666732,22.39999962
-105.66666732,22.39166629
-105.65833399,22.39166629
-105.65833399,22.39999962
-105.65000065,22.39999962
-105.65000065,22.39166629
-105.65000065,22.38333296
-105.65000065,22.37499963
-105.65000065,22.36666629
-105.65000065,22.35833296
-105.65833399,22.35833296
-105.65833399,22.34999963
-105.65000065,22.34999963
-105.65000065,22.34166629
-105.65000065,22.33333296
-105.65000065,22.32499963
-105.65000065,22.31666629
-105.65000065,22.30833296
-105.65000065,22.29999963
-105.65000065,22.2916663
-105.64166732,22.2916663
-105.64166732,22.28333296
-105.64166732,22.27499963
-105.64166732,22.2666663
-105.64166732,22.25833296
</coordinates>
</LinearRing>
</outerBoundaryIs>
</Polygon>
<Polygon>
<outerBoundaryIs>
<LinearRing>
<coordinates>
-105.50833399,22.74999961
-105.50000066,22.74999961
-105.49166733,22.74999961
-105.48333399,22.74999961
-105.48333399,22.74166628
-105.49166733,22.74166628
-105.50000066,22.74166628
-105.50833399,22.74166628
-105.50833399,22.74999961
</coordinates>
</LinearRing>
</outerBoundaryIs>
</Polygon>
<Polygon>
<outerBoundaryIs>
<LinearRing>
<coordinates>
-105.85833398,22.78333294
-105.85000065,22.78333294
-105.85000065,22.77499961
-105.85833398,22.77499961
-105.85833398,22.78333294
</coordinates>
</LinearRing>
</outerBoundaryIs>
</Polygon>
<Polygon>
<outerBoundaryIs>
<LinearRing>
<coordinates>
-105.94166731,22.79166628
-105.94166731,22.78333294
-105.95000064,22.78333294
-105.95000064,22.79166628
-105.95000064,22.79999961
-105.95000064,22.80833294
-105.94166731,22.80833294
-105.94166731,22.79999961
-105.94166731,22.79166628
</coordinates>
</LinearRing>
</outerBoundaryIs>
</Polygon>
<Polygon>
<outerBoundaryIs>
<LinearRing>
<coordinates>
-105.76666732,22.89166627
-105.76666732,22.88333294
-105.77500065,22.88333294
-105.77500065,22.89166627
-105.77500065,22.8999996
-105.76666732,22.8999996
-105.76666732,22.89166627
</coordinates>
</LinearRing>
</outerBoundaryIs>
</Polygon>
<Polygon>
<outerBoundaryIs>
<LinearRing>
<coordinates>
-106.00000064,22.91666627
-105.99166731,22.91666627
-105.99166731,22.90833294
-106.00000064,22.90833294
-106.00000064,22.91666627
</coordinates>
</LinearRing>
</outerBoundaryIs>
</Polygon>
<Polygon>
<outerBoundaryIs>
<LinearRing>
<coordinates>
-105.98333397,22.9499996
-105.97500064,22.9499996
-105.97500064,22.94166627
-105.98333397,22.94166627
-105.98333397,22.9499996
</coordinates>
</LinearRing>
</outerBoundaryIs>
</Polygon>
<Polygon>
<outerBoundaryIs>
<LinearRing>
<coordinates>
-106.00833397,22.98333293
-106.00000064,22.98333293
-106.00000064,22.9749996
-106.00833397,22.9749996
-106.00833397,22.98333293
</coordinates>
</LinearRing>
</outerBoundaryIs>
</Polygon>
<Polygon>
<outerBoundaryIs>
<LinearRing>
<coordinates>
-105.79166731,22.96666627
-105.78333398,22.96666627
-105.78333398,22.95833294
-105.79166731,22.95833294
-105.79166731,22.96666627
</coordinates>
</LinearRing>
</outerBoundaryIs>
</Polygon>
<Polygon>
<outerBoundaryIs>
<LinearRing>
<coordinates>
-106.00833397,22.95833294
-106.00000064,22.95833294
-106.00000064,22.9499996
-106.00833397,22.9499996
-106.00833397,22.95833294
</coordinates>
</LinearRing>
</outerBoundaryIs>
</Polygon>
<Polygon>
<outerBoundaryIs>
<LinearRing>
<coordinates>
-105.85833398,22.94166627
-105.85000065,22.94166627
-105.85000065,22.93333294
-105.85833398,22.93333294
-105.85833398,22.94166627
</coordinates>
</LinearRing>
</outerBoundaryIs>
</Polygon>
<Polygon>
<outerBoundaryIs>
<LinearRing>
<coordinates>
-105.75833398,22.87499961
-105.75833398,22.86666627
-105.76666732,22.86666627
-105.76666732,22.87499961
-105.76666732,22.88333294
-105.75833398,22.88333294
-105.75833398,22.87499961
</coordinates>
</LinearRing>
</outerBoundaryIs>
</Polygon>
<Polygon>
<outerBoundaryIs>
<LinearRing>
<coordinates>
-105.78333398,22.87499961
-105.77500065,22.87499961
-105.77500065,22.86666627
-105.78333398,22.86666627
-105.78333398,22.87499961
</coordinates>
</LinearRing>
</outerBoundaryIs>
</Polygon>
<Polygon>
<outerBoundaryIs>
<LinearRing>
<coordinates>
-105.67500065,22.87499961
-105.66666732,22.87499961
-105.66666732,22.86666627
-105.67500065,22.86666627
-105.68333399,22.86666627
-105.68333399,22.87499961
-105.67500065,22.87499961
</coordinates>
</LinearRing>
</outerBoundaryIs>
</Polygon>
<Polygon>
<outerBoundaryIs>
<LinearRing>
<coordinates>
-105.72500065,23.01666627
-105.71666732,23.01666627
-105.71666732,23.00833293
-105.72500065,23.00833293
-105.72500065,23.01666627
</coordinates>
</LinearRing>
</outerBoundaryIs>
</Polygon>
<Polygon>
<outerBoundaryIs>
<LinearRing>
<coordinates>
-105.65833399,23.01666627
-105.65000065,23.01666627
-105.65000065,23.00833293
-105.65833399,23.00833293
-105.65833399,23.01666627
</coordinates>
</LinearRing>
</outerBoundaryIs>
</Polygon>
<Polygon>
<outerBoundaryIs>
<LinearRing>
<coordinates>
-105.87500064,23.05833293
-105.86666731,23.05833293
-105.86666731,23.0499996
-105.87500064,23.0499996
-105.87500064,23.05833293
</coordinates>
</LinearRing>
</outerBoundaryIs>
</Polygon>
<Polygon>
<outerBoundaryIs>
<LinearRing>
<coordinates>
-105.90833398,23.05833293
-105.90000064,23.05833293
-105.90000064,23.0499996
-105.90833398,23.0499996
-105.91666731,23.0499996
-105.91666731,23.05833293
-105.90833398,23.05833293
</coordinates>
</LinearRing>
</outerBoundaryIs>
</Polygon>
<Polygon>
<outerBoundaryIs>
<LinearRing>
<coordinates>
-105.69166732,23.03333293
-105.68333399,23.03333293
-105.68333399,23.0249996
-105.69166732,23.0249996
-105.69166732,23.03333293
</coordinates>
</LinearRing>
</outerBoundaryIs>
</Polygon>
<Polygon>
<outerBoundaryIs>
<LinearRing>
<coordinates>
-106.2666673,23.09166626
-106.25833396,23.09166626
-106.25833396,23.08333293
-106.2666673,23.08333293
-106.2666673,23.09166626
</coordinates>
</LinearRing>
</outerBoundaryIs>
</Polygon>
<Polygon>
<outerBoundaryIs>
<LinearRing>
<coordinates>
-105.86666731,23.11666626
-105.85833398,23.11666626
-105.85833398,23.10833293
-105.86666731,23.10833293
-105.86666731,23.11666626
</coordinates>
</LinearRing>
</outerBoundaryIs>
</Polygon>
<Polygon>
<outerBoundaryIs>
<LinearRing>
<coordinates>
-106.1166673,23.10833293
-106.1166673,23.0999996
-106.12500063,23.0999996
-106.12500063,23.10833293
-106.12500063,23.11666626
-106.1166673,23.11666626
-106.1166673,23.10833293
</coordinates>
</LinearRing>
</outerBoundaryIs>
</Polygon>
<Polygon>
<outerBoundaryIs>
<LinearRing>
<coordinates>
-106.1666673,23.11666626
-106.15833397,23.11666626
-106.15000063,23.11666626
-106.15000063,23.10833293
-106.15833397,23.10833293
-106.1666673,23.10833293
-106.1666673,23.11666626
</coordinates>
</LinearRing>
</outerBoundaryIs>
</Polygon>
<Polygon>
<outerBoundaryIs>
<LinearRing>
<coordinates>
-106.25000063,23.0749996
-106.2416673,23.0749996
-106.2416673,23.06666626
-106.25000063,23.06666626
-106.25000063,23.0749996
</coordinates>
</LinearRing>
</outerBoundaryIs>
</Polygon>
<Polygon>
<outerBoundaryIs>
<LinearRing>
<coordinates>
-106.10000064,23.0749996
-106.0916673,23.0749996
-106.0916673,23.06666626
-106.10000064,23.06666626
-106.10833397,23.06666626
-106.10833397,23.0749996
-106.10000064,23.0749996
</coordinates>
</LinearRing>
</outerBoundaryIs>
</Polygon>
<Polygon>
<outerBoundaryIs>
<LinearRing>
<coordinates>
-105.83333398,23.0499996
-105.83333398,23.04166627
-105.84166731,23.04166627
-105.84166731,23.0499996
-105.85000065,23.0499996
-105.85000065,23.05833293
-105.85833398,23.05833293
-105.85833398,23.06666626
-105.85000065,23.06666626
-105.85000065,23.0749996
-105.85000065,23.08333293
-105.85000065,23.09166626
-105.85000065,23.0999996
-105.85833398,23.0999996
-105.85833398,23.10833293
-105.85000065,23.10833293
-105.85000065,23.11666626
-105.84166731,23.11666626
-105.84166731,23.10833293
-105.83333398,23.10833293
-105.83333398,23.11666626
-105.82500065,23.11666626
-105.82500065,23.10833293
-105.81666731,23.10833293
-105.81666731,23.0999996
-105.80833398,23.0999996
-105.80833398,23.09166626
-105.80833398,23.08333293
-105.80833398,23.0749996
-105.80833398,23.06666626
-105.81666731,23.06666626
-105.81666731,23.05833293
-105.82500065,23.05833293
-105.83333398,23.05833293
-105.83333398,23.0499996
</coordinates>
</LinearRing>
</outerBoundaryIs>
</Polygon>
<Polygon>
<outerBoundaryIs>
<LinearRing>
<coordinates>
-106.13333397,23.06666626
-106.13333397,23.05833293
-106.1416673,23.05833293
-106.15000063,23.05833293
-106.15833397,23.05833293
-106.1666673,23.05833293
-106.17500063,23.05833293
-106.17500063,23.06666626
-106.17500063,23.0749996
-106.17500063,23.08333293
-106.1666673,23.08333293
-106.1666673,23.0749996
-106.1666673,23.06666626
-106.15833397,23.06666626
-106.15833397,23.0749996
-106.15000063,23.0749996
-106.15000063,23.08333293
-106.1416673,23.08333293
-106.1416673,23.0749996
-106.13333397,23.0749996
-106.13333397,23.08333293
-106.12500063,23.08333293
-106.1166673,23.08333293
-106.1166673,23.0749996
-106.12500063,23.0749996
-106.12500063,23.06666626
-106.13333397,23.06666626
</coordinates>
</LinearRing>
</outerBoundaryIs>
</Polygon>
<Polygon>
<outerBoundaryIs>
<LinearRing>
<coordinates>
-106.25833396,23.08333293
-106.25000063,23.08333293
-106.25000063,23.0749996
-106.25833396,23.0749996
-106.25833396,23.08333293
</coordinates>
</LinearRing>
</outerBoundaryIs>
</Polygon>
<Polygon>
<outerBoundaryIs>
<LinearRing>
<coordinates>
-105.91666731,23.08333293
-105.90833398,23.08333293
-105.90000064,23.08333293
-105.90000064,23.0749996
-105.90833398,23.0749996
-105.91666731,23.0749996
-105.91666731,23.08333293
</coordinates>
</LinearRing>
</outerBoundaryIs>
</Polygon>
<Polygon>
<outerBoundaryIs>
<LinearRing>
<coordinates>
-106.1666673,23.09166626
-106.15833397,23.09166626
-106.15000063,23.09166626
-106.15000063,23.08333293
-106.15833397,23.08333293
-106.1666673,23.08333293
-106.1666673,23.09166626
</coordinates>
</LinearRing>
</outerBoundaryIs>
</Polygon>
<Polygon>
<outerBoundaryIs>
<LinearRing>
<coordinates>
-106.1416673,23.09166626
-106.13333397,23.09166626
-106.13333397,23.08333293
-106.1416673,23.08333293
-106.1416673,23.09166626
</coordinates>
</LinearRing>
</outerBoundaryIs>
</Polygon>
<Polygon>
<outerBoundaryIs>
<LinearRing>
<coordinates>
-105.91666731,23.14999959
-105.90833398,23.14999959
-105.90833398,23.14166626
-105.91666731,23.14166626
-105.92500064,23.14166626
-105.92500064,23.14999959
-105.91666731,23.14999959
</coordinates>
</LinearRing>
</outerBoundaryIs>
</Polygon>
<Polygon>
<outerBoundaryIs>
<LinearRing>
<coordinates>
-106.13333397,23.14999959
-106.12500063,23.14999959
-106.12500063,23.14166626
-106.13333397,23.14166626
-106.13333397,23.14999959
</coordinates>
</LinearRing>
</outerBoundaryIs>
</Polygon>
<Polygon>
<outerBoundaryIs>
<LinearRing>
<coordinates>
-105.93333398,23.15833293
-105.92500064,23.15833293
-105.92500064,23.14999959
-105.93333398,23.14999959
-105.93333398,23.15833293
</coordinates>
</LinearRing>
</outerBoundaryIs>
</Polygon>
<Polygon>
<outerBoundaryIs>
<LinearRing>
<coordinates>
-105.94166731,23.15833293
-105.94166731,23.14999959
-105.95000064,23.14999959
-105.95000064,23.15833293
-105.95000064,23.16666626
-105.94166731,23.16666626
-105.94166731,23.15833293
</coordinates>
</LinearRing>
</outerBoundaryIs>
</Polygon>
<Polygon>
<outerBoundaryIs>
<LinearRing>
<coordinates>
-105.93333398,23.17499959
-105.92500064,23.17499959
-105.92500064,23.16666626
-105.93333398,23.16666626
-105.93333398,23.17499959
</coordinates>
</LinearRing>
</outerBoundaryIs>
</Polygon>
<Polygon>
<outerBoundaryIs>
<LinearRing>
<coordinates>
-105.97500064,23.17499959
-105.96666731,23.17499959
-105.96666731,23.16666626
-105.97500064,23.16666626
-105.97500064,23.17499959
</coordinates>
</LinearRing>
</outerBoundaryIs>
</Polygon>
<Polygon>
<outerBoundaryIs>
<LinearRing>
<coordinates>
-106.39166729,23.20833293
-106.38333396,23.20833293
-106.38333396,23.19999959
-106.39166729,23.19999959
-106.39166729,23.20833293
</coordinates>
</LinearRing>
</outerBoundaryIs>
</Polygon>
<Polygon>
<outerBoundaryIs>
<LinearRing>
<coordinates>
-106.13333397,23.20833293
-106.13333397,23.19999959
-106.1416673,23.19999959
-106.1416673,23.20833293
-106.1416673,23.21666626
-106.13333397,23.21666626
-106.13333397,23.20833293
</coordinates>
</LinearRing>
</outerBoundaryIs>
</Polygon>
<Polygon>
<outerBoundaryIs>
<LinearRing>
<coordinates>
-105.95833397,23.21666626
-105.95000064,23.21666626
-105.95000064,23.20833293
-105.95833397,23.20833293
-105.95833397,23.21666626
</coordinates>
</LinearRing>
</outerBoundaryIs>
</Polygon>
<Polygon>
<outerBoundaryIs>
<LinearRing>
<coordinates>
-106.1166673,23.19166626
-106.10833397,23.19166626
-106.10833397,23.18333293
-106.1166673,23.18333293
-106.1166673,23.19166626
</coordinates>
</LinearRing>
</outerBoundaryIs>
</Polygon>
<Polygon>
<outerBoundaryIs>
<LinearRing>
<coordinates>
-106.0666673,23.19999959
-106.0666673,23.19166626
-106.07500064,23.19166626
-106.07500064,23.19999959
-106.07500064,23.20833293
-106.0666673,23.20833293
-106.0666673,23.19999959
</coordinates>
</LinearRing>
</outerBoundaryIs>
</Polygon>
<Polygon>
<outerBoundaryIs>
<LinearRing>
<coordinates>
-105.98333397,23.1249996
-105.97500064,23.1249996
-105.96666731,23.1249996
-105.96666731,23.11666626
-105.97500064,23.11666626
-105.98333397,23.11666626
-105.98333397,23.1249996
</coordinates>
</LinearRing>
</outerBoundaryIs>
</Polygon>
<Polygon>
<outerBoundaryIs>
<LinearRing>
<coordinates>
-105.86666731,23.1249996
-105.86666731,23.11666626
-105.87500064,23.11666626
-105.87500064,23.1249996
-105.88333398,23.1249996
-105.89166731,23.1249996
-105.89166731,23.13333293
-105.88333398,23.13333293
-105.87500064,23.13333293
-105.87500064,23.14166626
-105.87500064,23.14999959
-105.87500064,23.15833293
-105.86666731,23.15833293
-105.85833398,23.15833293
-105.85833398,23.14999959
-105.86666731,23.14999959
-105.86666731,23.14166626
-105.86666731,23.13333293
-105.86666731,23.1249996
</coordinates>
</LinearRing>
</outerBoundaryIs>
</Polygon>
<Polygon>
<outerBoundaryIs>
<LinearRing>
<coordinates>
-105.85833398,23.1249996
-105.85000065,23.1249996
-105.85000065,23.11666626
-105.85833398,23.11666626
-105.85833398,23.1249996
</coordinates>
</LinearRing>
</outerBoundaryIs>
</Polygon>
<Polygon>
<outerBoundaryIs>
<LinearRing>
<coordinates>
-105.85000065,23.13333293
-105.84166731,23.13333293
-105.84166731,23.1249996
-105.85000065,23.1249996
-105.85000065,23.13333293
</coordinates>
</LinearRing>
</outerBoundaryIs>
</Polygon>
<Polygon>
<outerBoundaryIs>
<LinearRing>
<coordinates>
-105.93333398,23.14166626
-105.92500064,23.14166626
-105.92500064,23.13333293
-105.93333398,23.13333293
-105.93333398,23.14166626
</coordinates>
</LinearRing>
</outerBoundaryIs>
</Polygon>
<Polygon>
<outerBoundaryIs>
<LinearRing>
<coordinates>
-105.90000064,23.13333293
-105.90000064,23.1249996
-105.90833398,23.1249996
-105.90833398,23.13333293
-105.90833398,23.14166626
-105.90000064,23.14166626
-105.90000064,23.14999959
-105.90000064,23.15833293
-105.90833398,23.15833293
-105.90833398,23.16666626
-105.91666731,23.16666626
-105.91666731,23.17499959
-105.91666731,23.18333293
-105.90833398,23.18333293
-105.90833398,23.17499959
-105.90000064,23.17499959
-105.90000064,23.16666626
-105.89166731,23.16666626
-105.89166731,23.17499959
-105.89166731,23.18333293
-105.89166731,23.19166626
-105.88333398,23.19166626
-105.88333398,23.18333293
-105.87500064,23.18333293
-105.87500064,23.17499959
-105.87500064,23.16666626
-105.87500064,23.15833293
-105.88333398,23.15833293
-105.88333398,23.14999959
-105.89166731,23.14999959
-105.89166731,23.14166626
-105.89166731,23.13333293
-105.90000064,23.13333293
</coordinates>
</LinearRing>
</outerBoundaryIs>
</Polygon>
<Polygon>
<outerBoundaryIs>
<LinearRing>
<coordinates>
-105.97500064,22.99166627
-105.96666731,22.99166627
-105.96666731,22.98333293
-105.97500064,22.98333293
-105.97500064,22.99166627
</coordinates>
</LinearRing>
</outerBoundaryIs>
</Polygon>
<Polygon>
<outerBoundaryIs>
<LinearRing>
<coordinates>
-106.10000064,22.94166627
-106.10000064,22.93333294
-106.10833397,22.93333294
-106.10833397,22.94166627
-106.1166673,22.94166627
-106.1166673,22.9499996
-106.12500063,22.9499996
-106.12500063,22.95833294
-106.13333397,22.95833294
-106.13333397,22.96666627
-106.1416673,22.96666627
-106.1416673,22.9749996
-106.15000063,22.9749996
-106.15000063,22.98333293
-106.15833397,22.98333293
-106.15833397,22.99166627
-106.1666673,22.99166627
-106.1666673,22.9999996
-106.17500063,22.9999996
-106.17500063,23.00833293
-106.18333397,23.00833293
-106.1916673,23.00833293
-106.1916673,23.01666627
-106.20000063,23.01666627
-106.20000063,23.0249996
-106.20833396,23.0249996
-106.20833396,23.03333293
-106.2166673,23.03333293
-106.2166673,23.04166627
-106.22500063,23.04166627
-106.22500063,23.0499996
-106.23333396,23.0499996
-106.23333396,23.05833293
-106.2416673,23.05833293
-106.2416673,23.06666626
-106.23333396,23.06666626
-106.22500063,23.06666626
-106.2166673,23.06666626
-106.20833396,23.06666626
-106.20000063,23.06666626
-106.20000063,23.05833293
-106.1916673,23.05833293
-106.1916673,23.0499996
-106.18333397,23.0499996
-106.18333397,23.04166627
-106.17500063,23.04166627
-106.1666673,23.04166627
-106.1666673,23.03333293
-106.1666673,23.0249996
-106.15833397,23.0249996
-106.15000063,23.0249996
-106.15000063,23.01666627
-106.15000063,23.00833293
-106.1416673,23.00833293
-106.13333397,23.00833293
-106.13333397,22.9999996
-106.13333397,22.99166627
-106.13333397,22.98333293
-106.12500063,22.98333293
-106.12500063,22.9749996
-106.1166673,22.9749996
-106.1166673,22.96666627
-106.1166673,22.95833294
-106.10833397,22.95833294
-106.10000064,22.95833294
-106.10000064,22.9499996
-106.10000064,22.94166627
</coordinates>
</LinearRing>
</outerBoundaryIs>
</Polygon>
<Polygon>
<outerBoundaryIs>
<LinearRing>
<coordinates>
-105.70833398,22.52499962
-105.70833398,22.51666629
-105.71666732,22.51666629
-105.71666732,22.52499962
-105.71666732,22.53333295
-105.72500065,22.53333295
-105.72500065,22.54166629
-105.72500065,22.54999962
-105.73333398,22.54999962
-105.73333398,22.55833295
-105.73333398,22.56666628
-105.74166732,22.56666628
-105.74166732,22.57499962
-105.74166732,22.58333295
-105.75000065,22.58333295
-105.75000065,22.59166628
-105.75000065,22.59999962
-105.75833398,22.59999962
-105.75833398,22.60833295
-105.76666732,22.60833295
-105.76666732,22.61666628
-105.76666732,22.62499962
-105.77500065,22.62499962
-105.77500065,22.63333295
-105.78333398,22.63333295
-105.78333398,22.64166628
-105.79166731,22.64166628
-105.79166731,22.64999961
-105.79166731,22.65833295
-105.80000065,22.65833295
-105.80000065,22.66666628
-105.80833398,22.66666628
-105.80833398,22.67499961
-105.81666731,22.67499961
-105.81666731,22.68333295
-105.82500065,22.68333295
-105.82500065,22.69166628
-105.83333398,22.69166628
-105.83333398,22.69999961
-105.84166731,22.69999961
-105.84166731,22.70833295
-105.85000065,22.70833295
-105.85000065,22.71666628
-105.85833398,22.71666628
-105.85833398,22.72499961
-105.86666731,22.72499961
-105.86666731,22.73333294
-105.87500064,22.73333294
-105.87500064,22.74166628
-105.88333398,22.74166628
-105.89166731,22.74166628
-105.89166731,22.74999961
-105.90000064,22.74999961
-105.90000064,22.75833294
-105.90833398,22.75833294
-105.91666731,22.75833294
-105.91666731,22.76666628
-105.92500064,22.76666628
-105.92500064,22.77499961
-105.93333398,22.77499961
-105.93333398,22.78333294
-105.92500064,22.78333294
-105.91666731,22.78333294
-105.91666731,22.77499961
-105.90833398,22.77499961
-105.90000064,22.77499961
-105.89166731,22.77499961
-105.89166731,22.76666628
-105.88333398,22.76666628
-105.88333398,22.77499961
-105.88333398,22.78333294
-105.87500064,22.78333294
-105.86666731,22.78333294
-105.86666731,22.77499961
-105.86666731,22.76666628
-105.85833398,22.76666628
-105.85000065,22.76666628
-105.85000065,22.77499961
-105.84166731,22.77499961
-105.84166731,22.76666628
-105.83333398,22.76666628
-105.83333398,22.75833294
-105.82500065,22.75833294
-105.82500065,22.74999961
-105.81666731,22.74999961
-105.80833398,22.74999961
-105.80000065,22.74999961
-105.80000065,22.74166628
-105.80000065,22.73333294
-105.79166731,22.73333294
-105.79166731,22.72499961
-105.78333398,22.72499961
-105.78333398,22.71666628
-105.77500065,22.71666628
-105.77500065,22.70833295
-105.76666732,22.70833295
-105.76666732,22.69999961
-105.75833398,22.69999961
-105.75833398,22.69166628
-105.75000065,22.69166628
-105.75000065,22.68333295
-105.74166732,22.68333295
-105.74166732,22.67499961
-105.73333398,22.67499961
-105.73333398,22.66666628
-105.72500065,22.66666628
-105.72500065,22.65833295
-105.72500065,22.64999961
-105.71666732,22.64999961
-105.71666732,22.64166628
-105.71666732,22.63333295
-105.70833398,22.63333295
-105.70833398,22.62499962
-105.70833398,22.61666628
-105.70833398,22.60833295
-105.70000065,22.60833295
-105.70000065,22.59999962
-105.70000065,22.59166628
-105.70000065,22.58333295
-105.70833398,22.58333295
-105.70833398,22.57499962
-105.71666732,22.57499962
-105.71666732,22.56666628
-105.70833398,22.56666628
-105.70833398,22.55833295
-105.70833398,22.54999962
-105.71666732,22.54999962
-105.71666732,22.54166629
-105.70833398,22.54166629
-105.70833398,22.53333295
-105.70833398,22.52499962
</coordinates>
</LinearRing>
</outerBoundaryIs>
</Polygon>
<Polygon>
<outerBoundaryIs>
<LinearRing>
<coordinates>
-105.61666732,22.03333297
-105.61666732,22.02499964
-105.62500065,22.02499964
-105.62500065,22.03333297
-105.62500065,22.04166631
-105.61666732,22.04166631
-105.61666732,22.03333297
</coordinates>
</LinearRing>
</outerBoundaryIs>
</Polygon>
<Polygon>
<outerBoundaryIs>
<LinearRing>
<coordinates>
-105.40000066,22.04166631
-105.39166733,22.04166631
-105.39166733,22.03333297
-105.40000066,22.03333297
-105.40000066,22.04166631
</coordinates>
</LinearRing>
</outerBoundaryIs>
</Polygon>
<Polygon>
<outerBoundaryIs>
<LinearRing>
<coordinates>
-106.10000064,23.25833292
-106.10000064,23.24999959
-106.10833397,23.24999959
-106.10833397,23.25833292
-106.10833397,23.26666626
-106.10000064,23.26666626
-106.10000064,23.25833292
</coordinates>
</LinearRing>
</outerBoundaryIs>
</Polygon>
<Polygon>
<outerBoundaryIs>
<LinearRing>
<coordinates>
-106.0916673,23.27499959
-106.08333397,23.27499959
-106.08333397,23.26666626
-106.0916673,23.26666626
-106.0916673,23.27499959
</coordinates>
</LinearRing>
</outerBoundaryIs>
</Polygon>
<Polygon>
<outerBoundaryIs>
<LinearRing>
<coordinates>
-106.1166673,23.28333292
-106.10833397,23.28333292
-106.10000064,23.28333292
-106.10000064,23.27499959
-106.10833397,23.27499959
-106.1166673,23.27499959
-106.1166673,23.28333292
</coordinates>
</LinearRing>
</outerBoundaryIs>
</Polygon>
<Polygon>
<outerBoundaryIs>
<LinearRing>
<coordinates>
-106.08333397,23.28333292
-106.07500064,23.28333292
-106.07500064,23.27499959
-106.08333397,23.27499959
-106.08333397,23.28333292
</coordinates>
</LinearRing>
</outerBoundaryIs>
</Polygon>
<Polygon>
<outerBoundaryIs>
<LinearRing>
<coordinates>
-106.0666673,23.29166626
-106.05833397,23.29166626
-106.05833397,23.28333292
-106.0666673,23.28333292
-106.07500064,23.28333292
-106.07500064,23.29166626
-106.0666673,23.29166626
</coordinates>
</LinearRing>
</outerBoundaryIs>
</Polygon>
<Polygon>
<outerBoundaryIs>
<LinearRing>
<coordinates>
-106.0416673,23.29999959
-106.03333397,23.29999959
-106.03333397,23.29166626
-106.0416673,23.29166626
-106.0416673,23.29999959
</coordinates>
</LinearRing>
</outerBoundaryIs>
</Polygon>
<Polygon>
<outerBoundaryIs>
<LinearRing>
<coordinates>
-106.0666673,23.36666625
-106.0666673,23.35833292
-106.07500064,23.35833292
-106.07500064,23.36666625
-106.08333397,23.36666625
-106.08333397,23.37499959
-106.07500064,23.37499959
-106.0666673,23.37499959
-106.0666673,23.36666625
</coordinates>
</LinearRing>
</outerBoundaryIs>
</Polygon>
<Polygon>
<outerBoundaryIs>
<LinearRing>
<coordinates>
-106.0916673,23.36666625
-106.08333397,23.36666625
-106.08333397,23.35833292
-106.0916673,23.35833292
-106.0916673,23.36666625
</coordinates>
</LinearRing>
</outerBoundaryIs>
</Polygon>
<Polygon>
<outerBoundaryIs>
<LinearRing>
<coordinates>
-106.22500063,23.36666625
-106.22500063,23.35833292
-106.23333396,23.35833292
-106.23333396,23.36666625
-106.23333396,23.37499959
-106.22500063,23.37499959
-106.2166673,23.37499959
-106.20833396,23.37499959
-106.20833396,23.36666625
-106.2166673,23.36666625
-106.22500063,23.36666625
</coordinates>
</LinearRing>
</outerBoundaryIs>
</Polygon>
<Polygon>
<outerBoundaryIs>
<LinearRing>
<coordinates>
-106.18333397,23.37499959
-106.17500063,23.37499959
-106.17500063,23.36666625
-106.18333397,23.36666625
-106.1916673,23.36666625
-106.1916673,23.37499959
-106.1916673,23.38333292
-106.18333397,23.38333292
-106.18333397,23.37499959
</coordinates>
</LinearRing>
</outerBoundaryIs>
</Polygon>
<Polygon>
<outerBoundaryIs>
<LinearRing>
<coordinates>
-106.40000062,23.38333292
-106.39166729,23.38333292
-106.39166729,23.37499959
-106.40000062,23.37499959
-106.40000062,23.38333292
</coordinates>
</LinearRing>
</outerBoundaryIs>
</Polygon>
<Polygon>
<outerBoundaryIs>
<LinearRing>
<coordinates>
-106.52500062,23.42499958
-106.51666729,23.42499958
-106.51666729,23.41666625
-106.52500062,23.41666625
-106.52500062,23.42499958
</coordinates>
</LinearRing>
</outerBoundaryIs>
</Polygon>
<Polygon>
<outerBoundaryIs>
<LinearRing>
<coordinates>
-106.42500062,23.43333292
-106.41666729,23.43333292
-106.41666729,23.42499958
-106.42500062,23.42499958
-106.42500062,23.43333292
</coordinates>
</LinearRing>
</outerBoundaryIs>
</Polygon>
<Polygon>
<outerBoundaryIs>
<LinearRing>
<coordinates>
-105.95833397,23.39166625
-105.95833397,23.38333292
-105.96666731,23.38333292
-105.96666731,23.39166625
-105.96666731,23.39999958
-105.95833397,23.39999958
-105.95833397,23.39166625
</coordinates>
</LinearRing>
</outerBoundaryIs>
</Polygon>
<Polygon>
<outerBoundaryIs>
<LinearRing>
<coordinates>
-106.18333397,23.39999958
-106.18333397,23.39166625
-106.1916673,23.39166625
-106.1916673,23.39999958
-106.1916673,23.40833292
-106.18333397,23.40833292
-106.18333397,23.41666625
-106.17500063,23.41666625
-106.1666673,23.41666625
-106.15833397,23.41666625
-106.15000063,23.41666625
-106.15000063,23.40833292
-106.1416673,23.40833292
-106.1416673,23.41666625
-106.13333397,23.41666625
-106.13333397,23.40833292
-106.13333397,23.39999958
-106.12500063,23.39999958
-106.12500063,23.39166625
-106.1166673,23.39166625
-106.1166673,23.38333292
-106.10833397,23.38333292
-106.10000064,23.38333292
-106.10000064,23.37499959
-106.10833397,23.37499959
-106.10833397,23.36666625
-106.10000064,23.36666625
-106.10000064,23.35833292
-106.10833397,23.35833292
-106.1166673,23.35833292
-106.12500063,23.35833292
-106.13333397,23.35833292
-106.1416673,23.35833292
-106.1416673,23.36666625
-106.15000063,23.36666625
-106.15000063,23.37499959
-106.15833397,23.37499959
-106.15833397,23.38333292
-106.1666673,23.38333292
-106.17500063,23.38333292
-106.17500063,23.39166625
-106.17500063,23.39999958
-106.18333397,23.39999958
</coordinates>
</LinearRing>
</outerBoundaryIs>
</Polygon>
<Polygon>
<outerBoundaryIs>
<LinearRing>
<coordinates>
-106.10833397,23.40833292
-106.10000064,23.40833292
-106.10000064,23.39999958
-106.10833397,23.39999958
-106.10833397,23.40833292
</coordinates>
</LinearRing>
</outerBoundaryIs>
</Polygon>
<Polygon>
<outerBoundaryIs>
<LinearRing>
<coordinates>
-106.1666673,23.29166626
-106.1666673,23.28333292
-106.17500063,23.28333292
-106.17500063,23.29166626
-106.18333397,23.29166626
-106.18333397,23.29999959
-106.1916673,23.29999959
-106.1916673,23.30833292
-106.1916673,23.31666625
-106.1916673,23.32499959
-106.18333397,23.32499959
-106.18333397,23.31666625
-106.17500063,23.31666625
-106.17500063,23.30833292
-106.1666673,23.30833292
-106.1666673,23.31666625
-106.1666673,23.32499959
-106.17500063,23.32499959
-106.17500063,23.33333292
-106.18333397,23.33333292
-106.18333397,23.34166625
-106.18333397,23.34999959
-106.17500063,23.34999959
-106.1666673,23.34999959
-106.15833397,23.34999959
-106.15000063,23.34999959
-106.1416673,23.34999959
-106.13333397,23.34999959
-106.13333397,23.34166625
-106.12500063,23.34166625
-106.12500063,23.33333292
-106.12500063,23.32499959
-106.1166673,23.32499959
-106.1166673,23.31666625
-106.10833397,23.31666625
-106.10833397,23.30833292
-106.10833397,23.29999959
-106.1166673,23.29999959
-106.1166673,23.29166626
-106.12500063,23.29166626
-106.13333397,23.29166626
-106.1416673,23.29166626
-106.15000063,23.29166626
-106.15000063,23.29999959
-106.15833397,23.29999959
-106.15833397,23.29166626
-106.1666673,23.29166626
</coordinates>
</LinearRing>
</outerBoundaryIs>
<innerBoundaryIs>
<LinearRing>
<coordinates>
-106.12500063,23.32499959
-106.13333397,23.32499959
-106.1416673,23.32499959
-106.1416673,23.31666625
-106.13333397,23.31666625
-106.13333397,23.30833292
-106.13333397,23.29999959
-106.12500063,23.29999959
-106.12500063,23.30833292
-106.12500063,23.31666625
-106.12500063,23.32499959
</coordinates>
</LinearRing>
</innerBoundaryIs>
<innerBoundaryIs>
<LinearRing>
<coordinates>
-106.1666673,23.34166625
-106.1666673,23.33333292
-106.15833397,23.33333292
-106.15833397,23.32499959
-106.15000063,23.32499959
-106.15000063,23.33333292
-106.1416673,23.33333292
-106.1416673,23.34166625
-106.15000063,23.34166625
-106.15833397,23.34166625
-106.1666673,23.34166625
</coordinates>
</LinearRing>
</innerBoundaryIs>
</Polygon>
<Polygon>
<outerBoundaryIs>
<LinearRing>
<coordinates>
-106.05000064,23.33333292
-106.0416673,23.33333292
-106.0416673,23.32499959
-106.05000064,23.32499959
-106.05833397,23.32499959
-106.05833397,23.33333292
-106.05000064,23.33333292
</coordinates>
</LinearRing>
</outerBoundaryIs>
</Polygon>
<Polygon>
<outerBoundaryIs>
<LinearRing>
<coordinates>
-106.01666731,23.30833292
-106.01666731,23.29999959
-106.02500064,23.29999959
-106.02500064,23.30833292
-106.03333397,23.30833292
-106.03333397,23.31666625
-106.0416673,23.31666625
-106.0416673,23.32499959
-106.03333397,23.32499959
-106.03333397,23.33333292
-106.02500064,23.33333292
-106.01666731,23.33333292
-106.00833397,23.33333292
-106.00000064,23.33333292
-106.00000064,23.32499959
-105.99166731,23.32499959
-105.99166731,23.31666625
-105.99166731,23.30833292
-106.00000064,23.30833292
-106.00833397,23.30833292
-106.00833397,23.31666625
-106.01666731,23.31666625
-106.01666731,23.30833292
</coordinates>
</LinearRing>
</outerBoundaryIs>
</Polygon>
<Polygon>
<outerBoundaryIs>
<LinearRing>
<coordinates>
-106.0666673,23.34999959
-106.05833397,23.34999959
-106.05833397,23.34166625
-106.0666673,23.34166625
-106.0666673,23.34999959
</coordinates>
</LinearRing>
</outerBoundaryIs>
</Polygon>
<Polygon>
<outerBoundaryIs>
<LinearRing>
<coordinates>
-106.10000064,23.34999959
-106.0916673,23.34999959
-106.08333397,23.34999959
-106.08333397,23.34166625
-106.0916673,23.34166625
-106.10000064,23.34166625
-106.10833397,23.34166625
-106.1166673,23.34166625
-106.1166673,23.34999959
-106.10833397,23.34999959
-106.10000064,23.34999959
</coordinates>
</LinearRing>
</outerBoundaryIs>
</Polygon>
<Polygon>
<outerBoundaryIs>
<LinearRing>
<coordinates>
-106.57500062,23.47499958
-106.56666728,23.47499958
-106.56666728,23.46666625
-106.57500062,23.46666625
-106.57500062,23.47499958
</coordinates>
</LinearRing>
</outerBoundaryIs>
</Polygon>
<Polygon>
<outerBoundaryIs>
<LinearRing>
<coordinates>
-106.13333397,23.48333291
-106.12500063,23.48333291
-106.12500063,23.47499958
-106.13333397,23.47499958
-106.13333397,23.48333291
</coordinates>
</LinearRing>
</outerBoundaryIs>
</Polygon>
<Polygon>
<outerBoundaryIs>
<LinearRing>
<coordinates>
-106.12500063,23.47499958
-106.1166673,23.47499958
-106.1166673,23.46666625
-106.12500063,23.46666625
-106.12500063,23.47499958
</coordinates>
</LinearRing>
</outerBoundaryIs>
</Polygon>
<Polygon>
<outerBoundaryIs>
<LinearRing>
<coordinates>
-106.45833395,23.47499958
-106.45000062,23.47499958
-106.44166729,23.47499958
-106.44166729,23.46666625
-106.45000062,23.46666625
-106.45833395,23.46666625
-106.46666729,23.46666625
-106.46666729,23.47499958
-106.45833395,23.47499958
</coordinates>
</LinearRing>
</outerBoundaryIs>
</Polygon>
<Polygon>
<outerBoundaryIs>
<LinearRing>
<coordinates>
-106.22500063,23.49999958
-106.2166673,23.49999958
-106.2166673,23.50833291
-106.2166673,23.51666625
-106.20833396,23.51666625
-106.20000063,23.51666625
-106.20000063,23.50833291
-106.20000063,23.49999958
-106.20000063,23.49166625
-106.20833396,23.49166625
-106.2166673,23.49166625
-106.22500063,23.49166625
-106.22500063,23.49999958
</coordinates>
</LinearRing>
</outerBoundaryIs>
</Polygon>
<Polygon>
<outerBoundaryIs>
<LinearRing>
<coordinates>
-106.53333395,23.49166625
-106.53333395,23.48333291
-106.54166728,23.48333291
-106.54166728,23.49166625
-106.54166728,23.49999958
-106.53333395,23.49999958
-106.53333395,23.49166625
</coordinates>
</LinearRing>
</outerBoundaryIs>
</Polygon>
<Polygon>
<outerBoundaryIs>
<LinearRing>
<coordinates>
-106.12500063,23.49166625
-106.1166673,23.49166625
-106.1166673,23.48333291
-106.12500063,23.48333291
-106.12500063,23.49166625
</coordinates>
</LinearRing>
</outerBoundaryIs>
</Polygon>
<Polygon>
<outerBoundaryIs>
<LinearRing>
<coordinates>
-106.08333397,23.49166625
-106.07500064,23.49166625
-106.07500064,23.48333291
-106.08333397,23.48333291
-106.08333397,23.49166625
</coordinates>
</LinearRing>
</outerBoundaryIs>
</Polygon>
<Polygon>
<outerBoundaryIs>
<LinearRing>
<coordinates>
-106.52500062,23.50833291
-106.52500062,23.49999958
-106.53333395,23.49999958
-106.53333395,23.50833291
-106.53333395,23.51666625
-106.52500062,23.51666625
-106.52500062,23.50833291
</coordinates>
</LinearRing>
</outerBoundaryIs>
</Polygon>
<Polygon>
<outerBoundaryIs>
<LinearRing>
<coordinates>
-106.0916673,23.59999958
-106.08333397,23.59999958
-106.08333397,23.59166624
-106.0916673,23.59166624
-106.0916673,23.59999958
</coordinates>
</LinearRing>
</outerBoundaryIs>
</Polygon>
<Polygon>
<outerBoundaryIs>
<LinearRing>
<coordinates>
-106.1416673,23.57499958
-106.13333397,23.57499958
-106.13333397,23.56666624
-106.1416673,23.56666624
-106.1416673,23.57499958
</coordinates>
</LinearRing>
</outerBoundaryIs>
</Polygon>
<Polygon>
<outerBoundaryIs>
<LinearRing>
<coordinates>
-106.15833397,23.58333291
-106.15000063,23.58333291
-106.15000063,23.57499958
-106.15833397,23.57499958
-106.15833397,23.58333291
</coordinates>
</LinearRing>
</outerBoundaryIs>
</Polygon>
<Polygon>
<outerBoundaryIs>
<LinearRing>
<coordinates>
-106.28333396,23.59166624
-106.27500063,23.59166624
-106.27500063,23.58333291
-106.28333396,23.58333291
-106.28333396,23.59166624
</coordinates>
</LinearRing>
</outerBoundaryIs>
</Polygon>
<Polygon>
<outerBoundaryIs>
<LinearRing>
<coordinates>
-106.0666673,23.58333291
-106.0666673,23.57499958
-106.07500064,23.57499958
-106.07500064,23.58333291
-106.07500064,23.59166624
-106.07500064,23.59999958
-106.0666673,23.59999958
-106.0666673,23.59166624
-106.0666673,23.58333291
</coordinates>
</LinearRing>
</outerBoundaryIs>
</Polygon>
<Polygon>
<outerBoundaryIs>
<LinearRing>
<coordinates>
-106.0416673,23.59166624
-106.0416673,23.58333291
-106.05000064,23.58333291
-106.05000064,23.59166624
-106.05000064,23.59999958
-106.0416673,23.59999958
-106.0416673,23.59166624
</coordinates>
</LinearRing>
</outerBoundaryIs>
</Polygon>
<Polygon>
<outerBoundaryIs>
<LinearRing>
<coordinates>
-106.1666673,23.59166624
-106.1666673,23.58333291
-106.17500063,23.58333291
-106.18333397,23.58333291
-106.18333397,23.59166624
-106.18333397,23.59999958
-106.17500063,23.59999958
-106.17500063,23.60833291
-106.1666673,23.60833291
-106.1666673,23.59999958
-106.1666673,23.59166624
</coordinates>
</LinearRing>
</outerBoundaryIs>
</Polygon>
<Polygon>
<outerBoundaryIs>
<LinearRing>
<coordinates>
-106.1166673,23.59166624
-106.1166673,23.58333291
-106.12500063,23.58333291
-106.12500063,23.59166624
-106.12500063,23.59999958
-106.1166673,23.59999958
-106.1166673,23.59166624
</coordinates>
</LinearRing>
</outerBoundaryIs>
</Polygon>
<Polygon>
<outerBoundaryIs>
<LinearRing>
<coordinates>
-106.22500063,23.52499958
-106.22500063,23.51666625
-106.23333396,23.51666625
-106.2416673,23.51666625
-106.2416673,23.52499958
-106.25000063,23.52499958
-106.25833396,23.52499958
-106.25833396,23.53333291
-106.25000063,23.53333291
-106.25000063,23.54166625
-106.25833396,23.54166625
-106.25833396,23.54999958
-106.2666673,23.54999958
-106.2666673,23.55833291
-106.25833396,23.55833291
-106.25833396,23.56666624
-106.2666673,23.56666624
-106.27500063,23.56666624
-106.27500063,23.57499958
-106.2666673,23.57499958
-106.25833396,23.57499958
-106.25000063,23.57499958
-106.25000063,23.56666624
-106.2416673,23.56666624
-106.2416673,23.55833291
-106.23333396,23.55833291
-106.23333396,23.56666624
-106.22500063,23.56666624
-106.2166673,23.56666624
-106.20833396,23.56666624
-106.20833396,23.55833291
-106.20833396,23.54999958
-106.20833396,23.54166625
-106.20000063,23.54166625
-106.20000063,23.53333291
-106.20833396,23.53333291
-106.2166673,23.53333291
-106.22500063,23.53333291
-106.22500063,23.52499958
</coordinates>
</LinearRing>
</outerBoundaryIs>
<innerBoundaryIs>
<LinearRing>
<coordinates>
-106.25000063,23.54166625
-106.2416673,23.54166625
-106.2416673,23.54999958
-106.25000063,23.54999958
-106.25000063,23.54166625
</coordinates>
</LinearRing>
</innerBoundaryIs>
<innerBoundaryIs>
<LinearRing>
<coordinates>
-106.22500063,23.54999958
-106.2166673,23.54999958
-106.2166673,23.55833291
-106.22500063,23.55833291
-106.22500063,23.54999958
</coordinates>
</LinearRing>
</innerBoundaryIs>
</Polygon>
<Polygon>
<outerBoundaryIs>
<LinearRing>
<coordinates>
-106.18333397,23.49166625
-106.1916673,23.49166625
-106.1916673,23.49999958
-106.1916673,23.50833291
-106.1916673,23.51666625
-106.20000063,23.51666625
-106.20000063,23.52499958
-106.1916673,23.52499958
-106.1916673,23.53333291
-106.1916673,23.54166625
-106.18333397,23.54166625
-106.17500063,23.54166625
-106.1666673,23.54166625
-106.15833397,23.54166625
-106.15000063,23.54166625
-106.1416673,23.54166625
-106.1416673,23.53333291
-106.13333397,23.53333291
-106.13333397,23.54166625
-106.13333397,23.54999958
-106.12500063,23.54999958
-106.12500063,23.54166625
-106.12500063,23.53333291
-106.12500063,23.52499958
-106.13333397,23.52499958
-106.13333397,23.51666625
-106.13333397,23.50833291
-106.13333397,23.49999958
-106.12500063,23.49999958
-106.12500063,23.49166625
-106.13333397,23.49166625
-106.13333397,23.48333291
-106.1416673,23.48333291
-106.15000063,23.48333291
-106.15000063,23.47499958
-106.15833397,23.47499958
-106.1666673,23.47499958
-106.17500063,23.47499958
-106.17500063,23.48333291
-106.18333397,23.48333291
-106.18333397,23.49166625
</coordinates>
</LinearRing>
</outerBoundaryIs>
<innerBoundaryIs>
<LinearRing>
<coordinates>
-106.18333397,23.49166625
-106.17500063,23.49166625
-106.1666673,23.49166625
-106.1666673,23.49999958
-106.1666673,23.50833291
-106.17500063,23.50833291
-106.17500063,23.49999958
-106.18333397,23.49999958
-106.18333397,23.49166625
</coordinates>
</LinearRing>
</innerBoundaryIs>
<innerBoundaryIs>
<LinearRing>
<coordinates>
-106.1666673,23.53333291
-106.1666673,23.52499958
-106.17500063,23.52499958
-106.17500063,23.51666625
-106.1666673,23.51666625
-106.15833397,23.51666625
-106.15000063,23.51666625
-106.15000063,23.52499958
-106.15000063,23.53333291
-106.15833397,23.53333291
-106.1666673,23.53333291
</coordinates>
</LinearRing>
</innerBoundaryIs>
</Polygon>
<Polygon>
<outerBoundaryIs>
<LinearRing>
<coordinates>
-106.57500062,23.53333291
-106.56666728,23.53333291
-106.55833395,23.53333291
-106.55833395,23.52499958
-106.56666728,23.52499958
-106.57500062,23.52499958
-106.57500062,23.51666625
-106.56666728,23.51666625
-106.56666728,23.50833291
-106.56666728,23.49999958
-106.57500062,23.49999958
-106.58333395,23.49999958
-106.59166728,23.49999958
-106.59166728,23.49166625
-106.60000062,23.49166625
-106.60000062,23.49999958
-106.60833395,23.49999958
-106.60833395,23.50833291
-106.60833395,23.51666625
-106.61666728,23.51666625
-106.61666728,23.52499958
-106.61666728,23.53333291
-106.60833395,23.53333291
-106.60000062,23.53333291
-106.60000062,23.54166625
-106.59166728,23.54166625
-106.59166728,23.53333291
-106.58333395,23.53333291
-106.57500062,23.53333291
</coordinates>
</LinearRing>
</outerBoundaryIs>
</Polygon>
<Polygon>
<outerBoundaryIs>
<LinearRing>
<coordinates>
-106.0916673,23.53333291
-106.0916673,23.52499958
-106.10000064,23.52499958
-106.10000064,23.53333291
-106.10833397,23.53333291
-106.10833397,23.54166625
-106.10833397,23.54999958
-106.10833397,23.55833291
-106.10833397,23.56666624
-106.10000064,23.56666624
-106.10000064,23.55833291
-106.0916673,23.55833291
-106.0916673,23.54999958
-106.0916673,23.54166625
-106.0916673,23.53333291
</coordinates>
</LinearRing>
</outerBoundaryIs>
</Polygon>
<Polygon>
<outerBoundaryIs>
<LinearRing>
<coordinates>
-106.12500063,23.52499958
-106.1166673,23.52499958
-106.1166673,23.51666625
-106.12500063,23.51666625
-106.12500063,23.52499958
</coordinates>
</LinearRing>
</outerBoundaryIs>
</Polygon>
<Polygon>
<outerBoundaryIs>
<LinearRing>
<coordinates>
-106.08333397,23.54166625
-106.07500064,23.54166625
-106.07500064,23.53333291
-106.08333397,23.53333291
-106.08333397,23.54166625
</coordinates>
</LinearRing>
</outerBoundaryIs>
</Polygon>
<Polygon>
<outerBoundaryIs>
<LinearRing>
<coordinates>
-106.64166728,23.64999957
-106.63333395,23.64999957
-106.63333395,23.64166624
-106.64166728,23.64166624
-106.64166728,23.64999957
</coordinates>
</LinearRing>
</outerBoundaryIs>
</Polygon>
<Polygon>
<outerBoundaryIs>
<LinearRing>
<coordinates>
-106.10833397,23.64166624
-106.10000064,23.64166624
-106.0916673,23.64166624
-106.0916673,23.63333291
-106.10000064,23.63333291
-106.10833397,23.63333291
-106.10833397,23.64166624
</coordinates>
</LinearRing>
</outerBoundaryIs>
</Polygon>
<Polygon>
<outerBoundaryIs>
<LinearRing>
<coordinates>
-106.05000064,23.68333291
-106.0416673,23.68333291
-106.0416673,23.67499957
-106.05000064,23.67499957
-106.05000064,23.68333291
</coordinates>
</LinearRing>
</outerBoundaryIs>
</Polygon>
<Polygon>
<outerBoundaryIs>
<LinearRing>
<coordinates>
-106.31666729,23.74999957
-106.30833396,23.74999957
-106.30833396,23.74166624
-106.31666729,23.74166624
-106.31666729,23.74999957
</coordinates>
</LinearRing>
</outerBoundaryIs>
</Polygon>
<Polygon>
<outerBoundaryIs>
<LinearRing>
<coordinates>
-106.42500062,23.74999957
-106.41666729,23.74999957
-106.41666729,23.74166624
-106.42500062,23.74166624
-106.42500062,23.74999957
</coordinates>
</LinearRing>
</outerBoundaryIs>
</Polygon>
<Polygon>
<outerBoundaryIs>
<LinearRing>
<coordinates>
-106.38333396,23.74166624
-106.37500062,23.74166624
-106.37500062,23.7333329
-106.38333396,23.7333329
-106.38333396,23.74166624
</coordinates>
</LinearRing>
</outerBoundaryIs>
</Polygon>
<Polygon>
<outerBoundaryIs>
<LinearRing>
<coordinates>
-106.45000062,23.74166624
-106.44166729,23.74166624
-106.44166729,23.7333329
-106.45000062,23.7333329
-106.45000062,23.74166624
</coordinates>
</LinearRing>
</outerBoundaryIs>
</Polygon>
<Polygon>
<outerBoundaryIs>
<LinearRing>
<coordinates>
-106.40833396,23.71666624
-106.40000062,23.71666624
-106.40000062,23.70833291
-106.40833396,23.70833291
-106.40833396,23.71666624
</coordinates>
</LinearRing>
</outerBoundaryIs>
</Polygon>
<Polygon>
<outerBoundaryIs>
<LinearRing>
<coordinates>
-106.39166729,23.7333329
-106.38333396,23.7333329
-106.38333396,23.72499957
-106.39166729,23.72499957
-106.39166729,23.7333329
</coordinates>
</LinearRing>
</outerBoundaryIs>
</Polygon>
<Polygon>
<outerBoundaryIs>
<LinearRing>
<coordinates>
-106.54166728,23.8083329
-106.53333395,23.8083329
-106.53333395,23.79999957
-106.54166728,23.79999957
-106.54166728,23.8083329
</coordinates>
</LinearRing>
</outerBoundaryIs>
</Polygon>
<Polygon>
<outerBoundaryIs>
<LinearRing>
<coordinates>
-106.33333396,23.7833329
-106.32500063,23.7833329
-106.32500063,23.77499957
-106.33333396,23.77499957
-106.33333396,23.7833329
</coordinates>
</LinearRing>
</outerBoundaryIs>
</Polygon>
<Polygon>
<outerBoundaryIs>
<LinearRing>
<coordinates>
-106.55000062,23.7833329
-106.54166728,23.7833329
-106.53333395,23.7833329
-106.52500062,23.7833329
-106.52500062,23.77499957
-106.53333395,23.77499957
-106.54166728,23.77499957
-106.55000062,23.77499957
-106.55000062,23.7833329
</coordinates>
</LinearRing>
</outerBoundaryIs>
</Polygon>
<Polygon>
<outerBoundaryIs>
<LinearRing>
<coordinates>
-106.01666731,23.68333291
-106.01666731,23.67499957
-106.02500064,23.67499957
-106.02500064,23.68333291
-106.02500064,23.69166624
-106.02500064,23.69999957
-106.01666731,23.69999957
-106.01666731,23.69166624
-106.01666731,23.68333291
</coordinates>
</LinearRing>
</outerBoundaryIs>
</Polygon>
<Polygon>
<outerBoundaryIs>
<LinearRing>
<coordinates>
-106.25833396,23.70833291
-106.25000063,23.70833291
-106.25000063,23.69999957
-106.25833396,23.69999957
-106.25833396,23.70833291
</coordinates>
</LinearRing>
</outerBoundaryIs>
</Polygon>
<Polygon>
<outerBoundaryIs>
<LinearRing>
<coordinates>
-106.15000063,23.70833291
-106.15000063,23.69999957
-106.15833397,23.69999957
-106.1666673,23.69999957
-106.1666673,23.70833291
-106.1666673,23.71666624
-106.15833397,23.71666624
-106.15833397,23.72499957
-106.1666673,23.72499957
-106.1666673,23.7333329
-106.15833397,23.7333329
-106.15000063,23.7333329
-106.15000063,23.72499957
-106.15000063,23.71666624
-106.15000063,23.70833291
</coordinates>
</LinearRing>
</outerBoundaryIs>
</Polygon>
<Polygon>
<outerBoundaryIs>
<LinearRing>
<coordinates>
-106.08333397,23.62499958
-106.07500064,23.62499958
-106.07500064,23.61666624
-106.08333397,23.61666624
-106.08333397,23.62499958
</coordinates>
</LinearRing>
</outerBoundaryIs>
</Polygon>
<Polygon>
<outerBoundaryIs>
<LinearRing>
<coordinates>
-106.1666673,23.62499958
-106.15833397,23.62499958
-106.15000063,23.62499958
-106.15000063,23.61666624
-106.15833397,23.61666624
-106.1666673,23.61666624
-106.17500063,23.61666624
-106.18333397,23.61666624
-106.1916673,23.61666624
-106.1916673,23.60833291
-106.20000063,23.60833291
-106.20000063,23.59999958
-106.20833396,23.59999958
-106.2166673,23.59999958
-106.22500063,23.59999958
-106.22500063,23.59166624
-106.2166673,23.59166624
-106.20833396,23.59166624
-106.20000063,23.59166624
-106.20000063,23.58333291
-106.1916673,23.58333291
-106.18333397,23.58333291
-106.18333397,23.57499958
-106.17500063,23.57499958
-106.17500063,23.56666624
-106.18333397,23.56666624
-106.1916673,23.56666624
-106.1916673,23.57499958
-106.20000063,23.57499958
-106.20833396,23.57499958
-106.20833396,23.58333291
-106.2166673,23.58333291
-106.22500063,23.58333291
-106.23333396,23.58333291
-106.23333396,23.59166624
-106.23333396,23.59999958
-106.2416673,23.59999958
-106.25000063,23.59999958
-106.25000063,23.60833291
-106.2416673,23.60833291
-106.23333396,23.60833291
-106.22500063,23.60833291
-106.22500063,23.61666624
-106.2166673,23.61666624
-106.2166673,23.60833291
-106.20833396,23.60833291
-106.20833396,23.61666624
-106.20833396,23.62499958
-106.20000063,23.62499958
-106.1916673,23.62499958
-106.18333397,23.62499958
-106.18333397,23.63333291
-106.17500063,23.63333291
-106.1666673,23.63333291
-106.1666673,23.62499958
</coordinates>
</LinearRing>
</outerBoundaryIs>
</Polygon>
<Polygon>
<outerBoundaryIs>
<LinearRing>
<coordinates>
-106.12500063,23.60833291
-106.12500063,23.59999958
-106.13333397,23.59999958
-106.1416673,23.59999958
-106.1416673,23.60833291
-106.13333397,23.60833291
-106.13333397,23.61666624
-106.13333397,23.62499958
-106.1416673,23.62499958
-106.15000063,23.62499958
-106.15000063,23.63333291
-106.1416673,23.63333291
-106.13333397,23.63333291
-106.12500063,23.63333291
-106.12500063,23.62499958
-106.12500063,23.61666624
-106.1166673,23.61666624
-106.1166673,23.60833291
-106.12500063,23.60833291
</coordinates>
</LinearRing>
</outerBoundaryIs>
</Polygon>
<Polygon>
<outerBoundaryIs>
<LinearRing>
<coordinates>
-106.10000064,23.61666624
-106.0916673,23.61666624
-106.0916673,23.60833291
-106.10000064,23.60833291
-106.10000064,23.61666624
</coordinates>
</LinearRing>
</outerBoundaryIs>
</Polygon>
<Polygon>
<outerBoundaryIs>
<LinearRing>
<coordinates>
-105.98333397,23.54166625
-105.98333397,23.53333291
-105.99166731,23.53333291
-105.99166731,23.54166625
-106.00000064,23.54166625
-106.00000064,23.54999958
-106.00000064,23.55833291
-106.00000064,23.56666624
-105.99166731,23.56666624
-105.98333397,23.56666624
-105.97500064,23.56666624
-105.97500064,23.57499958
-105.96666731,23.57499958
-105.96666731,23.58333291
-105.96666731,23.59166624
-105.97500064,23.59166624
-105.98333397,23.59166624
-105.99166731,23.59166624
-106.00000064,23.59166624
-106.00000064,23.59999958
-106.00833397,23.59999958
-106.01666731,23.59999958
-106.01666731,23.59166624
-106.02500064,23.59166624
-106.03333397,23.59166624
-106.03333397,23.59999958
-106.0416673,23.59999958
-106.0416673,23.60833291
-106.0416673,23.61666624
-106.0416673,23.62499958
-106.0416673,23.63333291
-106.0416673,23.64166624
-106.0416673,23.64999957
-106.05000064,23.64999957
-106.05000064,23.65833291
-106.05000064,23.66666624
-106.0416673,23.66666624
-106.0416673,23.67499957
-106.03333397,23.67499957
-106.02500064,23.67499957
-106.02500064,23.66666624
-106.01666731,23.66666624
-106.01666731,23.67499957
-106.00833397,23.67499957
-106.00833397,23.68333291
-106.00000064,23.68333291
-106.00000064,23.69166624
-106.00000064,23.69999957
-105.99166731,23.69999957
-105.99166731,23.70833291
-105.98333397,23.70833291
-105.98333397,23.71666624
-105.97500064,23.71666624
-105.97500064,23.72499957
-105.96666731,23.72499957
-105.96666731,23.7333329
-105.95833397,23.7333329
-105.95000064,23.7333329
-105.94166731,23.7333329
-105.93333398,23.7333329
-105.92500064,23.7333329
-105.92500064,23.72499957
-105.91666731,23.72499957
-105.91666731,23.71666624
-105.91666731,23.70833291
-105.91666731,23.69999957
-105.91666731,23.69166624
-105.91666731,23.68333291
-105.91666731,23.67499957
-105.92500064,23.67499957
-105.92500064,23.66666624
-105.93333398,23.66666624
-105.93333398,23.65833291
-105.93333398,23.64999957
-105.94166731,23.64999957
-105.94166731,23.64166624
-105.94166731,23.63333291
-105.95000064,23.63333291
-105.95000064,23.62499958
-105.95000064,23.61666624
-105.95000064,23.60833291
-105.95833397,23.60833291
-105.95833397,23.59999958
-105.95833397,23.59166624
-105.95833397,23.58333291
-105.95833397,23.57499958
-105.95833397,23.56666624
-105.96666731,23.56666624
-105.96666731,23.55833291
-105.96666731,23.54999958
-105.97500064,23.54999958
-105.97500064,23.54166625
-105.98333397,23.54166625
</coordinates>
</LinearRing>
</outerBoundaryIs>
</Polygon>
<Polygon>
<outerBoundaryIs>
<LinearRing>
<coordinates>
-105.82500065,23.45833292
-105.82500065,23.44999958
-105.83333398,23.44999958
-105.84166731,23.44999958
-105.84166731,23.45833292
-105.84166731,23.46666625
-105.85000065,23.46666625
-105.85833398,23.46666625
-105.85833398,23.45833292
-105.86666731,23.45833292
-105.86666731,23.44999958
-105.86666731,23.44166625
-105.86666731,23.43333292
-105.87500064,23.43333292
-105.88333398,23.43333292
-105.89166731,23.43333292
-105.90000064,23.43333292
-105.90833398,23.43333292
-105.91666731,23.43333292
-105.91666731,23.42499958
-105.92500064,23.42499958
-105.92500064,23.41666625
-105.93333398,23.41666625
-105.93333398,23.42499958
-105.93333398,23.43333292
-105.94166731,23.43333292
-105.94166731,23.42499958
-105.95000064,23.42499958
-105.95833397,23.42499958
-105.95833397,23.43333292
-105.95833397,23.44166625
-105.95833397,23.44999958
-105.95833397,23.45833292
-105.95000064,23.45833292
-105.95000064,23.46666625
-105.95000064,23.47499958
-105.95000064,23.48333291
-105.95000064,23.49166625
-105.95000064,23.49999958
-105.95000064,23.50833291
-105.95000064,23.51666625
-105.94166731,23.51666625
-105.94166731,23.52499958
-105.94166731,23.53333291
-105.94166731,23.54166625
-105.94166731,23.54999958
-105.94166731,23.55833291
-105.94166731,23.56666624
-105.94166731,23.57499958
-105.94166731,23.58333291
-105.94166731,23.59166624
-105.93333398,23.59166624
-105.93333398,23.58333291
-105.92500064,23.58333291
-105.92500064,23.57499958
-105.91666731,23.57499958
-105.91666731,23.56666624
-105.90833398,23.56666624
-105.90833398,23.55833291
-105.90000064,23.55833291
-105.89166731,23.55833291
-105.89166731,23.54999958
-105.88333398,23.54999958
-105.87500064,23.54999958
-105.86666731,23.54999958
-105.85833398,23.54999958
-105.85000065,23.54999958
-105.85000065,23.54166625
-105.84166731,23.54166625
-105.83333398,23.54166625
-105.83333398,23.53333291
-105.83333398,23.52499958
-105.82500065,23.52499958
-105.82500065,23.51666625
-105.82500065,23.50833291
-105.82500065,23.49999958
-105.82500065,23.49166625
-105.82500065,23.48333291
-105.82500065,23.47499958
-105.82500065,23.46666625
-105.82500065,23.45833292
</coordinates>
</LinearRing>
</outerBoundaryIs>
</Polygon>
<Polygon>
<outerBoundaryIs>
<LinearRing>
<coordinates>
-106.10833397,23.44999958
-106.1166673,23.44999958
-106.1166673,23.45833292
-106.1166673,23.46666625
-106.10833397,23.46666625
-106.10833397,23.47499958
-106.1166673,23.47499958
-106.1166673,23.48333291
-106.10833397,23.48333291
-106.10833397,23.49166625
-106.10000064,23.49166625
-106.10000064,23.48333291
-106.10000064,23.47499958
-106.0916673,23.47499958
-106.08333397,23.47499958
-106.08333397,23.46666625
-106.07500064,23.46666625
-106.07500064,23.47499958
-106.0666673,23.47499958
-106.0666673,23.48333291
-106.0666673,23.49166625
-106.07500064,23.49166625
-106.07500064,23.49999958
-106.07500064,23.50833291
-106.0666673,23.50833291
-106.0666673,23.51666625
-106.05833397,23.51666625
-106.05833397,23.52499958
-106.0666673,23.52499958
-106.07500064,23.52499958
-106.07500064,23.53333291
-106.0666673,23.53333291
-106.05833397,23.53333291
-106.05833397,23.54166625
-106.05833397,23.54999958
-106.05000064,23.54999958
-106.05000064,23.54166625
-106.0416673,23.54166625
-106.0416673,23.53333291
-106.03333397,23.53333291
-106.02500064,23.53333291
-106.02500064,23.52499958
-106.01666731,23.52499958
-106.01666731,23.53333291
-106.00833397,23.53333291
-106.00833397,23.54166625
-106.00000064,23.54166625
-106.00000064,23.53333291
-105.99166731,23.53333291
-105.99166731,23.52499958
-106.00000064,23.52499958
-106.00000064,23.51666625
-106.00833397,23.51666625
-106.00833397,23.50833291
-106.01666731,23.50833291
-106.02500064,23.50833291
-106.02500064,23.49999958
-106.03333397,23.49999958
-106.03333397,23.49166625
-106.0416673,23.49166625
-106.0416673,23.48333291
-106.05000064,23.48333291
-106.05833397,23.48333291
-106.05833397,23.47499958
-106.05833397,23.46666625
-106.0666673,23.46666625
-106.0666673,23.45833292
-106.07500064,23.45833292
-106.07500064,23.44999958
-106.08333397,23.44999958
-106.0916673,23.44999958
-106.0916673,23.44166625
-106.10000064,23.44166625
-106.10833397,23.44166625
-106.10833397,23.44999958
</coordinates>
</LinearRing>
</outerBoundaryIs>
</Polygon>
<Polygon>
<outerBoundaryIs>
<LinearRing>
<coordinates>
-106.10833397,23.43333292
-106.10833397,23.42499958
-106.1166673,23.42499958
-106.1166673,23.43333292
-106.12500063,23.43333292
-106.12500063,23.44166625
-106.13333397,23.44166625
-106.13333397,23.44999958
-106.13333397,23.45833292
-106.12500063,23.45833292
-106.12500063,23.44999958
-106.1166673,23.44999958
-106.1166673,23.44166625
-106.10833397,23.44166625
-106.10833397,23.43333292
</coordinates>
</LinearRing>
</outerBoundaryIs>
</Polygon>
<Polygon>
<outerBoundaryIs>
<LinearRing>
<coordinates>
-106.56666728,23.46666625
-106.55833395,23.46666625
-106.55833395,23.45833292
-106.56666728,23.45833292
-106.56666728,23.46666625
</coordinates>
</LinearRing>
</outerBoundaryIs>
</Polygon>
<Polygon>
<outerBoundaryIs>
<LinearRing>
<coordinates>
-106.17500063,23.46666625
-106.1666673,23.46666625
-106.1666673,23.45833292
-106.17500063,23.45833292
-106.17500063,23.46666625
</coordinates>
</LinearRing>
</outerBoundaryIs>
</Polygon>
<Polygon>
<outerBoundaryIs>
<LinearRing>
<coordinates>
-106.30833396,23.97499956
-106.30000063,23.97499956
-106.30000063,23.96666623
-106.30833396,23.96666623
-106.31666729,23.96666623
-106.31666729,23.97499956
-106.30833396,23.97499956
</coordinates>
</LinearRing>
</outerBoundaryIs>
</Polygon>
<Polygon>
<outerBoundaryIs>
<LinearRing>
<coordinates>
-106.2666673,23.9083329
-106.25833396,23.9083329
-106.25833396,23.89999956
-106.2666673,23.89999956
-106.2666673,23.9083329
</coordinates>
</LinearRing>
</outerBoundaryIs>
</Polygon>
<Polygon>
<outerBoundaryIs>
<LinearRing>
<coordinates>
-106.88333394,24.14166622
-106.8750006,24.14166622
-106.8750006,24.13333289
-106.88333394,24.13333289
-106.88333394,24.14166622
</coordinates>
</LinearRing>
</outerBoundaryIs>
</Polygon>
<Polygon>
<outerBoundaryIs>
<LinearRing>
<coordinates>
-106.35833396,24.15833289
-106.35000063,24.15833289
-106.35000063,24.14999955
-106.35833396,24.14999955
-106.35833396,24.15833289
</coordinates>
</LinearRing>
</outerBoundaryIs>
</Polygon>
<Polygon>
<outerBoundaryIs>
<LinearRing>
<coordinates>
-106.59166728,24.14166622
-106.58333395,24.14166622
-106.58333395,24.13333289
-106.59166728,24.13333289
-106.59166728,24.14166622
</coordinates>
</LinearRing>
</outerBoundaryIs>
</Polygon>
<Polygon>
<outerBoundaryIs>
<LinearRing>
<coordinates>
-106.43333396,24.14166622
-106.42500062,24.14166622
-106.42500062,24.13333289
-106.43333396,24.13333289
-106.43333396,24.14166622
</coordinates>
</LinearRing>
</outerBoundaryIs>
</Polygon>
<Polygon>
<outerBoundaryIs>
<LinearRing>
<coordinates>
-106.42500062,24.13333289
-106.41666729,24.13333289
-106.41666729,24.12499956
-106.42500062,24.12499956
-106.42500062,24.13333289
</coordinates>
</LinearRing>
</outerBoundaryIs>
</Polygon>
<Polygon>
<outerBoundaryIs>
<LinearRing>
<coordinates>
-106.75833394,24.10833289
-106.75000061,24.10833289
-106.75000061,24.09999956
-106.75833394,24.09999956
-106.76666728,24.09999956
-106.76666728,24.10833289
-106.76666728,24.11666622
-106.75833394,24.11666622
-106.75833394,24.10833289
</coordinates>
</LinearRing>
</outerBoundaryIs>
</Polygon>
<Polygon>
<outerBoundaryIs>
<LinearRing>
<coordinates>
-106.54166728,24.17499955
-106.53333395,24.17499955
-106.53333395,24.16666622
-106.54166728,24.16666622
-106.54166728,24.17499955
</coordinates>
</LinearRing>
</outerBoundaryIs>
</Polygon>
<Polygon>
<outerBoundaryIs>
<LinearRing>
<coordinates>
-106.58333395,24.17499955
-106.57500062,24.17499955
-106.57500062,24.16666622
-106.58333395,24.16666622
-106.58333395,24.17499955
</coordinates>
</LinearRing>
</outerBoundaryIs>
</Polygon>
<Polygon>
<outerBoundaryIs>
<LinearRing>
<coordinates>
-106.76666728,24.17499955
-106.75833394,24.17499955
-106.75833394,24.16666622
-106.76666728,24.16666622
-106.76666728,24.17499955
</coordinates>
</LinearRing>
</outerBoundaryIs>
</Polygon>
<Polygon>
<outerBoundaryIs>
<LinearRing>
<coordinates>
-106.77500061,24.18333289
-106.76666728,24.18333289
-106.76666728,24.17499955
-106.77500061,24.17499955
-106.77500061,24.18333289
</coordinates>
</LinearRing>
</outerBoundaryIs>
</Polygon>
<Polygon>
<outerBoundaryIs>
<LinearRing>
<coordinates>
-106.91666727,24.21666622
-106.90833394,24.21666622
-106.90833394,24.20833289
-106.91666727,24.20833289
-106.9250006,24.20833289
-106.9250006,24.21666622
-106.91666727,24.21666622
</coordinates>
</LinearRing>
</outerBoundaryIs>
</Polygon>
<Polygon>
<outerBoundaryIs>
<LinearRing>
<coordinates>
-106.89166727,24.19999955
-106.88333394,24.19999955
-106.8750006,24.19999955
-106.86666727,24.19999955
-106.85833394,24.19999955
-106.85000061,24.19999955
-106.85000061,24.19166622
-106.85833394,24.19166622
-106.86666727,24.19166622
-106.8750006,24.19166622
-106.88333394,24.19166622
-106.89166727,24.19166622
-106.89166727,24.19999955
</coordinates>
</LinearRing>
</outerBoundaryIs>
</Polygon>
<Polygon>
<outerBoundaryIs>
<LinearRing>
<coordinates>
-106.91666727,24.24999955
-106.91666727,24.24166622
-106.9250006,24.24166622
-106.9250006,24.24999955
-106.9250006,24.25833288
-106.9250006,24.26666622
-106.93333394,24.26666622
-106.93333394,24.27499955
-106.9250006,24.27499955
-106.91666727,24.27499955
-106.90833394,24.27499955
-106.90833394,24.26666622
-106.91666727,24.26666622
-106.91666727,24.25833288
-106.90833394,24.25833288
-106.9000006,24.25833288
-106.9000006,24.24999955
-106.90833394,24.24999955
-106.91666727,24.24999955
</coordinates>
</LinearRing>
</outerBoundaryIs>
</Polygon>
<Polygon>
<outerBoundaryIs>
<LinearRing>
<coordinates>
-106.89166727,24.20833289
-106.9000006,24.20833289
-106.9000006,24.21666622
-106.90833394,24.21666622
-106.90833394,24.22499955
-106.9000006,24.22499955
-106.89166727,24.22499955
-106.88333394,24.22499955
-106.8750006,24.22499955
-106.86666727,24.22499955
-106.86666727,24.21666622
-106.8750006,24.21666622
-106.8750006,24.20833289
-106.88333394,24.20833289
-106.89166727,24.20833289
</coordinates>
</LinearRing>
</outerBoundaryIs>
</Polygon>
<Polygon>
<outerBoundaryIs>
<LinearRing>
<coordinates>
-106.88333394,24.24166622
-106.8750006,24.24166622
-106.8750006,24.23333288
-106.88333394,24.23333288
-106.89166727,24.23333288
-106.89166727,24.24166622
-106.88333394,24.24166622
</coordinates>
</LinearRing>
</outerBoundaryIs>
</Polygon>
<Polygon>
<outerBoundaryIs>
<LinearRing>
<coordinates>
-106.74166728,24.14999955
-106.73333394,24.14999955
-106.73333394,24.14166622
-106.74166728,24.14166622
-106.74166728,24.14999955
</coordinates>
</LinearRing>
</outerBoundaryIs>
</Polygon>
<Polygon>
<outerBoundaryIs>
<LinearRing>
<coordinates>
-106.47500062,24.15833289
-106.46666729,24.15833289
-106.46666729,24.14999955
-106.47500062,24.14999955
-106.47500062,24.15833289
</coordinates>
</LinearRing>
</outerBoundaryIs>
</Polygon>
<Polygon>
<outerBoundaryIs>
<LinearRing>
<coordinates>
-106.59166728,24.15833289
-106.58333395,24.15833289
-106.58333395,24.14999955
-106.59166728,24.14999955
-106.59166728,24.15833289
</coordinates>
</LinearRing>
</outerBoundaryIs>
</Polygon>
<Polygon>
<outerBoundaryIs>
<LinearRing>
<coordinates>
-106.51666729,24.15833289
-106.51666729,24.14999955
-106.52500062,24.14999955
-106.53333395,24.14999955
-106.53333395,24.15833289
-106.52500062,24.15833289
-106.52500062,24.16666622
-106.51666729,24.16666622
-106.51666729,24.15833289
</coordinates>
</LinearRing>
</outerBoundaryIs>
</Polygon>
<Polygon>
<outerBoundaryIs>
<LinearRing>
<coordinates>
-106.89166727,24.15833289
-106.88333394,24.15833289
-106.88333394,24.14999955
-106.89166727,24.14999955
-106.9000006,24.14999955
-106.90833394,24.14999955
-106.90833394,24.15833289
-106.90833394,24.16666622
-106.90833394,24.17499955
-106.90833394,24.18333289
-106.9000006,24.18333289
-106.89166727,24.18333289
-106.88333394,24.18333289
-106.88333394,24.17499955
-106.88333394,24.16666622
-106.89166727,24.16666622
-106.89166727,24.15833289
</coordinates>
</LinearRing>
</outerBoundaryIs>
</Polygon>
<Polygon>
<outerBoundaryIs>
<LinearRing>
<coordinates>
-106.55833395,24.16666622
-106.55833395,24.15833289
-106.56666728,24.15833289
-106.56666728,24.16666622
-106.56666728,24.17499955
-106.57500062,24.17499955
-106.57500062,24.18333289
-106.56666728,24.18333289
-106.56666728,24.19166622
-106.55833395,24.19166622
-106.55000062,24.19166622
-106.54166728,24.19166622
-106.53333395,24.19166622
-106.53333395,24.18333289
-106.54166728,24.18333289
-106.55000062,24.18333289
-106.55833395,24.18333289
-106.55833395,24.17499955
-106.55833395,24.16666622
</coordinates>
</LinearRing>
</outerBoundaryIs>
</Polygon>
<Polygon>
<outerBoundaryIs>
<LinearRing>
<coordinates>
-106.62500061,24.31666621
-106.61666728,24.31666621
-106.61666728,24.30833288
-106.62500061,24.30833288
-106.63333395,24.30833288
-106.64166728,24.30833288
-106.64166728,24.31666621
-106.63333395,24.31666621
-106.62500061,24.31666621
</coordinates>
</LinearRing>
</outerBoundaryIs>
</Polygon>
<Polygon>
<outerBoundaryIs>
<LinearRing>
<coordinates>
-106.57500062,24.36666621
-106.57500062,24.35833288
-106.58333395,24.35833288
-106.58333395,24.36666621
-106.58333395,24.37499955
-106.57500062,24.37499955
-106.57500062,24.36666621
</coordinates>
</LinearRing>
</outerBoundaryIs>
</Polygon>
<Polygon>
<outerBoundaryIs>
<LinearRing>
<coordinates>
-106.65833395,24.32499955
-106.65000061,24.32499955
-106.65000061,24.31666621
-106.65833395,24.31666621
-106.65833395,24.32499955
</coordinates>
</LinearRing>
</outerBoundaryIs>
</Polygon>
<Polygon>
<outerBoundaryIs>
<LinearRing>
<coordinates>
-106.9750006,24.34166621
-106.96666727,24.34166621
-106.96666727,24.34999955
-106.95833393,24.34999955
-106.95833393,24.34166621
-106.95833393,24.33333288
-106.96666727,24.33333288
-106.9750006,24.33333288
-106.9750006,24.34166621
</coordinates>
</LinearRing>
</outerBoundaryIs>
</Polygon>
<Polygon>
<outerBoundaryIs>
<LinearRing>
<coordinates>
-106.9250006,24.34166621
-106.9250006,24.33333288
-106.93333394,24.33333288
-106.93333394,24.34166621
-106.93333394,24.34999955
-106.9250006,24.34999955
-106.9250006,24.34166621
</coordinates>
</LinearRing>
</outerBoundaryIs>
</Polygon>
<Polygon>
<outerBoundaryIs>
<LinearRing>
<coordinates>
-106.91666727,24.34166621
-106.90833394,24.34166621
-106.9000006,24.34166621
-106.9000006,24.33333288
-106.90833394,24.33333288
-106.91666727,24.33333288
-106.91666727,24.34166621
</coordinates>
</LinearRing>
</outerBoundaryIs>
</Polygon>
<Polygon>
<outerBoundaryIs>
<LinearRing>
<coordinates>
-106.94166727,24.35833288
-106.94166727,24.34999955
-106.9500006,24.34999955
-106.9500006,24.35833288
-106.9500006,24.36666621
-106.94166727,24.36666621
-106.94166727,24.35833288
</coordinates>
</LinearRing>
</outerBoundaryIs>
</Polygon>
<Polygon>
<outerBoundaryIs>
<LinearRing>
<coordinates>
-106.95833393,24.37499955
-106.9500006,24.37499955
-106.9500006,24.36666621
-106.95833393,24.36666621
-106.95833393,24.37499955
</coordinates>
</LinearRing>
</outerBoundaryIs>
</Polygon>
<Polygon>
<outerBoundaryIs>
<LinearRing>
<coordinates>
-106.91666727,24.37499955
-106.90833394,24.37499955
-106.90833394,24.36666621
-106.91666727,24.36666621
-106.91666727,24.37499955
</coordinates>
</LinearRing>
</outerBoundaryIs>
</Polygon>
<Polygon>
<outerBoundaryIs>
<LinearRing>
<coordinates>
-106.89166727,24.54166621
-106.88333394,24.54166621
-106.88333394,24.53333287
-106.89166727,24.53333287
-106.89166727,24.54166621
</coordinates>
</LinearRing>
</outerBoundaryIs>
</Polygon>
<Polygon>
<outerBoundaryIs>
<LinearRing>
<coordinates>
-106.80000061,24.6916662
-106.79166727,24.6916662
-106.79166727,24.68333287
-106.80000061,24.68333287
-106.80000061,24.6916662
</coordinates>
</LinearRing>
</outerBoundaryIs>
</Polygon>
<Polygon>
<outerBoundaryIs>
<LinearRing>
<coordinates>
-106.81666727,24.65833287
-106.80833394,24.65833287
-106.80833394,24.64999953
-106.81666727,24.64999953
-106.81666727,24.65833287
</coordinates>
</LinearRing>
</outerBoundaryIs>
</Polygon>
<Polygon>
<outerBoundaryIs>
<LinearRing>
<coordinates>
-107.15000059,24.67499953
-107.14166726,24.67499953
-107.14166726,24.6666662
-107.15000059,24.6666662
-107.15000059,24.67499953
</coordinates>
</LinearRing>
</outerBoundaryIs>
</Polygon>
<Polygon>
<outerBoundaryIs>
<LinearRing>
<coordinates>
-106.82500061,24.64999953
-106.81666727,24.64999953
-106.81666727,24.6416662
-106.82500061,24.6416662
-106.83333394,24.6416662
-106.83333394,24.64999953
-106.82500061,24.64999953
</coordinates>
</LinearRing>
</outerBoundaryIs>
</Polygon>
<Polygon>
<outerBoundaryIs>
<LinearRing>
<coordinates>
-106.95833393,24.29166622
-106.95833393,24.28333288
-106.96666727,24.28333288
-106.96666727,24.29166622
-106.96666727,24.29999955
-106.95833393,24.29999955
-106.95833393,24.30833288
-106.96666727,24.30833288
-106.96666727,24.31666621
-106.96666727,24.32499955
-106.95833393,24.32499955
-106.9500006,24.32499955
-106.94166727,24.32499955
-106.93333394,24.32499955
-106.9250006,24.32499955
-106.91666727,24.32499955
-106.90833394,24.32499955
-106.9000006,24.32499955
-106.9000006,24.33333288
-106.89166727,24.33333288
-106.89166727,24.34166621
-106.89166727,24.34999955
-106.89166727,24.35833288
-106.89166727,24.36666621
-106.88333394,24.36666621
-106.88333394,24.35833288
-106.88333394,24.34999955
-106.88333394,24.34166621
-106.88333394,24.33333288
-106.88333394,24.32499955
-106.8750006,24.32499955
-106.8750006,24.31666621
-106.88333394,24.31666621
-106.88333394,24.30833288
-106.88333394,24.29999955
-106.89166727,24.29999955
-106.9000006,24.29999955
-106.90833394,24.29999955
-106.91666727,24.29999955
-106.9250006,24.29999955
-106.9250006,24.29166622
-106.93333394,24.29166622
-106.93333394,24.28333288
-106.94166727,24.28333288
-106.94166727,24.29166622
-106.9500006,24.29166622
-106.95833393,24.29166622
</coordinates>
</LinearRing>
</outerBoundaryIs>
</Polygon>
<Polygon>
<outerBoundaryIs>
<LinearRing>
<coordinates>
-106.85833394,24.29166622
-106.85833394,24.28333288
-106.86666727,24.28333288
-106.86666727,24.29166622
-106.86666727,24.29999955
-106.8750006,24.29999955
-106.8750006,24.30833288
-106.86666727,24.30833288
-106.85833394,24.30833288
-106.85833394,24.29999955
-106.85833394,24.29166622
</coordinates>
</LinearRing>
</outerBoundaryIs>
</Polygon>
<Polygon>
<outerBoundaryIs>
<LinearRing>
<coordinates>
-106.9000006,24.26666622
-106.89166727,24.26666622
-106.89166727,24.27499955
-106.9000006,24.27499955
-106.90833394,24.27499955
-106.90833394,24.28333288
-106.9000006,24.28333288
-106.89166727,24.28333288
-106.89166727,24.29166622
-106.88333394,24.29166622
-106.8750006,24.29166622
-106.8750006,24.28333288
-106.88333394,24.28333288
-106.88333394,24.27499955
-106.8750006,24.27499955
-106.8750006,24.26666622
-106.86666727,24.26666622
-106.86666727,24.25833288
-106.8750006,24.25833288
-106.88333394,24.25833288
-106.89166727,24.25833288
-106.9000006,24.25833288
-106.9000006,24.26666622
</coordinates>
</LinearRing>
</outerBoundaryIs>
</Polygon>
<Polygon>
<outerBoundaryIs>
<LinearRing>
<coordinates>
-107.15000059,24.80833286
-107.14166726,24.80833286
-107.14166726,24.79999953
-107.15000059,24.79999953
-107.15833393,24.79999953
-107.15833393,24.80833286
-107.15833393,24.81666619
-107.15000059,24.81666619
-107.15000059,24.80833286
</coordinates>
</LinearRing>
</outerBoundaryIs>
</Polygon>
<Polygon>
<outerBoundaryIs>
<LinearRing>
<coordinates>
-107.0500006,24.77499953
-107.04166726,24.77499953
-107.04166726,24.7666662
-107.0500006,24.7666662
-107.0500006,24.77499953
</coordinates>
</LinearRing>
</outerBoundaryIs>
</Polygon>
<Polygon>
<outerBoundaryIs>
<LinearRing>
<coordinates>
-107.05833393,24.78333286
-107.0500006,24.78333286
-107.0500006,24.77499953
-107.05833393,24.77499953
-107.05833393,24.78333286
</coordinates>
</LinearRing>
</outerBoundaryIs>
</Polygon>
<Polygon>
<outerBoundaryIs>
<LinearRing>
<coordinates>
-107.0750006,24.7916662
-107.0750006,24.78333286
-107.08333393,24.78333286
-107.09166726,24.78333286
-107.09166726,24.7916662
-107.08333393,24.7916662
-107.08333393,24.79999953
-107.0750006,24.79999953
-107.0750006,24.7916662
</coordinates>
</LinearRing>
</outerBoundaryIs>
</Polygon>
<Polygon>
<outerBoundaryIs>
<LinearRing>
<coordinates>
-107.05833393,24.87499953
-107.0500006,24.87499953
-107.0500006,24.86666619
-107.05833393,24.86666619
-107.05833393,24.87499953
</coordinates>
</LinearRing>
</outerBoundaryIs>
</Polygon>
<Polygon>
<outerBoundaryIs>
<LinearRing>
<coordinates>
-107.35833392,24.98333285
-107.35000059,24.98333285
-107.34166725,24.98333285
-107.34166725,24.97499952
-107.35000059,24.97499952
-107.35833392,24.97499952
-107.36666725,24.97499952
-107.36666725,24.98333285
-107.35833392,24.98333285
</coordinates>
</LinearRing>
</outerBoundaryIs>
</Polygon>
<Polygon>
<outerBoundaryIs>
<LinearRing>
<coordinates>
-107.42500058,24.98333285
-107.42500058,24.97499952
-107.43333392,24.97499952
-107.44166725,24.97499952
-107.44166725,24.98333285
-107.43333392,24.98333285
-107.43333392,24.99166619
-107.42500058,24.99166619
-107.41666725,24.99166619
-107.40833392,24.99166619
-107.40833392,24.98333285
-107.41666725,24.98333285
-107.42500058,24.98333285
</coordinates>
</LinearRing>
</outerBoundaryIs>
</Polygon>
<Polygon>
<outerBoundaryIs>
<LinearRing>
<coordinates>
-107.39166725,24.99166619
-107.38333392,24.99166619
-107.38333392,24.98333285
-107.39166725,24.98333285
-107.40000058,24.98333285
-107.40000058,24.99166619
-107.40000058,24.99999952
-107.39166725,24.99999952
-107.39166725,24.99166619
</coordinates>
</LinearRing>
</outerBoundaryIs>
</Polygon>
<Polygon>
<outerBoundaryIs>
<LinearRing>
<coordinates>
-107.20833392,25.06666618
-107.20000059,25.06666618
-107.20000059,25.05833285
-107.20833392,25.05833285
-107.20833392,25.06666618
</coordinates>
</LinearRing>
</outerBoundaryIs>
</Polygon>
<Polygon>
<outerBoundaryIs>
<LinearRing>
<coordinates>
-107.23333392,25.12499952
-107.22500059,25.12499952
-107.22500059,25.11666618
-107.23333392,25.11666618
-107.23333392,25.12499952
</coordinates>
</LinearRing>
</outerBoundaryIs>
</Polygon>
<Polygon>
<outerBoundaryIs>
<LinearRing>
<coordinates>
-107.29166725,25.19166618
-107.28333392,25.19166618
-107.28333392,25.18333285
-107.29166725,25.18333285
-107.29166725,25.19166618
</coordinates>
</LinearRing>
</outerBoundaryIs>
</Polygon>
<Polygon>
<outerBoundaryIs>
<LinearRing>
<coordinates>
-107.35833392,25.02499952
-107.35000059,25.02499952
-107.35000059,25.01666619
-107.35833392,25.01666619
-107.35833392,25.02499952
</coordinates>
</LinearRing>
</outerBoundaryIs>
</Polygon>
<Polygon>
<outerBoundaryIs>
<LinearRing>
<coordinates>
-107.52500058,25.01666619
-107.52500058,25.00833285
-107.53333391,25.00833285
-107.53333391,25.01666619
-107.53333391,25.02499952
-107.52500058,25.02499952
-107.52500058,25.01666619
</coordinates>
</LinearRing>
</outerBoundaryIs>
</Polygon>
<Polygon>
<outerBoundaryIs>
<LinearRing>
<coordinates>
-107.54166724,25.03333285
-107.53333391,25.03333285
-107.53333391,25.02499952
-107.54166724,25.02499952
-107.54166724,25.03333285
</coordinates>
</LinearRing>
</outerBoundaryIs>
</Polygon>
<Polygon>
<outerBoundaryIs>
<LinearRing>
<coordinates>
-107.42500058,25.04166619
-107.41666725,25.04166619
-107.41666725,25.03333285
-107.42500058,25.03333285
-107.42500058,25.04166619
</coordinates>
</LinearRing>
</outerBoundaryIs>
</Polygon>
<Polygon>
<outerBoundaryIs>
<LinearRing>
<coordinates>
-107.45833391,25.04166619
-107.45000058,25.04166619
-107.45000058,25.03333285
-107.45833391,25.03333285
-107.45833391,25.04166619
</coordinates>
</LinearRing>
</outerBoundaryIs>
</Polygon>
<Polygon>
<outerBoundaryIs>
<LinearRing>
<coordinates>
-107.71666724,25.26666618
-107.71666724,25.25833284
-107.72500057,25.25833284
-107.72500057,25.26666618
-107.72500057,25.27499951
-107.72500057,25.28333284
-107.71666724,25.28333284
-107.71666724,25.27499951
-107.71666724,25.26666618
</coordinates>
</LinearRing>
</outerBoundaryIs>
</Polygon>
<Polygon>
<outerBoundaryIs>
<LinearRing>
<coordinates>
-107.81666723,25.35833284
-107.8083339,25.35833284
-107.8083339,25.34999951
-107.81666723,25.34999951
-107.81666723,25.35833284
</coordinates>
</LinearRing>
</outerBoundaryIs>
</Polygon>
<Polygon>
<outerBoundaryIs>
<LinearRing>
<coordinates>
-107.81666723,25.37499951
-107.8083339,25.37499951
-107.8083339,25.36666617
-107.81666723,25.36666617
-107.81666723,25.37499951
</coordinates>
</LinearRing>
</outerBoundaryIs>
</Polygon>
<Polygon>
<outerBoundaryIs>
<LinearRing>
<coordinates>
-107.41666725,25.43333284
-107.40833392,25.43333284
-107.40000058,25.43333284
-107.40000058,25.4249995
-107.40833392,25.4249995
-107.41666725,25.4249995
-107.41666725,25.43333284
</coordinates>
</LinearRing>
</outerBoundaryIs>
</Polygon>
<Polygon>
<outerBoundaryIs>
<LinearRing>
<coordinates>
-107.8583339,25.48333283
-107.85000057,25.48333283
-107.85000057,25.4749995
-107.8583339,25.4749995
-107.8583339,25.48333283
</coordinates>
</LinearRing>
</outerBoundaryIs>
</Polygon>
<Polygon>
<outerBoundaryIs>
<LinearRing>
<coordinates>
-107.49166725,25.45833284
-107.48333391,25.45833284
-107.48333391,25.4499995
-107.49166725,25.4499995
-107.50000058,25.4499995
-107.50000058,25.45833284
-107.50000058,25.46666617
-107.49166725,25.46666617
-107.49166725,25.45833284
</coordinates>
</LinearRing>
</outerBoundaryIs>
</Polygon>
<Polygon>
<outerBoundaryIs>
<LinearRing>
<coordinates>
-107.85000057,25.46666617
-107.84166723,25.46666617
-107.84166723,25.45833284
-107.85000057,25.45833284
-107.85000057,25.46666617
</coordinates>
</LinearRing>
</outerBoundaryIs>
</Polygon>
<Polygon>
<outerBoundaryIs>
<LinearRing>
<coordinates>
-107.71666724,25.55833283
-107.7083339,25.55833283
-107.7083339,25.5499995
-107.71666724,25.5499995
-107.71666724,25.55833283
</coordinates>
</LinearRing>
</outerBoundaryIs>
</Polygon>
<Polygon>
<outerBoundaryIs>
<LinearRing>
<coordinates>
-107.92500056,25.59166616
-107.91666723,25.59166616
-107.91666723,25.58333283
-107.92500056,25.58333283
-107.92500056,25.59166616
</coordinates>
</LinearRing>
</outerBoundaryIs>
</Polygon>
<Polygon>
<outerBoundaryIs>
<LinearRing>
<coordinates>
-107.82500057,25.6249995
-107.81666723,25.6249995
-107.81666723,25.61666616
-107.82500057,25.61666616
-107.82500057,25.6249995
</coordinates>
</LinearRing>
</outerBoundaryIs>
</Polygon>
<Polygon>
<outerBoundaryIs>
<LinearRing>
<coordinates>
-107.7083339,25.6249995
-107.7083339,25.61666616
-107.71666724,25.61666616
-107.71666724,25.6249995
-107.72500057,25.6249995
-107.72500057,25.63333283
-107.71666724,25.63333283
-107.7083339,25.63333283
-107.7083339,25.6249995
</coordinates>
</LinearRing>
</outerBoundaryIs>
</Polygon>
<Polygon>
<outerBoundaryIs>
<LinearRing>
<coordinates>
-107.80000057,25.60833283
-107.80000057,25.5999995
-107.8083339,25.5999995
-107.8083339,25.60833283
-107.8083339,25.61666616
-107.80000057,25.61666616
-107.80000057,25.60833283
</coordinates>
</LinearRing>
</outerBoundaryIs>
</Polygon>
<Polygon>
<outerBoundaryIs>
<LinearRing>
<coordinates>
-107.72500057,25.5999995
-107.71666724,25.5999995
-107.71666724,25.59166616
-107.72500057,25.59166616
-107.72500057,25.5999995
</coordinates>
</LinearRing>
</outerBoundaryIs>
</Polygon>
<Polygon>
<outerBoundaryIs>
<LinearRing>
<coordinates>
-107.54166724,25.5999995
-107.53333391,25.5999995
-107.53333391,25.59166616
-107.54166724,25.59166616
-107.54166724,25.5999995
</coordinates>
</LinearRing>
</outerBoundaryIs>
</Polygon>
<Polygon>
<outerBoundaryIs>
<LinearRing>
<coordinates>
-107.52500058,25.60833283
-107.52500058,25.5999995
-107.53333391,25.5999995
-107.53333391,25.60833283
-107.53333391,25.61666616
-107.53333391,25.6249995
-107.52500058,25.6249995
-107.52500058,25.61666616
-107.52500058,25.60833283
</coordinates>
</LinearRing>
</outerBoundaryIs>
</Polygon>
<Polygon>
<outerBoundaryIs>
<LinearRing>
<coordinates>
-107.56666724,25.56666616
-107.55833391,25.56666616
-107.55833391,25.55833283
-107.56666724,25.55833283
-107.56666724,25.56666616
</coordinates>
</LinearRing>
</outerBoundaryIs>
</Polygon>
<Polygon>
<outerBoundaryIs>
<LinearRing>
<coordinates>
-107.7333339,25.56666616
-107.72500057,25.56666616
-107.72500057,25.55833283
-107.7333339,25.55833283
-107.7333339,25.56666616
</coordinates>
</LinearRing>
</outerBoundaryIs>
</Polygon>
<Polygon>
<outerBoundaryIs>
<LinearRing>
<coordinates>
-107.48333391,25.58333283
-107.48333391,25.5749995
-107.49166725,25.5749995
-107.49166725,25.58333283
-107.49166725,25.59166616
-107.48333391,25.59166616
-107.48333391,25.58333283
</coordinates>
</LinearRing>
</outerBoundaryIs>
</Polygon>
<Polygon>
<outerBoundaryIs>
<LinearRing>
<coordinates>
-107.54166724,25.5749995
-107.53333391,25.5749995
-107.53333391,25.56666616
-107.54166724,25.56666616
-107.55000058,25.56666616
-107.55833391,25.56666616
-107.55833391,25.5749995
-107.55000058,25.5749995
-107.55000058,25.58333283
-107.54166724,25.58333283
-107.54166724,25.5749995
</coordinates>
</LinearRing>
</outerBoundaryIs>
</Polygon>
<Polygon>
<outerBoundaryIs>
<LinearRing>
<coordinates>
-107.66666724,25.58333283
-107.65833391,25.58333283
-107.65833391,25.5749995
-107.66666724,25.5749995
-107.66666724,25.58333283
</coordinates>
</LinearRing>
</outerBoundaryIs>
</Polygon>
<Polygon>
<outerBoundaryIs>
<LinearRing>
<coordinates>
-107.48333391,25.51666617
-107.47500058,25.51666617
-107.47500058,25.5249995
-107.46666725,25.5249995
-107.45833391,25.5249995
-107.45833391,25.51666617
-107.46666725,25.51666617
-107.46666725,25.50833283
-107.47500058,25.50833283
-107.48333391,25.50833283
-107.48333391,25.51666617
</coordinates>
</LinearRing>
</outerBoundaryIs>
</Polygon>
<Polygon>
<outerBoundaryIs>
<LinearRing>
<coordinates>
-107.82500057,25.3999995
-107.81666723,25.3999995
-107.81666723,25.39166617
-107.82500057,25.39166617
-107.82500057,25.3999995
</coordinates>
</LinearRing>
</outerBoundaryIs>
</Polygon>
<Polygon>
<outerBoundaryIs>
<LinearRing>
<coordinates>
-107.38333392,25.41666617
-107.38333392,25.40833284
-107.39166725,25.40833284
-107.39166725,25.41666617
-107.40000058,25.41666617
-107.40000058,25.4249995
-107.39166725,25.4249995
-107.38333392,25.4249995
-107.38333392,25.41666617
</coordinates>
</LinearRing>
</outerBoundaryIs>
</Polygon>
<Polygon>
<outerBoundaryIs>
<LinearRing>
<coordinates>
-107.32500059,25.24999951
-107.31666725,25.24999951
-107.31666725,25.24166618
-107.32500059,25.24166618
-107.32500059,25.24999951
</coordinates>
</LinearRing>
</outerBoundaryIs>
</Polygon>
<Polygon>
<outerBoundaryIs>
<LinearRing>
<coordinates>
-107.67500057,25.77499949
-107.66666724,25.77499949
-107.66666724,25.76666616
-107.67500057,25.76666616
-107.68333391,25.76666616
-107.68333391,25.77499949
-107.67500057,25.77499949
</coordinates>
</LinearRing>
</outerBoundaryIs>
</Polygon>
<Polygon>
<outerBoundaryIs>
<LinearRing>
<coordinates>
-108.02500056,25.74166616
-108.01666723,25.74166616
-108.01666723,25.73333282
-108.02500056,25.73333282
-108.02500056,25.74166616
</coordinates>
</LinearRing>
</outerBoundaryIs>
</Polygon>
<Polygon>
<outerBoundaryIs>
<LinearRing>
<coordinates>
-107.7333339,25.74999949
-107.72500057,25.74999949
-107.72500057,25.74166616
-107.7333339,25.74166616
-107.7333339,25.74999949
</coordinates>
</LinearRing>
</outerBoundaryIs>
</Polygon>
<Polygon>
<outerBoundaryIs>
<LinearRing>
<coordinates>
-107.70000057,25.70833283
-107.69166724,25.70833283
-107.69166724,25.69999949
-107.70000057,25.69999949
-107.7083339,25.69999949
-107.7083339,25.70833283
-107.70000057,25.70833283
</coordinates>
</LinearRing>
</outerBoundaryIs>
</Polygon>
<Polygon>
<outerBoundaryIs>
<LinearRing>
<coordinates>
-107.57500058,25.71666616
-107.57500058,25.70833283
-107.58333391,25.70833283
-107.58333391,25.71666616
-107.59166724,25.71666616
-107.59166724,25.72499949
-107.59166724,25.73333282
-107.58333391,25.73333282
-107.58333391,25.72499949
-107.57500058,25.72499949
-107.57500058,25.71666616
</coordinates>
</LinearRing>
</outerBoundaryIs>
</Polygon>
<Polygon>
<outerBoundaryIs>
<LinearRing>
<coordinates>
-107.65833391,25.71666616
-107.65833391,25.70833283
-107.66666724,25.70833283
-107.67500057,25.70833283
-107.67500057,25.71666616
-107.67500057,25.72499949
-107.68333391,25.72499949
-107.69166724,25.72499949
-107.69166724,25.71666616
-107.70000057,25.71666616
-107.70000057,25.72499949
-107.70000057,25.73333282
-107.70000057,25.74166616
-107.69166724,25.74166616
-107.69166724,25.73333282
-107.68333391,25.73333282
-107.67500057,25.73333282
-107.66666724,25.73333282
-107.66666724,25.72499949
-107.65833391,25.72499949
-107.65833391,25.71666616
</coordinates>
</LinearRing>
</outerBoundaryIs>
</Polygon>
<Polygon>
<outerBoundaryIs>
<LinearRing>
<coordinates>
-107.7833339,25.81666615
-107.7833339,25.80833282
-107.79166723,25.80833282
-107.80000057,25.80833282
-107.8083339,25.80833282
-107.81666723,25.80833282
-107.82500057,25.80833282
-107.8333339,25.80833282
-107.84166723,25.80833282
-107.84166723,25.81666615
-107.84166723,25.82499949
-107.84166723,25.83333282
-107.8333339,25.83333282
-107.8333339,25.84166615
-107.82500057,25.84166615
-107.82500057,25.84999949
-107.81666723,25.84999949
-107.81666723,25.84166615
-107.8083339,25.84166615
-107.8083339,25.83333282
-107.80000057,25.83333282
-107.80000057,25.84166615
-107.79166723,25.84166615
-107.79166723,25.84999949
-107.7833339,25.84999949
-107.7833339,25.84166615
-107.7833339,25.83333282
-107.77500057,25.83333282
-107.77500057,25.84166615
-107.76666724,25.84166615
-107.76666724,25.84999949
-107.7583339,25.84999949
-107.75000057,25.84999949
-107.75000057,25.85833282
-107.74166724,25.85833282
-107.74166724,25.84999949
-107.7333339,25.84999949
-107.7333339,25.84166615
-107.74166724,25.84166615
-107.75000057,25.84166615
-107.75000057,25.83333282
-107.75000057,25.82499949
-107.7583339,25.82499949
-107.76666724,25.82499949
-107.77500057,25.82499949
-107.77500057,25.81666615
-107.7833339,25.81666615
</coordinates>
</LinearRing>
</outerBoundaryIs>
<innerBoundaryIs>
<LinearRing>
<coordinates>
-107.79166723,25.81666615
-107.7833339,25.81666615
-107.7833339,25.82499949
-107.79166723,25.82499949
-107.79166723,25.81666615
</coordinates>
</LinearRing>
</innerBoundaryIs>
</Polygon>
<Polygon>
<outerBoundaryIs>
<LinearRing>
<coordinates>
-107.7833339,25.90833282
-107.7833339,25.89999948
-107.79166723,25.89999948
-107.79166723,25.90833282
-107.79166723,25.91666615
-107.7833339,25.91666615
-107.7833339,25.90833282
</coordinates>
</LinearRing>
</outerBoundaryIs>
</Polygon>
<Polygon>
<outerBoundaryIs>
<LinearRing>
<coordinates>
-108.21666722,25.94166615
-108.20833388,25.94166615
-108.20833388,25.93333282
-108.21666722,25.93333282
-108.22500055,25.93333282
-108.22500055,25.94166615
-108.21666722,25.94166615
</coordinates>
</LinearRing>
</outerBoundaryIs>
</Polygon>
<Polygon>
<outerBoundaryIs>
<LinearRing>
<coordinates>
-108.25833388,25.93333282
-108.26666722,25.93333282
-108.26666722,25.94166615
-108.26666722,25.94999948
-108.25833388,25.94999948
-108.25833388,25.95833282
-108.25000055,25.95833282
-108.25000055,25.94999948
-108.25000055,25.94166615
-108.24166722,25.94166615
-108.24166722,25.93333282
-108.25000055,25.93333282
-108.25833388,25.93333282
</coordinates>
</LinearRing>
</outerBoundaryIs>
</Polygon>
<Polygon>
<outerBoundaryIs>
<LinearRing>
<coordinates>
-108.15000055,25.94999948
-108.14166722,25.94999948
-108.14166722,25.94166615
-108.15000055,25.94166615
-108.15000055,25.94999948
</coordinates>
</LinearRing>
</outerBoundaryIs>
</Polygon>
<Polygon>
<outerBoundaryIs>
<LinearRing>
<coordinates>
-108.20833388,25.94999948
-108.20000055,25.94999948
-108.20000055,25.94166615
-108.20833388,25.94166615
-108.20833388,25.94999948
</coordinates>
</LinearRing>
</outerBoundaryIs>
</Polygon>
<Polygon>
<outerBoundaryIs>
<LinearRing>
<coordinates>
-108.21666722,25.95833282
-108.20833388,25.95833282
-108.20833388,25.94999948
-108.21666722,25.94999948
-108.21666722,25.95833282
</coordinates>
</LinearRing>
</outerBoundaryIs>
</Polygon>
<Polygon>
<outerBoundaryIs>
<LinearRing>
<coordinates>
-108.20000055,25.95833282
-108.19166722,25.95833282
-108.19166722,25.94999948
-108.20000055,25.94999948
-108.20000055,25.95833282
</coordinates>
</LinearRing>
</outerBoundaryIs>
</Polygon>
<Polygon>
<outerBoundaryIs>
<LinearRing>
<coordinates>
-107.8083339,25.85833282
-107.8083339,25.84999949
-107.81666723,25.84999949
-107.81666723,25.85833282
-107.82500057,25.85833282
-107.8333339,25.85833282
-107.8333339,25.86666615
-107.82500057,25.86666615
-107.81666723,25.86666615
-107.81666723,25.87499949
-107.82500057,25.87499949
-107.8333339,25.87499949
-107.8333339,25.88333282
-107.8333339,25.89166615
-107.8333339,25.89999948
-107.82500057,25.89999948
-107.82500057,25.90833282
-107.81666723,25.90833282
-107.81666723,25.91666615
-107.81666723,25.92499948
-107.8083339,25.92499948
-107.8083339,25.91666615
-107.80000057,25.91666615
-107.80000057,25.90833282
-107.8083339,25.90833282
-107.8083339,25.89999948
-107.80000057,25.89999948
-107.79166723,25.89999948
-107.79166723,25.89166615
-107.7833339,25.89166615
-107.7833339,25.89999948
-107.77500057,25.89999948
-107.77500057,25.89166615
-107.77500057,25.88333282
-107.76666724,25.88333282
-107.7583339,25.88333282
-107.75000057,25.88333282
-107.74166724,25.88333282
-107.7333339,25.88333282
-107.7333339,25.87499949
-107.74166724,25.87499949
-107.75000057,25.87499949
-107.7583339,25.87499949
-107.76666724,25.87499949
-107.76666724,25.86666615
-107.76666724,25.85833282
-107.77500057,25.85833282
-107.77500057,25.86666615
-107.7833339,25.86666615
-107.79166723,25.86666615
-107.80000057,25.86666615
-107.8083339,25.86666615
-107.8083339,25.85833282
</coordinates>
</LinearRing>
</outerBoundaryIs>
</Polygon>
<Polygon>
<outerBoundaryIs>
<LinearRing>
<coordinates>
-107.68333391,25.74999949
-107.67500057,25.74999949
-107.67500057,25.74166616
-107.68333391,25.74166616
-107.69166724,25.74166616
-107.69166724,25.74999949
-107.69166724,25.75833282
-107.70000057,25.75833282
-107.7083339,25.75833282
-107.71666724,25.75833282
-107.72500057,25.75833282
-107.7333339,25.75833282
-107.7333339,25.76666616
-107.72500057,25.76666616
-107.72500057,25.77499949
-107.71666724,25.77499949
-107.71666724,25.76666616
-107.7083339,25.76666616
-107.70000057,25.76666616
-107.70000057,25.77499949
-107.69166724,25.77499949
-107.69166724,25.76666616
-107.68333391,25.76666616
-107.68333391,25.75833282
-107.68333391,25.74999949
</coordinates>
</LinearRing>
</outerBoundaryIs>
</Polygon>
<Polygon>
<outerBoundaryIs>
<LinearRing>
<coordinates>
-108.18333389,26.02499948
-108.17500055,26.02499948
-108.17500055,26.01666615
-108.18333389,26.01666615
-108.18333389,26.02499948
</coordinates>
</LinearRing>
</outerBoundaryIs>
</Polygon>
<Polygon>
<outerBoundaryIs>
<LinearRing>
<coordinates>
-108.32500055,25.98333281
-108.32500055,25.97499948
-108.33333388,25.97499948
-108.34166721,25.97499948
-108.34166721,25.98333281
-108.35000055,25.98333281
-108.35833388,25.98333281
-108.36666721,25.98333281
-108.36666721,25.99166615
-108.37500054,25.99166615
-108.38333388,25.99166615
-108.39166721,25.99166615
-108.39166721,25.99999948
-108.40000054,25.99999948
-108.40000054,26.00833281
-108.40000054,26.01666615
-108.39166721,26.01666615
-108.39166721,26.02499948
-108.38333388,26.02499948
-108.38333388,26.03333281
-108.37500054,26.03333281
-108.37500054,26.02499948
-108.37500054,26.01666615
-108.38333388,26.01666615
-108.38333388,26.00833281
-108.37500054,26.00833281
-108.36666721,26.00833281
-108.35833388,26.00833281
-108.35000055,26.00833281
-108.34166721,26.00833281
-108.34166721,26.01666615
-108.34166721,26.02499948
-108.33333388,26.02499948
-108.33333388,26.03333281
-108.32500055,26.03333281
-108.32500055,26.02499948
-108.31666721,26.02499948
-108.31666721,26.01666615
-108.32500055,26.01666615
-108.32500055,26.00833281
-108.31666721,26.00833281
-108.31666721,25.99999948
-108.32500055,25.99999948
-108.32500055,25.99166615
-108.32500055,25.98333281
</coordinates>
</LinearRing>
</outerBoundaryIs>
</Polygon>
<Polygon>
<outerBoundaryIs>
<LinearRing>
<coordinates>
-108.21666722,25.99166615
-108.21666722,25.98333281
-108.22500055,25.98333281
-108.22500055,25.99166615
-108.22500055,25.99999948
-108.21666722,25.99999948
-108.21666722,26.00833281
-108.20833388,26.00833281
-108.20833388,25.99999948
-108.20833388,25.99166615
-108.21666722,25.99166615
</coordinates>
</LinearRing>
</outerBoundaryIs>
</Polygon>
<Polygon>
<outerBoundaryIs>
<LinearRing>
<coordinates>
-108.18333389,26.00833281
-108.18333389,25.99999948
-108.19166722,25.99999948
-108.19166722,26.00833281
-108.19166722,26.01666615
-108.18333389,26.01666615
-108.18333389,26.00833281
</coordinates>
</LinearRing>
</outerBoundaryIs>
</Polygon>
<Polygon>
<outerBoundaryIs>
<LinearRing>
<coordinates>
-108.38333388,26.06666614
-108.38333388,26.05833281
-108.39166721,26.05833281
-108.39166721,26.06666614
-108.39166721,26.07499948
-108.38333388,26.07499948
-108.38333388,26.06666614
</coordinates>
</LinearRing>
</outerBoundaryIs>
</Polygon>
<Polygon>
<outerBoundaryIs>
<LinearRing>
<coordinates>
-108.32500055,26.04166615
-108.31666721,26.04166615
-108.31666721,26.03333281
-108.32500055,26.03333281
-108.32500055,26.04166615
</coordinates>
</LinearRing>
</outerBoundaryIs>
</Polygon>
<Polygon>
<outerBoundaryIs>
<LinearRing>
<coordinates>
-108.39166721,26.04166615
-108.38333388,26.04166615
-108.38333388,26.03333281
-108.39166721,26.03333281
-108.40000054,26.03333281
-108.40000054,26.04166615
-108.39166721,26.04166615
</coordinates>
</LinearRing>
</outerBoundaryIs>
</Polygon>
<Polygon>
<outerBoundaryIs>
<LinearRing>
<coordinates>
-108.15833389,26.04166615
-108.15000055,26.04166615
-108.15000055,26.03333281
-108.15833389,26.03333281
-108.15833389,26.04166615
</coordinates>
</LinearRing>
</outerBoundaryIs>
</Polygon>
<Polygon>
<outerBoundaryIs>
<LinearRing>
<coordinates>
-108.28333388,25.96666615
-108.27500055,25.96666615
-108.27500055,25.95833282
-108.28333388,25.95833282
-108.28333388,25.96666615
</coordinates>
</LinearRing>
</outerBoundaryIs>
</Polygon>
<Polygon>
<outerBoundaryIs>
<LinearRing>
<coordinates>
-108.22500055,25.94999948
-108.22500055,25.94166615
-108.23333388,25.94166615
-108.24166722,25.94166615
-108.24166722,25.94999948
-108.23333388,25.94999948
-108.23333388,25.95833282
-108.24166722,25.95833282
-108.24166722,25.96666615
-108.23333388,25.96666615
-108.23333388,25.97499948
-108.23333388,25.98333281
-108.22500055,25.98333281
-108.22500055,25.97499948
-108.21666722,25.97499948
-108.21666722,25.96666615
-108.21666722,25.95833282
-108.22500055,25.95833282
-108.22500055,25.94999948
</coordinates>
</LinearRing>
</outerBoundaryIs>
</Polygon>
<Polygon>
<outerBoundaryIs>
<LinearRing>
<coordinates>
-108.50833387,26.2333328
-108.50833387,26.22499947
-108.51666721,26.22499947
-108.51666721,26.2333328
-108.51666721,26.24166614
-108.50833387,26.24166614
-108.50833387,26.2333328
</coordinates>
</LinearRing>
</outerBoundaryIs>
</Polygon>
<Polygon>
<outerBoundaryIs>
<LinearRing>
<coordinates>
-108.50833387,26.29999947
-108.50000054,26.29999947
-108.50000054,26.29166614
-108.50833387,26.29166614
-108.50833387,26.29999947
</coordinates>
</LinearRing>
</outerBoundaryIs>
</Polygon>
<Polygon>
<outerBoundaryIs>
<LinearRing>
<coordinates>
-108.53333387,26.34999947
-108.53333387,26.34166613
-108.5416672,26.34166613
-108.55000054,26.34166613
-108.55833387,26.34166613
-108.55833387,26.34999947
-108.55833387,26.3583328
-108.55833387,26.36666613
-108.55000054,26.36666613
-108.55000054,26.37499947
-108.5416672,26.37499947
-108.5416672,26.3833328
-108.53333387,26.3833328
-108.53333387,26.37499947
-108.52500054,26.37499947
-108.52500054,26.36666613
-108.53333387,26.36666613
-108.53333387,26.3583328
-108.52500054,26.3583328
-108.52500054,26.34999947
-108.53333387,26.34999947
</coordinates>
</LinearRing>
</outerBoundaryIs>
<innerBoundaryIs>
<LinearRing>
<coordinates>
-108.55000054,26.36666613
-108.55000054,26.3583328
-108.5416672,26.3583328
-108.5416672,26.36666613
-108.55000054,26.36666613
</coordinates>
</LinearRing>
</innerBoundaryIs>
</Polygon>
<Polygon>
<outerBoundaryIs>
<LinearRing>
<coordinates>
-108.52500054,26.3833328
-108.51666721,26.3833328
-108.51666721,26.37499947
-108.52500054,26.37499947
-108.52500054,26.3833328
</coordinates>
</LinearRing>
</outerBoundaryIs>
</Polygon>
<Polygon>
<outerBoundaryIs>
<LinearRing>
<coordinates>
-108.53333387,26.39166613
-108.52500054,26.39166613
-108.52500054,26.3833328
-108.53333387,26.3833328
-108.53333387,26.39166613
</coordinates>
</LinearRing>
</outerBoundaryIs>
</Polygon>
<Polygon>
<outerBoundaryIs>
<LinearRing>
<coordinates>
-108.87500052,26.52499946
-108.86666719,26.52499946
-108.86666719,26.51666613
-108.87500052,26.51666613
-108.88333386,26.51666613
-108.88333386,26.52499946
-108.87500052,26.52499946
</coordinates>
</LinearRing>
</outerBoundaryIs>
</Polygon>
<Polygon>
<outerBoundaryIs>
<LinearRing>
<coordinates>
-108.35000055,26.49999946
-108.35000055,26.49166613
-108.35833388,26.49166613
-108.35833388,26.49999946
-108.36666721,26.49999946
-108.36666721,26.50833279
-108.35833388,26.50833279
-108.35833388,26.51666613
-108.35000055,26.51666613
-108.35000055,26.50833279
-108.34166721,26.50833279
-108.34166721,26.49999946
-108.35000055,26.49999946
</coordinates>
</LinearRing>
</outerBoundaryIs>
</Polygon>
<Polygon>
<outerBoundaryIs>
<LinearRing>
<coordinates>
-108.47500054,26.56666612
-108.46666721,26.56666612
-108.46666721,26.55833279
-108.47500054,26.55833279
-108.47500054,26.56666612
</coordinates>
</LinearRing>
</outerBoundaryIs>
</Polygon>
<Polygon>
<outerBoundaryIs>
<LinearRing>
<coordinates>
-108.94166719,26.63333279
-108.93333386,26.63333279
-108.93333386,26.62499946
-108.94166719,26.62499946
-108.94166719,26.63333279
</coordinates>
</LinearRing>
</outerBoundaryIs>
</Polygon>
<Polygon>
<outerBoundaryIs>
<LinearRing>
<coordinates>
-108.95000052,26.64166612
-108.94166719,26.64166612
-108.94166719,26.63333279
-108.95000052,26.63333279
-108.95000052,26.64166612
</coordinates>
</LinearRing>
</outerBoundaryIs>
</Polygon>
<Polygon>
<outerBoundaryIs>
<LinearRing>
<coordinates>
-108.49166721,26.64166612
-108.48333387,26.64166612
-108.48333387,26.63333279
-108.49166721,26.63333279
-108.49166721,26.64166612
</coordinates>
</LinearRing>
</outerBoundaryIs>
</Polygon>
<Polygon>
<outerBoundaryIs>
<LinearRing>
<coordinates>
-108.95000052,26.64999945
-108.95000052,26.64166612
-108.95833385,26.64166612
-108.95833385,26.64999945
-108.95833385,26.65833279
-108.95000052,26.65833279
-108.95000052,26.64999945
</coordinates>
</LinearRing>
</outerBoundaryIs>
</Polygon>
<Polygon>
<outerBoundaryIs>
<LinearRing>
<coordinates>
-108.27500055,26.65833279
-108.26666722,26.65833279
-108.26666722,26.64999945
-108.27500055,26.64999945
-108.27500055,26.65833279
</coordinates>
</LinearRing>
</outerBoundaryIs>
</Polygon>
<Polygon>
<outerBoundaryIs>
<LinearRing>
<coordinates>
-108.57500054,26.66666612
-108.5666672,26.66666612
-108.5666672,26.65833279
-108.57500054,26.65833279
-108.57500054,26.66666612
</coordinates>
</LinearRing>
</outerBoundaryIs>
</Polygon>
<Polygon>
<outerBoundaryIs>
<LinearRing>
<coordinates>
-108.93333386,26.66666612
-108.92500052,26.66666612
-108.92500052,26.65833279
-108.93333386,26.65833279
-108.93333386,26.66666612
</coordinates>
</LinearRing>
</outerBoundaryIs>
</Polygon>
<Polygon>
<outerBoundaryIs>
<LinearRing>
<coordinates>
-108.20833388,26.61666612
-108.20000055,26.61666612
-108.20000055,26.60833279
-108.20833388,26.60833279
-108.20833388,26.61666612
</coordinates>
</LinearRing>
</outerBoundaryIs>
</Polygon>
<Polygon>
<outerBoundaryIs>
<LinearRing>
<coordinates>
-108.21666722,26.60833279
-108.21666722,26.59999946
-108.22500055,26.59999946
-108.22500055,26.60833279
-108.23333388,26.60833279
-108.24166722,26.60833279
-108.24166722,26.61666612
-108.23333388,26.61666612
-108.22500055,26.61666612
-108.21666722,26.61666612
-108.21666722,26.60833279
</coordinates>
</LinearRing>
</outerBoundaryIs>
</Polygon>
<Polygon>
<outerBoundaryIs>
<LinearRing>
<coordinates>
-108.47500054,26.62499946
-108.47500054,26.61666612
-108.48333387,26.61666612
-108.48333387,26.62499946
-108.48333387,26.63333279
-108.47500054,26.63333279
-108.47500054,26.62499946
</coordinates>
</LinearRing>
</outerBoundaryIs>
</Polygon>
<Polygon>
<outerBoundaryIs>
<LinearRing>
<coordinates>
-108.51666721,26.46666613
-108.50833387,26.46666613
-108.50833387,26.4583328
-108.51666721,26.4583328
-108.51666721,26.46666613
</coordinates>
</LinearRing>
</outerBoundaryIs>
</Polygon>
<Polygon>
<outerBoundaryIs>
<LinearRing>
<coordinates>
-108.50833387,26.47499946
-108.50000054,26.47499946
-108.50000054,26.46666613
-108.50833387,26.46666613
-108.50833387,26.47499946
</coordinates>
</LinearRing>
</outerBoundaryIs>
</Polygon>
<Polygon>
<outerBoundaryIs>
<LinearRing>
<coordinates>
-108.60833387,26.73333278
-108.60000054,26.73333278
-108.60000054,26.72499945
-108.60833387,26.72499945
-108.60833387,26.73333278
</coordinates>
</LinearRing>
</outerBoundaryIs>
</Polygon>
<Polygon>
<outerBoundaryIs>
<LinearRing>
<coordinates>
-108.55833387,26.86666611
-108.55833387,26.85833278
-108.5666672,26.85833278
-108.5666672,26.86666611
-108.5666672,26.87499945
-108.55833387,26.87499945
-108.55833387,26.86666611
</coordinates>
</LinearRing>
</outerBoundaryIs>
</Polygon>
<Polygon>
<outerBoundaryIs>
<LinearRing>
<coordinates>
-109.11666718,26.85833278
-109.10833385,26.85833278
-109.10833385,26.84999945
-109.11666718,26.84999945
-109.11666718,26.85833278
</coordinates>
</LinearRing>
</outerBoundaryIs>
</Polygon>
<Polygon>
<outerBoundaryIs>
<LinearRing>
<coordinates>
-108.36666721,26.85833278
-108.35833388,26.85833278
-108.35833388,26.84999945
-108.36666721,26.84999945
-108.36666721,26.85833278
</coordinates>
</LinearRing>
</outerBoundaryIs>
</Polygon>
<Polygon>
<outerBoundaryIs>
<LinearRing>
<coordinates>
-108.60000054,26.86666611
-108.5916672,26.86666611
-108.5916672,26.85833278
-108.60000054,26.85833278
-108.60000054,26.86666611
</coordinates>
</LinearRing>
</outerBoundaryIs>
</Polygon>
<Polygon>
<outerBoundaryIs>
<LinearRing>
<coordinates>
-109.10000052,26.86666611
-109.10000052,26.85833278
-109.10833385,26.85833278
-109.10833385,26.86666611
-109.10833385,26.87499945
-109.10000052,26.87499945
-109.10000052,26.86666611
</coordinates>
</LinearRing>
</outerBoundaryIs>
</Polygon>
<Polygon>
<outerBoundaryIs>
<LinearRing>
<coordinates>
-108.5916672,26.87499945
-108.58333387,26.87499945
-108.58333387,26.86666611
-108.5916672,26.86666611
-108.5916672,26.87499945
</coordinates>
</LinearRing>
</outerBoundaryIs>
</Polygon>
<Polygon>
<outerBoundaryIs>
<LinearRing>
<coordinates>
-108.52500054,26.84166611
-108.51666721,26.84166611
-108.51666721,26.83333278
-108.52500054,26.83333278
-108.52500054,26.84166611
</coordinates>
</LinearRing>
</outerBoundaryIs>
</Polygon>
<Polygon>
<outerBoundaryIs>
<LinearRing>
<coordinates>
-108.7416672,26.83333278
-108.73333386,26.83333278
-108.73333386,26.82499945
-108.7416672,26.82499945
-108.7416672,26.83333278
</coordinates>
</LinearRing>
</outerBoundaryIs>
</Polygon>
<Polygon>
<outerBoundaryIs>
<LinearRing>
<coordinates>
-108.86666719,26.84999945
-108.85833386,26.84999945
-108.85833386,26.84166611
-108.86666719,26.84166611
-108.86666719,26.84999945
</coordinates>
</LinearRing>
</outerBoundaryIs>
</Polygon>
<Polygon>
<outerBoundaryIs>
<LinearRing>
<coordinates>
-108.6916672,26.84999945
-108.68333387,26.84999945
-108.68333387,26.84166611
-108.6916672,26.84166611
-108.6916672,26.84999945
</coordinates>
</LinearRing>
</outerBoundaryIs>
</Polygon>
<Polygon>
<outerBoundaryIs>
<LinearRing>
<coordinates>
-108.57500054,26.77499945
-108.5666672,26.77499945
-108.5666672,26.76666612
-108.57500054,26.76666612
-108.57500054,26.77499945
</coordinates>
</LinearRing>
</outerBoundaryIs>
</Polygon>
<Polygon>
<outerBoundaryIs>
<LinearRing>
<coordinates>
-108.87500052,26.91666611
-108.86666719,26.91666611
-108.86666719,26.90833278
-108.87500052,26.90833278
-108.87500052,26.91666611
</coordinates>
</LinearRing>
</outerBoundaryIs>
</Polygon>
<Polygon>
<outerBoundaryIs>
<LinearRing>
<coordinates>
-108.86666719,26.92499944
-108.85833386,26.92499944
-108.85833386,26.91666611
-108.86666719,26.91666611
-108.86666719,26.92499944
</coordinates>
</LinearRing>
</outerBoundaryIs>
</Polygon>
<Polygon>
<outerBoundaryIs>
<LinearRing>
<coordinates>
-108.93333386,26.97499944
-108.92500052,26.97499944
-108.92500052,26.96666611
-108.93333386,26.96666611
-108.93333386,26.97499944
</coordinates>
</LinearRing>
</outerBoundaryIs>
</Polygon>
<Polygon>
<outerBoundaryIs>
<LinearRing>
<coordinates>
-108.91666719,26.97499944
-108.90833386,26.97499944
-108.90833386,26.96666611
-108.91666719,26.96666611
-108.91666719,26.97499944
</coordinates>
</LinearRing>
</outerBoundaryIs>
</Polygon>
<Polygon>
<outerBoundaryIs>
<LinearRing>
<coordinates>
-108.78333386,26.97499944
-108.77500053,26.97499944
-108.77500053,26.96666611
-108.78333386,26.96666611
-108.78333386,26.97499944
</coordinates>
</LinearRing>
</outerBoundaryIs>
</Polygon>
<Polygon>
<outerBoundaryIs>
<LinearRing>
<coordinates>
-108.92500052,26.98333277
-108.91666719,26.98333277
-108.91666719,26.97499944
-108.92500052,26.97499944
-108.92500052,26.98333277
</coordinates>
</LinearRing>
</outerBoundaryIs>
</Polygon>
<Polygon>
<outerBoundaryIs>
<LinearRing>
<coordinates>
-108.58333387,26.93333278
-108.58333387,26.92499944
-108.5916672,26.92499944
-108.60000054,26.92499944
-108.60000054,26.93333278
-108.60833387,26.93333278
-108.60833387,26.94166611
-108.60000054,26.94166611
-108.5916672,26.94166611
-108.58333387,26.94166611
-108.58333387,26.93333278
</coordinates>
</LinearRing>
</outerBoundaryIs>
</Polygon>
<Polygon>
<outerBoundaryIs>
<LinearRing>
<coordinates>
-108.91666719,26.93333278
-108.90833386,26.93333278
-108.90833386,26.92499944
-108.91666719,26.92499944
-108.91666719,26.93333278
</coordinates>
</LinearRing>
</outerBoundaryIs>
</Polygon>
<Polygon>
<outerBoundaryIs>
<LinearRing>
<coordinates>
-108.68333387,26.94166611
-108.67500053,26.94166611
-108.67500053,26.93333278
-108.68333387,26.93333278
-108.68333387,26.94166611
</coordinates>
</LinearRing>
</outerBoundaryIs>
</Polygon>
<Polygon>
<outerBoundaryIs>
<LinearRing>
<coordinates>
-108.79166719,27.02499944
-108.78333386,27.02499944
-108.78333386,27.01666611
-108.79166719,27.01666611
-108.80000053,27.01666611
-108.80000053,27.02499944
-108.79166719,27.02499944
</coordinates>
</LinearRing>
</outerBoundaryIs>
</Polygon>
<Polygon>
<outerBoundaryIs>
<LinearRing>
<coordinates>
-109.01666719,27.04166611
-109.00833385,27.04166611
-109.00833385,27.03333277
-109.01666719,27.03333277
-109.01666719,27.04166611
</coordinates>
</LinearRing>
</outerBoundaryIs>
</Polygon>
<Polygon>
<outerBoundaryIs>
<LinearRing>
<coordinates>
-108.95000052,27.0666661
-108.95000052,27.05833277
-108.95833385,27.05833277
-108.95833385,27.0666661
-108.95833385,27.07499944
-108.95000052,27.07499944
-108.95000052,27.0666661
</coordinates>
</LinearRing>
</outerBoundaryIs>
</Polygon>
<Polygon>
<outerBoundaryIs>
<LinearRing>
<coordinates>
-108.96666719,27.14999943
-108.95833385,27.14999943
-108.95833385,27.1416661
-108.96666719,27.1416661
-108.96666719,27.14999943
</coordinates>
</LinearRing>
</outerBoundaryIs>
</Polygon>
<Polygon>
<outerBoundaryIs>
<LinearRing>
<coordinates>
-108.87500052,27.10833277
-108.86666719,27.10833277
-108.86666719,27.09999944
-108.87500052,27.09999944
-108.87500052,27.10833277
</coordinates>
</LinearRing>
</outerBoundaryIs>
</Polygon>
<Polygon>
<outerBoundaryIs>
<LinearRing>
<coordinates>
-108.63333387,26.99999944
-108.62500053,26.99999944
-108.62500053,26.99166611
-108.63333387,26.99166611
-108.63333387,26.99999944
</coordinates>
</LinearRing>
</outerBoundaryIs>
</Polygon>
<Polygon>
<outerBoundaryIs>
<LinearRing>
<coordinates>
-108.95000052,27.01666611
-108.94166719,27.01666611
-108.94166719,27.00833277
-108.95000052,27.00833277
-108.95000052,27.01666611
</coordinates>
</LinearRing>
</outerBoundaryIs>
</Polygon>
<Polygon>
<outerBoundaryIs>
<LinearRing>
<coordinates>
-108.85000053,27.01666611
-108.84166719,27.01666611
-108.84166719,27.00833277
-108.85000053,27.00833277
-108.85000053,27.01666611
</coordinates>
</LinearRing>
</outerBoundaryIs>
</Polygon>
<Polygon>
<outerBoundaryIs>
<LinearRing>
<coordinates>
-108.87500052,27.22499943
-108.86666719,27.22499943
-108.86666719,27.2166661
-108.87500052,27.2166661
-108.87500052,27.22499943
</coordinates>
</LinearRing>
</outerBoundaryIs>
</Polygon>
<Polygon>
<outerBoundaryIs>
<LinearRing>
<coordinates>
-108.91666719,27.2416661
-108.90833386,27.2416661
-108.90833386,27.23333276
-108.91666719,27.23333276
-108.91666719,27.2416661
</coordinates>
</LinearRing>
</outerBoundaryIs>
</Polygon>
<Polygon>
<outerBoundaryIs>
<LinearRing>
<coordinates>
-108.94166719,27.37499943
-108.94166719,27.36666609
-108.95000052,27.36666609
-108.95000052,27.37499943
-108.95000052,27.38333276
-108.94166719,27.38333276
-108.94166719,27.37499943
</coordinates>
</LinearRing>
</outerBoundaryIs>
</Polygon>
<Polygon>
<outerBoundaryIs>
<LinearRing>
<coordinates>
-108.88333386,27.39999942
-108.87500052,27.39999942
-108.87500052,27.39166609
-108.88333386,27.39166609
-108.88333386,27.39999942
</coordinates>
</LinearRing>
</outerBoundaryIs>
</Polygon>
<Polygon>
<outerBoundaryIs>
<LinearRing>
<coordinates>
-108.90833386,27.25833276
-108.90833386,27.24999943
-108.91666719,27.24999943
-108.91666719,27.2416661
-108.92500052,27.2416661
-108.93333386,27.2416661
-108.94166719,27.2416661
-108.94166719,27.24999943
-108.95000052,27.24999943
-108.95000052,27.25833276
-108.94166719,27.25833276
-108.94166719,27.2666661
-108.93333386,27.2666661
-108.92500052,27.2666661
-108.91666719,27.2666661
-108.90833386,27.2666661
-108.90833386,27.27499943
-108.91666719,27.27499943
-108.91666719,27.28333276
-108.90833386,27.28333276
-108.90000052,27.28333276
-108.90000052,27.2916661
-108.90000052,27.29999943
-108.90000052,27.30833276
-108.90000052,27.31666609
-108.89166719,27.31666609
-108.89166719,27.30833276
-108.88333386,27.30833276
-108.88333386,27.29999943
-108.87500052,27.29999943
-108.87500052,27.2916661
-108.87500052,27.28333276
-108.86666719,27.28333276
-108.85833386,27.28333276
-108.85833386,27.2916661
-108.85833386,27.29999943
-108.85000053,27.29999943
-108.85000053,27.2916661
-108.85000053,27.28333276
-108.85000053,27.27499943
-108.85833386,27.27499943
-108.85833386,27.2666661
-108.85833386,27.25833276
-108.86666719,27.25833276
-108.87500052,27.25833276
-108.87500052,27.2666661
-108.88333386,27.2666661
-108.88333386,27.25833276
-108.89166719,27.25833276
-108.90000052,27.25833276
-108.90833386,27.25833276
</coordinates>
</LinearRing>
</outerBoundaryIs>
<innerBoundaryIs>
<LinearRing>
<coordinates>
-108.91666719,27.24999943
-108.91666719,27.25833276
-108.92500052,27.25833276
-108.92500052,27.24999943
-108.91666719,27.24999943
</coordinates>
</LinearRing>
</innerBoundaryIs>
</Polygon>
<Polygon>
<outerBoundaryIs>
<LinearRing>
<coordinates>
-108.5916672,26.89166611
-108.5916672,26.88333278
-108.60000054,26.88333278
-108.60833387,26.88333278
-108.60833387,26.89166611
-108.6166672,26.89166611
-108.6166672,26.89999944
-108.60833387,26.89999944
-108.60000054,26.89999944
-108.5916672,26.89999944
-108.5916672,26.89166611
</coordinates>
</LinearRing>
</outerBoundaryIs>
</Polygon>
<Polygon>
<outerBoundaryIs>
<LinearRing>
<coordinates>
-108.81666719,26.90833278
-108.80833386,26.90833278
-108.80833386,26.89999944
-108.81666719,26.89999944
-108.81666719,26.90833278
</coordinates>
</LinearRing>
</outerBoundaryIs>
</Polygon>
<Polygon>
<outerBoundaryIs>
<LinearRing>
<coordinates>
-108.5916672,26.68333279
-108.58333387,26.68333279
-108.58333387,26.67499945
-108.5916672,26.67499945
-108.5916672,26.68333279
</coordinates>
</LinearRing>
</outerBoundaryIs>
</Polygon>
<Polygon>
<outerBoundaryIs>
<LinearRing>
<coordinates>
-108.95833385,26.66666612
-108.95833385,26.65833279
-108.96666719,26.65833279
-108.96666719,26.66666612
-108.97500052,26.66666612
-108.97500052,26.67499945
-108.97500052,26.68333279
-108.96666719,26.68333279
-108.96666719,26.67499945
-108.95833385,26.67499945
-108.95833385,26.66666612
</coordinates>
</LinearRing>
</outerBoundaryIs>
</Polygon>
<Polygon>
<outerBoundaryIs>
<LinearRing>
<coordinates>
-108.60833387,26.69166612
-108.60000054,26.69166612
-108.60000054,26.68333279
-108.60833387,26.68333279
-108.60833387,26.69166612
</coordinates>
</LinearRing>
</outerBoundaryIs>
</Polygon>
<Polygon>
<outerBoundaryIs>
<LinearRing>
<coordinates>
-107.7333339,25.64166616
-107.72500057,25.64166616
-107.72500057,25.63333283
-107.7333339,25.63333283
-107.7333339,25.64166616
</coordinates>
</LinearRing>
</outerBoundaryIs>
</Polygon>
<Polygon>
<outerBoundaryIs>
<LinearRing>
<coordinates>
-107.8333339,25.63333283
-107.8333339,25.6249995
-107.84166723,25.6249995
-107.84166723,25.63333283
-107.85000057,25.63333283
-107.85000057,25.64166616
-107.84166723,25.64166616
-107.8333339,25.64166616
-107.8333339,25.63333283
</coordinates>
</LinearRing>
</outerBoundaryIs>
</Polygon>
<Polygon>
<outerBoundaryIs>
<LinearRing>
<coordinates>
-107.7083339,25.64999949
-107.7083339,25.64166616
-107.71666724,25.64166616
-107.71666724,25.64999949
-107.72500057,25.64999949
-107.7333339,25.64999949
-107.7333339,25.64166616
-107.74166724,25.64166616
-107.74166724,25.64999949
-107.74166724,25.65833283
-107.74166724,25.66666616
-107.74166724,25.67499949
-107.75000057,25.67499949
-107.75000057,25.68333283
-107.74166724,25.68333283
-107.74166724,25.69166616
-107.74166724,25.69999949
-107.74166724,25.70833283
-107.74166724,25.71666616
-107.7333339,25.71666616
-107.7333339,25.70833283
-107.7333339,25.69999949
-107.72500057,25.69999949
-107.72500057,25.70833283
-107.71666724,25.70833283
-107.71666724,25.69999949
-107.7083339,25.69999949
-107.7083339,25.69166616
-107.70000057,25.69166616
-107.70000057,25.68333283
-107.7083339,25.68333283
-107.7083339,25.67499949
-107.7083339,25.66666616
-107.7083339,25.65833283
-107.70000057,25.65833283
-107.69166724,25.65833283
-107.69166724,25.64999949
-107.70000057,25.64999949
-107.7083339,25.64999949
</coordinates>
</LinearRing>
</outerBoundaryIs>
<innerBoundaryIs>
<LinearRing>
<coordinates>
-107.72500057,25.67499949
-107.71666724,25.67499949
-107.71666724,25.68333283
-107.71666724,25.69166616
-107.72500057,25.69166616
-107.72500057,25.68333283
-107.72500057,25.67499949
</coordinates>
</LinearRing>
</innerBoundaryIs>
</Polygon>
<Polygon>
<outerBoundaryIs>
<LinearRing>
<coordinates>
-106.20833396,23.8583329
-106.20833396,23.84999957
-106.2166673,23.84999957
-106.22500063,23.84999957
-106.23333396,23.84999957
-106.2416673,23.84999957
-106.2416673,23.84166623
-106.25000063,23.84166623
-106.25833396,23.84166623
-106.25833396,23.8333329
-106.2666673,23.8333329
-106.2666673,23.82499957
-106.27500063,23.82499957
-106.27500063,23.81666623
-106.28333396,23.81666623
-106.28333396,23.8083329
-106.29166729,23.8083329
-106.29166729,23.79999957
-106.30000063,23.79999957
-106.30833396,23.79999957
-106.30833396,23.79166624
-106.30000063,23.79166624
-106.30000063,23.7833329
-106.30833396,23.7833329
-106.30833396,23.77499957
-106.31666729,23.77499957
-106.31666729,23.7833329
-106.32500063,23.7833329
-106.32500063,23.79166624
-106.33333396,23.79166624
-106.33333396,23.7833329
-106.34166729,23.7833329
-106.34166729,23.77499957
-106.35000063,23.77499957
-106.35833396,23.77499957
-106.35833396,23.76666624
-106.35000063,23.76666624
-106.35000063,23.7583329
-106.34166729,23.7583329
-106.34166729,23.74999957
-106.34166729,23.74166624
-106.34166729,23.7333329
-106.33333396,23.7333329
-106.33333396,23.72499957
-106.34166729,23.72499957
-106.35000063,23.72499957
-106.35833396,23.72499957
-106.35833396,23.71666624
-106.36666729,23.71666624
-106.37500062,23.71666624
-106.37500062,23.72499957
-106.36666729,23.72499957
-106.36666729,23.7333329
-106.35833396,23.7333329
-106.35833396,23.74166624
-106.36666729,23.74166624
-106.37500062,23.74166624
-106.37500062,23.74999957
-106.38333396,23.74999957
-106.38333396,23.74166624
-106.39166729,23.74166624
-106.40000062,23.74166624
-106.40833396,23.74166624
-106.40833396,23.74999957
-106.40833396,23.7583329
-106.40833396,23.76666624
-106.41666729,23.76666624
-106.42500062,23.76666624
-106.43333396,23.76666624
-106.44166729,23.76666624
-106.44166729,23.7583329
-106.44166729,23.74999957
-106.45000062,23.74999957
-106.45833395,23.74999957
-106.46666729,23.74999957
-106.46666729,23.7583329
-106.47500062,23.7583329
-106.47500062,23.76666624
-106.48333395,23.76666624
-106.48333395,23.77499957
-106.47500062,23.77499957
-106.47500062,23.7833329
-106.47500062,23.79166624
-106.48333395,23.79166624
-106.49166729,23.79166624
-106.50000062,23.79166624
-106.50833395,23.79166624
-106.51666729,23.79166624
-106.52500062,23.79166624
-106.53333395,23.79166624
-106.53333395,23.79999957
-106.52500062,23.79999957
-106.51666729,23.79999957
-106.50833395,23.79999957
-106.50000062,23.79999957
-106.50000062,23.8083329
-106.50833395,23.8083329
-106.51666729,23.8083329
-106.52500062,23.8083329
-106.52500062,23.81666623
-106.52500062,23.82499957
-106.53333395,23.82499957
-106.54166728,23.82499957
-106.54166728,23.8333329
-106.55000062,23.8333329
-106.55000062,23.84166623
-106.55000062,23.84999957
-106.55000062,23.8583329
-106.55833395,23.8583329
-106.55833395,23.86666623
-106.55000062,23.86666623
-106.55000062,23.87499957
-106.55000062,23.8833329
-106.55000062,23.89166623
-106.55000062,23.89999956
-106.55833395,23.89999956
-106.55833395,23.9083329
-106.55833395,23.91666623
-106.55833395,23.92499956
-106.55000062,23.92499956
-106.55000062,23.9333329
-106.55000062,23.94166623
-106.55000062,23.94999956
-106.55833395,23.94999956
-106.55833395,23.9583329
-106.55833395,23.96666623
-106.56666728,23.96666623
-106.56666728,23.97499956
-106.57500062,23.97499956
-106.58333395,23.97499956
-106.58333395,23.98333289
-106.59166728,23.98333289
-106.60000062,23.98333289
-106.60000062,23.99166623
-106.60833395,23.99166623
-106.61666728,23.99166623
-106.62500061,23.99166623
-106.63333395,23.99166623
-106.64166728,23.99166623
-106.65000061,23.99166623
-106.65000061,23.99999956
-106.65833395,23.99999956
-106.66666728,23.99999956
-106.67500061,23.99999956
-106.67500061,24.00833289
-106.68333395,24.00833289
-106.69166728,24.00833289
-106.70000061,24.00833289
-106.70000061,24.01666623
-106.70833394,24.01666623
-106.71666728,24.01666623
-106.72500061,24.01666623
-106.73333394,24.01666623
-106.73333394,24.02499956
-106.74166728,24.02499956
-106.75000061,24.02499956
-106.75000061,24.03333289
-106.75000061,24.04166623
-106.75833394,24.04166623
-106.75833394,24.04999956
-106.76666728,24.04999956
-106.76666728,24.05833289
-106.77500061,24.05833289
-106.77500061,24.06666622
-106.78333394,24.06666622
-106.78333394,24.07499956
-106.79166727,24.07499956
-106.79166727,24.08333289
-106.80000061,24.08333289
-106.80000061,24.09166622
-106.79166727,24.09166622
-106.79166727,24.09999956
-106.78333394,24.09999956
-106.78333394,24.09166622
-106.77500061,24.09166622
-106.77500061,24.09999956
-106.76666728,24.09999956
-106.76666728,24.09166622
-106.75833394,24.09166622
-106.75833394,24.08333289
-106.75000061,24.08333289
-106.74166728,24.08333289
-106.73333394,24.08333289
-106.72500061,24.08333289
-106.71666728,24.08333289
-106.71666728,24.09166622
-106.71666728,24.09999956
-106.72500061,24.09999956
-106.73333394,24.09999956
-106.73333394,24.10833289
-106.72500061,24.10833289
-106.71666728,24.10833289
-106.71666728,24.11666622
-106.71666728,24.12499956
-106.70833394,24.12499956
-106.70000061,24.12499956
-106.69166728,24.12499956
-106.68333395,24.12499956
-106.67500061,24.12499956
-106.66666728,24.12499956
-106.66666728,24.13333289
-106.65833395,24.13333289
-106.65833395,24.14166622
-106.65833395,24.14999955
-106.65833395,24.15833289
-106.66666728,24.15833289
-106.66666728,24.16666622
-106.66666728,24.17499955
-106.66666728,24.18333289
-106.66666728,24.19166622
-106.66666728,24.19999955
-106.66666728,24.20833289
-106.67500061,24.20833289
-106.67500061,24.19999955
-106.67500061,24.19166622
-106.67500061,24.18333289
-106.68333395,24.18333289
-106.68333395,24.17499955
-106.68333395,24.16666622
-106.68333395,24.15833289
-106.69166728,24.15833289
-106.70000061,24.15833289
-106.70000061,24.16666622
-106.70000061,24.17499955
-106.70000061,24.18333289
-106.70000061,24.19166622
-106.70833394,24.19166622
-106.70833394,24.18333289
-106.71666728,24.18333289
-106.71666728,24.19166622
-106.71666728,24.19999955
-106.72500061,24.19999955
-106.73333394,24.19999955
-106.74166728,24.19999955
-106.74166728,24.19166622
-106.74166728,24.18333289
-106.74166728,24.17499955
-106.73333394,24.17499955
-106.73333394,24.16666622
-106.74166728,24.16666622
-106.74166728,24.15833289
-106.75000061,24.15833289
-106.75000061,24.16666622
-106.75000061,24.17499955
-106.75000061,24.18333289
-106.75000061,24.19166622
-106.75000061,24.19999955
-106.75833394,24.19999955
-106.75833394,24.20833289
-106.76666728,24.20833289
-106.76666728,24.21666622
-106.77500061,24.21666622
-106.78333394,24.21666622
-106.79166727,24.21666622
-106.79166727,24.22499955
-106.80000061,24.22499955
-106.80833394,24.22499955
-106.81666727,24.22499955
-106.81666727,24.21666622
-106.81666727,24.20833289
-106.80833394,24.20833289
-106.80833394,24.19999955
-106.80000061,24.19999955
-106.80000061,24.19166622
-106.79166727,24.19166622
-106.78333394,24.19166622
-106.77500061,24.19166622
-106.77500061,24.18333289
-106.78333394,24.18333289
-106.79166727,24.18333289
-106.79166727,24.17499955
-106.78333394,24.17499955
-106.77500061,24.17499955
-106.77500061,24.16666622
-106.76666728,24.16666622
-106.76666728,24.15833289
-106.76666728,24.14999955
-106.77500061,24.14999955
-106.77500061,24.14166622
-106.76666728,24.14166622
-106.76666728,24.13333289
-106.77500061,24.13333289
-106.77500061,24.12499956
-106.77500061,24.11666622
-106.78333394,24.11666622
-106.78333394,24.12499956
-106.79166727,24.12499956
-106.79166727,24.13333289
-106.80000061,24.13333289
-106.80000061,24.12499956
-106.80000061,24.11666622
-106.80833394,24.11666622
-106.80833394,24.12499956
-106.81666727,24.12499956
-106.81666727,24.13333289
-106.82500061,24.13333289
-106.82500061,24.14166622
-106.83333394,24.14166622
-106.84166727,24.14166622
-106.84166727,24.14999955
-106.84166727,24.15833289
-106.85000061,24.15833289
-106.85000061,24.16666622
-106.85833394,24.16666622
-106.85833394,24.17499955
-106.85000061,24.17499955
-106.84166727,24.17499955
-106.84166727,24.16666622
-106.83333394,24.16666622
-106.83333394,24.17499955
-106.82500061,24.17499955
-106.82500061,24.18333289
-106.82500061,24.19166622
-106.83333394,24.19166622
-106.83333394,24.19999955
-106.83333394,24.20833289
-106.83333394,24.21666622
-106.84166727,24.21666622
-106.85000061,24.21666622
-106.85833394,24.21666622
-106.85833394,24.22499955
-106.85000061,24.22499955
-106.85000061,24.23333288
-106.85833394,24.23333288
-106.85833394,24.24166622
-106.86666727,24.24166622
-106.8750006,24.24166622
-106.8750006,24.24999955
-106.86666727,24.24999955
-106.85833394,24.24999955
-106.85833394,24.25833288
-106.85000061,24.25833288
-106.84166727,24.25833288
-106.84166727,24.26666622
-106.83333394,24.26666622
-106.83333394,24.27499955
-106.82500061,24.27499955
-106.82500061,24.28333288
-106.83333394,24.28333288
-106.84166727,24.28333288
-106.84166727,24.29166622
-106.85000061,24.29166622
-106.85000061,24.29999955
-106.84166727,24.29999955
-106.84166727,24.30833288
-106.85000061,24.30833288
-106.85833394,24.30833288
-106.85833394,24.31666621
-106.86666727,24.31666621
-106.86666727,24.32499955
-106.85833394,24.32499955
-106.85833394,24.33333288
-106.86666727,24.33333288
-106.8750006,24.33333288
-106.8750006,24.34166621
-106.8750006,24.34999955
-106.8750006,24.35833288
-106.86666727,24.35833288
-106.86666727,24.34999955
-106.86666727,24.34166621
-106.85833394,24.34166621
-106.85000061,24.34166621
-106.84166727,24.34166621
-106.83333394,24.34166621
-106.83333394,24.34999955
-106.82500061,24.34999955
-106.82500061,24.35833288
-106.82500061,24.36666621
-106.83333394,24.36666621
-106.84166727,24.36666621
-106.84166727,24.37499955
-106.85000061,24.37499955
-106.85000061,24.36666621
-106.85833394,24.36666621
-106.86666727,24.36666621
-106.8750006,24.36666621
-106.88333394,24.36666621
-106.88333394,24.37499955
-106.89166727,24.37499955
-106.9000006,24.37499955
-106.90833394,24.37499955
-106.90833394,24.38333288
-106.91666727,24.38333288
-106.91666727,24.37499955
-106.9250006,24.37499955
-106.93333394,24.37499955
-106.94166727,24.37499955
-106.9500006,24.37499955
-106.9500006,24.38333288
-106.95833393,24.38333288
-106.95833393,24.39166621
-106.9500006,24.39166621
-106.9500006,24.39999954
-106.95833393,24.39999954
-106.95833393,24.40833288
-106.95833393,24.41666621
-106.95833393,24.42499954
-106.9500006,24.42499954
-106.94166727,24.42499954
-106.94166727,24.43333288
-106.9500006,24.43333288
-106.95833393,24.43333288
-106.96666727,24.43333288
-106.96666727,24.44166621
-106.9750006,24.44166621
-106.9750006,24.44999954
-106.9750006,24.45833288
-106.98333393,24.45833288
-106.98333393,24.46666621
-106.99166727,24.46666621
-106.99166727,24.47499954
-107.0000006,24.47499954
-107.00833393,24.47499954
-107.00833393,24.48333287
-107.01666727,24.48333287
-107.0250006,24.48333287
-107.0250006,24.49166621
-107.03333393,24.49166621
-107.04166726,24.49166621
-107.04166726,24.49999954
-107.0500006,24.49999954
-107.0500006,24.50833287
-107.05833393,24.50833287
-107.05833393,24.51666621
-107.06666726,24.51666621
-107.06666726,24.52499954
-107.0750006,24.52499954
-107.0750006,24.53333287
-107.0750006,24.54166621
-107.0750006,24.54999954
-107.0750006,24.55833287
-107.08333393,24.55833287
-107.08333393,24.54999954
-107.08333393,24.54166621
-107.09166726,24.54166621
-107.09166726,24.54999954
-107.1000006,24.54999954
-107.1000006,24.55833287
-107.10833393,24.55833287
-107.10833393,24.5666662
-107.11666726,24.5666662
-107.11666726,24.57499954
-107.11666726,24.58333287
-107.12500059,24.58333287
-107.12500059,24.5916662
-107.13333393,24.5916662
-107.13333393,24.59999954
-107.13333393,24.60833287
-107.14166726,24.60833287
-107.14166726,24.6166662
-107.15000059,24.6166662
-107.15000059,24.62499954
-107.15000059,24.63333287
-107.15833393,24.63333287
-107.15833393,24.6416662
-107.16666726,24.6416662
-107.16666726,24.64999953
-107.16666726,24.65833287
-107.17500059,24.65833287
-107.17500059,24.6666662
-107.18333393,24.6666662
-107.18333393,24.67499953
-107.18333393,24.68333287
-107.18333393,24.6916662
-107.19166726,24.6916662
-107.19166726,24.69999953
-107.19166726,24.70833287
-107.19166726,24.7166662
-107.18333393,24.7166662
-107.18333393,24.72499953
-107.19166726,24.72499953
-107.20000059,24.72499953
-107.20000059,24.73333286
-107.20000059,24.7416662
-107.19166726,24.7416662
-107.19166726,24.74999953
-107.20000059,24.74999953
-107.20000059,24.75833286
-107.20000059,24.7666662
-107.20000059,24.77499953
-107.20000059,24.78333286
-107.20000059,24.7916662
-107.20000059,24.79999953
-107.20000059,24.80833286
-107.20833392,24.80833286
-107.20833392,24.81666619
-107.20833392,24.82499953
-107.20833392,24.83333286
-107.20833392,24.84166619
-107.20000059,24.84166619
-107.19166726,24.84166619
-107.18333393,24.84166619
-107.17500059,24.84166619
-107.17500059,24.84999953
-107.16666726,24.84999953
-107.15833393,24.84999953
-107.15000059,24.84999953
-107.15000059,24.85833286
-107.15833393,24.85833286
-107.16666726,24.85833286
-107.17500059,24.85833286
-107.17500059,24.86666619
-107.18333393,24.86666619
-107.18333393,24.85833286
-107.19166726,24.85833286
-107.20000059,24.85833286
-107.20833392,24.85833286
-107.20833392,24.86666619
-107.20833392,24.87499953
-107.20833392,24.88333286
-107.21666726,24.88333286
-107.21666726,24.89166619
-107.22500059,24.89166619
-107.22500059,24.89999952
-107.22500059,24.90833286
-107.23333392,24.90833286
-107.24166726,24.90833286
-107.24166726,24.91666619
-107.25000059,24.91666619
-107.25833392,24.91666619
-107.25833392,24.92499952
-107.25000059,24.92499952
-107.25000059,24.93333286
-107.25833392,24.93333286
-107.26666726,24.93333286
-107.26666726,24.94166619
-107.27500059,24.94166619
-107.27500059,24.94999952
-107.28333392,24.94999952
-107.29166725,24.94999952
-107.29166725,24.95833286
-107.30000059,24.95833286
-107.30000059,24.96666619
-107.30833392,24.96666619
-107.31666725,24.96666619
-107.32500059,24.96666619
-107.32500059,24.97499952
-107.31666725,24.97499952
-107.31666725,24.98333285
-107.31666725,24.99166619
-107.32500059,24.99166619
-107.33333392,24.99166619
-107.33333392,24.99999952
-107.34166725,24.99999952
-107.34166725,25.00833285
-107.34166725,25.01666619
-107.33333392,25.01666619
-107.33333392,25.02499952
-107.34166725,25.02499952
-107.34166725,25.03333285
-107.34166725,25.04166619
-107.35000059,25.04166619
-107.35833392,25.04166619
-107.35833392,25.03333285
-107.36666725,25.03333285
-107.36666725,25.04166619
-107.37500058,25.04166619
-107.37500058,25.03333285
-107.37500058,25.02499952
-107.36666725,25.02499952
-107.36666725,25.01666619
-107.35833392,25.01666619
-107.35833392,25.00833285
-107.36666725,25.00833285
-107.37500058,25.00833285
-107.38333392,25.00833285
-107.38333392,24.99999952
-107.39166725,24.99999952
-107.39166725,25.00833285
-107.40000058,25.00833285
-107.40833392,25.00833285
-107.41666725,25.00833285
-107.42500058,25.00833285
-107.43333392,25.00833285
-107.43333392,25.01666619
-107.43333392,25.02499952
-107.43333392,25.03333285
-107.42500058,25.03333285
-107.42500058,25.02499952
-107.41666725,25.02499952
-107.41666725,25.01666619
-107.40833392,25.01666619
-107.40833392,25.02499952
-107.40000058,25.02499952
-107.40000058,25.03333285
-107.39166725,25.03333285
-107.39166725,25.04166619
-107.40000058,25.04166619
-107.40000058,25.04999952
-107.40833392,25.04999952
-107.41666725,25.04999952
-107.41666725,25.05833285
-107.40833392,25.05833285
-107.40000058,25.05833285
-107.39166725,25.05833285
-107.39166725,25.06666618
-107.40000058,25.06666618
-107.40000058,25.07499952
-107.40000058,25.08333285
-107.40833392,25.08333285
-107.40833392,25.09166618
-107.41666725,25.09166618
-107.41666725,25.08333285
-107.42500058,25.08333285
-107.42500058,25.07499952
-107.41666725,25.07499952
-107.40833392,25.07499952
-107.40833392,25.06666618
-107.41666725,25.06666618
-107.42500058,25.06666618
-107.42500058,25.05833285
-107.42500058,25.04999952
-107.43333392,25.04999952
-107.44166725,25.04999952
-107.45000058,25.04999952
-107.45833391,25.04999952
-107.45833391,25.05833285
-107.46666725,25.05833285
-107.46666725,25.04999952
-107.46666725,25.04166619
-107.47500058,25.04166619
-107.48333391,25.04166619
-107.48333391,25.04999952
-107.47500058,25.04999952
-107.47500058,25.05833285
-107.48333391,25.05833285
-107.49166725,25.05833285
-107.49166725,25.04999952
-107.49166725,25.04166619
-107.50000058,25.04166619
-107.50833391,25.04166619
-107.51666725,25.04166619
-107.51666725,25.03333285
-107.50833391,25.03333285
-107.50000058,25.03333285
-107.49166725,25.03333285
-107.49166725,25.02499952
-107.50000058,25.02499952
-107.50000058,25.01666619
-107.49166725,25.01666619
-107.48333391,25.01666619
-107.47500058,25.01666619
-107.47500058,25.02499952
-107.46666725,25.02499952
-107.45833391,25.02499952
-107.45833391,25.01666619
-107.45833391,25.00833285
-107.45833391,24.99999952
-107.46666725,24.99999952
-107.46666725,24.99166619
-107.45833391,24.99166619
-107.45833391,24.98333285
-107.46666725,24.98333285
-107.46666725,24.97499952
-107.47500058,24.97499952
-107.48333391,24.97499952
-107.49166725,24.97499952
-107.49166725,24.98333285
-107.50000058,24.98333285
-107.50000058,24.97499952
-107.50833391,24.97499952
-107.50833391,24.98333285
-107.50833391,24.99166619
-107.51666725,24.99166619
-107.52500058,24.99166619
-107.52500058,24.99999952
-107.51666725,24.99999952
-107.51666725,25.00833285
-107.50833391,25.00833285
-107.50833391,25.01666619
-107.51666725,25.01666619
-107.51666725,25.02499952
-107.52500058,25.02499952
-107.52500058,25.03333285
-107.53333391,25.03333285
-107.53333391,25.04166619
-107.54166724,25.04166619
-107.55000058,25.04166619
-107.55000058,25.04999952
-107.55000058,25.05833285
-107.55833391,25.05833285
-107.55833391,25.06666618
-107.56666724,25.06666618
-107.56666724,25.07499952
-107.56666724,25.08333285
-107.57500058,25.08333285
-107.57500058,25.09166618
-107.58333391,25.09166618
-107.58333391,25.09999952
-107.59166724,25.09999952
-107.59166724,25.10833285
-107.60000058,25.10833285
-107.60000058,25.11666618
-107.60833391,25.11666618
-107.60833391,25.12499952
-107.61666724,25.12499952
-107.61666724,25.13333285
-107.61666724,25.14166618
-107.62500057,25.14166618
-107.62500057,25.14999951
-107.63333391,25.14999951
-107.63333391,25.15833285
-107.63333391,25.16666618
-107.64166724,25.16666618
-107.64166724,25.17499951
-107.64166724,25.18333285
-107.65000057,25.18333285
-107.65000057,25.19166618
-107.65000057,25.19999951
-107.65833391,25.19999951
-107.65833391,25.20833285
-107.66666724,25.20833285
-107.67500057,25.20833285
-107.67500057,25.21666618
-107.68333391,25.21666618
-107.68333391,25.22499951
-107.68333391,25.23333284
-107.69166724,25.23333284
-107.69166724,25.24166618
-107.70000057,25.24166618
-107.7083339,25.24166618
-107.7083339,25.24999951
-107.71666724,25.24999951
-107.71666724,25.25833284
-107.7083339,25.25833284
-107.70000057,25.25833284
-107.70000057,25.26666618
-107.70000057,25.27499951
-107.7083339,25.27499951
-107.7083339,25.28333284
-107.71666724,25.28333284
-107.71666724,25.29166618
-107.72500057,25.29166618
-107.72500057,25.28333284
-107.7333339,25.28333284
-107.7333339,25.29166618
-107.74166724,25.29166618
-107.74166724,25.28333284
-107.75000057,25.28333284
-107.75000057,25.29166618
-107.7583339,25.29166618
-107.76666724,25.29166618
-107.77500057,25.29166618
-107.77500057,25.29999951
-107.7833339,25.29999951
-107.79166723,25.29999951
-107.79166723,25.30833284
-107.80000057,25.30833284
-107.80000057,25.31666617
-107.8083339,25.31666617
-107.81666723,25.31666617
-107.81666723,25.32499951
-107.81666723,25.33333284
-107.81666723,25.34166617
-107.8083339,25.34166617
-107.8083339,25.34999951
-107.80000057,25.34999951
-107.80000057,25.34166617
-107.79166723,25.34166617
-107.7833339,25.34166617
-107.77500057,25.34166617
-107.77500057,25.34999951
-107.77500057,25.35833284
-107.7833339,25.35833284
-107.79166723,25.35833284
-107.79166723,25.36666617
-107.79166723,25.37499951
-107.80000057,25.37499951
-107.8083339,25.37499951
-107.8083339,25.38333284
-107.81666723,25.38333284
-107.81666723,25.39166617
-107.8083339,25.39166617
-107.80000057,25.39166617
-107.80000057,25.3999995
-107.80000057,25.40833284
-107.8083339,25.40833284
-107.8083339,25.41666617
-107.81666723,25.41666617
-107.82500057,25.41666617
-107.82500057,25.4249995
-107.8333339,25.4249995
-107.8333339,25.43333284
-107.84166723,25.43333284
-107.84166723,25.44166617
-107.8333339,25.44166617
-107.8333339,25.4499995
-107.8333339,25.45833284
-107.8333339,25.46666617
-107.84166723,25.46666617
-107.84166723,25.4749995
-107.84166723,25.48333283
-107.85000057,25.48333283
-107.85000057,25.49166617
-107.8583339,25.49166617
-107.8583339,25.48333283
-107.86666723,25.48333283
-107.86666723,25.49166617
-107.86666723,25.4999995
-107.87500056,25.4999995
-107.87500056,25.50833283
-107.87500056,25.51666617
-107.8833339,25.51666617
-107.8833339,25.5249995
-107.8833339,25.53333283
-107.8833339,25.54166617
-107.89166723,25.54166617
-107.90000056,25.54166617
-107.90000056,25.5499995
-107.89166723,25.5499995
-107.89166723,25.55833283
-107.90000056,25.55833283
-107.90000056,25.56666616
-107.89166723,25.56666616
-107.89166723,25.5749995
-107.90000056,25.5749995
-107.90000056,25.58333283
-107.9083339,25.58333283
-107.9083339,25.59166616
-107.91666723,25.59166616
-107.91666723,25.5999995
-107.92500056,25.5999995
-107.9333339,25.5999995
-107.94166723,25.5999995
-107.94166723,25.60833283
-107.94166723,25.61666616
-107.9333339,25.61666616
-107.9333339,25.6249995
-107.9333339,25.63333283
-107.94166723,25.63333283
-107.94166723,25.6249995
-107.95000056,25.6249995
-107.95000056,25.61666616
-107.95833389,25.61666616
-107.95833389,25.6249995
-107.96666723,25.6249995
-107.96666723,25.63333283
-107.97500056,25.63333283
-107.97500056,25.64166616
-107.98333389,25.64166616
-107.98333389,25.64999949
-107.98333389,25.65833283
-107.99166723,25.65833283
-107.99166723,25.66666616
-108.00000056,25.66666616
-108.00000056,25.67499949
-108.00000056,25.68333283
-108.00833389,25.68333283
-108.00833389,25.69166616
-108.01666723,25.69166616
-108.01666723,25.69999949
-108.01666723,25.70833283
-108.02500056,25.70833283
-108.02500056,25.71666616
-108.02500056,25.72499949
-108.01666723,25.72499949
-108.01666723,25.71666616
-108.00833389,25.71666616
-108.00000056,25.71666616
-108.00000056,25.72499949
-108.00833389,25.72499949
-108.00833389,25.73333282
-108.00833389,25.74166616
-108.01666723,25.74166616
-108.01666723,25.74999949
-108.02500056,25.74999949
-108.02500056,25.74166616
-108.03333389,25.74166616
-108.03333389,25.74999949
-108.03333389,25.75833282
-108.03333389,25.76666616
-108.03333389,25.77499949
-108.03333389,25.78333282
-108.03333389,25.79166616
-108.03333389,25.79999949
-108.03333389,25.80833282
-108.02500056,25.80833282
-108.02500056,25.81666615
-108.02500056,25.82499949
-108.02500056,25.83333282
-108.02500056,25.84166615
-108.01666723,25.84166615
-108.01666723,25.84999949
-108.01666723,25.85833282
-108.01666723,25.86666615
-108.00833389,25.86666615
-108.00833389,25.85833282
-108.00833389,25.84999949
-108.00833389,25.84166615
-108.00000056,25.84166615
-108.00000056,25.84999949
-107.99166723,25.84999949
-107.99166723,25.84166615
-107.99166723,25.83333282
-107.99166723,25.82499949
-107.98333389,25.82499949
-107.98333389,25.81666615
-107.97500056,25.81666615
-107.96666723,25.81666615
-107.96666723,25.82499949
-107.96666723,25.83333282
-107.97500056,25.83333282
-107.98333389,25.83333282
-107.98333389,25.84166615
-107.98333389,25.84999949
-107.98333389,25.85833282
-107.98333389,25.86666615
-107.99166723,25.86666615
-107.99166723,25.85833282
-108.00000056,25.85833282
-108.00000056,25.86666615
-108.00000056,25.87499949
-108.00000056,25.88333282
-107.99166723,25.88333282
-107.99166723,25.89166615
-108.00000056,25.89166615
-108.00833389,25.89166615
-108.00833389,25.89999948
-108.01666723,25.89999948
-108.01666723,25.90833282
-108.01666723,25.91666615
-108.02500056,25.91666615
-108.03333389,25.91666615
-108.03333389,25.92499948
-108.04166722,25.92499948
-108.05000056,25.92499948
-108.05000056,25.93333282
-108.05833389,25.93333282
-108.05833389,25.94166615
-108.06666722,25.94166615
-108.07500056,25.94166615
-108.08333389,25.94166615
-108.08333389,25.94999948
-108.08333389,25.95833282
-108.09166722,25.95833282
-108.09166722,25.94999948
-108.09166722,25.94166615
-108.10000056,25.94166615
-108.10833389,25.94166615
-108.10833389,25.94999948
-108.11666722,25.94999948
-108.12500055,25.94999948
-108.12500055,25.95833282
-108.13333389,25.95833282
-108.13333389,25.96666615
-108.12500055,25.96666615
-108.12500055,25.97499948
-108.13333389,25.97499948
-108.13333389,25.98333281
-108.14166722,25.98333281
-108.14166722,25.97499948
-108.15000055,25.97499948
-108.15000055,25.96666615
-108.15833389,25.96666615
-108.16666722,25.96666615
-108.17500055,25.96666615
-108.17500055,25.97499948
-108.18333389,25.97499948
-108.18333389,25.98333281
-108.17500055,25.98333281
-108.17500055,25.99166615
-108.16666722,25.99166615
-108.16666722,25.99999948
-108.16666722,26.00833281
-108.16666722,26.01666615
-108.15833389,26.01666615
-108.15833389,26.02499948
-108.15000055,26.02499948
-108.15000055,26.03333281
-108.14166722,26.03333281
-108.14166722,26.04166615
-108.13333389,26.04166615
-108.13333389,26.04999948
-108.14166722,26.04999948
-108.14166722,26.05833281
-108.13333389,26.05833281
-108.13333389,26.06666614
-108.14166722,26.06666614
-108.15000055,26.06666614
-108.15000055,26.07499948
-108.15833389,26.07499948
-108.16666722,26.07499948
-108.16666722,26.08333281
-108.16666722,26.09166614
-108.17500055,26.09166614
-108.17500055,26.08333281
-108.18333389,26.08333281
-108.18333389,26.09166614
-108.19166722,26.09166614
-108.20000055,26.09166614
-108.20000055,26.08333281
-108.19166722,26.08333281
-108.19166722,26.07499948
-108.18333389,26.07499948
-108.17500055,26.07499948
-108.17500055,26.06666614
-108.17500055,26.05833281
-108.16666722,26.05833281
-108.16666722,26.06666614
-108.15833389,26.06666614
-108.15833389,26.05833281
-108.15833389,26.04999948
-108.16666722,26.04999948
-108.16666722,26.04166615
-108.16666722,26.03333281
-108.17500055,26.03333281
-108.18333389,26.03333281
-108.18333389,26.02499948
-108.19166722,26.02499948
-108.19166722,26.01666615
-108.20000055,26.01666615
-108.20000055,26.00833281
-108.20833388,26.00833281
-108.20833388,26.01666615
-108.21666722,26.01666615
-108.22500055,26.01666615
-108.22500055,26.00833281
-108.22500055,25.99999948
-108.23333388,25.99999948
-108.24166722,25.99999948
-108.24166722,25.99166615
-108.24166722,25.98333281
-108.24166722,25.97499948
-108.24166722,25.96666615
-108.25000055,25.96666615
-108.25000055,25.97499948
-108.25000055,25.98333281
-108.25833388,25.98333281
-108.25833388,25.97499948
-108.26666722,25.97499948
-108.27500055,25.97499948
-108.27500055,25.98333281
-108.27500055,25.99166615
-108.28333388,25.99166615
-108.28333388,25.99999948
-108.28333388,26.00833281
-108.28333388,26.01666615
-108.28333388,26.02499948
-108.28333388,26.03333281
-108.29166721,26.03333281
-108.29166721,26.02499948
-108.30000055,26.02499948
-108.30000055,26.03333281
-108.30833388,26.03333281
-108.30833388,26.04166615
-108.30833388,26.04999948
-108.31666721,26.04999948
-108.31666721,26.05833281
-108.31666721,26.06666614
-108.30833388,26.06666614
-108.30833388,26.07499948
-108.31666721,26.07499948
-108.32500055,26.07499948
-108.32500055,26.06666614
-108.32500055,26.05833281
-108.32500055,26.04999948
-108.33333388,26.04999948
-108.33333388,26.05833281
-108.34166721,26.05833281
-108.34166721,26.06666614
-108.35000055,26.06666614
-108.35833388,26.06666614
-108.35833388,26.05833281
-108.35000055,26.05833281
-108.35000055,26.04999948
-108.35833388,26.04999948
-108.36666721,26.04999948
-108.37500054,26.04999948
-108.37500054,26.05833281
-108.36666721,26.05833281
-108.36666721,26.06666614
-108.36666721,26.07499948
-108.37500054,26.07499948
-108.38333388,26.07499948
-108.38333388,26.08333281
-108.39166721,26.08333281
-108.39166721,26.07499948
-108.40000054,26.07499948
-108.40000054,26.08333281
-108.40000054,26.09166614
-108.40833388,26.09166614
-108.41666721,26.09166614
-108.41666721,26.09999948
-108.42500054,26.09999948
-108.42500054,26.09166614
-108.43333388,26.09166614
-108.44166721,26.09166614
-108.44166721,26.08333281
-108.45000054,26.08333281
-108.45000054,26.09166614
-108.45000054,26.09999948
-108.45833387,26.09999948
-108.46666721,26.09999948
-108.46666721,26.10833281
-108.46666721,26.11666614
-108.47500054,26.11666614
-108.47500054,26.10833281
-108.48333387,26.10833281
-108.48333387,26.11666614
-108.48333387,26.12499948
-108.47500054,26.12499948
-108.47500054,26.13333281
-108.46666721,26.13333281
-108.46666721,26.12499948
-108.45833387,26.12499948
-108.45833387,26.13333281
-108.45833387,26.14166614
-108.45833387,26.14999947
-108.45833387,26.15833281
-108.45833387,26.16666614
-108.45833387,26.17499947
-108.46666721,26.17499947
-108.46666721,26.18333281
-108.45833387,26.18333281
-108.45833387,26.19166614
-108.45833387,26.19999947
-108.45833387,26.20833281
-108.45833387,26.21666614
-108.46666721,26.21666614
-108.46666721,26.20833281
-108.46666721,26.19999947
-108.47500054,26.19999947
-108.47500054,26.20833281
-108.48333387,26.20833281
-108.48333387,26.19999947
-108.49166721,26.19999947
-108.50000054,26.19999947
-108.50000054,26.20833281
-108.50000054,26.21666614
-108.50000054,26.22499947
-108.49166721,26.22499947
-108.49166721,26.2333328
-108.50000054,26.2333328
-108.50000054,26.24166614
-108.50833387,26.24166614
-108.50833387,26.24999947
-108.50833387,26.2583328
-108.50833387,26.26666614
-108.50833387,26.27499947
-108.50833387,26.2833328
-108.50000054,26.2833328
-108.50000054,26.27499947
-108.49166721,26.27499947
-108.49166721,26.2833328
-108.48333387,26.2833328
-108.48333387,26.29166614
-108.49166721,26.29166614
-108.49166721,26.29999947
-108.50000054,26.29999947
-108.50000054,26.3083328
-108.50000054,26.31666613
-108.50833387,26.31666613
-108.50833387,26.3083328
-108.51666721,26.3083328
-108.52500054,26.3083328
-108.52500054,26.31666613
-108.52500054,26.32499947
-108.51666721,26.32499947
-108.51666721,26.3333328
-108.50833387,26.3333328
-108.50833387,26.34166613
-108.50000054,26.34166613
-108.49166721,26.34166613
-108.48333387,26.34166613
-108.48333387,26.34999947
-108.49166721,26.34999947
-108.49166721,26.3583328
-108.48333387,26.3583328
-108.48333387,26.36666613
-108.48333387,26.37499947
-108.49166721,26.37499947
-108.50000054,26.37499947
-108.50833387,26.37499947
-108.50833387,26.3833328
-108.50000054,26.3833328
-108.49166721,26.3833328
-108.49166721,26.39166613
-108.50000054,26.39166613
-108.50833387,26.39166613
-108.51666721,26.39166613
-108.52500054,26.39166613
-108.52500054,26.39999946
-108.51666721,26.39999946
-108.51666721,26.4083328
-108.50833387,26.4083328
-108.50833387,26.41666613
-108.50000054,26.41666613
-108.50000054,26.42499946
-108.50000054,26.4333328
-108.50833387,26.4333328
-108.50833387,26.44166613
-108.50833387,26.44999946
-108.50000054,26.44999946
-108.50000054,26.4583328
-108.50000054,26.46666613
-108.49166721,26.46666613
-108.49166721,26.4583328
-108.49166721,26.44999946
-108.48333387,26.44999946
-108.48333387,26.4583328
-108.48333387,26.46666613
-108.47500054,26.46666613
-108.47500054,26.4583328
-108.46666721,26.4583328
-108.46666721,26.46666613
-108.46666721,26.47499946
-108.46666721,26.48333279
-108.45833387,26.48333279
-108.45000054,26.48333279
-108.45000054,26.49166613
-108.45833387,26.49166613
-108.46666721,26.49166613
-108.46666721,26.49999946
-108.46666721,26.50833279
-108.46666721,26.51666613
-108.45833387,26.51666613
-108.45833387,26.52499946
-108.45000054,26.52499946
-108.45000054,26.51666613
-108.44166721,26.51666613
-108.44166721,26.52499946
-108.44166721,26.53333279
-108.44166721,26.54166613
-108.44166721,26.54999946
-108.44166721,26.55833279
-108.44166721,26.56666612
-108.45000054,26.56666612
-108.45000054,26.55833279
-108.45000054,26.54999946
-108.45000054,26.54166613
-108.45000054,26.53333279
-108.45833387,26.53333279
-108.46666721,26.53333279
-108.47500054,26.53333279
-108.47500054,26.54166613
-108.46666721,26.54166613
-108.45833387,26.54166613
-108.45833387,26.54999946
-108.45833387,26.55833279
-108.45833387,26.56666612
-108.46666721,26.56666612
-108.46666721,26.57499946
-108.46666721,26.58333279
-108.46666721,26.59166612
-108.46666721,26.59999946
-108.45833387,26.59999946
-108.45833387,26.60833279
-108.46666721,26.60833279
-108.46666721,26.61666612
-108.46666721,26.62499946
-108.46666721,26.63333279
-108.47500054,26.63333279
-108.47500054,26.64166612
-108.46666721,26.64166612
-108.46666721,26.64999945
-108.47500054,26.64999945
-108.47500054,26.65833279
-108.48333387,26.65833279
-108.48333387,26.66666612
-108.48333387,26.67499945
-108.49166721,26.67499945
-108.49166721,26.68333279
-108.49166721,26.69166612
-108.50000054,26.69166612
-108.50833387,26.69166612
-108.50833387,26.68333279
-108.50833387,26.67499945
-108.50000054,26.67499945
-108.50000054,26.66666612
-108.50000054,26.65833279
-108.50000054,26.64999945
-108.50000054,26.64166612
-108.50833387,26.64166612
-108.50833387,26.63333279
-108.51666721,26.63333279
-108.51666721,26.64166612
-108.52500054,26.64166612
-108.52500054,26.64999945
-108.53333387,26.64999945
-108.5416672,26.64999945
-108.5416672,26.65833279
-108.5416672,26.66666612
-108.55000054,26.66666612
-108.55000054,26.65833279
-108.55833387,26.65833279
-108.55833387,26.66666612
-108.5666672,26.66666612
-108.5666672,26.67499945
-108.5666672,26.68333279
-108.55833387,26.68333279
-108.55833387,26.69166612
-108.55833387,26.69999945
-108.5666672,26.69999945
-108.57500054,26.69999945
-108.57500054,26.70833279
-108.57500054,26.71666612
-108.57500054,26.72499945
-108.58333387,26.72499945
-108.58333387,26.71666612
-108.58333387,26.70833279
-108.5916672,26.70833279
-108.60000054,26.70833279
-108.60833387,26.70833279
-108.6166672,26.70833279
-108.6166672,26.69999945
-108.60833387,26.69999945
-108.60833387,26.69166612
-108.6166672,26.69166612
-108.6166672,26.68333279
-108.6166672,26.67499945
-108.6166672,26.66666612
-108.60833387,26.66666612
-108.60000054,26.66666612
-108.60000054,26.67499945
-108.5916672,26.67499945
-108.5916672,26.66666612
-108.5916672,26.65833279
-108.58333387,26.65833279
-108.57500054,26.65833279
-108.57500054,26.64999945
-108.58333387,26.64999945
-108.5916672,26.64999945
-108.5916672,26.64166612
-108.58333387,26.64166612
-108.57500054,26.64166612
-108.57500054,26.63333279
-108.58333387,26.63333279
-108.5916672,26.63333279
-108.60000054,26.63333279
-108.60000054,26.62499946
-108.60833387,26.62499946
-108.60833387,26.61666612
-108.6166672,26.61666612
-108.62500053,26.61666612
-108.63333387,26.61666612
-108.6416672,26.61666612
-108.6416672,26.60833279
-108.6416672,26.59999946
-108.65000053,26.59999946
-108.65833387,26.59999946
-108.65833387,26.60833279
-108.65000053,26.60833279
-108.65000053,26.61666612
-108.65000053,26.62499946
-108.6416672,26.62499946
-108.63333387,26.62499946
-108.62500053,26.62499946
-108.62500053,26.63333279
-108.63333387,26.63333279
-108.63333387,26.64166612
-108.63333387,26.64999945
-108.63333387,26.65833279
-108.6416672,26.65833279
-108.6416672,26.66666612
-108.65000053,26.66666612
-108.65833387,26.66666612
-108.6666672,26.66666612
-108.6666672,26.65833279
-108.67500053,26.65833279
-108.68333387,26.65833279
-108.68333387,26.64999945
-108.6916672,26.64999945
-108.6916672,26.64166612
-108.70000053,26.64166612
-108.70833386,26.64166612
-108.70833386,26.63333279
-108.70000053,26.63333279
-108.6916672,26.63333279
-108.68333387,26.63333279
-108.68333387,26.62499946
-108.67500053,26.62499946
-108.67500053,26.61666612
-108.68333387,26.61666612
-108.68333387,26.60833279
-108.6916672,26.60833279
-108.6916672,26.61666612
-108.70000053,26.61666612
-108.70833386,26.61666612
-108.70833386,26.62499946
-108.7166672,26.62499946
-108.7166672,26.63333279
-108.72500053,26.63333279
-108.73333386,26.63333279
-108.73333386,26.64166612
-108.7416672,26.64166612
-108.7416672,26.64999945
-108.7416672,26.65833279
-108.73333386,26.65833279
-108.73333386,26.66666612
-108.73333386,26.67499945
-108.72500053,26.67499945
-108.72500053,26.68333279
-108.72500053,26.69166612
-108.73333386,26.69166612
-108.73333386,26.68333279
-108.7416672,26.68333279
-108.7416672,26.69166612
-108.75000053,26.69166612
-108.75000053,26.68333279
-108.75833386,26.68333279
-108.7666672,26.68333279
-108.7666672,26.67499945
-108.7666672,26.66666612
-108.7666672,26.65833279
-108.77500053,26.65833279
-108.77500053,26.64999945
-108.7666672,26.64999945
-108.7666672,26.64166612
-108.77500053,26.64166612
-108.78333386,26.64166612
-108.79166719,26.64166612
-108.80000053,26.64166612
-108.80000053,26.63333279
-108.80000053,26.62499946
-108.80833386,26.62499946
-108.80833386,26.61666612
-108.81666719,26.61666612
-108.81666719,26.60833279
-108.81666719,26.59999946
-108.82500053,26.59999946
-108.82500053,26.59166612
-108.82500053,26.58333279
-108.82500053,26.57499946
-108.82500053,26.56666612
-108.83333386,26.56666612
-108.83333386,26.55833279
-108.83333386,26.54999946
-108.83333386,26.54166613
-108.83333386,26.53333279
-108.84166719,26.53333279
-108.84166719,26.52499946
-108.84166719,26.51666613
-108.85000053,26.51666613
-108.85000053,26.52499946
-108.85833386,26.52499946
-108.86666719,26.52499946
-108.86666719,26.53333279
-108.86666719,26.54166613
-108.87500052,26.54166613
-108.88333386,26.54166613
-108.88333386,26.54999946
-108.88333386,26.55833279
-108.89166719,26.55833279
-108.89166719,26.56666612
-108.90000052,26.56666612
-108.90000052,26.57499946
-108.90000052,26.58333279
-108.90833386,26.58333279
-108.90833386,26.59166612
-108.90000052,26.59166612
-108.89166719,26.59166612
-108.89166719,26.59999946
-108.90000052,26.59999946
-108.90833386,26.59999946
-108.91666719,26.59999946
-108.91666719,26.60833279
-108.90833386,26.60833279
-108.90833386,26.61666612
-108.90000052,26.61666612
-108.90000052,26.62499946
-108.90000052,26.63333279
-108.90833386,26.63333279
-108.90833386,26.64166612
-108.91666719,26.64166612
-108.92500052,26.64166612
-108.92500052,26.64999945
-108.91666719,26.64999945
-108.91666719,26.65833279
-108.91666719,26.66666612
-108.92500052,26.66666612
-108.92500052,26.67499945
-108.93333386,26.67499945
-108.94166719,26.67499945
-108.94166719,26.66666612
-108.95000052,26.66666612
-108.95000052,26.67499945
-108.95000052,26.68333279
-108.94166719,26.68333279
-108.94166719,26.69166612
-108.95000052,26.69166612
-108.95833385,26.69166612
-108.95833385,26.68333279
-108.96666719,26.68333279
-108.96666719,26.69166612
-108.96666719,26.69999945
-108.97500052,26.69999945
-108.97500052,26.70833279
-108.98333385,26.70833279
-108.99166719,26.70833279
-108.99166719,26.69999945
-109.00000052,26.69999945
-109.00000052,26.70833279
-109.00000052,26.71666612
-109.00833385,26.71666612
-109.00833385,26.72499945
-109.01666719,26.72499945
-109.01666719,26.73333278
-109.01666719,26.74166612
-109.02500052,26.74166612
-109.02500052,26.74999945
-109.03333385,26.74999945
-109.03333385,26.75833278
-109.04166718,26.75833278
-109.04166718,26.76666612
-109.05000052,26.76666612
-109.05000052,26.77499945
-109.05000052,26.78333278
-109.05833385,26.78333278
-109.05833385,26.79166612
-109.06666718,26.79166612
-109.06666718,26.79999945
-109.07500052,26.79999945
-109.07500052,26.80833278
-109.08333385,26.80833278
-109.08333385,26.81666611
-109.09166718,26.81666611
-109.09166718,26.82499945
-109.10000052,26.82499945
-109.10000052,26.83333278
-109.10000052,26.84166611
-109.10833385,26.84166611
-109.10833385,26.84999945
-109.10000052,26.84999945
-109.09166718,26.84999945
-109.09166718,26.85833278
-109.08333385,26.85833278
-109.08333385,26.86666611
-109.09166718,26.86666611
-109.09166718,26.87499945
-109.10000052,26.87499945
-109.10000052,26.88333278
-109.09166718,26.88333278
-109.08333385,26.88333278
-109.08333385,26.87499945
-109.07500052,26.87499945
-109.07500052,26.88333278
-109.07500052,26.89166611
-109.06666718,26.89166611
-109.05833385,26.89166611
-109.05833385,26.89999944
-109.05000052,26.89999944
-109.04166718,26.89999944
-109.04166718,26.90833278
-109.03333385,26.90833278
-109.03333385,26.89999944
-109.02500052,26.89999944
-109.01666719,26.89999944
-109.01666719,26.90833278
-109.00833385,26.90833278
-109.00833385,26.89999944
-109.00000052,26.89999944
-108.99166719,26.89999944
-108.99166719,26.90833278
-108.98333385,26.90833278
-108.98333385,26.89999944
-108.97500052,26.89999944
-108.96666719,26.89999944
-108.96666719,26.90833278
-108.96666719,26.91666611
-108.96666719,26.92499944
-108.95833385,26.92499944
-108.95833385,26.93333278
-108.95833385,26.94166611
-108.95833385,26.94999944
-108.95000052,26.94999944
-108.94166719,26.94999944
-108.93333386,26.94999944
-108.93333386,26.94166611
-108.92500052,26.94166611
-108.91666719,26.94166611
-108.91666719,26.93333278
-108.92500052,26.93333278
-108.93333386,26.93333278
-108.93333386,26.92499944
-108.92500052,26.92499944
-108.91666719,26.92499944
-108.91666719,26.91666611
-108.92500052,26.91666611
-108.92500052,26.90833278
-108.92500052,26.89999944
-108.92500052,26.89166611
-108.92500052,26.88333278
-108.92500052,26.87499945
-108.93333386,26.87499945
-108.93333386,26.86666611
-108.94166719,26.86666611
-108.95000052,26.86666611
-108.95000052,26.85833278
-108.95833385,26.85833278
-108.95833385,26.84999945
-108.95000052,26.84999945
-108.94166719,26.84999945
-108.93333386,26.84999945
-108.93333386,26.84166611
-108.93333386,26.83333278
-108.93333386,26.82499945
-108.93333386,26.81666611
-108.93333386,26.80833278
-108.92500052,26.80833278
-108.92500052,26.81666611
-108.92500052,26.82499945
-108.91666719,26.82499945
-108.91666719,26.83333278
-108.91666719,26.84166611
-108.91666719,26.84999945
-108.90833386,26.84999945
-108.90833386,26.85833278
-108.90833386,26.86666611
-108.90000052,26.86666611
-108.89166719,26.86666611
-108.89166719,26.87499945
-108.88333386,26.87499945
-108.87500052,26.87499945
-108.87500052,26.88333278
-108.86666719,26.88333278
-108.86666719,26.89166611
-108.86666719,26.89999944
-108.86666719,26.90833278
-108.85833386,26.90833278
-108.85833386,26.91666611
-108.85000053,26.91666611
-108.85000053,26.92499944
-108.84166719,26.92499944
-108.84166719,26.93333278
-108.85000053,26.93333278
-108.85833386,26.93333278
-108.85833386,26.94166611
-108.85833386,26.94999944
-108.85833386,26.95833278
-108.86666719,26.95833278
-108.87500052,26.95833278
-108.87500052,26.96666611
-108.88333386,26.96666611
-108.89166719,26.96666611
-108.89166719,26.97499944
-108.90000052,26.97499944
-108.90833386,26.97499944
-108.90833386,26.98333277
-108.90000052,26.98333277
-108.90000052,26.99166611
-108.90833386,26.99166611
-108.91666719,26.99166611
-108.91666719,26.99999944
-108.91666719,27.00833277
-108.90833386,27.00833277
-108.90833386,27.01666611
-108.91666719,27.01666611
-108.92500052,27.01666611
-108.92500052,27.00833277
-108.93333386,27.00833277
-108.93333386,27.01666611
-108.94166719,27.01666611
-108.94166719,27.02499944
-108.95000052,27.02499944
-108.95833385,27.02499944
-108.96666719,27.02499944
-108.96666719,27.03333277
-108.97500052,27.03333277
-108.97500052,27.04166611
-108.98333385,27.04166611
-108.98333385,27.04999944
-108.99166719,27.04999944
-108.99166719,27.04166611
-108.99166719,27.03333277
-109.00000052,27.03333277
-109.00000052,27.04166611
-109.00833385,27.04166611
-109.00833385,27.04999944
-109.00000052,27.04999944
-109.00000052,27.05833277
-109.00833385,27.05833277
-109.01666719,27.05833277
-109.02500052,27.05833277
-109.02500052,27.0666661
-109.03333385,27.0666661
-109.04166718,27.0666661
-109.05000052,27.0666661
-109.05833385,27.0666661
-109.06666718,27.0666661
-109.07500052,27.0666661
-109.07500052,27.07499944
-109.08333385,27.07499944
-109.08333385,27.08333277
-109.09166718,27.08333277
-109.09166718,27.0916661
-109.09166718,27.09999944
-109.10000052,27.09999944
-109.10000052,27.10833277
-109.10000052,27.1166661
-109.10833385,27.1166661
-109.10833385,27.12499944
-109.10833385,27.13333277
-109.10833385,27.1416661
-109.10833385,27.14999943
-109.10833385,27.15833277
-109.10000052,27.15833277
-109.09166718,27.15833277
-109.09166718,27.1666661
-109.09166718,27.17499943
-109.10000052,27.17499943
-109.10000052,27.18333277
-109.09166718,27.18333277
-109.08333385,27.18333277
-109.07500052,27.18333277
-109.06666718,27.18333277
-109.06666718,27.1916661
-109.05833385,27.1916661
-109.05833385,27.18333277
-109.05000052,27.18333277
-109.04166718,27.18333277
-109.04166718,27.17499943
-109.03333385,27.17499943
-109.02500052,27.17499943
-109.01666719,27.17499943
-109.00833385,27.17499943
-109.00833385,27.18333277
-109.00000052,27.18333277
-108.99166719,27.18333277
-108.98333385,27.18333277
-108.98333385,27.1916661
-108.97500052,27.1916661
-108.96666719,27.1916661
-108.96666719,27.19999943
-108.97500052,27.19999943
-108.97500052,27.20833277
-108.97500052,27.2166661
-108.97500052,27.22499943
-108.97500052,27.23333276
-108.96666719,27.23333276
-108.95833385,27.23333276
-108.95000052,27.23333276
-108.94166719,27.23333276
-108.93333386,27.23333276
-108.93333386,27.22499943
-108.92500052,27.22499943
-108.91666719,27.22499943
-108.90833386,27.22499943
-108.90833386,27.23333276
-108.90000052,27.23333276
-108.90000052,27.2416661
-108.89166719,27.2416661
-108.88333386,27.2416661
-108.88333386,27.24999943
-108.87500052,27.24999943
-108.86666719,27.24999943
-108.85833386,27.24999943
-108.85833386,27.25833276
-108.85000053,27.25833276
-108.85000053,27.24999943
-108.84166719,27.24999943
-108.83333386,27.24999943
-108.82500053,27.24999943
-108.81666719,27.24999943
-108.81666719,27.25833276
-108.82500053,27.25833276
-108.82500053,27.2666661
-108.82500053,27.27499943
-108.83333386,27.27499943
-108.83333386,27.28333276
-108.84166719,27.28333276
-108.84166719,27.2916661
-108.84166719,27.29999943
-108.85000053,27.29999943
-108.85000053,27.30833276
-108.85833386,27.30833276
-108.85833386,27.31666609
-108.86666719,27.31666609
-108.86666719,27.30833276
-108.87500052,27.30833276
-108.88333386,27.30833276
-108.88333386,27.31666609
-108.88333386,27.32499943
-108.89166719,27.32499943
-108.90000052,27.32499943
-108.90000052,27.33333276
-108.90833386,27.33333276
-108.90833386,27.32499943
-108.90833386,27.31666609
-108.91666719,27.31666609
-108.91666719,27.32499943
-108.91666719,27.33333276
-108.92500052,27.33333276
-108.93333386,27.33333276
-108.93333386,27.34166609
-108.94166719,27.34166609
-108.94166719,27.34999943
-108.94166719,27.35833276
-108.93333386,27.35833276
-108.93333386,27.34999943
-108.92500052,27.34999943
-108.92500052,27.35833276
-108.92500052,27.36666609
-108.91666719,27.36666609
-108.91666719,27.35833276
-108.90833386,27.35833276
-108.90833386,27.34999943
-108.90000052,27.34999943
-108.90000052,27.35833276
-108.89166719,27.35833276
-108.89166719,27.36666609
-108.90000052,27.36666609
-108.90833386,27.36666609
-108.90833386,27.37499943
-108.90833386,27.38333276
-108.91666719,27.38333276
-108.91666719,27.37499943
-108.92500052,27.37499943
-108.93333386,27.37499943
-108.93333386,27.38333276
-108.92500052,27.38333276
-108.92500052,27.39166609
-108.91666719,27.39166609
-108.90833386,27.39166609
-108.90000052,27.39166609
-108.89166719,27.39166609
-108.89166719,27.38333276
-108.89166719,27.37499943
-108.88333386,27.37499943
-108.87500052,27.37499943
-108.87500052,27.38333276
-108.86666719,27.38333276
-108.86666719,27.39166609
-108.85833386,27.39166609
-108.85000053,27.39166609
-108.85000053,27.38333276
-108.84166719,27.38333276
-108.83333386,27.38333276
-108.82500053,27.38333276
-108.82500053,27.37499943
-108.81666719,27.37499943
-108.80833386,27.37499943
-108.80000053,27.37499943
-108.80000053,27.36666609
-108.79166719,27.36666609
-108.78333386,27.36666609
-108.78333386,27.35833276
-108.77500053,27.35833276
-108.7666672,27.35833276
-108.75833386,27.35833276
-108.75833386,27.34999943
-108.75000053,27.34999943
-108.7416672,27.34999943
-108.7416672,27.34166609
-108.73333386,27.34166609
-108.73333386,27.33333276
-108.73333386,27.32499943
-108.73333386,27.31666609
-108.7416672,27.31666609
-108.7416672,27.30833276
-108.7416672,27.29999943
-108.7416672,27.2916661
-108.7416672,27.28333276
-108.7416672,27.27499943
-108.7416672,27.2666661
-108.7416672,27.25833276
-108.7416672,27.24999943
-108.7416672,27.2416661
-108.7416672,27.23333276
-108.75000053,27.23333276
-108.75833386,27.23333276
-108.7666672,27.23333276
-108.7666672,27.22499943
-108.7666672,27.2166661
-108.75833386,27.2166661
-108.75000053,27.2166661
-108.75000053,27.20833277
-108.75000053,27.19999943
-108.75000053,27.1916661
-108.75000053,27.18333277
-108.75000053,27.17499943
-108.75000053,27.1666661
-108.75000053,27.15833277
-108.75000053,27.14999943
-108.75833386,27.14999943
-108.75833386,27.1416661
-108.75833386,27.13333277
-108.75833386,27.12499944
-108.75833386,27.1166661
-108.75833386,27.10833277
-108.75000053,27.10833277
-108.75000053,27.09999944
-108.75833386,27.09999944
-108.75833386,27.0916661
-108.75000053,27.0916661
-108.7416672,27.0916661
-108.73333386,27.0916661
-108.73333386,27.08333277
-108.72500053,27.08333277
-108.7166672,27.08333277
-108.70833386,27.08333277
-108.70000053,27.08333277
-108.6916672,27.08333277
-108.68333387,27.08333277
-108.68333387,27.07499944
-108.67500053,27.07499944
-108.67500053,27.0666661
-108.6666672,27.0666661
-108.65833387,27.0666661
-108.65833387,27.05833277
-108.6666672,27.05833277
-108.6666672,27.04999944
-108.6666672,27.04166611
-108.6666672,27.03333277
-108.67500053,27.03333277
-108.67500053,27.04166611
-108.68333387,27.04166611
-108.68333387,27.03333277
-108.68333387,27.02499944
-108.6916672,27.02499944
-108.6916672,27.01666611
-108.70000053,27.01666611
-108.70833386,27.01666611
-108.70833386,27.02499944
-108.7166672,27.02499944
-108.7166672,27.03333277
-108.72500053,27.03333277
-108.73333386,27.03333277
-108.73333386,27.02499944
-108.72500053,27.02499944
-108.72500053,27.01666611
-108.72500053,27.00833277
-108.7166672,27.00833277
-108.7166672,26.99999944
-108.70833386,26.99999944
-108.70833386,26.99166611
-108.70833386,26.98333277
-108.70833386,26.97499944
-108.70000053,26.97499944
-108.70000053,26.96666611
-108.70000053,26.95833278
-108.6916672,26.95833278
-108.6916672,26.94999944
-108.6916672,26.94166611
-108.6916672,26.93333278
-108.68333387,26.93333278
-108.68333387,26.92499944
-108.68333387,26.91666611
-108.68333387,26.90833278
-108.67500053,26.90833278
-108.67500053,26.89999944
-108.6666672,26.89999944
-108.6666672,26.90833278
-108.65833387,26.90833278
-108.65833387,26.91666611
-108.6666672,26.91666611
-108.6666672,26.92499944
-108.6666672,26.93333278
-108.6666672,26.94166611
-108.65833387,26.94166611
-108.65000053,26.94166611
-108.65000053,26.93333278
-108.6416672,26.93333278
-108.6416672,26.94166611
-108.63333387,26.94166611
-108.62500053,26.94166611
-108.6166672,26.94166611
-108.6166672,26.93333278
-108.6166672,26.92499944
-108.62500053,26.92499944
-108.62500053,26.91666611
-108.6166672,26.91666611
-108.60833387,26.91666611
-108.60000054,26.91666611
-108.60000054,26.90833278
-108.60833387,26.90833278
-108.6166672,26.90833278
-108.62500053,26.90833278
-108.62500053,26.89999944
-108.63333387,26.89999944
-108.63333387,26.89166611
-108.62500053,26.89166611
-108.6166672,26.89166611
-108.6166672,26.88333278
-108.60833387,26.88333278
-108.60833387,26.87499945
-108.60000054,26.87499945
-108.60000054,26.86666611
-108.60833387,26.86666611
-108.60833387,26.85833278
-108.60833387,26.84999945
-108.60000054,26.84999945
-108.60000054,26.84166611
-108.60000054,26.83333278
-108.5916672,26.83333278
-108.5916672,26.84166611
-108.58333387,26.84166611
-108.58333387,26.83333278
-108.58333387,26.82499945
-108.5916672,26.82499945
-108.60000054,26.82499945
-108.60000054,26.81666611
-108.60000054,26.80833278
-108.5916672,26.80833278
-108.5916672,26.79999945
-108.5916672,26.79166612
-108.60000054,26.79166612
-108.60000054,26.78333278
-108.60000054,26.77499945
-108.5916672,26.77499945
-108.58333387,26.77499945
-108.58333387,26.76666612
-108.57500054,26.76666612
-108.57500054,26.75833278
-108.57500054,26.74999945
-108.57500054,26.74166612
-108.5666672,26.74166612
-108.5666672,26.74999945
-108.55833387,26.74999945
-108.55833387,26.75833278
-108.55000054,26.75833278
-108.55000054,26.76666612
-108.55833387,26.76666612
-108.55833387,26.77499945
-108.55000054,26.77499945
-108.5416672,26.77499945
-108.5416672,26.76666612
-108.53333387,26.76666612
-108.53333387,26.77499945
-108.53333387,26.78333278
-108.53333387,26.79166612
-108.53333387,26.79999945
-108.53333387,26.80833278
-108.5416672,26.80833278
-108.5416672,26.79999945
-108.55000054,26.79999945
-108.55833387,26.79999945
-108.55833387,26.80833278
-108.5666672,26.80833278
-108.5666672,26.81666611
-108.5666672,26.82499945
-108.55833387,26.82499945
-108.55000054,26.82499945
-108.5416672,26.82499945
-108.53333387,26.82499945
-108.53333387,26.81666611
-108.52500054,26.81666611
-108.51666721,26.81666611
-108.51666721,26.80833278
-108.50833387,26.80833278
-108.50833387,26.81666611
-108.50833387,26.82499945
-108.50000054,26.82499945
-108.50000054,26.83333278
-108.50000054,26.84166611
-108.50833387,26.84166611
-108.51666721,26.84166611
-108.51666721,26.84999945
-108.52500054,26.84999945
-108.52500054,26.84166611
-108.53333387,26.84166611
-108.53333387,26.84999945
-108.5416672,26.84999945
-108.55000054,26.84999945
-108.55000054,26.85833278
-108.5416672,26.85833278
-108.5416672,26.86666611
-108.55000054,26.86666611
-108.55000054,26.87499945
-108.55000054,26.88333278
-108.55833387,26.88333278
-108.5666672,26.88333278
-108.5666672,26.87499945
-108.57500054,26.87499945
-108.58333387,26.87499945
-108.58333387,26.88333278
-108.58333387,26.89166611
-108.58333387,26.89999944
-108.5916672,26.89999944
-108.5916672,26.90833278
-108.5916672,26.91666611
-108.58333387,26.91666611
-108.58333387,26.92499944
-108.57500054,26.92499944
-108.57500054,26.93333278
-108.5666672,26.93333278
-108.55833387,26.93333278
-108.55833387,26.94166611
-108.5666672,26.94166611
-108.5666672,26.94999944
-108.57500054,26.94999944
-108.58333387,26.94999944
-108.5916672,26.94999944
-108.60000054,26.94999944
-108.60833387,26.94999944
-108.60833387,26.95833278
-108.6166672,26.95833278
-108.62500053,26.95833278
-108.62500053,26.96666611
-108.6166672,26.96666611
-108.6166672,26.97499944
-108.6166672,26.98333277
-108.62500053,26.98333277
-108.62500053,26.99166611
-108.6166672,26.99166611
-108.60833387,26.99166611
-108.60833387,26.98333277
-108.60000054,26.98333277
-108.60000054,26.99166611
-108.5916672,26.99166611
-108.5916672,26.99999944
-108.58333387,26.99999944
-108.57500054,26.99999944
-108.57500054,27.00833277
-108.5666672,27.00833277
-108.55833387,27.00833277
-108.55833387,26.99999944
-108.55833387,26.99166611
-108.5666672,26.99166611
-108.5666672,26.98333277
-108.55833387,26.98333277
-108.55000054,26.98333277
-108.5416672,26.98333277
-108.5416672,26.97499944
-108.5416672,26.96666611
-108.53333387,26.96666611
-108.53333387,26.97499944
-108.52500054,26.97499944
-108.52500054,26.96666611
-108.51666721,26.96666611
-108.50833387,26.96666611
-108.50833387,26.95833278
-108.50000054,26.95833278
-108.50000054,26.96666611
-108.49166721,26.96666611
-108.49166721,26.97499944
-108.48333387,26.97499944
-108.48333387,26.96666611
-108.47500054,26.96666611
-108.47500054,26.95833278
-108.48333387,26.95833278
-108.49166721,26.95833278
-108.49166721,26.94999944
-108.50000054,26.94999944
-108.50000054,26.94166611
-108.49166721,26.94166611
-108.49166721,26.93333278
-108.48333387,26.93333278
-108.47500054,26.93333278
-108.46666721,26.93333278
-108.45833387,26.93333278
-108.45000054,26.93333278
-108.45000054,26.92499944
-108.44166721,26.92499944
-108.44166721,26.93333278
-108.43333388,26.93333278
-108.43333388,26.94166611
-108.44166721,26.94166611
-108.44166721,26.94999944
-108.44166721,26.95833278
-108.43333388,26.95833278
-108.42500054,26.95833278
-108.42500054,26.96666611
-108.42500054,26.97499944
-108.41666721,26.97499944
-108.40833388,26.97499944
-108.40000054,26.97499944
-108.40000054,26.96666611
-108.39166721,26.96666611
-108.39166721,26.97499944
-108.38333388,26.97499944
-108.38333388,26.96666611
-108.38333388,26.95833278
-108.37500054,26.95833278
-108.36666721,26.95833278
-108.36666721,26.94999944
-108.35833388,26.94999944
-108.35833388,26.94166611
-108.35000055,26.94166611
-108.35000055,26.93333278
-108.35000055,26.92499944
-108.34166721,26.92499944
-108.33333388,26.92499944
-108.33333388,26.91666611
-108.33333388,26.90833278
-108.32500055,26.90833278
-108.32500055,26.89999944
-108.32500055,26.89166611
-108.31666721,26.89166611
-108.30833388,26.89166611
-108.30833388,26.88333278
-108.30000055,26.88333278
-108.29166721,26.88333278
-108.29166721,26.87499945
-108.28333388,26.87499945
-108.28333388,26.86666611
-108.27500055,26.86666611
-108.27500055,26.85833278
-108.27500055,26.84999945
-108.26666722,26.84999945
-108.26666722,26.84166611
-108.25833388,26.84166611
-108.25833388,26.83333278
-108.25000055,26.83333278
-108.25000055,26.82499945
-108.24166722,26.82499945
-108.24166722,26.81666611
-108.24166722,26.80833278
-108.23333388,26.80833278
-108.23333388,26.79999945
-108.23333388,26.79166612
-108.22500055,26.79166612
-108.22500055,26.78333278
-108.22500055,26.77499945
-108.22500055,26.76666612
-108.21666722,26.76666612
-108.21666722,26.75833278
-108.21666722,26.74999945
-108.20833388,26.74999945
-108.20833388,26.74166612
-108.20833388,26.73333278
-108.20833388,26.72499945
-108.20000055,26.72499945
-108.20000055,26.71666612
-108.20000055,26.70833279
-108.20000055,26.69999945
-108.19166722,26.69999945
-108.19166722,26.69166612
-108.19166722,26.68333279
-108.19166722,26.67499945
-108.20000055,26.67499945
-108.20000055,26.68333279
-108.20833388,26.68333279
-108.21666722,26.68333279
-108.21666722,26.67499945
-108.20833388,26.67499945
-108.20833388,26.66666612
-108.21666722,26.66666612
-108.22500055,26.66666612
-108.22500055,26.67499945
-108.22500055,26.68333279
-108.23333388,26.68333279
-108.23333388,26.69166612
-108.23333388,26.69999945
-108.24166722,26.69999945
-108.24166722,26.69166612
-108.24166722,26.68333279
-108.24166722,26.67499945
-108.23333388,26.67499945
-108.23333388,26.66666612
-108.23333388,26.65833279
-108.23333388,26.64999945
-108.23333388,26.64166612
-108.24166722,26.64166612
-108.24166722,26.63333279
-108.23333388,26.63333279
-108.22500055,26.63333279
-108.21666722,26.63333279
-108.20833388,26.63333279
-108.20000055,26.63333279
-108.19166722,26.63333279
-108.19166722,26.62499946
-108.19166722,26.61666612
-108.20000055,26.61666612
-108.20000055,26.62499946
-108.20833388,26.62499946
-108.20833388,26.61666612
-108.21666722,26.61666612
-108.21666722,26.62499946
-108.22500055,26.62499946
-108.23333388,26.62499946
-108.24166722,26.62499946
-108.24166722,26.61666612
-108.25000055,26.61666612
-108.25000055,26.60833279
-108.24166722,26.60833279
-108.24166722,26.59999946
-108.25000055,26.59999946
-108.25000055,26.59166612
-108.24166722,26.59166612
-108.23333388,26.59166612
-108.23333388,26.58333279
-108.23333388,26.57499946
-108.24166722,26.57499946
-108.24166722,26.56666612
-108.24166722,26.55833279
-108.25000055,26.55833279
-108.25000055,26.54999946
-108.25833388,26.54999946
-108.25833388,26.54166613
-108.25833388,26.53333279
-108.26666722,26.53333279
-108.26666722,26.52499946
-108.26666722,26.51666613
-108.27500055,26.51666613
-108.27500055,26.50833279
-108.27500055,26.49999946
-108.27500055,26.49166613
-108.28333388,26.49166613
-108.28333388,26.48333279
-108.29166721,26.48333279
-108.29166721,26.47499946
-108.30000055,26.47499946
-108.30000055,26.46666613
-108.30000055,26.4583328
-108.30833388,26.4583328
-108.30833388,26.44999946
-108.31666721,26.44999946
-108.31666721,26.44166613
-108.31666721,26.4333328
-108.31666721,26.42499946
-108.32500055,26.42499946
-108.32500055,26.41666613
-108.31666721,26.41666613
-108.31666721,26.4083328
-108.30833388,26.4083328
-108.30833388,26.39999946
-108.30833388,26.39166613
-108.30000055,26.39166613
-108.30000055,26.3833328
-108.29166721,26.3833328
-108.28333388,26.3833328
-108.28333388,26.39166613
-108.27500055,26.39166613
-108.26666722,26.39166613
-108.26666722,26.39999946
-108.25833388,26.39999946
-108.25000055,26.39999946
-108.25000055,26.4083328
-108.24166722,26.4083328
-108.24166722,26.39999946
-108.23333388,26.39999946
-108.22500055,26.39999946
-108.22500055,26.39166613
-108.21666722,26.39166613
-108.21666722,26.3833328
-108.20833388,26.3833328
-108.20833388,26.37499947
-108.20000055,26.37499947
-108.20000055,26.36666613
-108.19166722,26.36666613
-108.19166722,26.3583328
-108.19166722,26.34999947
-108.18333389,26.34999947
-108.18333389,26.34166613
-108.18333389,26.3333328
-108.17500055,26.3333328
-108.17500055,26.32499947
-108.17500055,26.31666613
-108.17500055,26.3083328
-108.17500055,26.29999947
-108.16666722,26.29999947
-108.16666722,26.29166614
-108.16666722,26.2833328
-108.16666722,26.27499947
-108.16666722,26.26666614
-108.16666722,26.2583328
-108.16666722,26.24999947
-108.16666722,26.24166614
-108.16666722,26.2333328
-108.16666722,26.22499947
-108.16666722,26.21666614
-108.16666722,26.20833281
-108.16666722,26.19999947
-108.16666722,26.19166614
-108.16666722,26.18333281
-108.17500055,26.18333281
-108.17500055,26.17499947
-108.17500055,26.16666614
-108.17500055,26.15833281
-108.18333389,26.15833281
-108.18333389,26.14999947
-108.18333389,26.14166614
-108.17500055,26.14166614
-108.17500055,26.13333281
-108.17500055,26.12499948
-108.17500055,26.11666614
-108.16666722,26.11666614
-108.16666722,26.10833281
-108.15833389,26.10833281
-108.15833389,26.09999948
-108.15000055,26.09999948
-108.14166722,26.09999948
-108.14166722,26.09166614
-108.13333389,26.09166614
-108.12500055,26.09166614
-108.11666722,26.09166614
-108.11666722,26.08333281
-108.10833389,26.08333281
-108.10000056,26.08333281
-108.09166722,26.08333281
-108.09166722,26.07499948
-108.08333389,26.07499948
-108.07500056,26.07499948
-108.07500056,26.06666614
-108.06666722,26.06666614
-108.06666722,26.05833281
-108.05833389,26.05833281
-108.05833389,26.04999948
-108.05000056,26.04999948
-108.05000056,26.04166615
-108.04166722,26.04166615
-108.04166722,26.03333281
-108.03333389,26.03333281
-108.03333389,26.02499948
-108.04166722,26.02499948
-108.04166722,26.01666615
-108.04166722,26.00833281
-108.03333389,26.00833281
-108.03333389,25.99999948
-108.02500056,25.99999948
-108.02500056,25.99166615
-108.01666723,25.99166615
-108.01666723,25.99999948
-108.00833389,25.99999948
-108.00833389,25.99166615
-108.00000056,25.99166615
-108.00000056,25.98333281
-107.99166723,25.98333281
-107.99166723,25.97499948
-107.99166723,25.96666615
-107.98333389,25.96666615
-107.98333389,25.95833282
-107.97500056,25.95833282
-107.97500056,25.94999948
-107.97500056,25.94166615
-107.97500056,25.93333282
-107.97500056,25.92499948
-107.96666723,25.92499948
-107.95833389,25.92499948
-107.95833389,25.93333282
-107.96666723,25.93333282
-107.96666723,25.94166615
-107.95833389,25.94166615
-107.95000056,25.94166615
-107.94166723,25.94166615
-107.9333339,25.94166615
-107.9333339,25.93333282
-107.92500056,25.93333282
-107.91666723,25.93333282
-107.91666723,25.94166615
-107.9083339,25.94166615
-107.9083339,25.94999948
-107.90000056,25.94999948
-107.90000056,25.95833282
-107.89166723,25.95833282
-107.89166723,25.94999948
-107.8833339,25.94999948
-107.8833339,25.94166615
-107.87500056,25.94166615
-107.87500056,25.93333282
-107.87500056,25.92499948
-107.86666723,25.92499948
-107.86666723,25.91666615
-107.87500056,25.91666615
-107.87500056,25.90833282
-107.87500056,25.89999948
-107.8833339,25.89999948
-107.89166723,25.89999948
-107.90000056,25.89999948
-107.90000056,25.90833282
-107.9083339,25.90833282
-107.91666723,25.90833282
-107.92500056,25.90833282
-107.92500056,25.89999948
-107.91666723,25.89999948
-107.91666723,25.89166615
-107.92500056,25.89166615
-107.9333339,25.89166615
-107.9333339,25.88333282
-107.92500056,25.88333282
-107.92500056,25.87499949
-107.92500056,25.86666615
-107.91666723,25.86666615
-107.91666723,25.85833282
-107.9083339,25.85833282
-107.9083339,25.86666615
-107.90000056,25.86666615
-107.90000056,25.85833282
-107.89166723,25.85833282
-107.89166723,25.86666615
-107.8833339,25.86666615
-107.87500056,25.86666615
-107.86666723,25.86666615
-107.86666723,25.85833282
-107.86666723,25.84999949
-107.86666723,25.84166615
-107.87500056,25.84166615
-107.87500056,25.83333282
-107.87500056,25.82499949
-107.86666723,25.82499949
-107.86666723,25.83333282
-107.8583339,25.83333282
-107.8583339,25.82499949
-107.8583339,25.81666615
-107.8583339,25.80833282
-107.86666723,25.80833282
-107.86666723,25.79999949
-107.8583339,25.79999949
-107.85000057,25.79999949
-107.85000057,25.80833282
-107.84166723,25.80833282
-107.84166723,25.79999949
-107.8333339,25.79999949
-107.82500057,25.79999949
-107.81666723,25.79999949
-107.8083339,25.79999949
-107.80000057,25.79999949
-107.79166723,25.79999949
-107.7833339,25.79999949
-107.77500057,25.79999949
-107.77500057,25.79166616
-107.77500057,25.78333282
-107.76666724,25.78333282
-107.7583339,25.78333282
-107.75000057,25.78333282
-107.75000057,25.77499949
-107.74166724,25.77499949
-107.74166724,25.76666616
-107.74166724,25.75833282
-107.7333339,25.75833282
-107.7333339,25.74999949
-107.74166724,25.74999949
-107.75000057,25.74999949
-107.75000057,25.74166616
-107.74166724,25.74166616
-107.74166724,25.73333282
-107.75000057,25.73333282
-107.7583339,25.73333282
-107.7583339,25.72499949
-107.75000057,25.72499949
-107.75000057,25.71666616
-107.75000057,25.70833283
-107.75000057,25.69999949
-107.7583339,25.69999949
-107.76666724,25.69999949
-107.76666724,25.70833283
-107.77500057,25.70833283
-107.77500057,25.71666616
-107.77500057,25.72499949
-107.77500057,25.73333282
-107.76666724,25.73333282
-107.76666724,25.74166616
-107.76666724,25.74999949
-107.77500057,25.74999949
-107.77500057,25.75833282
-107.7833339,25.75833282
-107.79166723,25.75833282
-107.79166723,25.76666616
-107.7833339,25.76666616
-107.7833339,25.77499949
-107.79166723,25.77499949
-107.80000057,25.77499949
-107.80000057,25.76666616
-107.8083339,25.76666616
-107.8083339,25.75833282
-107.80000057,25.75833282
-107.80000057,25.74999949
-107.80000057,25.74166616
-107.80000057,25.73333282
-107.79166723,25.73333282
-107.7833339,25.73333282
-107.7833339,25.72499949
-107.79166723,25.72499949
-107.79166723,25.71666616
-107.79166723,25.70833283
-107.80000057,25.70833283
-107.80000057,25.69999949
-107.8083339,25.69999949
-107.8083339,25.69166616
-107.80000057,25.69166616
-107.79166723,25.69166616
-107.79166723,25.68333283
-107.79166723,25.67499949
-107.7833339,25.67499949
-107.7833339,25.66666616
-107.79166723,25.66666616
-107.79166723,25.65833283
-107.7833339,25.65833283
-107.7833339,25.64999949
-107.7833339,25.64166616
-107.77500057,25.64166616
-107.76666724,25.64166616
-107.76666724,25.63333283
-107.77500057,25.63333283
-107.77500057,25.6249995
-107.76666724,25.6249995
-107.7583339,25.6249995
-107.7583339,25.61666616
-107.75000057,25.61666616
-107.75000057,25.60833283
-107.74166724,25.60833283
-107.74166724,25.5999995
-107.74166724,25.59166616
-107.74166724,25.58333283
-107.74166724,25.5749995
-107.7333339,25.5749995
-107.7333339,25.56666616
-107.74166724,25.56666616
-107.75000057,25.56666616
-107.75000057,25.55833283
-107.74166724,25.55833283
-107.74166724,25.5499995
-107.74166724,25.54166617
-107.74166724,25.53333283
-107.75000057,25.53333283
-107.75000057,25.5249995
-107.74166724,25.5249995
-107.7333339,25.5249995
-107.7333339,25.53333283
-107.72500057,25.53333283
-107.72500057,25.5249995
-107.72500057,25.51666617
-107.71666724,25.51666617
-107.71666724,25.50833283
-107.72500057,25.50833283
-107.7333339,25.50833283
-107.7333339,25.4999995
-107.7333339,25.49166617
-107.72500057,25.49166617
-107.72500057,25.4999995
-107.71666724,25.4999995
-107.71666724,25.49166617
-107.71666724,25.48333283
-107.7083339,25.48333283
-107.70000057,25.48333283
-107.70000057,25.49166617
-107.70000057,25.4999995
-107.69166724,25.4999995
-107.69166724,25.50833283
-107.68333391,25.50833283
-107.68333391,25.51666617
-107.69166724,25.51666617
-107.70000057,25.51666617
-107.70000057,25.50833283
-107.7083339,25.50833283
-107.7083339,25.51666617
-107.7083339,25.5249995
-107.71666724,25.5249995
-107.71666724,25.53333283
-107.7083339,25.53333283
-107.70000057,25.53333283
-107.70000057,25.54166617
-107.70000057,25.5499995
-107.70000057,25.55833283
-107.7083339,25.55833283
-107.7083339,25.56666616
-107.7083339,25.5749995
-107.71666724,25.5749995
-107.71666724,25.58333283
-107.71666724,25.59166616
-107.7083339,25.59166616
-107.7083339,25.5999995
-107.70000057,25.5999995
-107.70000057,25.60833283
-107.69166724,25.60833283
-107.68333391,25.60833283
-107.68333391,25.5999995
-107.69166724,25.5999995
-107.69166724,25.59166616
-107.70000057,25.59166616
-107.70000057,25.58333283
-107.69166724,25.58333283
-107.68333391,25.58333283
-107.67500057,25.58333283
-107.67500057,25.5749995
-107.66666724,25.5749995
-107.66666724,25.56666616
-107.65833391,25.56666616
-107.65833391,25.55833283
-107.65000057,25.55833283
-107.64166724,25.55833283
-107.64166724,25.5499995
-107.63333391,25.5499995
-107.63333391,25.55833283
-107.62500057,25.55833283
-107.62500057,25.5499995
-107.62500057,25.54166617
-107.61666724,25.54166617
-107.61666724,25.53333283
-107.60833391,25.53333283
-107.60833391,25.5249995
-107.60000058,25.5249995
-107.60000058,25.53333283
-107.59166724,25.53333283
-107.59166724,25.54166617
-107.60000058,25.54166617
-107.60833391,25.54166617
-107.60833391,25.5499995
-107.61666724,25.5499995
-107.61666724,25.55833283
-107.61666724,25.56666616
-107.61666724,25.5749995
-107.62500057,25.5749995
-107.63333391,25.5749995
-107.64166724,25.5749995
-107.64166724,25.58333283
-107.65000057,25.58333283
-107.65833391,25.58333283
-107.65833391,25.59166616
-107.65000057,25.59166616
-107.65000057,25.5999995
-107.65833391,25.5999995
-107.66666724,25.5999995
-107.66666724,25.60833283
-107.65833391,25.60833283
-107.65833391,25.61666616
-107.65833391,25.6249995
-107.65000057,25.6249995
-107.65000057,25.63333283
-107.65833391,25.63333283
-107.66666724,25.63333283
-107.66666724,25.64166616
-107.66666724,25.64999949
-107.67500057,25.64999949
-107.67500057,25.65833283
-107.68333391,25.65833283
-107.68333391,25.66666616
-107.68333391,25.67499949
-107.67500057,25.67499949
-107.67500057,25.68333283
-107.66666724,25.68333283
-107.65833391,25.68333283
-107.65000057,25.68333283
-107.65000057,25.69166616
-107.65833391,25.69166616
-107.66666724,25.69166616
-107.67500057,25.69166616
-107.67500057,25.69999949
-107.66666724,25.69999949
-107.65833391,25.69999949
-107.65000057,25.69999949
-107.64166724,25.69999949
-107.64166724,25.69166616
-107.63333391,25.69166616
-107.63333391,25.68333283
-107.63333391,25.67499949
-107.62500057,25.67499949
-107.61666724,25.67499949
-107.61666724,25.68333283
-107.60833391,25.68333283
-107.60833391,25.69166616
-107.61666724,25.69166616
-107.61666724,25.69999949
-107.60833391,25.69999949
-107.60000058,25.69999949
-107.59166724,25.69999949
-107.59166724,25.69166616
-107.58333391,25.69166616
-107.57500058,25.69166616
-107.57500058,25.69999949
-107.57500058,25.70833283
-107.56666724,25.70833283
-107.56666724,25.69999949
-107.55833391,25.69999949
-107.55833391,25.69166616
-107.55000058,25.69166616
-107.55000058,25.68333283
-107.55000058,25.67499949
-107.55000058,25.66666616
-107.55833391,25.66666616
-107.56666724,25.66666616
-107.57500058,25.66666616
-107.57500058,25.65833283
-107.57500058,25.64999949
-107.58333391,25.64999949
-107.59166724,25.64999949
-107.60000058,25.64999949
-107.60000058,25.64166616
-107.60000058,25.63333283
-107.60000058,25.6249995
-107.60833391,25.6249995
-107.61666724,25.6249995
-107.61666724,25.63333283
-107.62500057,25.63333283
-107.63333391,25.63333283
-107.63333391,25.64166616
-107.63333391,25.64999949
-107.64166724,25.64999949
-107.65000057,25.64999949
-107.65000057,25.65833283
-107.65833391,25.65833283
-107.65833391,25.64999949
-107.65833391,25.64166616
-107.65000057,25.64166616
-107.64166724,25.64166616
-107.64166724,25.63333283
-107.64166724,25.6249995
-107.64166724,25.61666616
-107.63333391,25.61666616
-107.62500057,25.61666616
-107.62500057,25.60833283
-107.62500057,25.5999995
-107.62500057,25.59166616
-107.62500057,25.58333283
-107.61666724,25.58333283
-107.60833391,25.58333283
-107.60833391,25.59166616
-107.60833391,25.5999995
-107.60000058,25.5999995
-107.60000058,25.60833283
-107.60000058,25.61666616
-107.59166724,25.61666616
-107.59166724,25.6249995
-107.58333391,25.6249995
-107.58333391,25.63333283
-107.58333391,25.64166616
-107.57500058,25.64166616
-107.56666724,25.64166616
-107.56666724,25.64999949
-107.55833391,25.64999949
-107.55833391,25.65833283
-107.55000058,25.65833283
-107.54166724,25.65833283
-107.54166724,25.64999949
-107.54166724,25.64166616
-107.53333391,25.64166616
-107.53333391,25.63333283
-107.54166724,25.63333283
-107.55000058,25.63333283
-107.55000058,25.6249995
-107.54166724,25.6249995
-107.54166724,25.61666616
-107.55000058,25.61666616
-107.55000058,25.60833283
-107.54166724,25.60833283
-107.54166724,25.5999995
-107.55000058,25.5999995
-107.55000058,25.59166616
-107.55000058,25.58333283
-107.55833391,25.58333283
-107.55833391,25.5749995
-107.56666724,25.5749995
-107.56666724,25.58333283
-107.56666724,25.59166616
-107.56666724,25.5999995
-107.56666724,25.60833283
-107.57500058,25.60833283
-107.57500058,25.5999995
-107.58333391,25.5999995
-107.58333391,25.59166616
-107.57500058,25.59166616
-107.57500058,25.58333283
-107.58333391,25.58333283
-107.58333391,25.5749995
-107.58333391,25.56666616
-107.59166724,25.56666616
-107.59166724,25.55833283
-107.58333391,25.55833283
-107.58333391,25.5499995
-107.57500058,25.5499995
-107.56666724,25.5499995
-107.56666724,25.54166617
-107.56666724,25.53333283
-107.55833391,25.53333283
-107.55833391,25.54166617
-107.55000058,25.54166617
-107.55000058,25.5499995
-107.54166724,25.5499995
-107.54166724,25.55833283
-107.53333391,25.55833283
-107.53333391,25.56666616
-107.52500058,25.56666616
-107.52500058,25.5749995
-107.52500058,25.58333283
-107.52500058,25.59166616
-107.52500058,25.5999995
-107.51666725,25.5999995
-107.51666725,25.59166616
-107.51666725,25.58333283
-107.50833391,25.58333283
-107.50833391,25.5749995
-107.50833391,25.56666616
-107.50000058,25.56666616
-107.50000058,25.5749995
-107.49166725,25.5749995
-107.49166725,25.56666616
-107.49166725,25.55833283
-107.49166725,25.5499995
-107.50000058,25.5499995
-107.50000058,25.54166617
-107.49166725,25.54166617
-107.48333391,25.54166617
-107.48333391,25.53333283
-107.49166725,25.53333283
-107.50000058,25.53333283
-107.50833391,25.53333283
-107.50833391,25.5249995
-107.50000058,25.5249995
-107.50000058,25.51666617
-107.50000058,25.50833283
-107.49166725,25.50833283
-107.48333391,25.50833283
-107.48333391,25.4999995
-107.49166725,25.4999995
-107.50000058,25.4999995
-107.50833391,25.4999995
-107.51666725,25.4999995
-107.51666725,25.49166617
-107.51666725,25.48333283
-107.50833391,25.48333283
-107.50833391,25.4749995
-107.50000058,25.4749995
-107.50000058,25.46666617
-107.50833391,25.46666617
-107.50833391,25.45833284
-107.50833391,25.4499995
-107.50000058,25.4499995
-107.50000058,25.44166617
-107.49166725,25.44166617
-107.48333391,25.44166617
-107.47500058,25.44166617
-107.47500058,25.43333284
-107.48333391,25.43333284
-107.48333391,25.4249995
-107.48333391,25.41666617
-107.48333391,25.40833284
-107.47500058,25.40833284
-107.47500058,25.3999995
-107.46666725,25.3999995
-107.46666725,25.39166617
-107.45833391,25.39166617
-107.45833391,25.3999995
-107.45833391,25.40833284
-107.45000058,25.40833284
-107.45000058,25.41666617
-107.45000058,25.4249995
-107.45833391,25.4249995
-107.45833391,25.43333284
-107.45000058,25.43333284
-107.44166725,25.43333284
-107.44166725,25.4249995
-107.44166725,25.41666617
-107.43333392,25.41666617
-107.43333392,25.4249995
-107.42500058,25.4249995
-107.42500058,25.41666617
-107.41666725,25.41666617
-107.41666725,25.40833284
-107.40833392,25.40833284
-107.40000058,25.40833284
-107.40000058,25.3999995
-107.40000058,25.39166617
-107.39166725,25.39166617
-107.38333392,25.39166617
-107.38333392,25.3999995
-107.37500058,25.3999995
-107.37500058,25.39166617
-107.36666725,25.39166617
-107.36666725,25.38333284
-107.35833392,25.38333284
-107.35833392,25.37499951
-107.35000059,25.37499951
-107.35000059,25.36666617
-107.34166725,25.36666617
-107.34166725,25.35833284
-107.34166725,25.34999951
-107.34166725,25.34166617
-107.34166725,25.33333284
-107.34166725,25.32499951
-107.34166725,25.31666617
-107.34166725,25.30833284
-107.34166725,25.29999951
-107.34166725,25.29166618
-107.34166725,25.28333284
-107.34166725,25.27499951
-107.33333392,25.27499951
-107.33333392,25.26666618
-107.33333392,25.25833284
-107.34166725,25.25833284
-107.34166725,25.24999951
-107.33333392,25.24999951
-107.33333392,25.24166618
-107.33333392,25.23333284
-107.32500059,25.23333284
-107.32500059,25.22499951
-107.32500059,25.21666618
-107.33333392,25.21666618
-107.33333392,25.20833285
-107.32500059,25.20833285
-107.32500059,25.19999951
-107.31666725,25.19999951
-107.31666725,25.19166618
-107.32500059,25.19166618
-107.33333392,25.19166618
-107.33333392,25.19999951
-107.34166725,25.19999951
-107.34166725,25.19166618
-107.34166725,25.18333285
-107.33333392,25.18333285
-107.32500059,25.18333285
-107.31666725,25.18333285
-107.31666725,25.17499951
-107.31666725,25.16666618
-107.30833392,25.16666618
-107.30833392,25.17499951
-107.30833392,25.18333285
-107.30000059,25.18333285
-107.29166725,25.18333285
-107.29166725,25.17499951
-107.30000059,25.17499951
-107.30000059,25.16666618
-107.29166725,25.16666618
-107.28333392,25.16666618
-107.28333392,25.17499951
-107.27500059,25.17499951
-107.26666726,25.17499951
-107.25833392,25.17499951
-107.25833392,25.18333285
-107.26666726,25.18333285
-107.26666726,25.19166618
-107.27500059,25.19166618
-107.27500059,25.19999951
-107.28333392,25.19999951
-107.28333392,25.20833285
-107.29166725,25.20833285
-107.29166725,25.19999951
-107.29166725,25.19166618
-107.30000059,25.19166618
-107.30000059,25.19999951
-107.30000059,25.20833285
-107.30833392,25.20833285
-107.30833392,25.21666618
-107.30833392,25.22499951
-107.31666725,25.22499951
-107.31666725,25.23333284
-107.31666725,25.24166618
-107.30833392,25.24166618
-107.30833392,25.23333284
-107.30000059,25.23333284
-107.29166725,25.23333284
-107.29166725,25.22499951
-107.30000059,25.22499951
-107.30000059,25.21666618
-107.29166725,25.21666618
-107.28333392,25.21666618
-107.27500059,25.21666618
-107.26666726,25.21666618
-107.26666726,25.20833285
-107.25833392,25.20833285
-107.25833392,25.19999951
-107.25833392,25.19166618
-107.25000059,25.19166618
-107.25000059,25.18333285
-107.25000059,25.17499951
-107.24166726,25.17499951
-107.24166726,25.16666618
-107.23333392,25.16666618
-107.23333392,25.15833285
-107.24166726,25.15833285
-107.25000059,25.15833285
-107.25000059,25.14999951
-107.24166726,25.14999951
-107.24166726,25.14166618
-107.24166726,25.13333285
-107.24166726,25.12499952
-107.25000059,25.12499952
-107.25000059,25.11666618
-107.25000059,25.10833285
-107.24166726,25.10833285
-107.24166726,25.11666618
-107.23333392,25.11666618
-107.23333392,25.10833285
-107.22500059,25.10833285
-107.22500059,25.09999952
-107.22500059,25.09166618
-107.22500059,25.08333285
-107.21666726,25.08333285
-107.21666726,25.07499952
-107.21666726,25.06666618
-107.21666726,25.05833285
-107.20833392,25.05833285
-107.20833392,25.04999952
-107.20000059,25.04999952
-107.19166726,25.04999952
-107.19166726,25.04166619
-107.18333393,25.04166619
-107.18333393,25.03333285
-107.17500059,25.03333285
-107.17500059,25.02499952
-107.18333393,25.02499952
-107.19166726,25.02499952
-107.20000059,25.02499952
-107.20000059,25.01666619
-107.19166726,25.01666619
-107.18333393,25.01666619
-107.17500059,25.01666619
-107.16666726,25.01666619
-107.16666726,25.00833285
-107.15833393,25.00833285
-107.15833393,24.99999952
-107.15000059,24.99999952
-107.14166726,24.99999952
-107.14166726,24.99166619
-107.13333393,24.99166619
-107.13333393,24.98333285
-107.12500059,24.98333285
-107.12500059,24.97499952
-107.13333393,24.97499952
-107.13333393,24.96666619
-107.12500059,24.96666619
-107.12500059,24.95833286
-107.11666726,24.95833286
-107.11666726,24.96666619
-107.10833393,24.96666619
-107.1000006,24.96666619
-107.1000006,24.95833286
-107.09166726,24.95833286
-107.09166726,24.94999952
-107.08333393,24.94999952
-107.08333393,24.94166619
-107.0750006,24.94166619
-107.06666726,24.94166619
-107.06666726,24.93333286
-107.05833393,24.93333286
-107.05833393,24.92499952
-107.05833393,24.91666619
-107.0500006,24.91666619
-107.04166726,24.91666619
-107.03333393,24.91666619
-107.03333393,24.90833286
-107.0250006,24.90833286
-107.0250006,24.89999952
-107.01666727,24.89999952
-107.01666727,24.89166619
-107.00833393,24.89166619
-107.0000006,24.89166619
-107.0000006,24.88333286
-106.99166727,24.88333286
-106.99166727,24.87499953
-106.98333393,24.87499953
-106.98333393,24.86666619
-106.9750006,24.86666619
-106.96666727,24.86666619
-106.96666727,24.85833286
-106.95833393,24.85833286
-106.95833393,24.84999953
-106.9500006,24.84999953
-106.9500006,24.84166619
-106.94166727,24.84166619
-106.94166727,24.83333286
-106.93333394,24.83333286
-106.9250006,24.83333286
-106.9250006,24.82499953
-106.91666727,24.82499953
-106.91666727,24.81666619
-106.90833394,24.81666619
-106.90833394,24.80833286
-106.9000006,24.80833286
-106.9000006,24.79999953
-106.9000006,24.7916662
-106.9000006,24.78333286
-106.9000006,24.77499953
-106.89166727,24.77499953
-106.89166727,24.7666662
-106.89166727,24.75833286
-106.88333394,24.75833286
-106.88333394,24.74999953
-106.88333394,24.7416662
-106.8750006,24.7416662
-106.8750006,24.73333286
-106.8750006,24.72499953
-106.86666727,24.72499953
-106.85833394,24.72499953
-106.85833394,24.73333286
-106.85000061,24.73333286
-106.84166727,24.73333286
-106.83333394,24.73333286
-106.82500061,24.73333286
-106.82500061,24.72499953
-106.82500061,24.7166662
-106.81666727,24.7166662
-106.80833394,24.7166662
-106.80833394,24.70833287
-106.80833394,24.69999953
-106.80833394,24.6916662
-106.80833394,24.68333287
-106.80000061,24.68333287
-106.80000061,24.67499953
-106.80000061,24.6666662
-106.80833394,24.6666662
-106.81666727,24.6666662
-106.81666727,24.67499953
-106.81666727,24.68333287
-106.82500061,24.68333287
-106.82500061,24.67499953
-106.83333394,24.67499953
-106.83333394,24.68333287
-106.84166727,24.68333287
-106.85000061,24.68333287
-106.85000061,24.67499953
-106.84166727,24.67499953
-106.84166727,24.6666662
-106.83333394,24.6666662
-106.83333394,24.65833287
-106.84166727,24.65833287
-106.84166727,24.64999953
-106.84166727,24.6416662
-106.85000061,24.6416662
-106.85000061,24.63333287
-106.84166727,24.63333287
-106.83333394,24.63333287
-106.82500061,24.63333287
-106.81666727,24.63333287
-106.80833394,24.63333287
-106.80833394,24.6416662
-106.80833394,24.64999953
-106.80000061,24.64999953
-106.79166727,24.64999953
-106.79166727,24.6416662
-106.80000061,24.6416662
-106.80000061,24.63333287
-106.79166727,24.63333287
-106.78333394,24.63333287
-106.77500061,24.63333287
-106.77500061,24.62499954
-106.78333394,24.62499954
-106.79166727,24.62499954
-106.79166727,24.6166662
-106.80000061,24.6166662
-106.80833394,24.6166662
-106.81666727,24.6166662
-106.81666727,24.60833287
-106.80833394,24.60833287
-106.80833394,24.59999954
-106.80833394,24.5916662
-106.81666727,24.5916662
-106.82500061,24.5916662
-106.82500061,24.58333287
-106.81666727,24.58333287
-106.81666727,24.57499954
-106.82500061,24.57499954
-106.83333394,24.57499954
-106.83333394,24.5666662
-106.83333394,24.55833287
-106.82500061,24.55833287
-106.82500061,24.54999954
-106.82500061,24.54166621
-106.81666727,24.54166621
-106.81666727,24.53333287
-106.81666727,24.52499954
-106.80833394,24.52499954
-106.80000061,24.52499954
-106.79166727,24.52499954
-106.79166727,24.51666621
-106.79166727,24.50833287
-106.78333394,24.50833287
-106.78333394,24.49999954
-106.77500061,24.49999954
-106.77500061,24.50833287
-106.76666728,24.50833287
-106.76666728,24.51666621
-106.76666728,24.52499954
-106.76666728,24.53333287
-106.75833394,24.53333287
-106.75000061,24.53333287
-106.74166728,24.53333287
-106.73333394,24.53333287
-106.72500061,24.53333287
-106.71666728,24.53333287
-106.70833394,24.53333287
-106.70833394,24.54166621
-106.70833394,24.54999954
-106.70000061,24.54999954
-106.70000061,24.54166621
-106.69166728,24.54166621
-106.69166728,24.53333287
-106.68333395,24.53333287
-106.68333395,24.52499954
-106.67500061,24.52499954
-106.67500061,24.51666621
-106.66666728,24.51666621
-106.65833395,24.51666621
-106.65833395,24.50833287
-106.65000061,24.50833287
-106.65000061,24.49999954
-106.64166728,24.49999954
-106.64166728,24.49166621
-106.63333395,24.49166621
-106.63333395,24.48333287
-106.62500061,24.48333287
-106.62500061,24.47499954
-106.61666728,24.47499954
-106.61666728,24.46666621
-106.60833395,24.46666621
-106.60833395,24.45833288
-106.60000062,24.45833288
-106.59166728,24.45833288
-106.59166728,24.44999954
-106.58333395,24.44999954
-106.58333395,24.44166621
-106.57500062,24.44166621
-106.57500062,24.43333288
-106.58333395,24.43333288
-106.58333395,24.42499954
-106.59166728,24.42499954
-106.60000062,24.42499954
-106.60000062,24.41666621
-106.60000062,24.40833288
-106.60000062,24.39999954
-106.60000062,24.39166621
-106.60000062,24.38333288
-106.60000062,24.37499955
-106.59166728,24.37499955
-106.59166728,24.36666621
-106.59166728,24.35833288
-106.58333395,24.35833288
-106.58333395,24.34999955
-106.58333395,24.34166621
-106.59166728,24.34166621
-106.60000062,24.34166621
-106.60833395,24.34166621
-106.60833395,24.34999955
-106.60833395,24.35833288
-106.61666728,24.35833288
-106.62500061,24.35833288
-106.62500061,24.36666621
-106.63333395,24.36666621
-106.64166728,24.36666621
-106.64166728,24.35833288
-106.65000061,24.35833288
-106.65000061,24.34999955
-106.65833395,24.34999955
-106.65833395,24.34166621
-106.65000061,24.34166621
-106.64166728,24.34166621
-106.64166728,24.33333288
-106.65000061,24.33333288
-106.65833395,24.33333288
-106.65833395,24.32499955
-106.66666728,24.32499955
-106.66666728,24.31666621
-106.66666728,24.30833288
-106.65833395,24.30833288
-106.65833395,24.29999955
-106.65000061,24.29999955
-106.65000061,24.29166622
-106.64166728,24.29166622
-106.64166728,24.29999955
-106.63333395,24.29999955
-106.63333395,24.29166622
-106.62500061,24.29166622
-106.62500061,24.28333288
-106.62500061,24.27499955
-106.62500061,24.26666622
-106.61666728,24.26666622
-106.60833395,24.26666622
-106.60000062,24.26666622
-106.60000062,24.27499955
-106.59166728,24.27499955
-106.59166728,24.26666622
-106.58333395,24.26666622
-106.57500062,24.26666622
-106.56666728,24.26666622
-106.56666728,24.27499955
-106.56666728,24.28333288
-106.57500062,24.28333288
-106.58333395,24.28333288
-106.58333395,24.29166622
-106.57500062,24.29166622
-106.56666728,24.29166622
-106.55833395,24.29166622
-106.55833395,24.28333288
-106.55833395,24.27499955
-106.55833395,24.26666622
-106.55833395,24.25833288
-106.55833395,24.24999955
-106.56666728,24.24999955
-106.57500062,24.24999955
-106.58333395,24.24999955
-106.58333395,24.24166622
-106.59166728,24.24166622
-106.59166728,24.23333288
-106.58333395,24.23333288
-106.57500062,24.23333288
-106.57500062,24.22499955
-106.57500062,24.21666622
-106.56666728,24.21666622
-106.56666728,24.20833289
-106.55833395,24.20833289
-106.55000062,24.20833289
-106.55000062,24.19999955
-106.55833395,24.19999955
-106.56666728,24.19999955
-106.56666728,24.19166622
-106.57500062,24.19166622
-106.58333395,24.19166622
-106.58333395,24.18333289
-106.59166728,24.18333289
-106.59166728,24.17499955
-106.59166728,24.16666622
-106.59166728,24.15833289
-106.60000062,24.15833289
-106.60000062,24.14999955
-106.59166728,24.14999955
-106.59166728,24.14166622
-106.60000062,24.14166622
-106.60000062,24.13333289
-106.60000062,24.12499956
-106.59166728,24.12499956
-106.58333395,24.12499956
-106.58333395,24.11666622
-106.57500062,24.11666622
-106.57500062,24.12499956
-106.57500062,24.13333289
-106.56666728,24.13333289
-106.55833395,24.13333289
-106.55833395,24.14166622
-106.55000062,24.14166622
-106.55000062,24.13333289
-106.54166728,24.13333289
-106.53333395,24.13333289
-106.53333395,24.12499956
-106.53333395,24.11666622
-106.52500062,24.11666622
-106.51666729,24.11666622
-106.51666729,24.12499956
-106.51666729,24.13333289
-106.51666729,24.14166622
-106.50833395,24.14166622
-106.50000062,24.14166622
-106.49166729,24.14166622
-106.49166729,24.13333289
-106.50000062,24.13333289
-106.50000062,24.12499956
-106.49166729,24.12499956
-106.48333395,24.12499956
-106.47500062,24.12499956
-106.47500062,24.13333289
-106.47500062,24.14166622
-106.46666729,24.14166622
-106.46666729,24.14999955
-106.45833395,24.14999955
-106.45833395,24.15833289
-106.45000062,24.15833289
-106.44166729,24.15833289
-106.44166729,24.14999955
-106.44166729,24.14166622
-106.44166729,24.13333289
-106.43333396,24.13333289
-106.43333396,24.12499956
-106.44166729,24.12499956
-106.44166729,24.11666622
-106.44166729,24.10833289
-106.43333396,24.10833289
-106.42500062,24.10833289
-106.41666729,24.10833289
-106.41666729,24.11666622
-106.41666729,24.12499956
-106.40833396,24.12499956
-106.40833396,24.13333289
-106.41666729,24.13333289
-106.41666729,24.14166622
-106.40833396,24.14166622
-106.40833396,24.14999955
-106.40833396,24.15833289
-106.40000062,24.15833289
-106.39166729,24.15833289
-106.38333396,24.15833289
-106.38333396,24.16666622
-106.37500062,24.16666622
-106.37500062,24.15833289
-106.36666729,24.15833289
-106.36666729,24.14999955
-106.35833396,24.14999955
-106.35833396,24.14166622
-106.35000063,24.14166622
-106.34166729,24.14166622
-106.34166729,24.13333289
-106.33333396,24.13333289
-106.33333396,24.12499956
-106.33333396,24.11666622
-106.34166729,24.11666622
-106.34166729,24.10833289
-106.34166729,24.09999956
-106.34166729,24.09166622
-106.34166729,24.08333289
-106.35000063,24.08333289
-106.35000063,24.07499956
-106.35833396,24.07499956
-106.35833396,24.06666622
-106.35833396,24.05833289
-106.35000063,24.05833289
-106.35000063,24.04999956
-106.34166729,24.04999956
-106.34166729,24.04166623
-106.34166729,24.03333289
-106.35000063,24.03333289
-106.35000063,24.02499956
-106.35000063,24.01666623
-106.35000063,24.00833289
-106.34166729,24.00833289
-106.34166729,23.99999956
-106.33333396,23.99999956
-106.33333396,23.99166623
-106.32500063,23.99166623
-106.32500063,23.98333289
-106.31666729,23.98333289
-106.31666729,23.97499956
-106.32500063,23.97499956
-106.32500063,23.96666623
-106.33333396,23.96666623
-106.34166729,23.96666623
-106.34166729,23.9583329
-106.34166729,23.94999956
-106.35000063,23.94999956
-106.35000063,23.94166623
-106.34166729,23.94166623
-106.33333396,23.94166623
-106.32500063,23.94166623
-106.32500063,23.9333329
-106.33333396,23.9333329
-106.33333396,23.92499956
-106.32500063,23.92499956
-106.31666729,23.92499956
-106.30833396,23.92499956
-106.30833396,23.91666623
-106.31666729,23.91666623
-106.31666729,23.9083329
-106.31666729,23.89999956
-106.30833396,23.89999956
-106.30833396,23.89166623
-106.30000063,23.89166623
-106.30000063,23.8833329
-106.29166729,23.8833329
-106.28333396,23.8833329
-106.27500063,23.8833329
-106.27500063,23.89166623
-106.2666673,23.89166623
-106.25833396,23.89166623
-106.25833396,23.89999956
-106.25000063,23.89999956
-106.25000063,23.9083329
-106.2416673,23.9083329
-106.23333396,23.9083329
-106.22500063,23.9083329
-106.2166673,23.9083329
-106.20833396,23.9083329
-106.20833396,23.89999956
-106.20000063,23.89999956
-106.20000063,23.89166623
-106.1916673,23.89166623
-106.1916673,23.8833329
-106.1916673,23.87499957
-106.18333397,23.87499957
-106.18333397,23.86666623
-106.1916673,23.86666623
-106.1916673,23.8583329
-106.20000063,23.8583329
-106.20833396,23.8583329
</coordinates>
</LinearRing>
</outerBoundaryIs>
<innerBoundaryIs>
<LinearRing>
<coordinates>
-106.35833396,23.77499957
-106.35833396,23.7833329
-106.36666729,23.7833329
-106.36666729,23.77499957
-106.35833396,23.77499957
</coordinates>
</LinearRing>
</innerBoundaryIs>
<innerBoundaryIs>
<LinearRing>
<coordinates>
-106.75833394,24.08333289
-106.76666728,24.08333289
-106.76666728,24.07499956
-106.75833394,24.07499956
-106.75833394,24.08333289
</coordinates>
</LinearRing>
</innerBoundaryIs>
<innerBoundaryIs>
<LinearRing>
<coordinates>
-106.67500061,24.20833289
-106.67500061,24.21666622
-106.68333395,24.21666622
-106.68333395,24.20833289
-106.67500061,24.20833289
</coordinates>
</LinearRing>
</innerBoundaryIs>
<innerBoundaryIs>
<LinearRing>
<coordinates>
-106.71666728,24.19999955
-106.70833394,24.19999955
-106.70833394,24.20833289
-106.71666728,24.20833289
-106.71666728,24.19999955
</coordinates>
</LinearRing>
</innerBoundaryIs>
<innerBoundaryIs>
<LinearRing>
<coordinates>
-106.81666727,24.22499955
-106.81666727,24.23333288
-106.82500061,24.23333288
-106.83333394,24.23333288
-106.83333394,24.22499955
-106.82500061,24.22499955
-106.81666727,24.22499955
</coordinates>
</LinearRing>
</innerBoundaryIs>
<innerBoundaryIs>
<LinearRing>
<coordinates>
-106.79166727,24.13333289
-106.78333394,24.13333289
-106.78333394,24.14166622
-106.79166727,24.14166622
-106.79166727,24.13333289
</coordinates>
</LinearRing>
</innerBoundaryIs>
<innerBoundaryIs>
<LinearRing>
<coordinates>
-106.83333394,24.34166621
-106.83333394,24.33333288
-106.82500061,24.33333288
-106.82500061,24.34166621
-106.83333394,24.34166621
</coordinates>
</LinearRing>
</innerBoundaryIs>
<innerBoundaryIs>
<LinearRing>
<coordinates>
-106.82500061,24.33333288
-106.82500061,24.32499955
-106.83333394,24.32499955
-106.84166727,24.32499955
-106.84166727,24.31666621
-106.83333394,24.31666621
-106.83333394,24.30833288
-106.82500061,24.30833288
-106.82500061,24.31666621
-106.81666727,24.31666621
-106.81666727,24.32499955
-106.81666727,24.33333288
-106.82500061,24.33333288
</coordinates>
</LinearRing>
</innerBoundaryIs>
<innerBoundaryIs>
<LinearRing>
<coordinates>
-107.0750006,24.55833287
-107.06666726,24.55833287
-107.06666726,24.5666662
-107.0750006,24.5666662
-107.0750006,24.55833287
</coordinates>
</LinearRing>
</innerBoundaryIs>
<innerBoundaryIs>
<LinearRing>
<coordinates>
-107.0750006,24.5666662
-107.0750006,24.57499954
-107.08333393,24.57499954
-107.08333393,24.5666662
-107.0750006,24.5666662
</coordinates>
</LinearRing>
</innerBoundaryIs>
<innerBoundaryIs>
<LinearRing>
<coordinates>
-107.33333392,24.99999952
-107.32500059,24.99999952
-107.32500059,25.00833285
-107.33333392,25.00833285
-107.33333392,24.99999952
</coordinates>
</LinearRing>
</innerBoundaryIs>
<innerBoundaryIs>
<LinearRing>
<coordinates>
-107.32500059,25.00833285
-107.31666725,25.00833285
-107.30833392,25.00833285
-107.30000059,25.00833285
-107.30000059,24.99999952
-107.29166725,24.99999952
-107.29166725,25.00833285
-107.29166725,25.01666619
-107.30000059,25.01666619
-107.30833392,25.01666619
-107.31666725,25.01666619
-107.32500059,25.01666619
-107.32500059,25.00833285
</coordinates>
</LinearRing>
</innerBoundaryIs>
<innerBoundaryIs>
<LinearRing>
<coordinates>
-107.29166725,25.01666619
-107.28333392,25.01666619
-107.28333392,25.02499952
-107.27500059,25.02499952
-107.27500059,25.01666619
-107.26666726,25.01666619
-107.25833392,25.01666619
-107.25833392,25.02499952
-107.25000059,25.02499952
-107.24166726,25.02499952
-107.24166726,25.03333285
-107.25000059,25.03333285
-107.25833392,25.03333285
-107.25833392,25.04166619
-107.25000059,25.04166619
-107.25000059,25.04999952
-107.25833392,25.04999952
-107.26666726,25.04999952
-107.26666726,25.04166619
-107.27500059,25.04166619
-107.28333392,25.04166619
-107.28333392,25.03333285
-107.29166725,25.03333285
-107.30000059,25.03333285
-107.30833392,25.03333285
-107.31666725,25.03333285
-107.32500059,25.03333285
-107.32500059,25.02499952
-107.31666725,25.02499952
-107.30833392,25.02499952
-107.30000059,25.02499952
-107.29166725,25.02499952
-107.29166725,25.01666619
</coordinates>
</LinearRing>
</innerBoundaryIs>
<innerBoundaryIs>
<LinearRing>
<coordinates>
-107.24166726,25.02499952
-107.24166726,25.01666619
-107.23333392,25.01666619
-107.23333392,25.02499952
-107.24166726,25.02499952
</coordinates>
</LinearRing>
</innerBoundaryIs>
<innerBoundaryIs>
<LinearRing>
<coordinates>
-107.34166725,25.04166619
-107.33333392,25.04166619
-107.33333392,25.04999952
-107.34166725,25.04999952
-107.34166725,25.04166619
</coordinates>
</LinearRing>
</innerBoundaryIs>
<innerBoundaryIs>
<LinearRing>
<coordinates>
-107.40000058,25.08333285
-107.39166725,25.08333285
-107.38333392,25.08333285
-107.38333392,25.09166618
-107.39166725,25.09166618
-107.40000058,25.09166618
-107.40000058,25.08333285
</coordinates>
</LinearRing>
</innerBoundaryIs>
<innerBoundaryIs>
<LinearRing>
<coordinates>
-107.50833391,25.00833285
-107.50833391,24.99999952
-107.50000058,24.99999952
-107.50000058,25.00833285
-107.50833391,25.00833285
</coordinates>
</LinearRing>
</innerBoundaryIs>
<innerBoundaryIs>
<LinearRing>
<coordinates>
-107.77500057,25.29999951
-107.76666724,25.29999951
-107.76666724,25.30833284
-107.77500057,25.30833284
-107.77500057,25.29999951
</coordinates>
</LinearRing>
</innerBoundaryIs>
<innerBoundaryIs>
<LinearRing>
<coordinates>
-107.84166723,25.48333283
-107.8333339,25.48333283
-107.8333339,25.4749995
-107.82500057,25.4749995
-107.82500057,25.46666617
-107.82500057,25.45833284
-107.81666723,25.45833284
-107.81666723,25.46666617
-107.81666723,25.4749995
-107.8083339,25.4749995
-107.8083339,25.48333283
-107.80000057,25.48333283
-107.80000057,25.49166617
-107.80000057,25.4999995
-107.8083339,25.4999995
-107.8083339,25.49166617
-107.81666723,25.49166617
-107.82500057,25.49166617
-107.8333339,25.49166617
-107.84166723,25.49166617
-107.84166723,25.48333283
</coordinates>
</LinearRing>
</innerBoundaryIs>
<innerBoundaryIs>
<LinearRing>
<coordinates>
-107.94166723,25.63333283
-107.94166723,25.64166616
-107.94166723,25.64999949
-107.95000056,25.64999949
-107.95000056,25.64166616
-107.95000056,25.63333283
-107.94166723,25.63333283
</coordinates>
</LinearRing>
</innerBoundaryIs>
<innerBoundaryIs>
<LinearRing>
<coordinates>
-108.00000056,25.71666616
-108.00000056,25.70833283
-108.00833389,25.70833283
-108.00833389,25.69999949
-108.00000056,25.69999949
-108.00000056,25.69166616
-107.99166723,25.69166616
-107.98333389,25.69166616
-107.97500056,25.69166616
-107.96666723,25.69166616
-107.95833389,25.69166616
-107.95833389,25.68333283
-107.95833389,25.67499949
-107.95000056,25.67499949
-107.94166723,25.67499949
-107.94166723,25.68333283
-107.94166723,25.69166616
-107.94166723,25.69999949
-107.94166723,25.70833283
-107.95000056,25.70833283
-107.95000056,25.69999949
-107.95833389,25.69999949
-107.96666723,25.69999949
-107.97500056,25.69999949
-107.98333389,25.69999949
-107.99166723,25.69999949
-107.99166723,25.70833283
-107.99166723,25.71666616
-108.00000056,25.71666616
</coordinates>
</LinearRing>
</innerBoundaryIs>
<innerBoundaryIs>
<LinearRing>
<coordinates>
-107.99166723,25.71666616
-107.98333389,25.71666616
-107.98333389,25.72499949
-107.97500056,25.72499949
-107.97500056,25.73333282
-107.96666723,25.73333282
-107.95833389,25.73333282
-107.95833389,25.72499949
-107.95833389,25.71666616
-107.95000056,25.71666616
-107.95000056,25.72499949
-107.94166723,25.72499949
-107.94166723,25.73333282
-107.9333339,25.73333282
-107.9333339,25.74166616
-107.94166723,25.74166616
-107.94166723,25.74999949
-107.94166723,25.75833282
-107.95000056,25.75833282
-107.95000056,25.74999949
-107.95833389,25.74999949
-107.95833389,25.74166616
-107.96666723,25.74166616
-107.97500056,25.74166616
-107.98333389,25.74166616
-107.98333389,25.73333282
-107.99166723,25.73333282
-107.99166723,25.72499949
-107.99166723,25.71666616
</coordinates>
</LinearRing>
</innerBoundaryIs>
<innerBoundaryIs>
<LinearRing>
<coordinates>
-108.01666723,25.74999949
-108.00833389,25.74999949
-108.00833389,25.75833282
-108.00000056,25.75833282
-108.00000056,25.76666616
-108.00833389,25.76666616
-108.01666723,25.76666616
-108.01666723,25.75833282
-108.01666723,25.74999949
</coordinates>
</LinearRing>
</innerBoundaryIs>
<innerBoundaryIs>
<LinearRing>
<coordinates>
-107.96666723,25.81666615
-107.96666723,25.80833282
-107.95833389,25.80833282
-107.95000056,25.80833282
-107.95000056,25.79999949
-107.95000056,25.79166616
-107.95000056,25.78333282
-107.95833389,25.78333282
-107.95833389,25.77499949
-107.95000056,25.77499949
-107.95000056,25.76666616
-107.94166723,25.76666616
-107.94166723,25.77499949
-107.9333339,25.77499949
-107.9333339,25.76666616
-107.9333339,25.75833282
-107.92500056,25.75833282
-107.92500056,25.76666616
-107.91666723,25.76666616
-107.91666723,25.77499949
-107.9083339,25.77499949
-107.9083339,25.78333282
-107.9083339,25.79166616
-107.91666723,25.79166616
-107.91666723,25.79999949
-107.92500056,25.79999949
-107.9333339,25.79999949
-107.9333339,25.79166616
-107.94166723,25.79166616
-107.94166723,25.79999949
-107.94166723,25.80833282
-107.9333339,25.80833282
-107.9333339,25.81666615
-107.94166723,25.81666615
-107.95000056,25.81666615
-107.95833389,25.81666615
-107.96666723,25.81666615
</coordinates>
</LinearRing>
</innerBoundaryIs>
<innerBoundaryIs>
<LinearRing>
<coordinates>
-108.20000055,26.08333281
-108.20833388,26.08333281
-108.20833388,26.07499948
-108.20000055,26.07499948
-108.20000055,26.08333281
</coordinates>
</LinearRing>
</innerBoundaryIs>
<innerBoundaryIs>
<LinearRing>
<coordinates>
-108.20833388,26.07499948
-108.21666722,26.07499948
-108.21666722,26.06666614
-108.20833388,26.06666614
-108.20833388,26.07499948
</coordinates>
</LinearRing>
</innerBoundaryIs>
<innerBoundaryIs>
<LinearRing>
<coordinates>
-108.48333387,26.2833328
-108.48333387,26.27499947
-108.48333387,26.26666614
-108.47500054,26.26666614
-108.47500054,26.27499947
-108.47500054,26.2833328
-108.48333387,26.2833328
</coordinates>
</LinearRing>
</innerBoundaryIs>
<innerBoundaryIs>
<LinearRing>
<coordinates>
-108.48333387,26.37499947
-108.47500054,26.37499947
-108.47500054,26.36666613
-108.46666721,26.36666613
-108.46666721,26.37499947
-108.46666721,26.3833328
-108.47500054,26.3833328
-108.48333387,26.3833328
-108.48333387,26.37499947
</coordinates>
</LinearRing>
</innerBoundaryIs>
<innerBoundaryIs>
<LinearRing>
<coordinates>
-108.46666721,26.36666613
-108.46666721,26.3583328
-108.45833387,26.3583328
-108.45833387,26.36666613
-108.46666721,26.36666613
</coordinates>
</LinearRing>
</innerBoundaryIs>
<innerBoundaryIs>
<LinearRing>
<coordinates>
-108.45000054,26.49166613
-108.44166721,26.49166613
-108.44166721,26.49999946
-108.45000054,26.49999946
-108.45000054,26.49166613
</coordinates>
</LinearRing>
</innerBoundaryIs>
<innerBoundaryIs>
<LinearRing>
<coordinates>
-108.45833387,26.60833279
-108.45000054,26.60833279
-108.45000054,26.61666612
-108.45833387,26.61666612
-108.45833387,26.60833279
</coordinates>
</LinearRing>
</innerBoundaryIs>
<innerBoundaryIs>
<LinearRing>
<coordinates>
-108.46666721,26.64999945
-108.45833387,26.64999945
-108.45833387,26.65833279
-108.46666721,26.65833279
-108.46666721,26.64999945
</coordinates>
</LinearRing>
</innerBoundaryIs>
<innerBoundaryIs>
<LinearRing>
<coordinates>
-108.49166721,26.69166612
-108.48333387,26.69166612
-108.47500054,26.69166612
-108.47500054,26.69999945
-108.46666721,26.69999945
-108.46666721,26.70833279
-108.47500054,26.70833279
-108.48333387,26.70833279
-108.49166721,26.70833279
-108.49166721,26.69999945
-108.49166721,26.69166612
</coordinates>
</LinearRing>
</innerBoundaryIs>
<innerBoundaryIs>
<LinearRing>
<coordinates>
-108.46666721,26.70833279
-108.45833387,26.70833279
-108.45833387,26.71666612
-108.46666721,26.71666612
-108.46666721,26.70833279
</coordinates>
</LinearRing>
</innerBoundaryIs>
<innerBoundaryIs>
<LinearRing>
<coordinates>
-108.6166672,26.70833279
-108.6166672,26.71666612
-108.60833387,26.71666612
-108.60000054,26.71666612
-108.5916672,26.71666612
-108.5916672,26.72499945
-108.5916672,26.73333278
-108.5916672,26.74166612
-108.58333387,26.74166612
-108.58333387,26.74999945
-108.5916672,26.74999945
-108.5916672,26.75833278
-108.60000054,26.75833278
-108.60000054,26.74999945
-108.60833387,26.74999945
-108.60833387,26.74166612
-108.6166672,26.74166612
-108.62500053,26.74166612
-108.63333387,26.74166612
-108.63333387,26.73333278
-108.6416672,26.73333278
-108.6416672,26.72499945
-108.63333387,26.72499945
-108.63333387,26.71666612
-108.63333387,26.70833279
-108.62500053,26.70833279
-108.6166672,26.70833279
</coordinates>
</LinearRing>
</innerBoundaryIs>
<innerBoundaryIs>
<LinearRing>
<coordinates>
-108.6416672,26.73333278
-108.6416672,26.74166612
-108.65000053,26.74166612
-108.65833387,26.74166612
-108.65833387,26.73333278
-108.6666672,26.73333278
-108.6666672,26.72499945
-108.6666672,26.71666612
-108.65833387,26.71666612
-108.65000053,26.71666612
-108.65000053,26.72499945
-108.65000053,26.73333278
-108.6416672,26.73333278
</coordinates>
</LinearRing>
</innerBoundaryIs>
<innerBoundaryIs>
<LinearRing>
<coordinates>
-108.60000054,26.63333279
-108.60000054,26.64166612
-108.60833387,26.64166612
-108.60833387,26.63333279
-108.60000054,26.63333279
</coordinates>
</LinearRing>
</innerBoundaryIs>
<innerBoundaryIs>
<LinearRing>
<coordinates>
-108.6666672,26.66666612
-108.6666672,26.67499945
-108.67500053,26.67499945
-108.67500053,26.66666612
-108.6666672,26.66666612
</coordinates>
</LinearRing>
</innerBoundaryIs>
<innerBoundaryIs>
<LinearRing>
<coordinates>
-108.72500053,26.67499945
-108.72500053,26.66666612
-108.7166672,26.66666612
-108.7166672,26.67499945
-108.72500053,26.67499945
</coordinates>
</LinearRing>
</innerBoundaryIs>
<innerBoundaryIs>
<LinearRing>
<coordinates>
-108.81666719,26.61666612
-108.81666719,26.62499946
-108.81666719,26.63333279
-108.82500053,26.63333279
-108.83333386,26.63333279
-108.83333386,26.64166612
-108.83333386,26.64999945
-108.82500053,26.64999945
-108.82500053,26.65833279
-108.83333386,26.65833279
-108.84166719,26.65833279
-108.85000053,26.65833279
-108.85000053,26.64999945
-108.85833386,26.64999945
-108.85833386,26.64166612
-108.85000053,26.64166612
-108.85000053,26.63333279
-108.85000053,26.62499946
-108.85833386,26.62499946
-108.86666719,26.62499946
-108.86666719,26.61666612
-108.86666719,26.60833279
-108.85833386,26.60833279
-108.85000053,26.60833279
-108.85000053,26.61666612
-108.84166719,26.61666612
-108.84166719,26.62499946
-108.83333386,26.62499946
-108.83333386,26.61666612
-108.82500053,26.61666612
-108.81666719,26.61666612
</coordinates>
</LinearRing>
</innerBoundaryIs>
<innerBoundaryIs>
<LinearRing>
<coordinates>
-109.07500052,26.87499945
-109.07500052,26.86666611
-109.06666718,26.86666611
-109.06666718,26.87499945
-109.07500052,26.87499945
</coordinates>
</LinearRing>
</innerBoundaryIs>
<innerBoundaryIs>
<LinearRing>
<coordinates>
-108.96666719,26.89999944
-108.96666719,26.89166611
-108.95833385,26.89166611
-108.95833385,26.89999944
-108.96666719,26.89999944
</coordinates>
</LinearRing>
</innerBoundaryIs>
<innerBoundaryIs>
<LinearRing>
<coordinates>
-108.95000052,26.86666611
-108.95000052,26.87499945
-108.95833385,26.87499945
-108.96666719,26.87499945
-108.96666719,26.86666611
-108.95833385,26.86666611
-108.95000052,26.86666611
</coordinates>
</LinearRing>
</innerBoundaryIs>
<innerBoundaryIs>
<LinearRing>
<coordinates>
-108.96666719,26.87499945
-108.96666719,26.88333278
-108.97500052,26.88333278
-108.97500052,26.87499945
-108.96666719,26.87499945
</coordinates>
</LinearRing>
</innerBoundaryIs>
<innerBoundaryIs>
<LinearRing>
<coordinates>
-108.96666719,26.86666611
-108.97500052,26.86666611
-108.97500052,26.85833278
-108.96666719,26.85833278
-108.96666719,26.86666611
</coordinates>
</LinearRing>
</innerBoundaryIs>
<innerBoundaryIs>
<LinearRing>
<coordinates>
-108.97500052,26.85833278
-108.98333385,26.85833278
-108.98333385,26.84999945
-108.97500052,26.84999945
-108.97500052,26.85833278
</coordinates>
</LinearRing>
</innerBoundaryIs>
<innerBoundaryIs>
<LinearRing>
<coordinates>
-108.89166719,26.86666611
-108.89166719,26.85833278
-108.88333386,26.85833278
-108.88333386,26.86666611
-108.89166719,26.86666611
</coordinates>
</LinearRing>
</innerBoundaryIs>
<innerBoundaryIs>
<LinearRing>
<coordinates>
-108.85000053,26.91666611
-108.85000053,26.90833278
-108.84166719,26.90833278
-108.84166719,26.91666611
-108.85000053,26.91666611
</coordinates>
</LinearRing>
</innerBoundaryIs>
<innerBoundaryIs>
<LinearRing>
<coordinates>
-108.84166719,26.90833278
-108.84166719,26.89999944
-108.84166719,26.89166611
-108.84166719,26.88333278
-108.83333386,26.88333278
-108.82500053,26.88333278
-108.81666719,26.88333278
-108.80833386,26.88333278
-108.80000053,26.88333278
-108.80000053,26.89166611
-108.79166719,26.89166611
-108.79166719,26.89999944
-108.79166719,26.90833278
-108.80000053,26.90833278
-108.80000053,26.91666611
-108.79166719,26.91666611
-108.78333386,26.91666611
-108.78333386,26.92499944
-108.79166719,26.92499944
-108.79166719,26.93333278
-108.80000053,26.93333278
-108.80000053,26.92499944
-108.80833386,26.92499944
-108.81666719,26.92499944
-108.81666719,26.91666611
-108.81666719,26.90833278
-108.82500053,26.90833278
-108.83333386,26.90833278
-108.84166719,26.90833278
</coordinates>
</LinearRing>
</innerBoundaryIs>
<innerBoundaryIs>
<LinearRing>
<coordinates>
-108.79166719,26.89166611
-108.79166719,26.88333278
-108.78333386,26.88333278
-108.78333386,26.87499945
-108.78333386,26.86666611
-108.77500053,26.86666611
-108.7666672,26.86666611
-108.7666672,26.85833278
-108.7666672,26.84999945
-108.7666672,26.84166611
-108.7666672,26.83333278
-108.7666672,26.82499945
-108.75833386,26.82499945
-108.75000053,26.82499945
-108.75000053,26.81666611
-108.7416672,26.81666611
-108.73333386,26.81666611
-108.73333386,26.80833278
-108.72500053,26.80833278
-108.7166672,26.80833278
-108.7166672,26.79999945
-108.7166672,26.79166612
-108.70833386,26.79166612
-108.70833386,26.78333278
-108.70000053,26.78333278
-108.70000053,26.79166612
-108.70000053,26.79999945
-108.6916672,26.79999945
-108.6916672,26.80833278
-108.70000053,26.80833278
-108.70000053,26.81666611
-108.70833386,26.81666611
-108.70833386,26.82499945
-108.7166672,26.82499945
-108.7166672,26.83333278
-108.7166672,26.84166611
-108.72500053,26.84166611
-108.72500053,26.83333278
-108.73333386,26.83333278
-108.73333386,26.84166611
-108.7416672,26.84166611
-108.7416672,26.84999945
-108.7416672,26.85833278
-108.7416672,26.86666611
-108.75000053,26.86666611
-108.75000053,26.87499945
-108.75833386,26.87499945
-108.75833386,26.88333278
-108.7666672,26.88333278
-108.7666672,26.89166611
-108.77500053,26.89166611
-108.78333386,26.89166611
-108.79166719,26.89166611
</coordinates>
</LinearRing>
</innerBoundaryIs>
<innerBoundaryIs>
<LinearRing>
<coordinates>
-108.7166672,26.79166612
-108.72500053,26.79166612
-108.73333386,26.79166612
-108.73333386,26.78333278
-108.7416672,26.78333278
-108.75000053,26.78333278
-108.75000053,26.77499945
-108.75833386,26.77499945
-108.75833386,26.76666612
-108.7666672,26.76666612
-108.7666672,26.75833278
-108.75833386,26.75833278
-108.75000053,26.75833278
-108.7416672,26.75833278
-108.73333386,26.75833278
-108.73333386,26.76666612
-108.72500053,26.76666612
-108.72500053,26.77499945
-108.7166672,26.77499945
-108.7166672,26.78333278
-108.7166672,26.79166612
</coordinates>
</LinearRing>
</innerBoundaryIs>
<innerBoundaryIs>
<LinearRing>
<coordinates>
-108.6916672,26.79999945
-108.6916672,26.79166612
-108.68333387,26.79166612
-108.68333387,26.78333278
-108.67500053,26.78333278
-108.6666672,26.78333278
-108.6666672,26.79166612
-108.6666672,26.79999945
-108.67500053,26.79999945
-108.68333387,26.79999945
-108.6916672,26.79999945
</coordinates>
</LinearRing>
</innerBoundaryIs>
<innerBoundaryIs>
<LinearRing>
<coordinates>
-108.6666672,26.78333278
-108.6666672,26.77499945
-108.6666672,26.76666612
-108.6666672,26.75833278
-108.65833387,26.75833278
-108.65833387,26.76666612
-108.65833387,26.77499945
-108.65000053,26.77499945
-108.65000053,26.78333278
-108.65833387,26.78333278
-108.6666672,26.78333278
</coordinates>
</LinearRing>
</innerBoundaryIs>
<innerBoundaryIs>
<LinearRing>
<coordinates>
-108.65000053,26.77499945
-108.65000053,26.76666612
-108.6416672,26.76666612
-108.6416672,26.77499945
-108.65000053,26.77499945
</coordinates>
</LinearRing>
</innerBoundaryIs>
<innerBoundaryIs>
<LinearRing>
<coordinates>
-108.6416672,26.76666612
-108.6416672,26.75833278
-108.6416672,26.74999945
-108.63333387,26.74999945
-108.63333387,26.75833278
-108.63333387,26.76666612
-108.6416672,26.76666612
</coordinates>
</LinearRing>
</innerBoundaryIs>
<innerBoundaryIs>
<LinearRing>
<coordinates>
-108.6666672,26.79999945
-108.65833387,26.79999945
-108.65833387,26.80833278
-108.65833387,26.81666611
-108.65000053,26.81666611
-108.6416672,26.81666611
-108.6416672,26.82499945
-108.65000053,26.82499945
-108.65833387,26.82499945
-108.6666672,26.82499945
-108.6666672,26.81666611
-108.6666672,26.80833278
-108.6666672,26.79999945
</coordinates>
</LinearRing>
</innerBoundaryIs>
<innerBoundaryIs>
<LinearRing>
<coordinates>
-108.6416672,26.82499945
-108.63333387,26.82499945
-108.63333387,26.83333278
-108.6416672,26.83333278
-108.6416672,26.82499945
</coordinates>
</LinearRing>
</innerBoundaryIs>
<innerBoundaryIs>
<LinearRing>
<coordinates>
-108.63333387,26.83333278
-108.62500053,26.83333278
-108.62500053,26.84166611
-108.63333387,26.84166611
-108.63333387,26.83333278
</coordinates>
</LinearRing>
</innerBoundaryIs>
<innerBoundaryIs>
<LinearRing>
<coordinates>
-108.62500053,26.84166611
-108.6166672,26.84166611
-108.6166672,26.84999945
-108.62500053,26.84999945
-108.62500053,26.84166611
</coordinates>
</LinearRing>
</innerBoundaryIs>
<innerBoundaryIs>
<LinearRing>
<coordinates>
-108.79166719,26.93333278
-108.78333386,26.93333278
-108.77500053,26.93333278
-108.7666672,26.93333278
-108.75833386,26.93333278
-108.75833386,26.94166611
-108.7666672,26.94166611
-108.7666672,26.94999944
-108.75833386,26.94999944
-108.75833386,26.95833278
-108.7666672,26.95833278
-108.7666672,26.96666611
-108.7666672,26.97499944
-108.77500053,26.97499944
-108.77500053,26.98333277
-108.77500053,26.99166611
-108.7666672,26.99166611
-108.7666672,26.99999944
-108.75833386,26.99999944
-108.75833386,27.00833277
-108.75833386,27.01666611
-108.75833386,27.02499944
-108.75833386,27.03333277
-108.7666672,27.03333277
-108.77500053,27.03333277
-108.77500053,27.04166611
-108.78333386,27.04166611
-108.79166719,27.04166611
-108.79166719,27.04999944
-108.78333386,27.04999944
-108.77500053,27.04999944
-108.7666672,27.04999944
-108.75833386,27.04999944
-108.75833386,27.05833277
-108.7666672,27.05833277
-108.7666672,27.0666661
-108.7666672,27.07499944
-108.77500053,27.07499944
-108.77500053,27.08333277
-108.78333386,27.08333277
-108.79166719,27.08333277
-108.79166719,27.07499944
-108.78333386,27.07499944
-108.78333386,27.0666661
-108.79166719,27.0666661
-108.80000053,27.0666661
-108.80833386,27.0666661
-108.81666719,27.0666661
-108.82500053,27.0666661
-108.82500053,27.05833277
-108.81666719,27.05833277
-108.80833386,27.05833277
-108.80833386,27.04999944
-108.80000053,27.04999944
-108.80000053,27.04166611
-108.80833386,27.04166611
-108.80833386,27.03333277
-108.81666719,27.03333277
-108.82500053,27.03333277
-108.82500053,27.02499944
-108.82500053,27.01666611
-108.81666719,27.01666611
-108.81666719,27.00833277
-108.80833386,27.00833277
-108.80833386,27.01666611
-108.80000053,27.01666611
-108.80000053,27.00833277
-108.79166719,27.00833277
-108.78333386,27.00833277
-108.78333386,26.99999944
-108.79166719,26.99999944
-108.79166719,26.99166611
-108.80000053,26.99166611
-108.80833386,26.99166611
-108.80833386,26.98333277
-108.80833386,26.97499944
-108.81666719,26.97499944
-108.81666719,26.98333277
-108.81666719,26.99166611
-108.81666719,26.99999944
-108.82500053,26.99999944
-108.83333386,26.99999944
-108.83333386,27.00833277
-108.83333386,27.01666611
-108.84166719,27.01666611
-108.84166719,27.02499944
-108.83333386,27.02499944
-108.83333386,27.03333277
-108.83333386,27.04166611
-108.84166719,27.04166611
-108.84166719,27.04999944
-108.84166719,27.05833277
-108.83333386,27.05833277
-108.83333386,27.0666661
-108.84166719,27.0666661
-108.85000053,27.0666661
-108.85000053,27.05833277
-108.85833386,27.05833277
-108.86666719,27.05833277
-108.86666719,27.0666661
-108.87500052,27.0666661
-108.87500052,27.07499944
-108.86666719,27.07499944
-108.85833386,27.07499944
-108.85000053,27.07499944
-108.85000053,27.08333277
-108.85833386,27.08333277
-108.85833386,27.0916661
-108.85833386,27.09999944
-108.85833386,27.10833277
-108.86666719,27.10833277
-108.86666719,27.1166661
-108.86666719,27.12499944
-108.87500052,27.12499944
-108.88333386,27.12499944
-108.88333386,27.13333277
-108.89166719,27.13333277
-108.90000052,27.13333277
-108.90000052,27.1416661
-108.90000052,27.14999943
-108.90833386,27.14999943
-108.91666719,27.14999943
-108.91666719,27.1416661
-108.91666719,27.13333277
-108.92500052,27.13333277
-108.93333386,27.13333277
-108.93333386,27.1416661
-108.94166719,27.1416661
-108.94166719,27.14999943
-108.95000052,27.14999943
-108.95000052,27.15833277
-108.95833385,27.15833277
-108.95833385,27.1666661
-108.96666719,27.1666661
-108.96666719,27.15833277
-108.96666719,27.14999943
-108.97500052,27.14999943
-108.97500052,27.1416661
-108.96666719,27.1416661
-108.96666719,27.13333277
-108.96666719,27.12499944
-108.95833385,27.12499944
-108.95833385,27.1166661
-108.95833385,27.10833277
-108.95833385,27.09999944
-108.95833385,27.0916661
-108.95833385,27.08333277
-108.95833385,27.07499944
-108.96666719,27.07499944
-108.97500052,27.07499944
-108.97500052,27.0666661
-108.96666719,27.0666661
-108.96666719,27.05833277
-108.95833385,27.05833277
-108.95833385,27.04999944
-108.95000052,27.04999944
-108.95000052,27.05833277
-108.94166719,27.05833277
-108.93333386,27.05833277
-108.93333386,27.04999944
-108.93333386,27.04166611
-108.92500052,27.04166611
-108.92500052,27.03333277
-108.91666719,27.03333277
-108.90833386,27.03333277
-108.90000052,27.03333277
-108.90000052,27.04166611
-108.89166719,27.04166611
-108.89166719,27.03333277
-108.88333386,27.03333277
-108.88333386,27.02499944
-108.89166719,27.02499944
-108.89166719,27.01666611
-108.89166719,27.00833277
-108.88333386,27.00833277
-108.87500052,27.00833277
-108.86666719,27.00833277
-108.86666719,26.99999944
-108.85833386,26.99999944
-108.85833386,26.99166611
-108.85000053,26.99166611
-108.85000053,26.98333277
-108.84166719,26.98333277
-108.84166719,26.97499944
-108.83333386,26.97499944
-108.82500053,26.97499944
-108.82500053,26.96666611
-108.81666719,26.96666611
-108.80833386,26.96666611
-108.80000053,26.96666611
-108.80000053,26.95833278
-108.80000053,26.94999944
-108.79166719,26.94999944
-108.79166719,26.94166611
-108.79166719,26.93333278
</coordinates>
</LinearRing>
</innerBoundaryIs>
<innerBoundaryIs>
<LinearRing>
<coordinates>
-108.75833386,26.93333278
-108.75833386,26.92499944
-108.75833386,26.91666611
-108.75833386,26.90833278
-108.75000053,26.90833278
-108.75000053,26.91666611
-108.75000053,26.92499944
-108.75000053,26.93333278
-108.75833386,26.93333278
</coordinates>
</LinearRing>
</innerBoundaryIs>
<innerBoundaryIs>
<LinearRing>
<coordinates>
-108.75000053,26.90833278
-108.75000053,26.89999944
-108.7416672,26.89999944
-108.7416672,26.90833278
-108.75000053,26.90833278
</coordinates>
</LinearRing>
</innerBoundaryIs>
<innerBoundaryIs>
<LinearRing>
<coordinates>
-108.7416672,26.90833278
-108.73333386,26.90833278
-108.72500053,26.90833278
-108.72500053,26.89999944
-108.72500053,26.89166611
-108.72500053,26.88333278
-108.7166672,26.88333278
-108.70833386,26.88333278
-108.70833386,26.87499945
-108.70833386,26.86666611
-108.7166672,26.86666611
-108.7166672,26.85833278
-108.70833386,26.85833278
-108.70000053,26.85833278
-108.70000053,26.86666611
-108.70000053,26.87499945
-108.70000053,26.88333278
-108.70000053,26.89166611
-108.6916672,26.89166611
-108.6916672,26.89999944
-108.70000053,26.89999944
-108.70000053,26.90833278
-108.70000053,26.91666611
-108.70833386,26.91666611
-108.70833386,26.92499944
-108.7166672,26.92499944
-108.7166672,26.93333278
-108.72500053,26.93333278
-108.72500053,26.94166611
-108.73333386,26.94166611
-108.73333386,26.94999944
-108.7416672,26.94999944
-108.75000053,26.94999944
-108.75000053,26.94166611
-108.7416672,26.94166611
-108.7416672,26.93333278
-108.7416672,26.92499944
-108.7416672,26.91666611
-108.7416672,26.90833278
</coordinates>
</LinearRing>
</innerBoundaryIs>
<innerBoundaryIs>
<LinearRing>
<coordinates>
-108.70000053,26.85833278
-108.70000053,26.84999945
-108.70000053,26.84166611
-108.70000053,26.83333278
-108.6916672,26.83333278
-108.68333387,26.83333278
-108.68333387,26.82499945
-108.68333387,26.81666611
-108.67500053,26.81666611
-108.67500053,26.82499945
-108.67500053,26.83333278
-108.67500053,26.84166611
-108.67500053,26.84999945
-108.68333387,26.84999945
-108.68333387,26.85833278
-108.6916672,26.85833278
-108.70000053,26.85833278
</coordinates>
</LinearRing>
</innerBoundaryIs>
<innerBoundaryIs>
<LinearRing>
<coordinates>
-108.68333387,26.85833278
-108.67500053,26.85833278
-108.67500053,26.86666611
-108.68333387,26.86666611
-108.68333387,26.85833278
</coordinates>
</LinearRing>
</innerBoundaryIs>
<innerBoundaryIs>
<LinearRing>
<coordinates>
-108.7666672,26.97499944
-108.75833386,26.97499944
-108.75833386,26.98333277
-108.7666672,26.98333277
-108.7666672,26.97499944
</coordinates>
</LinearRing>
</innerBoundaryIs>
<innerBoundaryIs>
<LinearRing>
<coordinates>
-108.75833386,26.99999944
-108.75833386,26.99166611
-108.75000053,26.99166611
-108.75000053,26.99999944
-108.75833386,26.99999944
</coordinates>
</LinearRing>
</innerBoundaryIs>
<innerBoundaryIs>
<LinearRing>
<coordinates>
-108.75000053,26.99166611
-108.75000053,26.98333277
-108.7416672,26.98333277
-108.7416672,26.99166611
-108.75000053,26.99166611
</coordinates>
</LinearRing>
</innerBoundaryIs>
<innerBoundaryIs>
<LinearRing>
<coordinates>
-108.75833386,27.03333277
-108.75000053,27.03333277
-108.75000053,27.04166611
-108.75833386,27.04166611
-108.75833386,27.03333277
</coordinates>
</LinearRing>
</innerBoundaryIs>
<innerBoundaryIs>
<LinearRing>
<coordinates>
-108.88333386,27.13333277
-108.87500052,27.13333277
-108.87500052,27.1416661
-108.88333386,27.1416661
-108.88333386,27.13333277
</coordinates>
</LinearRing>
</innerBoundaryIs>
<innerBoundaryIs>
<LinearRing>
<coordinates>
-108.96666719,27.1666661
-108.96666719,27.17499943
-108.97500052,27.17499943
-108.97500052,27.1666661
-108.96666719,27.1666661
</coordinates>
</LinearRing>
</innerBoundaryIs>
<innerBoundaryIs>
<LinearRing>
<coordinates>
-108.96666719,27.12499944
-108.97500052,27.12499944
-108.97500052,27.1166661
-108.98333385,27.1166661
-108.98333385,27.10833277
-108.98333385,27.09999944
-108.97500052,27.09999944
-108.97500052,27.0916661
-108.96666719,27.0916661
-108.96666719,27.09999944
-108.96666719,27.10833277
-108.96666719,27.1166661
-108.96666719,27.12499944
</coordinates>
</LinearRing>
</innerBoundaryIs>
<innerBoundaryIs>
<LinearRing>
<coordinates>
-108.97500052,27.07499944
-108.97500052,27.08333277
-108.98333385,27.08333277
-108.98333385,27.07499944
-108.97500052,27.07499944
</coordinates>
</LinearRing>
</innerBoundaryIs>
<innerBoundaryIs>
<LinearRing>
<coordinates>
-108.87500052,26.96666611
-108.86666719,26.96666611
-108.86666719,26.97499944
-108.87500052,26.97499944
-108.87500052,26.96666611
</coordinates>
</LinearRing>
</innerBoundaryIs>
<innerBoundaryIs>
<LinearRing>
<coordinates>
-108.90833386,27.01666611
-108.90000052,27.01666611
-108.90000052,27.02499944
-108.90833386,27.02499944
-108.90833386,27.01666611
</coordinates>
</LinearRing>
</innerBoundaryIs>
<innerBoundaryIs>
<LinearRing>
<coordinates>
-108.90833386,27.22499943
-108.90833386,27.2166661
-108.90000052,27.2166661
-108.90000052,27.22499943
-108.90833386,27.22499943
</coordinates>
</LinearRing>
</innerBoundaryIs>
<innerBoundaryIs>
<LinearRing>
<coordinates>
-108.88333386,27.2416661
-108.88333386,27.23333276
-108.87500052,27.23333276
-108.87500052,27.22499943
-108.88333386,27.22499943
-108.88333386,27.2166661
-108.87500052,27.2166661
-108.87500052,27.20833277
-108.87500052,27.19999943
-108.86666719,27.19999943
-108.86666719,27.20833277
-108.86666719,27.2166661
-108.85833386,27.2166661
-108.85833386,27.22499943
-108.86666719,27.22499943
-108.86666719,27.23333276
-108.85833386,27.23333276
-108.85833386,27.2416661
-108.86666719,27.2416661
-108.87500052,27.2416661
-108.88333386,27.2416661
</coordinates>
</LinearRing>
</innerBoundaryIs>
<innerBoundaryIs>
<LinearRing>
<coordinates>
-108.90000052,27.34999943
-108.90000052,27.34166609
-108.89166719,27.34166609
-108.89166719,27.34999943
-108.90000052,27.34999943
</coordinates>
</LinearRing>
</innerBoundaryIs>
<innerBoundaryIs>
<LinearRing>
<coordinates>
-108.63333387,26.89999944
-108.63333387,26.90833278
-108.63333387,26.91666611
-108.6416672,26.91666611
-108.6416672,26.90833278
-108.65000053,26.90833278
-108.65000053,26.89999944
-108.6416672,26.89999944
-108.63333387,26.89999944
</coordinates>
</LinearRing>
</innerBoundaryIs>
<innerBoundaryIs>
<LinearRing>
<coordinates>
-108.60000054,26.77499945
-108.60833387,26.77499945
-108.60833387,26.76666612
-108.60000054,26.76666612
-108.60000054,26.77499945
</coordinates>
</LinearRing>
</innerBoundaryIs>
<innerBoundaryIs>
<LinearRing>
<coordinates>
-108.60833387,26.76666612
-108.6166672,26.76666612
-108.6166672,26.75833278
-108.60833387,26.75833278
-108.60833387,26.76666612
</coordinates>
</LinearRing>
</innerBoundaryIs>
<innerBoundaryIs>
<LinearRing>
<coordinates>
-108.5666672,26.74166612
-108.5666672,26.73333278
-108.55833387,26.73333278
-108.55833387,26.74166612
-108.5666672,26.74166612
</coordinates>
</LinearRing>
</innerBoundaryIs>
<innerBoundaryIs>
<LinearRing>
<coordinates>
-108.5666672,26.88333278
-108.5666672,26.89166611
-108.57500054,26.89166611
-108.57500054,26.88333278
-108.5666672,26.88333278
</coordinates>
</LinearRing>
</innerBoundaryIs>
<innerBoundaryIs>
<LinearRing>
<coordinates>
-108.57500054,26.92499944
-108.57500054,26.91666611
-108.57500054,26.90833278
-108.5666672,26.90833278
-108.5666672,26.91666611
-108.5666672,26.92499944
-108.57500054,26.92499944
</coordinates>
</LinearRing>
</innerBoundaryIs>
<innerBoundaryIs>
<LinearRing>
<coordinates>
-108.5666672,26.98333277
-108.57500054,26.98333277
-108.58333387,26.98333277
-108.58333387,26.97499944
-108.58333387,26.96666611
-108.57500054,26.96666611
-108.57500054,26.97499944
-108.5666672,26.97499944
-108.5666672,26.98333277
</coordinates>
</LinearRing>
</innerBoundaryIs>
<innerBoundaryIs>
<LinearRing>
<coordinates>
-108.35000055,26.92499944
-108.35833388,26.92499944
-108.35833388,26.91666611
-108.35000055,26.91666611
-108.35000055,26.92499944
</coordinates>
</LinearRing>
</innerBoundaryIs>
<innerBoundaryIs>
<LinearRing>
<coordinates>
-108.25000055,26.82499945
-108.25833388,26.82499945
-108.25833388,26.81666611
-108.25000055,26.81666611
-108.25000055,26.82499945
</coordinates>
</LinearRing>
</innerBoundaryIs>
<innerBoundaryIs>
<LinearRing>
<coordinates>
-108.25833388,26.81666611
-108.26666722,26.81666611
-108.26666722,26.80833278
-108.27500055,26.80833278
-108.27500055,26.79999945
-108.26666722,26.79999945
-108.26666722,26.79166612
-108.25833388,26.79166612
-108.25000055,26.79166612
-108.25000055,26.79999945
-108.25000055,26.80833278
-108.25833388,26.80833278
-108.25833388,26.81666611
</coordinates>
</LinearRing>
</innerBoundaryIs>
<innerBoundaryIs>
<LinearRing>
<coordinates>
-108.27500055,26.80833278
-108.27500055,26.81666611
-108.27500055,26.82499945
-108.28333388,26.82499945
-108.28333388,26.83333278
-108.29166721,26.83333278
-108.30000055,26.83333278
-108.30000055,26.82499945
-108.29166721,26.82499945
-108.29166721,26.81666611
-108.28333388,26.81666611
-108.28333388,26.80833278
-108.27500055,26.80833278
</coordinates>
</LinearRing>
</innerBoundaryIs>
<innerBoundaryIs>
<LinearRing>
<coordinates>
-108.28333388,26.83333278
-108.27500055,26.83333278
-108.27500055,26.84166611
-108.28333388,26.84166611
-108.28333388,26.83333278
</coordinates>
</LinearRing>
</innerBoundaryIs>
<innerBoundaryIs>
<LinearRing>
<coordinates>
-108.20000055,26.69999945
-108.20833388,26.69999945
-108.20833388,26.69166612
-108.20000055,26.69166612
-108.20000055,26.69999945
</coordinates>
</LinearRing>
</innerBoundaryIs>
<innerBoundaryIs>
<LinearRing>
<coordinates>
-108.20833388,26.69999945
-108.20833388,26.70833279
-108.21666722,26.70833279
-108.21666722,26.69999945
-108.20833388,26.69999945
</coordinates>
</LinearRing>
</innerBoundaryIs>
<innerBoundaryIs>
<LinearRing>
<coordinates>
-108.21666722,26.70833279
-108.21666722,26.71666612
-108.21666722,26.72499945
-108.22500055,26.72499945
-108.23333388,26.72499945
-108.23333388,26.71666612
-108.22500055,26.71666612
-108.22500055,26.70833279
-108.21666722,26.70833279
</coordinates>
</LinearRing>
</innerBoundaryIs>
<innerBoundaryIs>
<LinearRing>
<coordinates>
-108.23333388,26.72499945
-108.23333388,26.73333278
-108.23333388,26.74166612
-108.24166722,26.74166612
-108.25000055,26.74166612
-108.25000055,26.73333278
-108.25000055,26.72499945
-108.24166722,26.72499945
-108.23333388,26.72499945
</coordinates>
</LinearRing>
</innerBoundaryIs>
<innerBoundaryIs>
<LinearRing>
<coordinates>
-107.75000057,25.74999949
-107.75000057,25.75833282
-107.75000057,25.76666616
-107.7583339,25.76666616
-107.7583339,25.77499949
-107.76666724,25.77499949
-107.77500057,25.77499949
-107.77500057,25.76666616
-107.76666724,25.76666616
-107.76666724,25.75833282
-107.7583339,25.75833282
-107.7583339,25.74999949
-107.75000057,25.74999949
</coordinates>
</LinearRing>
</innerBoundaryIs>
<innerBoundaryIs>
<LinearRing>
<coordinates>
-107.75000057,25.55833283
-107.7583339,25.55833283
-107.7583339,25.5499995
-107.75000057,25.5499995
-107.75000057,25.55833283
</coordinates>
</LinearRing>
</innerBoundaryIs>
<innerBoundaryIs>
<LinearRing>
<coordinates>
-107.70000057,25.48333283
-107.70000057,25.4749995
-107.69166724,25.4749995
-107.68333391,25.4749995
-107.68333391,25.48333283
-107.69166724,25.48333283
-107.70000057,25.48333283
</coordinates>
</LinearRing>
</innerBoundaryIs>
<innerBoundaryIs>
<LinearRing>
<coordinates>
-107.68333391,25.50833283
-107.68333391,25.4999995
-107.67500057,25.4999995
-107.67500057,25.50833283
-107.68333391,25.50833283
</coordinates>
</LinearRing>
</innerBoundaryIs>
<innerBoundaryIs>
<LinearRing>
<coordinates>
-107.65000057,25.68333283
-107.65000057,25.67499949
-107.65833391,25.67499949
-107.65833391,25.66666616
-107.65000057,25.66666616
-107.64166724,25.66666616
-107.64166724,25.67499949
-107.64166724,25.68333283
-107.65000057,25.68333283
</coordinates>
</LinearRing>
</innerBoundaryIs>
<innerBoundaryIs>
<LinearRing>
<coordinates>
-107.50000058,25.44166617
-107.50833391,25.44166617
-107.51666725,25.44166617
-107.51666725,25.43333284
-107.50833391,25.43333284
-107.50833391,25.4249995
-107.50000058,25.4249995
-107.50000058,25.43333284
-107.50000058,25.44166617
</coordinates>
</LinearRing>
</innerBoundaryIs>
<innerBoundaryIs>
<LinearRing>
<coordinates>
-107.46666725,25.39166617
-107.47500058,25.39166617
-107.47500058,25.38333284
-107.47500058,25.37499951
-107.47500058,25.36666617
-107.46666725,25.36666617
-107.46666725,25.37499951
-107.45833391,25.37499951
-107.45000058,25.37499951
-107.45000058,25.38333284
-107.45833391,25.38333284
-107.46666725,25.38333284
-107.46666725,25.39166617
</coordinates>
</LinearRing>
</innerBoundaryIs>
<innerBoundaryIs>
<LinearRing>
<coordinates>
-107.31666725,25.16666618
-107.32500059,25.16666618
-107.33333392,25.16666618
-107.33333392,25.15833285
-107.32500059,25.15833285
-107.31666725,25.15833285
-107.31666725,25.16666618
</coordinates>
</LinearRing>
</innerBoundaryIs>
<innerBoundaryIs>
<LinearRing>
<coordinates>
-107.05833393,24.91666619
-107.06666726,24.91666619
-107.06666726,24.90833286
-107.05833393,24.90833286
-107.05833393,24.91666619
</coordinates>
</LinearRing>
</innerBoundaryIs>
<innerBoundaryIs>
<LinearRing>
<coordinates>
-106.65000061,24.35833288
-106.65000061,24.36666621
-106.65833395,24.36666621
-106.65833395,24.35833288
-106.65000061,24.35833288
</coordinates>
</LinearRing>
</innerBoundaryIs>
<innerBoundaryIs>
<LinearRing>
<coordinates>
-106.57500062,24.21666622
-106.58333395,24.21666622
-106.58333395,24.20833289
-106.57500062,24.20833289
-106.57500062,24.21666622
</coordinates>
</LinearRing>
</innerBoundaryIs>
<innerBoundaryIs>
<LinearRing>
<coordinates>
-106.58333395,24.19166622
-106.58333395,24.19999955
-106.59166728,24.19999955
-106.59166728,24.19166622
-106.58333395,24.19166622
</coordinates>
</LinearRing>
</innerBoundaryIs>
<innerBoundaryIs>
<LinearRing>
<coordinates>
-106.35000063,23.94999956
-106.35000063,23.9583329
-106.35833396,23.9583329
-106.36666729,23.9583329
-106.37500062,23.9583329
-106.37500062,23.94999956
-106.38333396,23.94999956
-106.38333396,23.94166623
-106.38333396,23.9333329
-106.37500062,23.9333329
-106.36666729,23.9333329
-106.35833396,23.9333329
-106.35833396,23.94166623
-106.36666729,23.94166623
-106.36666729,23.94999956
-106.35833396,23.94999956
-106.35000063,23.94999956
</coordinates>
</LinearRing>
</innerBoundaryIs>
<innerBoundaryIs>
<LinearRing>
<coordinates>
-106.46666729,23.77499957
-106.46666729,23.76666624
-106.45833395,23.76666624
-106.45833395,23.77499957
-106.46666729,23.77499957
</coordinates>
</LinearRing>
</innerBoundaryIs>
<innerBoundaryIs>
<LinearRing>
<coordinates>
-106.45833395,23.76666624
-106.45833395,23.7583329
-106.45000062,23.7583329
-106.45000062,23.76666624
-106.45833395,23.76666624
</coordinates>
</LinearRing>
</innerBoundaryIs>
<innerBoundaryIs>
<LinearRing>
<coordinates>
-106.50000062,23.82499957
-106.49166729,23.82499957
-106.49166729,23.8333329
-106.49166729,23.84166623
-106.50000062,23.84166623
-106.50833395,23.84166623
-106.50833395,23.8333329
-106.50000062,23.8333329
-106.50000062,23.82499957
</coordinates>
</LinearRing>
</innerBoundaryIs>
<innerBoundaryIs>
<LinearRing>
<coordinates>
-106.50833395,23.8333329
-106.51666729,23.8333329
-106.51666729,23.82499957
-106.50833395,23.82499957
-106.50833395,23.8333329
</coordinates>
</LinearRing>
</innerBoundaryIs>
<innerBoundaryIs>
<LinearRing>
<coordinates>
-107.90000056,25.64166616
-107.89166723,25.64166616
-107.89166723,25.64999949
-107.90000056,25.64999949
-107.90000056,25.64166616
</coordinates>
</LinearRing>
</innerBoundaryIs>
<innerBoundaryIs>
<LinearRing>
<coordinates>
-107.90000056,25.64999949
-107.90000056,25.65833283
-107.89166723,25.65833283
-107.89166723,25.66666616
-107.89166723,25.67499949
-107.90000056,25.67499949
-107.9083339,25.67499949
-107.9083339,25.66666616
-107.9083339,25.65833283
-107.91666723,25.65833283
-107.91666723,25.64999949
-107.9083339,25.64999949
-107.90000056,25.64999949
</coordinates>
</LinearRing>
</innerBoundaryIs>
<innerBoundaryIs>
<LinearRing>
<coordinates>
-107.9083339,25.67499949
-107.9083339,25.68333283
-107.91666723,25.68333283
-107.92500056,25.68333283
-107.9333339,25.68333283
-107.9333339,25.67499949
-107.92500056,25.67499949
-107.91666723,25.67499949
-107.9083339,25.67499949
</coordinates>
</LinearRing>
</innerBoundaryIs>
<innerBoundaryIs>
<LinearRing>
<coordinates>
-107.91666723,25.65833283
-107.91666723,25.66666616
-107.92500056,25.66666616
-107.92500056,25.65833283
-107.91666723,25.65833283
</coordinates>
</LinearRing>
</innerBoundaryIs>
<innerBoundaryIs>
<LinearRing>
<coordinates>
-107.08333393,24.70833287
-107.0750006,24.70833287
-107.0750006,24.7166662
-107.08333393,24.7166662
-107.08333393,24.70833287
</coordinates>
</LinearRing>
</innerBoundaryIs>
<innerBoundaryIs>
<LinearRing>
<coordinates>
-107.0750006,24.7166662
-107.06666726,24.7166662
-107.06666726,24.72499953
-107.06666726,24.73333286
-107.06666726,24.7416662
-107.06666726,24.74999953
-107.0750006,24.74999953
-107.0750006,24.7416662
-107.0750006,24.73333286
-107.0750006,24.72499953
-107.0750006,24.7166662
</coordinates>
</LinearRing>
</innerBoundaryIs>
<innerBoundaryIs>
<LinearRing>
<coordinates>
-107.06666726,24.74999953
-107.05833393,24.74999953
-107.0500006,24.74999953
-107.0500006,24.7416662
-107.04166726,24.7416662
-107.04166726,24.73333286
-107.04166726,24.72499953
-107.03333393,24.72499953
-107.0250006,24.72499953
-107.0250006,24.73333286
-107.01666727,24.73333286
-107.01666727,24.7416662
-107.01666727,24.74999953
-107.0250006,24.74999953
-107.0250006,24.75833286
-107.03333393,24.75833286
-107.03333393,24.7666662
-107.03333393,24.77499953
-107.04166726,24.77499953
-107.04166726,24.78333286
-107.0500006,24.78333286
-107.0500006,24.7916662
-107.0500006,24.79999953
-107.05833393,24.79999953
-107.05833393,24.7916662
-107.05833393,24.78333286
-107.06666726,24.78333286
-107.06666726,24.7916662
-107.06666726,24.79999953
-107.0750006,24.79999953
-107.0750006,24.80833286
-107.08333393,24.80833286
-107.08333393,24.81666619
-107.09166726,24.81666619
-107.1000006,24.81666619
-107.10833393,24.81666619
-107.10833393,24.80833286
-107.10833393,24.79999953
-107.11666726,24.79999953
-107.11666726,24.7916662
-107.11666726,24.78333286
-107.10833393,24.78333286
-107.10833393,24.7916662
-107.1000006,24.7916662
-107.1000006,24.78333286
-107.1000006,24.77499953
-107.1000006,24.7666662
-107.09166726,24.7666662
-107.08333393,24.7666662
-107.08333393,24.75833286
-107.0750006,24.75833286
-107.06666726,24.75833286
-107.06666726,24.74999953
</coordinates>
</LinearRing>
</innerBoundaryIs>
<innerBoundaryIs>
<LinearRing>
<coordinates>
-107.1000006,24.7666662
-107.10833393,24.7666662
-107.10833393,24.75833286
-107.1000006,24.75833286
-107.1000006,24.7666662
</coordinates>
</LinearRing>
</innerBoundaryIs>
<innerBoundaryIs>
<LinearRing>
<coordinates>
-107.1000006,24.75833286
-107.1000006,24.74999953
-107.1000006,24.7416662
-107.09166726,24.7416662
-107.09166726,24.74999953
-107.09166726,24.75833286
-107.1000006,24.75833286
</coordinates>
</LinearRing>
</innerBoundaryIs>
<innerBoundaryIs>
<LinearRing>
<coordinates>
-106.82500061,24.29999955
-106.82500061,24.29166622
-106.81666727,24.29166622
-106.81666727,24.28333288
-106.80833394,24.28333288
-106.80000061,24.28333288
-106.80000061,24.27499955
-106.79166727,24.27499955
-106.79166727,24.28333288
-106.78333394,24.28333288
-106.78333394,24.29166622
-106.79166727,24.29166622
-106.80000061,24.29166622
-106.80000061,24.29999955
-106.80000061,24.30833288
-106.80833394,24.30833288
-106.81666727,24.30833288
-106.81666727,24.29999955
-106.82500061,24.29999955
</coordinates>
</LinearRing>
</innerBoundaryIs>
<innerBoundaryIs>
<LinearRing>
<coordinates>
-106.80000061,24.27499955
-106.80833394,24.27499955
-106.80833394,24.26666622
-106.80000061,24.26666622
-106.80000061,24.27499955
</coordinates>
</LinearRing>
</innerBoundaryIs>
<innerBoundaryIs>
<LinearRing>
<coordinates>
-106.8750006,24.51666621
-106.8750006,24.50833287
-106.86666727,24.50833287
-106.86666727,24.51666621
-106.8750006,24.51666621
</coordinates>
</LinearRing>
</innerBoundaryIs>
<innerBoundaryIs>
<LinearRing>
<coordinates>
-106.86666727,24.51666621
-106.85833394,24.51666621
-106.85833394,24.50833287
-106.85000061,24.50833287
-106.85000061,24.51666621
-106.85000061,24.52499954
-106.85833394,24.52499954
-106.85833394,24.53333287
-106.85833394,24.54166621
-106.86666727,24.54166621
-106.86666727,24.54999954
-106.8750006,24.54999954
-106.8750006,24.55833287
-106.88333394,24.55833287
-106.88333394,24.5666662
-106.89166727,24.5666662
-106.89166727,24.57499954
-106.9000006,24.57499954
-106.90833394,24.57499954
-106.91666727,24.57499954
-106.91666727,24.5666662
-106.90833394,24.5666662
-106.90833394,24.55833287
-106.90833394,24.54999954
-106.90833394,24.54166621
-106.91666727,24.54166621
-106.91666727,24.53333287
-106.90833394,24.53333287
-106.90833394,24.52499954
-106.9000006,24.52499954
-106.89166727,24.52499954
-106.88333394,24.52499954
-106.88333394,24.53333287
-106.8750006,24.53333287
-106.8750006,24.52499954
-106.86666727,24.52499954
-106.86666727,24.51666621
</coordinates>
</LinearRing>
</innerBoundaryIs>
<innerBoundaryIs>
<LinearRing>
<coordinates>
-106.68333395,24.42499954
-106.68333395,24.41666621
-106.67500061,24.41666621
-106.67500061,24.42499954
-106.68333395,24.42499954
</coordinates>
</LinearRing>
</innerBoundaryIs>
<innerBoundaryIs>
<LinearRing>
<coordinates>
-106.67500061,24.42499954
-106.66666728,24.42499954
-106.65833395,24.42499954
-106.65833395,24.43333288
-106.66666728,24.43333288
-106.66666728,24.44166621
-106.67500061,24.44166621
-106.68333395,24.44166621
-106.68333395,24.43333288
-106.67500061,24.43333288
-106.67500061,24.42499954
</coordinates>
</LinearRing>
</innerBoundaryIs>
<innerBoundaryIs>
<LinearRing>
<coordinates>
-106.68333395,24.44166621
-106.68333395,24.44999954
-106.69166728,24.44999954
-106.69166728,24.44166621
-106.68333395,24.44166621
</coordinates>
</LinearRing>
</innerBoundaryIs>
<innerBoundaryIs>
<LinearRing>
<coordinates>
-106.69166728,24.44999954
-106.69166728,24.45833288
-106.69166728,24.46666621
-106.70000061,24.46666621
-106.70000061,24.45833288
-106.70833394,24.45833288
-106.70833394,24.44999954
-106.70000061,24.44999954
-106.69166728,24.44999954
</coordinates>
</LinearRing>
</innerBoundaryIs>
<innerBoundaryIs>
<LinearRing>
<coordinates>
-107.14166726,24.6416662
-107.14166726,24.63333287
-107.13333393,24.63333287
-107.13333393,24.6416662
-107.13333393,24.64999953
-107.14166726,24.64999953
-107.14166726,24.6416662
</coordinates>
</LinearRing>
</innerBoundaryIs>
<innerBoundaryIs>
<LinearRing>
<coordinates>
-107.13333393,24.63333287
-107.13333393,24.62499954
-107.12500059,24.62499954
-107.12500059,24.63333287
-107.13333393,24.63333287
</coordinates>
</LinearRing>
</innerBoundaryIs>
<innerBoundaryIs>
<LinearRing>
<coordinates>
-107.65833391,25.23333284
-107.65000057,25.23333284
-107.65000057,25.24166618
-107.65833391,25.24166618
-107.65833391,25.23333284
</coordinates>
</LinearRing>
</innerBoundaryIs>
<innerBoundaryIs>
<LinearRing>
<coordinates>
-107.65000057,25.23333284
-107.65000057,25.22499951
-107.64166724,25.22499951
-107.63333391,25.22499951
-107.63333391,25.23333284
-107.64166724,25.23333284
-107.65000057,25.23333284
</coordinates>
</LinearRing>
</innerBoundaryIs>
<innerBoundaryIs>
<LinearRing>
<coordinates>
-107.62500057,25.23333284
-107.61666724,25.23333284
-107.60833391,25.23333284
-107.60000058,25.23333284
-107.60000058,25.22499951
-107.59166724,25.22499951
-107.58333391,25.22499951
-107.57500058,25.22499951
-107.56666724,25.22499951
-107.56666724,25.23333284
-107.57500058,25.23333284
-107.57500058,25.24166618
-107.58333391,25.24166618
-107.59166724,25.24166618
-107.59166724,25.24999951
-107.58333391,25.24999951
-107.58333391,25.25833284
-107.59166724,25.25833284
-107.59166724,25.26666618
-107.59166724,25.27499951
-107.58333391,25.27499951
-107.57500058,25.27499951
-107.57500058,25.26666618
-107.57500058,25.25833284
-107.56666724,25.25833284
-107.56666724,25.26666618
-107.55833391,25.26666618
-107.55000058,25.26666618
-107.55000058,25.27499951
-107.55000058,25.28333284
-107.55000058,25.29166618
-107.55833391,25.29166618
-107.56666724,25.29166618
-107.57500058,25.29166618
-107.58333391,25.29166618
-107.59166724,25.29166618
-107.60000058,25.29166618
-107.60833391,25.29166618
-107.60833391,25.28333284
-107.61666724,25.28333284
-107.62500057,25.28333284
-107.62500057,25.27499951
-107.61666724,25.27499951
-107.60833391,25.27499951
-107.60000058,25.27499951
-107.60000058,25.26666618
-107.60833391,25.26666618
-107.60833391,25.25833284
-107.60000058,25.25833284
-107.60000058,25.24999951
-107.60833391,25.24999951
-107.61666724,25.24999951
-107.62500057,25.24999951
-107.62500057,25.24166618
-107.62500057,25.23333284
</coordinates>
</LinearRing>
</innerBoundaryIs>
<innerBoundaryIs>
<LinearRing>
<coordinates>
-107.56666724,25.25833284
-107.56666724,25.24999951
-107.55833391,25.24999951
-107.55833391,25.25833284
-107.56666724,25.25833284
</coordinates>
</LinearRing>
</innerBoundaryIs>
<innerBoundaryIs>
<LinearRing>
<coordinates>
-107.12500059,24.7416662
-107.11666726,24.7416662
-107.10833393,24.7416662
-107.10833393,24.74999953
-107.11666726,24.74999953
-107.11666726,24.75833286
-107.12500059,24.75833286
-107.13333393,24.75833286
-107.13333393,24.74999953
-107.12500059,24.74999953
-107.12500059,24.7416662
</coordinates>
</LinearRing>
</innerBoundaryIs>
<innerBoundaryIs>
<LinearRing>
<coordinates>
-107.13333393,24.75833286
-107.13333393,24.7666662
-107.14166726,24.7666662
-107.15000059,24.7666662
-107.15000059,24.75833286
-107.14166726,24.75833286
-107.13333393,24.75833286
</coordinates>
</LinearRing>
</innerBoundaryIs>
<innerBoundaryIs>
<LinearRing>
<coordinates>
-107.14166726,24.94999952
-107.13333393,24.94999952
-107.13333393,24.95833286
-107.14166726,24.95833286
-107.14166726,24.94999952
</coordinates>
</LinearRing>
</innerBoundaryIs>
<innerBoundaryIs>
<LinearRing>
<coordinates>
-107.14166726,24.95833286
-107.14166726,24.96666619
-107.15000059,24.96666619
-107.15000059,24.95833286
-107.14166726,24.95833286
</coordinates>
</LinearRing>
</innerBoundaryIs>
<innerBoundaryIs>
<LinearRing>
<coordinates>
-107.1000006,24.89999952
-107.1000006,24.89166619
-107.1000006,24.88333286
-107.09166726,24.88333286
-107.08333393,24.88333286
-107.08333393,24.87499953
-107.0750006,24.87499953
-107.0750006,24.88333286
-107.0750006,24.89166619
-107.0750006,24.89999952
-107.0750006,24.90833286
-107.0750006,24.91666619
-107.08333393,24.91666619
-107.08333393,24.92499952
-107.09166726,24.92499952
-107.09166726,24.91666619
-107.1000006,24.91666619
-107.1000006,24.90833286
-107.1000006,24.89999952
</coordinates>
</LinearRing>
</innerBoundaryIs>
<innerBoundaryIs>
<LinearRing>
<coordinates>
-107.08333393,24.87499953
-107.09166726,24.87499953
-107.09166726,24.86666619
-107.1000006,24.86666619
-107.1000006,24.85833286
-107.09166726,24.85833286
-107.08333393,24.85833286
-107.0750006,24.85833286
-107.06666726,24.85833286
-107.05833393,24.85833286
-107.0500006,24.85833286
-107.0500006,24.86666619
-107.04166726,24.86666619
-107.04166726,24.85833286
-107.03333393,24.85833286
-107.0250006,24.85833286
-107.0250006,24.86666619
-107.03333393,24.86666619
-107.03333393,24.87499953
-107.04166726,24.87499953
-107.04166726,24.88333286
-107.0500006,24.88333286
-107.05833393,24.88333286
-107.05833393,24.87499953
-107.06666726,24.87499953
-107.06666726,24.86666619
-107.0750006,24.86666619
-107.08333393,24.86666619
-107.08333393,24.87499953
</coordinates>
</LinearRing>
</innerBoundaryIs>
<innerBoundaryIs>
<LinearRing>
<coordinates>
-107.1000006,24.86666619
-107.1000006,24.87499953
-107.10833393,24.87499953
-107.10833393,24.86666619
-107.1000006,24.86666619
</coordinates>
</LinearRing>
</innerBoundaryIs>
<innerBoundaryIs>
<LinearRing>
<coordinates>
-107.10833393,24.86666619
-107.11666726,24.86666619
-107.11666726,24.85833286
-107.10833393,24.85833286
-107.10833393,24.86666619
</coordinates>
</LinearRing>
</innerBoundaryIs>
<innerBoundaryIs>
<LinearRing>
<coordinates>
-107.0250006,24.86666619
-107.01666727,24.86666619
-107.01666727,24.87499953
-107.0250006,24.87499953
-107.0250006,24.86666619
</coordinates>
</LinearRing>
</innerBoundaryIs>
<innerBoundaryIs>
<LinearRing>
<coordinates>
-107.18333393,24.97499952
-107.18333393,24.96666619
-107.17500059,24.96666619
-107.17500059,24.97499952
-107.18333393,24.97499952
</coordinates>
</LinearRing>
</innerBoundaryIs>
<innerBoundaryIs>
<LinearRing>
<coordinates>
-107.18333393,24.96666619
-107.19166726,24.96666619
-107.19166726,24.95833286
-107.18333393,24.95833286
-107.18333393,24.96666619
</coordinates>
</LinearRing>
</innerBoundaryIs>
<innerBoundaryIs>
<LinearRing>
<coordinates>
-107.35833392,25.14166618
-107.35833392,25.13333285
-107.35000059,25.13333285
-107.35000059,25.14166618
-107.35000059,25.14999951
-107.35000059,25.15833285
-107.35833392,25.15833285
-107.35833392,25.16666618
-107.36666725,25.16666618
-107.36666725,25.15833285
-107.36666725,25.14999951
-107.35833392,25.14999951
-107.35833392,25.14166618
</coordinates>
</LinearRing>
</innerBoundaryIs>
<innerBoundaryIs>
<LinearRing>
<coordinates>
-107.35000059,25.13333285
-107.35000059,25.12499952
-107.34166725,25.12499952
-107.33333392,25.12499952
-107.33333392,25.13333285
-107.34166725,25.13333285
-107.35000059,25.13333285
</coordinates>
</LinearRing>
</innerBoundaryIs>
<innerBoundaryIs>
<LinearRing>
<coordinates>
-107.36666725,25.16666618
-107.36666725,25.17499951
-107.37500058,25.17499951
-107.37500058,25.16666618
-107.36666725,25.16666618
</coordinates>
</LinearRing>
</innerBoundaryIs>
<innerBoundaryIs>
<LinearRing>
<coordinates>
-107.37500058,25.17499951
-107.37500058,25.18333285
-107.37500058,25.19166618
-107.38333392,25.19166618
-107.39166725,25.19166618
-107.39166725,25.18333285
-107.38333392,25.18333285
-107.38333392,25.17499951
-107.37500058,25.17499951
</coordinates>
</LinearRing>
</innerBoundaryIs>
<innerBoundaryIs>
<LinearRing>
<coordinates>
-107.33333392,25.11666618
-107.33333392,25.10833285
-107.32500059,25.10833285
-107.32500059,25.11666618
-107.33333392,25.11666618
</coordinates>
</LinearRing>
</innerBoundaryIs>
<innerBoundaryIs>
<LinearRing>
<coordinates>
-107.33333392,25.10833285
-107.34166725,25.10833285
-107.34166725,25.09999952
-107.33333392,25.09999952
-107.33333392,25.10833285
</coordinates>
</LinearRing>
</innerBoundaryIs>
<innerBoundaryIs>
<LinearRing>
<coordinates>
-107.30000059,25.14999951
-107.29166725,25.14999951
-107.29166725,25.15833285
-107.30000059,25.15833285
-107.30000059,25.14999951
</coordinates>
</LinearRing>
</innerBoundaryIs>
<innerBoundaryIs>
<LinearRing>
<coordinates>
-107.29166725,25.14999951
-107.29166725,25.14166618
-107.28333392,25.14166618
-107.28333392,25.14999951
-107.29166725,25.14999951
</coordinates>
</LinearRing>
</innerBoundaryIs>
<innerBoundaryIs>
<LinearRing>
<coordinates>
-107.70000057,25.3999995
-107.70000057,25.39166617
-107.7083339,25.39166617
-107.7083339,25.3999995
-107.71666724,25.3999995
-107.71666724,25.40833284
-107.72500057,25.40833284
-107.7333339,25.40833284
-107.74166724,25.40833284
-107.74166724,25.3999995
-107.7333339,25.3999995
-107.72500057,25.3999995
-107.72500057,25.39166617
-107.71666724,25.39166617
-107.71666724,25.38333284
-107.71666724,25.37499951
-107.7083339,25.37499951
-107.70000057,25.37499951
-107.70000057,25.38333284
-107.69166724,25.38333284
-107.69166724,25.39166617
-107.69166724,25.3999995
-107.69166724,25.40833284
-107.70000057,25.40833284
-107.70000057,25.3999995
</coordinates>
</LinearRing>
</innerBoundaryIs>
<innerBoundaryIs>
<LinearRing>
<coordinates>
-107.70000057,25.37499951
-107.70000057,25.36666617
-107.7083339,25.36666617
-107.7083339,25.35833284
-107.71666724,25.35833284
-107.71666724,25.34999951
-107.72500057,25.34999951
-107.72500057,25.34166617
-107.71666724,25.34166617
-107.71666724,25.33333284
-107.71666724,25.32499951
-107.7083339,25.32499951
-107.70000057,25.32499951
-107.70000057,25.33333284
-107.70000057,25.34166617
-107.69166724,25.34166617
-107.68333391,25.34166617
-107.67500057,25.34166617
-107.67500057,25.33333284
-107.67500057,25.32499951
-107.68333391,25.32499951
-107.69166724,25.32499951
-107.69166724,25.31666617
-107.69166724,25.30833284
-107.68333391,25.30833284
-107.68333391,25.31666617
-107.67500057,25.31666617
-107.66666724,25.31666617
-107.66666724,25.32499951
-107.66666724,25.33333284
-107.66666724,25.34166617
-107.66666724,25.34999951
-107.65833391,25.34999951
-107.65833391,25.35833284
-107.65833391,25.36666617
-107.66666724,25.36666617
-107.66666724,25.35833284
-107.67500057,25.35833284
-107.68333391,25.35833284
-107.68333391,25.36666617
-107.69166724,25.36666617
-107.69166724,25.37499951
-107.70000057,25.37499951
</coordinates>
</LinearRing>
</innerBoundaryIs>
<innerBoundaryIs>
<LinearRing>
<coordinates>
-107.65833391,25.36666617
-107.65000057,25.36666617
-107.65000057,25.37499951
-107.65000057,25.38333284
-107.65833391,25.38333284
-107.66666724,25.38333284
-107.66666724,25.37499951
-107.65833391,25.37499951
-107.65833391,25.36666617
</coordinates>
</LinearRing>
</innerBoundaryIs>
<innerBoundaryIs>
<LinearRing>
<coordinates>
-107.79166723,25.40833284
-107.79166723,25.3999995
-107.79166723,25.39166617
-107.79166723,25.38333284
-107.7833339,25.38333284
-107.77500057,25.38333284
-107.76666724,25.38333284
-107.76666724,25.37499951
-107.76666724,25.36666617
-107.7583339,25.36666617
-107.7583339,25.37499951
-107.75000057,25.37499951
-107.74166724,25.37499951
-107.74166724,25.38333284
-107.7333339,25.38333284
-107.7333339,25.39166617
-107.74166724,25.39166617
-107.75000057,25.39166617
-107.7583339,25.39166617
-107.76666724,25.39166617
-107.77500057,25.39166617
-107.7833339,25.39166617
-107.7833339,25.3999995
-107.77500057,25.3999995
-107.76666724,25.3999995
-107.76666724,25.40833284
-107.77500057,25.40833284
-107.77500057,25.41666617
-107.7833339,25.41666617
-107.7833339,25.40833284
-107.79166723,25.40833284
</coordinates>
</LinearRing>
</innerBoundaryIs>
<innerBoundaryIs>
<LinearRing>
<coordinates>
-107.76666724,25.40833284
-107.7583339,25.40833284
-107.7583339,25.41666617
-107.76666724,25.41666617
-107.76666724,25.40833284
</coordinates>
</LinearRing>
</innerBoundaryIs>
<innerBoundaryIs>
<LinearRing>
<coordinates>
-107.60000058,25.33333284
-107.60000058,25.32499951
-107.59166724,25.32499951
-107.58333391,25.32499951
-107.57500058,25.32499951
-107.56666724,25.32499951
-107.55833391,25.32499951
-107.55833391,25.33333284
-107.56666724,25.33333284
-107.57500058,25.33333284
-107.57500058,25.34166617
-107.57500058,25.34999951
-107.58333391,25.34999951
-107.58333391,25.34166617
-107.58333391,25.33333284
-107.59166724,25.33333284
-107.60000058,25.33333284
</coordinates>
</LinearRing>
</innerBoundaryIs>
<innerBoundaryIs>
<LinearRing>
<coordinates>
-107.58333391,25.34999951
-107.58333391,25.35833284
-107.59166724,25.35833284
-107.60000058,25.35833284
-107.60000058,25.36666617
-107.60833391,25.36666617
-107.60833391,25.35833284
-107.60833391,25.34999951
-107.60000058,25.34999951
-107.60000058,25.34166617
-107.59166724,25.34166617
-107.59166724,25.34999951
-107.58333391,25.34999951
</coordinates>
</LinearRing>
</innerBoundaryIs>
<innerBoundaryIs>
<LinearRing>
<coordinates>
-107.60000058,25.36666617
-107.59166724,25.36666617
-107.59166724,25.37499951
-107.60000058,25.37499951
-107.60000058,25.36666617
</coordinates>
</LinearRing>
</innerBoundaryIs>
<innerBoundaryIs>
<LinearRing>
<coordinates>
-107.75000057,25.35833284
-107.74166724,25.35833284
-107.74166724,25.36666617
-107.75000057,25.36666617
-107.75000057,25.35833284
</coordinates>
</LinearRing>
</innerBoundaryIs>
<innerBoundaryIs>
<LinearRing>
<coordinates>
-107.74166724,25.35833284
-107.74166724,25.34999951
-107.7333339,25.34999951
-107.7333339,25.35833284
-107.74166724,25.35833284
</coordinates>
</LinearRing>
</innerBoundaryIs>
<innerBoundaryIs>
<LinearRing>
<coordinates>
-107.86666723,25.51666617
-107.8583339,25.51666617
-107.8583339,25.5249995
-107.86666723,25.5249995
-107.86666723,25.51666617
</coordinates>
</LinearRing>
</innerBoundaryIs>
<innerBoundaryIs>
<LinearRing>
<coordinates>
-107.8583339,25.51666617
-107.8583339,25.50833283
-107.85000057,25.50833283
-107.84166723,25.50833283
-107.84166723,25.51666617
-107.84166723,25.5249995
-107.85000057,25.5249995
-107.85000057,25.51666617
-107.8583339,25.51666617
</coordinates>
</LinearRing>
</innerBoundaryIs>
<innerBoundaryIs>
<LinearRing>
<coordinates>
-107.86666723,25.5249995
-107.86666723,25.53333283
-107.86666723,25.54166617
-107.86666723,25.5499995
-107.87500056,25.5499995
-107.87500056,25.54166617
-107.87500056,25.53333283
-107.87500056,25.5249995
-107.86666723,25.5249995
</coordinates>
</LinearRing>
</innerBoundaryIs>
<innerBoundaryIs>
<LinearRing>
<coordinates>
-107.86666723,25.5499995
-107.8583339,25.5499995
-107.8583339,25.55833283
-107.86666723,25.55833283
-107.86666723,25.5499995
</coordinates>
</LinearRing>
</innerBoundaryIs>
<innerBoundaryIs>
<LinearRing>
<coordinates>
-107.8583339,25.5499995
-107.8583339,25.54166617
-107.85000057,25.54166617
-107.84166723,25.54166617
-107.84166723,25.5499995
-107.85000057,25.5499995
-107.8583339,25.5499995
</coordinates>
</LinearRing>
</innerBoundaryIs>
<innerBoundaryIs>
<LinearRing>
<coordinates>
-107.66666724,25.45833284
-107.65833391,25.45833284
-107.65833391,25.46666617
-107.66666724,25.46666617
-107.66666724,25.45833284
</coordinates>
</LinearRing>
</innerBoundaryIs>
<innerBoundaryIs>
<LinearRing>
<coordinates>
-107.65833391,25.46666617
-107.65000057,25.46666617
-107.65000057,25.4749995
-107.65833391,25.4749995
-107.65833391,25.46666617
</coordinates>
</LinearRing>
</innerBoundaryIs>
<innerBoundaryIs>
<LinearRing>
<coordinates>
-107.65000057,25.46666617
-107.65000057,25.45833284
-107.64166724,25.45833284
-107.64166724,25.4499995
-107.63333391,25.4499995
-107.63333391,25.45833284
-107.63333391,25.46666617
-107.64166724,25.46666617
-107.65000057,25.46666617
</coordinates>
</LinearRing>
</innerBoundaryIs>
<innerBoundaryIs>
<LinearRing>
<coordinates>
-107.63333391,25.4499995
-107.63333391,25.44166617
-107.62500057,25.44166617
-107.62500057,25.43333284
-107.61666724,25.43333284
-107.61666724,25.44166617
-107.61666724,25.4499995
-107.62500057,25.4499995
-107.63333391,25.4499995
</coordinates>
</LinearRing>
</innerBoundaryIs>
<innerBoundaryIs>
<LinearRing>
<coordinates>
-107.61666724,25.43333284
-107.61666724,25.4249995
-107.61666724,25.41666617
-107.60833391,25.41666617
-107.60833391,25.4249995
-107.60000058,25.4249995
-107.60000058,25.43333284
-107.60000058,25.44166617
-107.60833391,25.44166617
-107.60833391,25.43333284
-107.61666724,25.43333284
</coordinates>
</LinearRing>
</innerBoundaryIs>
<innerBoundaryIs>
<LinearRing>
<coordinates>
-107.60000058,25.4249995
-107.60000058,25.41666617
-107.59166724,25.41666617
-107.59166724,25.4249995
-107.60000058,25.4249995
</coordinates>
</LinearRing>
</innerBoundaryIs>
<innerBoundaryIs>
<LinearRing>
<coordinates>
-107.84166723,25.5749995
-107.8333339,25.5749995
-107.8333339,25.58333283
-107.84166723,25.58333283
-107.84166723,25.5749995
</coordinates>
</LinearRing>
</innerBoundaryIs>
<innerBoundaryIs>
<LinearRing>
<coordinates>
-107.8333339,25.5749995
-107.8333339,25.56666616
-107.82500057,25.56666616
-107.82500057,25.5749995
-107.8333339,25.5749995
</coordinates>
</LinearRing>
</innerBoundaryIs>
<innerBoundaryIs>
<LinearRing>
<coordinates>
-107.70000057,25.56666616
-107.69166724,25.56666616
-107.69166724,25.5749995
-107.70000057,25.5749995
-107.70000057,25.56666616
</coordinates>
</LinearRing>
</innerBoundaryIs>
<innerBoundaryIs>
<LinearRing>
<coordinates>
-107.69166724,25.56666616
-107.69166724,25.55833283
-107.68333391,25.55833283
-107.67500057,25.55833283
-107.67500057,25.56666616
-107.68333391,25.56666616
-107.69166724,25.56666616
</coordinates>
</LinearRing>
</innerBoundaryIs>
<innerBoundaryIs>
<LinearRing>
<coordinates>
-108.89166719,26.69166612
-108.89166719,26.68333279
-108.90000052,26.68333279
-108.90833386,26.68333279
-108.90833386,26.67499945
-108.90000052,26.67499945
-108.90000052,26.66666612
-108.89166719,26.66666612
-108.88333386,26.66666612
-108.88333386,26.67499945
-108.88333386,26.68333279
-108.88333386,26.69166612
-108.89166719,26.69166612
</coordinates>
</LinearRing>
</innerBoundaryIs>
<innerBoundaryIs>
<LinearRing>
<coordinates>
-108.88333386,26.66666612
-108.88333386,26.65833279
-108.88333386,26.64999945
-108.87500052,26.64999945
-108.87500052,26.65833279
-108.86666719,26.65833279
-108.85833386,26.65833279
-108.85833386,26.66666612
-108.86666719,26.66666612
-108.87500052,26.66666612
-108.88333386,26.66666612
</coordinates>
</LinearRing>
</innerBoundaryIs>
<innerBoundaryIs>
<LinearRing>
<coordinates>
-108.55000054,26.68333279
-108.5416672,26.68333279
-108.5416672,26.69166612
-108.5416672,26.69999945
-108.5416672,26.70833279
-108.55000054,26.70833279
-108.55000054,26.69999945
-108.55000054,26.69166612
-108.55000054,26.68333279
</coordinates>
</LinearRing>
</innerBoundaryIs>
<innerBoundaryIs>
<LinearRing>
<coordinates>
-108.5416672,26.68333279
-108.5416672,26.67499945
-108.53333387,26.67499945
-108.53333387,26.68333279
-108.5416672,26.68333279
</coordinates>
</LinearRing>
</innerBoundaryIs>
<innerBoundaryIs>
<LinearRing>
<coordinates>
-108.55000054,26.70833279
-108.55000054,26.71666612
-108.55833387,26.71666612
-108.55833387,26.70833279
-108.55000054,26.70833279
</coordinates>
</LinearRing>
</innerBoundaryIs>
<innerBoundaryIs>
<LinearRing>
<coordinates>
-108.32500055,26.20833281
-108.32500055,26.19999947
-108.32500055,26.19166614
-108.32500055,26.18333281
-108.31666721,26.18333281
-108.30833388,26.18333281
-108.30833388,26.17499947
-108.30833388,26.16666614
-108.30833388,26.15833281
-108.30833388,26.14999947
-108.30833388,26.14166614
-108.30833388,26.13333281
-108.30000055,26.13333281
-108.30000055,26.14166614
-108.30000055,26.14999947
-108.30000055,26.15833281
-108.29166721,26.15833281
-108.28333388,26.15833281
-108.28333388,26.16666614
-108.28333388,26.17499947
-108.27500055,26.17499947
-108.27500055,26.18333281
-108.28333388,26.18333281
-108.29166721,26.18333281
-108.29166721,26.19166614
-108.30000055,26.19166614
-108.30833388,26.19166614
-108.30833388,26.19999947
-108.30833388,26.20833281
-108.31666721,26.20833281
-108.31666721,26.21666614
-108.31666721,26.22499947
-108.30833388,26.22499947
-108.30833388,26.2333328
-108.31666721,26.2333328
-108.31666721,26.24166614
-108.32500055,26.24166614
-108.32500055,26.24999947
-108.33333388,26.24999947
-108.34166721,26.24999947
-108.34166721,26.24166614
-108.33333388,26.24166614
-108.33333388,26.2333328
-108.32500055,26.2333328
-108.32500055,26.22499947
-108.32500055,26.21666614
-108.32500055,26.20833281
</coordinates>
</LinearRing>
</innerBoundaryIs>
<innerBoundaryIs>
<LinearRing>
<coordinates>
-108.30833388,26.13333281
-108.31666721,26.13333281
-108.31666721,26.12499948
-108.30833388,26.12499948
-108.30833388,26.13333281
</coordinates>
</LinearRing>
</innerBoundaryIs>
<innerBoundaryIs>
<LinearRing>
<coordinates>
-108.31666721,26.12499948
-108.32500055,26.12499948
-108.32500055,26.13333281
-108.33333388,26.13333281
-108.33333388,26.12499948
-108.33333388,26.11666614
-108.34166721,26.11666614
-108.34166721,26.10833281
-108.34166721,26.09999948
-108.33333388,26.09999948
-108.32500055,26.09999948
-108.32500055,26.10833281
-108.32500055,26.11666614
-108.31666721,26.11666614
-108.31666721,26.12499948
</coordinates>
</LinearRing>
</innerBoundaryIs>
<innerBoundaryIs>
<LinearRing>
<coordinates>
-108.34166721,26.09999948
-108.35000055,26.09999948
-108.35000055,26.09166614
-108.34166721,26.09166614
-108.34166721,26.09999948
</coordinates>
</LinearRing>
</innerBoundaryIs>
<innerBoundaryIs>
<LinearRing>
<coordinates>
-108.35000055,26.09166614
-108.35833388,26.09166614
-108.35833388,26.08333281
-108.35000055,26.08333281
-108.35000055,26.09166614
</coordinates>
</LinearRing>
</innerBoundaryIs>
<innerBoundaryIs>
<LinearRing>
<coordinates>
-108.27500055,26.00833281
-108.26666722,26.00833281
-108.26666722,26.01666615
-108.26666722,26.02499948
-108.25833388,26.02499948
-108.25833388,26.03333281
-108.26666722,26.03333281
-108.27500055,26.03333281
-108.27500055,26.02499948
-108.27500055,26.01666615
-108.27500055,26.00833281
</coordinates>
</LinearRing>
</innerBoundaryIs>
<innerBoundaryIs>
<LinearRing>
<coordinates>
-108.25833388,26.02499948
-108.25833388,26.01666615
-108.25000055,26.01666615
-108.25000055,26.02499948
-108.25833388,26.02499948
</coordinates>
</LinearRing>
</innerBoundaryIs>
<innerBoundaryIs>
<LinearRing>
<coordinates>
-108.27500055,26.14166614
-108.27500055,26.13333281
-108.26666722,26.13333281
-108.26666722,26.14166614
-108.27500055,26.14166614
</coordinates>
</LinearRing>
</innerBoundaryIs>
<innerBoundaryIs>
<LinearRing>
<coordinates>
-108.27500055,26.13333281
-108.28333388,26.13333281
-108.28333388,26.12499948
-108.27500055,26.12499948
-108.27500055,26.13333281
</coordinates>
</LinearRing>
</innerBoundaryIs>
<innerBoundaryIs>
<LinearRing>
<coordinates>
-108.36666721,26.51666613
-108.36666721,26.50833279
-108.37500054,26.50833279
-108.38333388,26.50833279
-108.38333388,26.51666613
-108.39166721,26.51666613
-108.40000054,26.51666613
-108.40833388,26.51666613
-108.40833388,26.52499946
-108.40833388,26.53333279
-108.41666721,26.53333279
-108.41666721,26.52499946
-108.41666721,26.51666613
-108.42500054,26.51666613
-108.42500054,26.50833279
-108.43333388,26.50833279
-108.43333388,26.49999946
-108.43333388,26.49166613
-108.42500054,26.49166613
-108.41666721,26.49166613
-108.41666721,26.49999946
-108.41666721,26.50833279
-108.40833388,26.50833279
-108.40833388,26.49999946
-108.40000054,26.49999946
-108.40000054,26.50833279
-108.39166721,26.50833279
-108.39166721,26.49999946
-108.38333388,26.49999946
-108.37500054,26.49999946
-108.37500054,26.49166613
-108.36666721,26.49166613
-108.35833388,26.49166613
-108.35833388,26.48333279
-108.35000055,26.48333279
-108.35000055,26.49166613
-108.34166721,26.49166613
-108.34166721,26.49999946
-108.33333388,26.49999946
-108.33333388,26.50833279
-108.34166721,26.50833279
-108.34166721,26.51666613
-108.35000055,26.51666613
-108.35000055,26.52499946
-108.35833388,26.52499946
-108.35833388,26.53333279
-108.35833388,26.54166613
-108.36666721,26.54166613
-108.36666721,26.53333279
-108.37500054,26.53333279
-108.37500054,26.52499946
-108.36666721,26.52499946
-108.36666721,26.51666613
</coordinates>
</LinearRing>
</innerBoundaryIs>
<innerBoundaryIs>
<LinearRing>
<coordinates>
-108.41666721,26.53333279
-108.41666721,26.54166613
-108.42500054,26.54166613
-108.42500054,26.53333279
-108.41666721,26.53333279
</coordinates>
</LinearRing>
</innerBoundaryIs>
<innerBoundaryIs>
<LinearRing>
<coordinates>
-108.32500055,26.51666613
-108.31666721,26.51666613
-108.30833388,26.51666613
-108.30833388,26.52499946
-108.31666721,26.52499946
-108.31666721,26.53333279
-108.32500055,26.53333279
-108.32500055,26.52499946
-108.32500055,26.51666613
</coordinates>
</LinearRing>
</innerBoundaryIs>
<innerBoundaryIs>
<LinearRing>
<coordinates>
-108.32500055,26.53333279
-108.32500055,26.54166613
-108.32500055,26.54999946
-108.33333388,26.54999946
-108.33333388,26.54166613
-108.33333388,26.53333279
-108.32500055,26.53333279
</coordinates>
</LinearRing>
</innerBoundaryIs>
<innerBoundaryIs>
<LinearRing>
<coordinates>
-108.30833388,26.65833279
-108.30000055,26.65833279
-108.30000055,26.64999945
-108.29166721,26.64999945
-108.28333388,26.64999945
-108.28333388,26.64166612
-108.27500055,26.64166612
-108.26666722,26.64166612
-108.25833388,26.64166612
-108.25833388,26.64999945
-108.25833388,26.65833279
-108.26666722,26.65833279
-108.26666722,26.66666612
-108.27500055,26.66666612
-108.27500055,26.67499945
-108.28333388,26.67499945
-108.29166721,26.67499945
-108.29166721,26.68333279
-108.30000055,26.68333279
-108.30000055,26.67499945
-108.30833388,26.67499945
-108.30833388,26.66666612
-108.30833388,26.65833279
</coordinates>
</LinearRing>
</innerBoundaryIs>
<innerBoundaryIs>
<LinearRing>
<coordinates>
-108.30833388,26.67499945
-108.30833388,26.68333279
-108.31666721,26.68333279
-108.31666721,26.67499945
-108.30833388,26.67499945
</coordinates>
</LinearRing>
</innerBoundaryIs>
<innerBoundaryIs>
<LinearRing>
<coordinates>
-108.6666672,26.89166611
-108.6666672,26.88333278
-108.65833387,26.88333278
-108.65000053,26.88333278
-108.65000053,26.89166611
-108.65833387,26.89166611
-108.6666672,26.89166611
</coordinates>
</LinearRing>
</innerBoundaryIs>
<innerBoundaryIs>
<LinearRing>
<coordinates>
-108.65000053,26.88333278
-108.65000053,26.87499945
-108.6416672,26.87499945
-108.6416672,26.88333278
-108.65000053,26.88333278
</coordinates>
</LinearRing>
</innerBoundaryIs>
<innerBoundaryIs>
<LinearRing>
<coordinates>
-108.50000054,26.89166611
-108.50000054,26.88333278
-108.49166721,26.88333278
-108.49166721,26.89166611
-108.50000054,26.89166611
</coordinates>
</LinearRing>
</innerBoundaryIs>
<innerBoundaryIs>
<LinearRing>
<coordinates>
-108.49166721,26.88333278
-108.49166721,26.87499945
-108.48333387,26.87499945
-108.48333387,26.88333278
-108.49166721,26.88333278
</coordinates>
</LinearRing>
</innerBoundaryIs>
<innerBoundaryIs>
<LinearRing>
<coordinates>
-108.45000054,26.89999944
-108.45000054,26.89166611
-108.44166721,26.89166611
-108.44166721,26.89999944
-108.45000054,26.89999944
</coordinates>
</LinearRing>
</innerBoundaryIs>
<innerBoundaryIs>
<LinearRing>
<coordinates>
-108.45000054,26.89166611
-108.45833387,26.89166611
-108.45833387,26.88333278
-108.45000054,26.88333278
-108.45000054,26.89166611
</coordinates>
</LinearRing>
</innerBoundaryIs>
<innerBoundaryIs>
<LinearRing>
<coordinates>
-108.94166719,26.77499945
-108.93333386,26.77499945
-108.93333386,26.78333278
-108.94166719,26.78333278
-108.94166719,26.77499945
</coordinates>
</LinearRing>
</innerBoundaryIs>
<innerBoundaryIs>
<LinearRing>
<coordinates>
-108.93333386,26.77499945
-108.93333386,26.76666612
-108.92500052,26.76666612
-108.92500052,26.77499945
-108.93333386,26.77499945
</coordinates>
</LinearRing>
</innerBoundaryIs>
<innerBoundaryIs>
<LinearRing>
<coordinates>
-108.85833386,26.77499945
-108.85000053,26.77499945
-108.84166719,26.77499945
-108.83333386,26.77499945
-108.83333386,26.76666612
-108.83333386,26.75833278
-108.84166719,26.75833278
-108.84166719,26.76666612
-108.85000053,26.76666612
-108.85833386,26.76666612
-108.86666719,26.76666612
-108.87500052,26.76666612
-108.88333386,26.76666612
-108.89166719,26.76666612
-108.89166719,26.75833278
-108.88333386,26.75833278
-108.87500052,26.75833278
-108.86666719,26.75833278
-108.86666719,26.74999945
-108.85833386,26.74999945
-108.85833386,26.75833278
-108.85000053,26.75833278
-108.85000053,26.74999945
-108.85000053,26.74166612
-108.84166719,26.74166612
-108.84166719,26.73333278
-108.84166719,26.72499945
-108.83333386,26.72499945
-108.83333386,26.73333278
-108.83333386,26.74166612
-108.82500053,26.74166612
-108.81666719,26.74166612
-108.81666719,26.73333278
-108.80833386,26.73333278
-108.80833386,26.74166612
-108.80833386,26.74999945
-108.80833386,26.75833278
-108.81666719,26.75833278
-108.81666719,26.74999945
-108.82500053,26.74999945
-108.82500053,26.75833278
-108.82500053,26.76666612
-108.81666719,26.76666612
-108.81666719,26.77499945
-108.81666719,26.78333278
-108.80833386,26.78333278
-108.80833386,26.79166612
-108.80833386,26.79999945
-108.81666719,26.79999945
-108.81666719,26.80833278
-108.82500053,26.80833278
-108.82500053,26.81666611
-108.83333386,26.81666611
-108.83333386,26.82499945
-108.84166719,26.82499945
-108.84166719,26.83333278
-108.84166719,26.84166611
-108.85000053,26.84166611
-108.85000053,26.84999945
-108.85833386,26.84999945
-108.85833386,26.85833278
-108.85833386,26.86666611
-108.86666719,26.86666611
-108.86666719,26.85833278
-108.87500052,26.85833278
-108.87500052,26.84999945
-108.88333386,26.84999945
-108.88333386,26.84166611
-108.89166719,26.84166611
-108.90000052,26.84166611
-108.90000052,26.83333278
-108.89166719,26.83333278
-108.89166719,26.82499945
-108.89166719,26.81666611
-108.89166719,26.80833278
-108.88333386,26.80833278
-108.87500052,26.80833278
-108.87500052,26.81666611
-108.87500052,26.82499945
-108.86666719,26.82499945
-108.86666719,26.81666611
-108.86666719,26.80833278
-108.85833386,26.80833278
-108.85833386,26.79999945
-108.86666719,26.79999945
-108.86666719,26.79166612
-108.86666719,26.78333278
-108.85833386,26.78333278
-108.85833386,26.77499945
</coordinates>
</LinearRing>
</innerBoundaryIs>
<innerBoundaryIs>
<LinearRing>
<coordinates>
-108.90000052,26.83333278
-108.90833386,26.83333278
-108.90833386,26.82499945
-108.90000052,26.82499945
-108.90000052,26.83333278
</coordinates>
</LinearRing>
</innerBoundaryIs>
<innerBoundaryIs>
<LinearRing>
<coordinates>
-108.29166721,26.74166612
-108.29166721,26.73333278
-108.28333388,26.73333278
-108.28333388,26.74166612
-108.29166721,26.74166612
</coordinates>
</LinearRing>
</innerBoundaryIs>
<innerBoundaryIs>
<LinearRing>
<coordinates>
-108.28333388,26.73333278
-108.28333388,26.72499945
-108.27500055,26.72499945
-108.27500055,26.73333278
-108.28333388,26.73333278
</coordinates>
</LinearRing>
</innerBoundaryIs>
<innerBoundaryIs>
<LinearRing>
<coordinates>
-108.34166721,26.71666612
-108.34166721,26.70833279
-108.33333388,26.70833279
-108.33333388,26.71666612
-108.32500055,26.71666612
-108.31666721,26.71666612
-108.31666721,26.72499945
-108.32500055,26.72499945
-108.33333388,26.72499945
-108.34166721,26.72499945
-108.34166721,26.71666612
</coordinates>
</LinearRing>
</innerBoundaryIs>
<innerBoundaryIs>
<LinearRing>
<coordinates>
-108.31666721,26.71666612
-108.31666721,26.70833279
-108.30833388,26.70833279
-108.30833388,26.71666612
-108.31666721,26.71666612
</coordinates>
</LinearRing>
</innerBoundaryIs>
<innerBoundaryIs>
<LinearRing>
<coordinates>
-108.79166719,26.76666612
-108.79166719,26.75833278
-108.78333386,26.75833278
-108.78333386,26.76666612
-108.79166719,26.76666612
</coordinates>
</LinearRing>
</innerBoundaryIs>
<innerBoundaryIs>
<LinearRing>
<coordinates>
-108.79166719,26.75833278
-108.80000053,26.75833278
-108.80000053,26.74999945
-108.79166719,26.74999945
-108.79166719,26.75833278
</coordinates>
</LinearRing>
</innerBoundaryIs>
<innerBoundaryIs>
<LinearRing>
<coordinates>
-108.34166721,26.83333278
-108.34166721,26.82499945
-108.35000055,26.82499945
-108.35000055,26.83333278
-108.35833388,26.83333278
-108.35833388,26.82499945
-108.35833388,26.81666611
-108.35000055,26.81666611
-108.35000055,26.80833278
-108.34166721,26.80833278
-108.34166721,26.81666611
-108.33333388,26.81666611
-108.33333388,26.82499945
-108.32500055,26.82499945
-108.31666721,26.82499945
-108.31666721,26.83333278
-108.32500055,26.83333278
-108.33333388,26.83333278
-108.34166721,26.83333278
</coordinates>
</LinearRing>
</innerBoundaryIs>
<innerBoundaryIs>
<LinearRing>
<coordinates>
-108.35833388,26.81666611
-108.36666721,26.81666611
-108.36666721,26.80833278
-108.36666721,26.79999945
-108.36666721,26.79166612
-108.35833388,26.79166612
-108.35833388,26.79999945
-108.35833388,26.80833278
-108.35833388,26.81666611
</coordinates>
</LinearRing>
</innerBoundaryIs>
<innerBoundaryIs>
<LinearRing>
<coordinates>
-108.33333388,26.80833278
-108.33333388,26.79999945
-108.32500055,26.79999945
-108.32500055,26.80833278
-108.33333388,26.80833278
</coordinates>
</LinearRing>
</innerBoundaryIs>
<innerBoundaryIs>
<LinearRing>
<coordinates>
-108.32500055,26.80833278
-108.31666721,26.80833278
-108.31666721,26.79999945
-108.30833388,26.79999945
-108.30833388,26.80833278
-108.30833388,26.81666611
-108.31666721,26.81666611
-108.32500055,26.81666611
-108.32500055,26.80833278
</coordinates>
</LinearRing>
</innerBoundaryIs>
<innerBoundaryIs>
<LinearRing>
<coordinates>
-108.40833388,26.86666611
-108.40000054,26.86666611
-108.40000054,26.87499945
-108.40833388,26.87499945
-108.40833388,26.86666611
</coordinates>
</LinearRing>
</innerBoundaryIs>
<innerBoundaryIs>
<LinearRing>
<coordinates>
-108.40000054,26.86666611
-108.40000054,26.85833278
-108.39166721,26.85833278
-108.39166721,26.86666611
-108.40000054,26.86666611
</coordinates>
</LinearRing>
</innerBoundaryIs>
<innerBoundaryIs>
<LinearRing>
<coordinates>
-108.85000053,26.86666611
-108.84166719,26.86666611
-108.84166719,26.87499945
-108.85000053,26.87499945
-108.85000053,26.86666611
</coordinates>
</LinearRing>
</innerBoundaryIs>
<innerBoundaryIs>
<LinearRing>
<coordinates>
-108.85000053,26.87499945
-108.85000053,26.88333278
-108.85833386,26.88333278
-108.85833386,26.87499945
-108.85000053,26.87499945
</coordinates>
</LinearRing>
</innerBoundaryIs>
<innerBoundaryIs>
<LinearRing>
<coordinates>
-108.51666721,26.94166611
-108.50833387,26.94166611
-108.50833387,26.94999944
-108.51666721,26.94999944
-108.51666721,26.94166611
</coordinates>
</LinearRing>
</innerBoundaryIs>
<innerBoundaryIs>
<LinearRing>
<coordinates>
-108.51666721,26.94999944
-108.51666721,26.95833278
-108.52500054,26.95833278
-108.52500054,26.94999944
-108.51666721,26.94999944
</coordinates>
</LinearRing>
</innerBoundaryIs>
<innerBoundaryIs>
<LinearRing>
<coordinates>
-108.83333386,27.09999944
-108.83333386,27.0916661
-108.82500053,27.0916661
-108.82500053,27.09999944
-108.82500053,27.10833277
-108.82500053,27.1166661
-108.83333386,27.1166661
-108.83333386,27.10833277
-108.83333386,27.09999944
</coordinates>
</LinearRing>
</innerBoundaryIs>
<innerBoundaryIs>
<LinearRing>
<coordinates>
-108.83333386,27.1166661
-108.83333386,27.12499944
-108.84166719,27.12499944
-108.85000053,27.12499944
-108.85000053,27.1166661
-108.84166719,27.1166661
-108.83333386,27.1166661
</coordinates>
</LinearRing>
</innerBoundaryIs>
<innerBoundaryIs>
<LinearRing>
<coordinates>
-108.90000052,27.19999943
-108.89166719,27.19999943
-108.89166719,27.20833277
-108.90000052,27.20833277
-108.90000052,27.19999943
</coordinates>
</LinearRing>
</innerBoundaryIs>
<innerBoundaryIs>
<LinearRing>
<coordinates>
-108.89166719,27.19999943
-108.89166719,27.1916661
-108.89166719,27.18333277
-108.88333386,27.18333277
-108.87500052,27.18333277
-108.87500052,27.1916661
-108.88333386,27.1916661
-108.88333386,27.19999943
-108.89166719,27.19999943
</coordinates>
</LinearRing>
</innerBoundaryIs>
<innerBoundaryIs>
<LinearRing>
<coordinates>
-108.79166719,27.31666609
-108.79166719,27.30833276
-108.78333386,27.30833276
-108.77500053,27.30833276
-108.77500053,27.31666609
-108.77500053,27.32499943
-108.78333386,27.32499943
-108.78333386,27.33333276
-108.78333386,27.34166609
-108.79166719,27.34166609
-108.80000053,27.34166609
-108.80000053,27.33333276
-108.79166719,27.33333276
-108.79166719,27.32499943
-108.79166719,27.31666609
</coordinates>
</LinearRing>
</innerBoundaryIs>
<innerBoundaryIs>
<LinearRing>
<coordinates>
-108.77500053,27.30833276
-108.77500053,27.29999943
-108.7666672,27.29999943
-108.7666672,27.30833276
-108.77500053,27.30833276
</coordinates>
</LinearRing>
</innerBoundaryIs>
<innerBoundaryIs>
<LinearRing>
<coordinates>
-108.88333386,27.34166609
-108.87500052,27.34166609
-108.87500052,27.34999943
-108.88333386,27.34999943
-108.88333386,27.34166609
</coordinates>
</LinearRing>
</innerBoundaryIs>
<innerBoundaryIs>
<LinearRing>
<coordinates>
-108.87500052,27.34166609
-108.87500052,27.33333276
-108.87500052,27.32499943
-108.86666719,27.32499943
-108.85833386,27.32499943
-108.85833386,27.33333276
-108.86666719,27.33333276
-108.86666719,27.34166609
-108.87500052,27.34166609
</coordinates>
</LinearRing>
</innerBoundaryIs>
<innerBoundaryIs>
<LinearRing>
<coordinates>
-106.45833395,23.7833329
-106.45000062,23.7833329
-106.45000062,23.79166624
-106.45833395,23.79166624
-106.46666729,23.79166624
-106.46666729,23.7833329
-106.45833395,23.7833329
</coordinates>
</LinearRing>
</innerBoundaryIs>
<innerBoundaryIs>
<LinearRing>
<coordinates>
-106.39166729,23.77499957
-106.38333396,23.77499957
-106.38333396,23.7833329
-106.38333396,23.79166624
-106.39166729,23.79166624
-106.40000062,23.79166624
-106.40000062,23.7833329
-106.39166729,23.7833329
-106.39166729,23.77499957
</coordinates>
</LinearRing>
</innerBoundaryIs>
<innerBoundaryIs>
<LinearRing>
<coordinates>
-107.8833339,25.64166616
-107.87500056,25.64166616
-107.87500056,25.63333283
-107.87500056,25.6249995
-107.87500056,25.61666616
-107.86666723,25.61666616
-107.86666723,25.60833283
-107.86666723,25.5999995
-107.87500056,25.5999995
-107.87500056,25.59166616
-107.86666723,25.59166616
-107.8583339,25.59166616
-107.8583339,25.5999995
-107.85000057,25.5999995
-107.85000057,25.60833283
-107.84166723,25.60833283
-107.8333339,25.60833283
-107.8333339,25.5999995
-107.82500057,25.5999995
-107.81666723,25.5999995
-107.8083339,25.5999995
-107.8083339,25.59166616
-107.80000057,25.59166616
-107.80000057,25.5999995
-107.79166723,25.5999995
-107.79166723,25.60833283
-107.79166723,25.61666616
-107.80000057,25.61666616
-107.80000057,25.6249995
-107.8083339,25.6249995
-107.8083339,25.63333283
-107.81666723,25.63333283
-107.82500057,25.63333283
-107.82500057,25.64166616
-107.82500057,25.64999949
-107.81666723,25.64999949
-107.81666723,25.65833283
-107.81666723,25.66666616
-107.82500057,25.66666616
-107.8333339,25.66666616
-107.84166723,25.66666616
-107.84166723,25.67499949
-107.84166723,25.68333283
-107.85000057,25.68333283
-107.85000057,25.69166616
-107.8583339,25.69166616
-107.86666723,25.69166616
-107.87500056,25.69166616
-107.8833339,25.69166616
-107.8833339,25.69999949
-107.89166723,25.69999949
-107.90000056,25.69999949
-107.90000056,25.69166616
-107.89166723,25.69166616
-107.89166723,25.68333283
-107.8833339,25.68333283
-107.8833339,25.67499949
-107.87500056,25.67499949
-107.87500056,25.68333283
-107.86666723,25.68333283
-107.86666723,25.67499949
-107.86666723,25.66666616
-107.86666723,25.65833283
-107.8583339,25.65833283
-107.8583339,25.64999949
-107.86666723,25.64999949
-107.87500056,25.64999949
-107.8833339,25.64999949
-107.8833339,25.64166616
</coordinates>
</LinearRing>
</innerBoundaryIs>
<innerBoundaryIs>
<LinearRing>
<coordinates>
-107.10833393,24.70833287
-107.1000006,24.70833287
-107.09166726,24.70833287
-107.09166726,24.7166662
-107.09166726,24.72499953
-107.1000006,24.72499953
-107.10833393,24.72499953
-107.10833393,24.73333286
-107.11666726,24.73333286
-107.11666726,24.72499953
-107.11666726,24.7166662
-107.10833393,24.7166662
-107.10833393,24.70833287
</coordinates>
</LinearRing>
</innerBoundaryIs>
<innerBoundaryIs>
<LinearRing>
<coordinates>
-106.39166729,24.05833289
-106.39166729,24.04999956
-106.38333396,24.04999956
-106.37500062,24.04999956
-106.37500062,24.05833289
-106.37500062,24.06666622
-106.38333396,24.06666622
-106.38333396,24.05833289
-106.39166729,24.05833289
</coordinates>
</LinearRing>
</innerBoundaryIs>
<innerBoundaryIs>
<LinearRing>
<coordinates>
-106.79166727,24.14999955
-106.78333394,24.14999955
-106.78333394,24.15833289
-106.79166727,24.15833289
-106.79166727,24.14999955
</coordinates>
</LinearRing>
</innerBoundaryIs>
<innerBoundaryIs>
<LinearRing>
<coordinates>
-106.62500061,24.23333288
-106.62500061,24.22499955
-106.61666728,24.22499955
-106.61666728,24.21666622
-106.60833395,24.21666622
-106.60833395,24.20833289
-106.60833395,24.19999955
-106.60000062,24.19999955
-106.60000062,24.20833289
-106.60000062,24.21666622
-106.59166728,24.21666622
-106.59166728,24.22499955
-106.60000062,24.22499955
-106.60833395,24.22499955
-106.60833395,24.23333288
-106.60000062,24.23333288
-106.60000062,24.24166622
-106.60000062,24.24999955
-106.59166728,24.24999955
-106.59166728,24.25833288
-106.60000062,24.25833288
-106.60833395,24.25833288
-106.61666728,24.25833288
-106.62500061,24.25833288
-106.62500061,24.24999955
-106.61666728,24.24999955
-106.61666728,24.24166622
-106.62500061,24.24166622
-106.62500061,24.23333288
</coordinates>
</LinearRing>
</innerBoundaryIs>
<innerBoundaryIs>
<LinearRing>
<coordinates>
-106.81666727,24.17499955
-106.80833394,24.17499955
-106.80833394,24.18333289
-106.81666727,24.18333289
-106.81666727,24.17499955
</coordinates>
</LinearRing>
</innerBoundaryIs>
<innerBoundaryIs>
<LinearRing>
<coordinates>
-106.83333394,24.25833288
-106.83333394,24.24999955
-106.82500061,24.24999955
-106.82500061,24.25833288
-106.83333394,24.25833288
</coordinates>
</LinearRing>
</innerBoundaryIs>
<innerBoundaryIs>
<LinearRing>
<coordinates>
-106.69166728,24.36666621
-106.68333395,24.36666621
-106.68333395,24.37499955
-106.68333395,24.38333288
-106.68333395,24.39166621
-106.67500061,24.39166621
-106.67500061,24.39999954
-106.68333395,24.39999954
-106.69166728,24.39999954
-106.70000061,24.39999954
-106.70000061,24.39166621
-106.69166728,24.39166621
-106.69166728,24.38333288
-106.69166728,24.37499955
-106.69166728,24.36666621
</coordinates>
</LinearRing>
</innerBoundaryIs>
<innerBoundaryIs>
<LinearRing>
<coordinates>
-106.67500061,24.36666621
-106.66666728,24.36666621
-106.66666728,24.37499955
-106.67500061,24.37499955
-106.67500061,24.36666621
</coordinates>
</LinearRing>
</innerBoundaryIs>
<innerBoundaryIs>
<LinearRing>
<coordinates>
-106.66666728,24.39166621
-106.66666728,24.38333288
-106.65833395,24.38333288
-106.65000061,24.38333288
-106.65000061,24.39166621
-106.64166728,24.39166621
-106.64166728,24.39999954
-106.64166728,24.40833288
-106.64166728,24.41666621
-106.65000061,24.41666621
-106.65833395,24.41666621
-106.66666728,24.41666621
-106.66666728,24.40833288
-106.66666728,24.39999954
-106.66666728,24.39166621
</coordinates>
</LinearRing>
</innerBoundaryIs>
<innerBoundaryIs>
<LinearRing>
<coordinates>
-106.73333394,24.39166621
-106.73333394,24.38333288
-106.72500061,24.38333288
-106.71666728,24.38333288
-106.71666728,24.39166621
-106.70833394,24.39166621
-106.70833394,24.39999954
-106.71666728,24.39999954
-106.72500061,24.39999954
-106.72500061,24.39166621
-106.73333394,24.39166621
</coordinates>
</LinearRing>
</innerBoundaryIs>
<innerBoundaryIs>
<LinearRing>
<coordinates>
-106.96666727,24.46666621
-106.96666727,24.45833288
-106.95833393,24.45833288
-106.9500006,24.45833288
-106.9500006,24.46666621
-106.95833393,24.46666621
-106.96666727,24.46666621
</coordinates>
</LinearRing>
</innerBoundaryIs>
<innerBoundaryIs>
<LinearRing>
<coordinates>
-106.73333394,24.47499954
-106.73333394,24.46666621
-106.73333394,24.45833288
-106.72500061,24.45833288
-106.71666728,24.45833288
-106.71666728,24.46666621
-106.70833394,24.46666621
-106.70833394,24.47499954
-106.71666728,24.47499954
-106.72500061,24.47499954
-106.73333394,24.47499954
</coordinates>
</LinearRing>
</innerBoundaryIs>
<innerBoundaryIs>
<LinearRing>
<coordinates>
-106.72500061,24.49166621
-106.72500061,24.48333287
-106.71666728,24.48333287
-106.71666728,24.49166621
-106.72500061,24.49166621
</coordinates>
</LinearRing>
</innerBoundaryIs>
<innerBoundaryIs>
<LinearRing>
<coordinates>
-107.0750006,24.5916662
-107.06666726,24.5916662
-107.06666726,24.59999954
-107.0750006,24.59999954
-107.0750006,24.5916662
</coordinates>
</LinearRing>
</innerBoundaryIs>
<innerBoundaryIs>
<LinearRing>
<coordinates>
-107.10833393,24.59999954
-107.1000006,24.59999954
-107.09166726,24.59999954
-107.08333393,24.59999954
-107.08333393,24.60833287
-107.09166726,24.60833287
-107.1000006,24.60833287
-107.10833393,24.60833287
-107.10833393,24.59999954
</coordinates>
</LinearRing>
</innerBoundaryIs>
<innerBoundaryIs>
<LinearRing>
<coordinates>
-107.11666726,24.62499954
-107.10833393,24.62499954
-107.10833393,24.63333287
-107.11666726,24.63333287
-107.11666726,24.62499954
</coordinates>
</LinearRing>
</innerBoundaryIs>
<innerBoundaryIs>
<LinearRing>
<coordinates>
-106.85833394,24.62499954
-106.85833394,24.6166662
-106.85000061,24.6166662
-106.85000061,24.62499954
-106.85833394,24.62499954
</coordinates>
</LinearRing>
</innerBoundaryIs>
<innerBoundaryIs>
<LinearRing>
<coordinates>
-106.84166727,24.62499954
-106.84166727,24.6166662
-106.83333394,24.6166662
-106.82500061,24.6166662
-106.82500061,24.62499954
-106.83333394,24.62499954
-106.84166727,24.62499954
</coordinates>
</LinearRing>
</innerBoundaryIs>
<innerBoundaryIs>
<LinearRing>
<coordinates>
-107.15000059,24.6916662
-107.15000059,24.68333287
-107.15000059,24.67499953
-107.15833393,24.67499953
-107.15833393,24.6666662
-107.15000059,24.6666662
-107.15000059,24.65833287
-107.14166726,24.65833287
-107.13333393,24.65833287
-107.12500059,24.65833287
-107.11666726,24.65833287
-107.11666726,24.6666662
-107.10833393,24.6666662
-107.10833393,24.67499953
-107.10833393,24.68333287
-107.11666726,24.68333287
-107.11666726,24.67499953
-107.12500059,24.67499953
-107.12500059,24.68333287
-107.13333393,24.68333287
-107.14166726,24.68333287
-107.14166726,24.6916662
-107.15000059,24.6916662
</coordinates>
</LinearRing>
</innerBoundaryIs>
<innerBoundaryIs>
<LinearRing>
<coordinates>
-107.1000006,24.6666662
-107.1000006,24.65833287
-107.09166726,24.65833287
-107.09166726,24.6666662
-107.1000006,24.6666662
</coordinates>
</LinearRing>
</innerBoundaryIs>
<innerBoundaryIs>
<LinearRing>
<coordinates>
-107.08333393,24.6666662
-107.08333393,24.65833287
-107.0750006,24.65833287
-107.0750006,24.6666662
-107.08333393,24.6666662
</coordinates>
</LinearRing>
</innerBoundaryIs>
<innerBoundaryIs>
<LinearRing>
<coordinates>
-107.17500059,24.67499953
-107.16666726,24.67499953
-107.16666726,24.68333287
-107.17500059,24.68333287
-107.17500059,24.67499953
</coordinates>
</LinearRing>
</innerBoundaryIs>
<innerBoundaryIs>
<LinearRing>
<coordinates>
-107.1000006,24.68333287
-107.1000006,24.67499953
-107.09166726,24.67499953
-107.09166726,24.68333287
-107.1000006,24.68333287
</coordinates>
</LinearRing>
</innerBoundaryIs>
<innerBoundaryIs>
<LinearRing>
<coordinates>
-107.1000006,24.84999953
-107.1000006,24.84166619
-107.09166726,24.84166619
-107.08333393,24.84166619
-107.08333393,24.84999953
-107.09166726,24.84999953
-107.1000006,24.84999953
</coordinates>
</LinearRing>
</innerBoundaryIs>
<innerBoundaryIs>
<LinearRing>
<coordinates>
-107.15833393,24.77499953
-107.15000059,24.77499953
-107.14166726,24.77499953
-107.14166726,24.78333286
-107.13333393,24.78333286
-107.13333393,24.7916662
-107.14166726,24.7916662
-107.14166726,24.79999953
-107.13333393,24.79999953
-107.12500059,24.79999953
-107.12500059,24.80833286
-107.13333393,24.80833286
-107.14166726,24.80833286
-107.14166726,24.81666619
-107.15000059,24.81666619
-107.15000059,24.82499953
-107.15000059,24.83333286
-107.15833393,24.83333286
-107.15833393,24.82499953
-107.15833393,24.81666619
-107.16666726,24.81666619
-107.16666726,24.82499953
-107.17500059,24.82499953
-107.18333393,24.82499953
-107.18333393,24.81666619
-107.18333393,24.80833286
-107.17500059,24.80833286
-107.17500059,24.79999953
-107.17500059,24.7916662
-107.16666726,24.7916662
-107.15833393,24.7916662
-107.15000059,24.7916662
-107.15000059,24.78333286
-107.15833393,24.78333286
-107.15833393,24.77499953
</coordinates>
</LinearRing>
</innerBoundaryIs>
<innerBoundaryIs>
<LinearRing>
<coordinates>
-107.06666726,24.81666619
-107.05833393,24.81666619
-107.05833393,24.82499953
-107.05833393,24.83333286
-107.06666726,24.83333286
-107.06666726,24.82499953
-107.06666726,24.81666619
</coordinates>
</LinearRing>
</innerBoundaryIs>
<innerBoundaryIs>
<LinearRing>
<coordinates>
-107.15833393,24.89166619
-107.16666726,24.89166619
-107.16666726,24.88333286
-107.16666726,24.87499953
-107.15833393,24.87499953
-107.15833393,24.88333286
-107.15833393,24.89166619
</coordinates>
</LinearRing>
</innerBoundaryIs>
<innerBoundaryIs>
<LinearRing>
<coordinates>
-107.14166726,24.92499952
-107.14166726,24.91666619
-107.13333393,24.91666619
-107.12500059,24.91666619
-107.12500059,24.92499952
-107.13333393,24.92499952
-107.14166726,24.92499952
</coordinates>
</LinearRing>
</innerBoundaryIs>
<innerBoundaryIs>
<LinearRing>
<coordinates>
-107.19166726,24.99166619
-107.18333393,24.99166619
-107.17500059,24.99166619
-107.17500059,24.99999952
-107.18333393,24.99999952
-107.19166726,24.99999952
-107.19166726,24.99166619
</coordinates>
</LinearRing>
</innerBoundaryIs>
<innerBoundaryIs>
<LinearRing>
<coordinates>
-107.44166725,25.13333285
-107.44166725,25.12499952
-107.43333392,25.12499952
-107.42500058,25.12499952
-107.42500058,25.13333285
-107.43333392,25.13333285
-107.44166725,25.13333285
</coordinates>
</LinearRing>
</innerBoundaryIs>
<innerBoundaryIs>
<LinearRing>
<coordinates>
-107.26666726,25.13333285
-107.25833392,25.13333285
-107.25833392,25.14166618
-107.25833392,25.14999951
-107.26666726,25.14999951
-107.26666726,25.15833285
-107.26666726,25.16666618
-107.27500059,25.16666618
-107.27500059,25.15833285
-107.27500059,25.14999951
-107.27500059,25.14166618
-107.26666726,25.14166618
-107.26666726,25.13333285
</coordinates>
</LinearRing>
</innerBoundaryIs>
<innerBoundaryIs>
<LinearRing>
<coordinates>
-107.23333392,25.06666618
-107.23333392,25.05833285
-107.22500059,25.05833285
-107.22500059,25.06666618
-107.23333392,25.06666618
</coordinates>
</LinearRing>
</innerBoundaryIs>
<innerBoundaryIs>
<LinearRing>
<coordinates>
-107.38333392,25.05833285
-107.38333392,25.04999952
-107.37500058,25.04999952
-107.37500058,25.05833285
-107.38333392,25.05833285
</coordinates>
</LinearRing>
</innerBoundaryIs>
<innerBoundaryIs>
<LinearRing>
<coordinates>
-107.23333392,25.04999952
-107.23333392,25.04166619
-107.22500059,25.04166619
-107.22500059,25.04999952
-107.23333392,25.04999952
</coordinates>
</LinearRing>
</innerBoundaryIs>
<innerBoundaryIs>
<LinearRing>
<coordinates>
-107.38333392,25.09999952
-107.37500058,25.09999952
-107.37500058,25.10833285
-107.38333392,25.10833285
-107.38333392,25.09999952
</coordinates>
</LinearRing>
</innerBoundaryIs>
<innerBoundaryIs>
<LinearRing>
<coordinates>
-107.35000059,25.17499951
-107.35000059,25.16666618
-107.34166725,25.16666618
-107.34166725,25.17499951
-107.35000059,25.17499951
</coordinates>
</LinearRing>
</innerBoundaryIs>
<innerBoundaryIs>
<LinearRing>
<coordinates>
-107.40833392,25.19166618
-107.40000058,25.19166618
-107.40000058,25.19999951
-107.40833392,25.19999951
-107.40833392,25.19166618
</coordinates>
</LinearRing>
</innerBoundaryIs>
<innerBoundaryIs>
<LinearRing>
<coordinates>
-107.42500058,25.3999995
-107.42500058,25.39166617
-107.41666725,25.39166617
-107.41666725,25.3999995
-107.42500058,25.3999995
</coordinates>
</LinearRing>
</innerBoundaryIs>
<innerBoundaryIs>
<LinearRing>
<coordinates>
-107.77500057,25.33333284
-107.77500057,25.32499951
-107.76666724,25.32499951
-107.76666724,25.33333284
-107.77500057,25.33333284
</coordinates>
</LinearRing>
</innerBoundaryIs>
<innerBoundaryIs>
<LinearRing>
<coordinates>
-107.64166724,25.26666618
-107.64166724,25.25833284
-107.63333391,25.25833284
-107.63333391,25.26666618
-107.64166724,25.26666618
</coordinates>
</LinearRing>
</innerBoundaryIs>
<innerBoundaryIs>
<LinearRing>
<coordinates>
-107.67500057,25.25833284
-107.67500057,25.24999951
-107.66666724,25.24999951
-107.66666724,25.25833284
-107.67500057,25.25833284
</coordinates>
</LinearRing>
</innerBoundaryIs>
<innerBoundaryIs>
<LinearRing>
<coordinates>
-107.57500058,25.29999951
-107.56666724,25.29999951
-107.56666724,25.30833284
-107.57500058,25.30833284
-107.57500058,25.29999951
</coordinates>
</LinearRing>
</innerBoundaryIs>
<innerBoundaryIs>
<LinearRing>
<coordinates>
-107.43333392,25.38333284
-107.43333392,25.37499951
-107.42500058,25.37499951
-107.42500058,25.38333284
-107.43333392,25.38333284
</coordinates>
</LinearRing>
</innerBoundaryIs>
<innerBoundaryIs>
<LinearRing>
<coordinates>
-107.41666725,25.38333284
-107.41666725,25.37499951
-107.40833392,25.37499951
-107.40000058,25.37499951
-107.40000058,25.36666617
-107.39166725,25.36666617
-107.38333392,25.36666617
-107.38333392,25.35833284
-107.37500058,25.35833284
-107.36666725,25.35833284
-107.36666725,25.36666617
-107.37500058,25.36666617
-107.37500058,25.37499951
-107.38333392,25.37499951
-107.38333392,25.38333284
-107.39166725,25.38333284
-107.40000058,25.38333284
-107.40833392,25.38333284
-107.41666725,25.38333284
</coordinates>
</LinearRing>
</innerBoundaryIs>
<innerBoundaryIs>
<LinearRing>
<coordinates>
-107.37500058,25.34166617
-107.36666725,25.34166617
-107.36666725,25.34999951
-107.37500058,25.34999951
-107.37500058,25.34166617
</coordinates>
</LinearRing>
</innerBoundaryIs>
<innerBoundaryIs>
<LinearRing>
<coordinates>
-107.63333391,25.37499951
-107.63333391,25.36666617
-107.62500057,25.36666617
-107.61666724,25.36666617
-107.61666724,25.37499951
-107.62500057,25.37499951
-107.63333391,25.37499951
</coordinates>
</LinearRing>
</innerBoundaryIs>
<innerBoundaryIs>
<LinearRing>
<coordinates>
-107.8333339,25.50833283
-107.8333339,25.4999995
-107.82500057,25.4999995
-107.82500057,25.50833283
-107.8333339,25.50833283
</coordinates>
</LinearRing>
</innerBoundaryIs>
<innerBoundaryIs>
<LinearRing>
<coordinates>
-107.81666723,25.50833283
-107.8083339,25.50833283
-107.8083339,25.51666617
-107.81666723,25.51666617
-107.81666723,25.50833283
</coordinates>
</LinearRing>
</innerBoundaryIs>
<innerBoundaryIs>
<LinearRing>
<coordinates>
-107.75000057,25.4499995
-107.74166724,25.4499995
-107.7333339,25.4499995
-107.7333339,25.45833284
-107.7333339,25.46666617
-107.7333339,25.4749995
-107.7333339,25.48333283
-107.74166724,25.48333283
-107.74166724,25.4749995
-107.75000057,25.4749995
-107.75000057,25.46666617
-107.7583339,25.46666617
-107.7583339,25.45833284
-107.75000057,25.45833284
-107.75000057,25.4499995
</coordinates>
</LinearRing>
</innerBoundaryIs>
<innerBoundaryIs>
<LinearRing>
<coordinates>
-107.60833391,25.45833284
-107.60833391,25.4499995
-107.60000058,25.4499995
-107.60000058,25.45833284
-107.60833391,25.45833284
</coordinates>
</LinearRing>
</innerBoundaryIs>
<innerBoundaryIs>
<LinearRing>
<coordinates>
-107.56666724,25.4499995
-107.55833391,25.4499995
-107.55000058,25.4499995
-107.55000058,25.45833284
-107.55833391,25.45833284
-107.56666724,25.45833284
-107.56666724,25.4499995
</coordinates>
</LinearRing>
</innerBoundaryIs>
<innerBoundaryIs>
<LinearRing>
<coordinates>
-107.53333391,25.43333284
-107.52500058,25.43333284
-107.52500058,25.44166617
-107.53333391,25.44166617
-107.54166724,25.44166617
-107.54166724,25.43333284
-107.53333391,25.43333284
</coordinates>
</LinearRing>
</innerBoundaryIs>
<innerBoundaryIs>
<LinearRing>
<coordinates>
-107.80000057,25.41666617
-107.79166723,25.41666617
-107.79166723,25.4249995
-107.80000057,25.4249995
-107.80000057,25.41666617
</coordinates>
</LinearRing>
</innerBoundaryIs>
<innerBoundaryIs>
<LinearRing>
<coordinates>
-107.68333391,25.41666617
-107.68333391,25.40833284
-107.67500057,25.40833284
-107.67500057,25.41666617
-107.68333391,25.41666617
</coordinates>
</LinearRing>
</innerBoundaryIs>
<innerBoundaryIs>
<LinearRing>
<coordinates>
-107.59166724,25.45833284
-107.58333391,25.45833284
-107.58333391,25.46666617
-107.58333391,25.4749995
-107.59166724,25.4749995
-107.59166724,25.46666617
-107.59166724,25.45833284
</coordinates>
</LinearRing>
</innerBoundaryIs>
<innerBoundaryIs>
<LinearRing>
<coordinates>
-107.60833391,25.46666617
-107.60000058,25.46666617
-107.60000058,25.4749995
-107.60833391,25.4749995
-107.60833391,25.46666617
</coordinates>
</LinearRing>
</innerBoundaryIs>
<innerBoundaryIs>
<LinearRing>
<coordinates>
-107.79166723,25.49166617
-107.7833339,25.49166617
-107.7833339,25.4999995
-107.79166723,25.4999995
-107.79166723,25.49166617
</coordinates>
</LinearRing>
</innerBoundaryIs>
<innerBoundaryIs>
<LinearRing>
<coordinates>
-107.81666723,25.5749995
-107.8083339,25.5749995
-107.8083339,25.58333283
-107.81666723,25.58333283
-107.81666723,25.5749995
</coordinates>
</LinearRing>
</innerBoundaryIs>
<innerBoundaryIs>
<LinearRing>
<coordinates>
-107.65000057,25.54166617
-107.65000057,25.53333283
-107.65833391,25.53333283
-107.65833391,25.5249995
-107.65000057,25.5249995
-107.64166724,25.5249995
-107.64166724,25.53333283
-107.64166724,25.54166617
-107.65000057,25.54166617
</coordinates>
</LinearRing>
</innerBoundaryIs>
<innerBoundaryIs>
<LinearRing>
<coordinates>
-108.6416672,26.69166612
-108.6416672,26.68333279
-108.6416672,26.67499945
-108.63333387,26.67499945
-108.63333387,26.68333279
-108.63333387,26.69166612
-108.6416672,26.69166612
</coordinates>
</LinearRing>
</innerBoundaryIs>
<innerBoundaryIs>
<LinearRing>
<coordinates>
-108.70000053,26.67499945
-108.70000053,26.66666612
-108.6916672,26.66666612
-108.68333387,26.66666612
-108.68333387,26.67499945
-108.6916672,26.67499945
-108.70000053,26.67499945
</coordinates>
</LinearRing>
</innerBoundaryIs>
<innerBoundaryIs>
<LinearRing>
<coordinates>
-108.86666719,26.69166612
-108.86666719,26.68333279
-108.85833386,26.68333279
-108.85833386,26.69166612
-108.86666719,26.69166612
</coordinates>
</LinearRing>
</innerBoundaryIs>
<innerBoundaryIs>
<LinearRing>
<coordinates>
-108.85000053,26.59166612
-108.85000053,26.58333279
-108.84166719,26.58333279
-108.84166719,26.59166612
-108.83333386,26.59166612
-108.83333386,26.59999946
-108.84166719,26.59999946
-108.85000053,26.59999946
-108.85000053,26.59166612
</coordinates>
</LinearRing>
</innerBoundaryIs>
<innerBoundaryIs>
<LinearRing>
<coordinates>
-108.37500054,26.69166612
-108.36666721,26.69166612
-108.36666721,26.68333279
-108.35833388,26.68333279
-108.35833388,26.69166612
-108.35833388,26.69999945
-108.36666721,26.69999945
-108.37500054,26.69999945
-108.37500054,26.69166612
</coordinates>
</LinearRing>
</innerBoundaryIs>
<innerBoundaryIs>
<LinearRing>
<coordinates>
-108.27500055,26.69166612
-108.27500055,26.68333279
-108.26666722,26.68333279
-108.26666722,26.69166612
-108.25833388,26.69166612
-108.25833388,26.69999945
-108.26666722,26.69999945
-108.26666722,26.70833279
-108.26666722,26.71666612
-108.27500055,26.71666612
-108.28333388,26.71666612
-108.28333388,26.70833279
-108.28333388,26.69999945
-108.27500055,26.69999945
-108.27500055,26.69166612
</coordinates>
</LinearRing>
</innerBoundaryIs>
<innerBoundaryIs>
<LinearRing>
<coordinates>
-108.29166721,26.20833281
-108.29166721,26.19999947
-108.28333388,26.19999947
-108.27500055,26.19999947
-108.27500055,26.20833281
-108.28333388,26.20833281
-108.29166721,26.20833281
</coordinates>
</LinearRing>
</innerBoundaryIs>
<innerBoundaryIs>
<LinearRing>
<coordinates>
-107.87500056,25.74999949
-107.87500056,25.74166616
-107.86666723,25.74166616
-107.86666723,25.74999949
-107.86666723,25.75833282
-107.87500056,25.75833282
-107.87500056,25.74999949
</coordinates>
</LinearRing>
</innerBoundaryIs>
<innerBoundaryIs>
<LinearRing>
<coordinates>
-107.92500056,25.81666615
-107.91666723,25.81666615
-107.91666723,25.82499949
-107.92500056,25.82499949
-107.92500056,25.81666615
</coordinates>
</LinearRing>
</innerBoundaryIs>
<innerBoundaryIs>
<LinearRing>
<coordinates>
-107.90000056,25.82499949
-107.89166723,25.82499949
-107.89166723,25.83333282
-107.89166723,25.84166615
-107.90000056,25.84166615
-107.9083339,25.84166615
-107.9083339,25.83333282
-107.90000056,25.83333282
-107.90000056,25.82499949
</coordinates>
</LinearRing>
</innerBoundaryIs>
<innerBoundaryIs>
<LinearRing>
<coordinates>
-107.90000056,25.81666615
-107.90000056,25.80833282
-107.90000056,25.79999949
-107.89166723,25.79999949
-107.89166723,25.80833282
-107.89166723,25.81666615
-107.90000056,25.81666615
</coordinates>
</LinearRing>
</innerBoundaryIs>
<innerBoundaryIs>
<LinearRing>
<coordinates>
-107.9083339,25.92499948
-107.90000056,25.92499948
-107.90000056,25.93333282
-107.9083339,25.93333282
-107.9083339,25.92499948
</coordinates>
</LinearRing>
</innerBoundaryIs>
<innerBoundaryIs>
<LinearRing>
<coordinates>
-108.23333388,26.03333281
-108.23333388,26.02499948
-108.22500055,26.02499948
-108.22500055,26.03333281
-108.22500055,26.04166615
-108.23333388,26.04166615
-108.23333388,26.03333281
</coordinates>
</LinearRing>
</innerBoundaryIs>
<innerBoundaryIs>
<LinearRing>
<coordinates>
-108.26666722,26.15833281
-108.25833388,26.15833281
-108.25833388,26.16666614
-108.26666722,26.16666614
-108.26666722,26.15833281
</coordinates>
</LinearRing>
</innerBoundaryIs>
<innerBoundaryIs>
<LinearRing>
<coordinates>
-108.40000054,26.31666613
-108.40833388,26.31666613
-108.40833388,26.3083328
-108.40833388,26.29999947
-108.40000054,26.29999947
-108.40000054,26.29166614
-108.39166721,26.29166614
-108.39166721,26.29999947
-108.39166721,26.3083328
-108.40000054,26.3083328
-108.40000054,26.31666613
</coordinates>
</LinearRing>
</innerBoundaryIs>
<innerBoundaryIs>
<LinearRing>
<coordinates>
-108.35000055,26.31666613
-108.35000055,26.3083328
-108.34166721,26.3083328
-108.34166721,26.29999947
-108.34166721,26.29166614
-108.33333388,26.29166614
-108.33333388,26.2833328
-108.33333388,26.27499947
-108.32500055,26.27499947
-108.32500055,26.2833328
-108.32500055,26.29166614
-108.32500055,26.29999947
-108.33333388,26.29999947
-108.33333388,26.3083328
-108.33333388,26.31666613
-108.34166721,26.31666613
-108.35000055,26.31666613
</coordinates>
</LinearRing>
</innerBoundaryIs>
<innerBoundaryIs>
<LinearRing>
<coordinates>
-108.39166721,26.2583328
-108.39166721,26.24999947
-108.39166721,26.24166614
-108.39166721,26.2333328
-108.38333388,26.2333328
-108.38333388,26.24166614
-108.37500054,26.24166614
-108.37500054,26.24999947
-108.37500054,26.2583328
-108.37500054,26.26666614
-108.37500054,26.27499947
-108.38333388,26.27499947
-108.38333388,26.26666614
-108.38333388,26.2583328
-108.39166721,26.2583328
</coordinates>
</LinearRing>
</innerBoundaryIs>
<innerBoundaryIs>
<LinearRing>
<coordinates>
-108.31666721,26.26666614
-108.31666721,26.2583328
-108.30833388,26.2583328
-108.30833388,26.26666614
-108.30833388,26.27499947
-108.31666721,26.27499947
-108.31666721,26.26666614
</coordinates>
</LinearRing>
</innerBoundaryIs>
<innerBoundaryIs>
<LinearRing>
<coordinates>
-108.48333387,26.2333328
-108.48333387,26.22499947
-108.47500054,26.22499947
-108.46666721,26.22499947
-108.45833387,26.22499947
-108.45833387,26.2333328
-108.45833387,26.24166614
-108.46666721,26.24166614
-108.46666721,26.2333328
-108.47500054,26.2333328
-108.48333387,26.2333328
</coordinates>
</LinearRing>
</innerBoundaryIs>
<innerBoundaryIs>
<LinearRing>
<coordinates>
-108.25833388,26.24166614
-108.25833388,26.2333328
-108.25000055,26.2333328
-108.25000055,26.24166614
-108.25833388,26.24166614
</coordinates>
</LinearRing>
</innerBoundaryIs>
<innerBoundaryIs>
<LinearRing>
<coordinates>
-108.30000055,26.21666614
-108.29166721,26.21666614
-108.29166721,26.22499947
-108.30000055,26.22499947
-108.30000055,26.21666614
</coordinates>
</LinearRing>
</innerBoundaryIs>
<innerBoundaryIs>
<LinearRing>
<coordinates>
-108.37500054,26.29166614
-108.36666721,26.29166614
-108.36666721,26.29999947
-108.37500054,26.29999947
-108.37500054,26.29166614
</coordinates>
</LinearRing>
</innerBoundaryIs>
<innerBoundaryIs>
<LinearRing>
<coordinates>
-108.41666721,26.37499947
-108.41666721,26.36666613
-108.41666721,26.3583328
-108.40833388,26.3583328
-108.40000054,26.3583328
-108.40000054,26.36666613
-108.40833388,26.36666613
-108.40833388,26.37499947
-108.41666721,26.37499947
</coordinates>
</LinearRing>
</innerBoundaryIs>
<innerBoundaryIs>
<LinearRing>
<coordinates>
-108.50000054,26.39999946
-108.49166721,26.39999946
-108.48333387,26.39999946
-108.48333387,26.4083328
-108.49166721,26.4083328
-108.50000054,26.4083328
-108.50000054,26.39999946
</coordinates>
</LinearRing>
</innerBoundaryIs>
<innerBoundaryIs>
<LinearRing>
<coordinates>
-108.43333388,26.55833279
-108.42500054,26.55833279
-108.42500054,26.56666612
-108.43333388,26.56666612
-108.43333388,26.55833279
</coordinates>
</LinearRing>
</innerBoundaryIs>
<innerBoundaryIs>
<LinearRing>
<coordinates>
-108.32500055,26.49999946
-108.31666721,26.49999946
-108.31666721,26.50833279
-108.32500055,26.50833279
-108.32500055,26.49999946
</coordinates>
</LinearRing>
</innerBoundaryIs>
<innerBoundaryIs>
<LinearRing>
<coordinates>
-108.30833388,26.54166613
-108.30000055,26.54166613
-108.29166721,26.54166613
-108.28333388,26.54166613
-108.28333388,26.54999946
-108.29166721,26.54999946
-108.30000055,26.54999946
-108.30833388,26.54999946
-108.30833388,26.54166613
</coordinates>
</LinearRing>
</innerBoundaryIs>
<innerBoundaryIs>
<LinearRing>
<coordinates>
-108.44166721,26.58333279
-108.44166721,26.57499946
-108.43333388,26.57499946
-108.43333388,26.58333279
-108.44166721,26.58333279
</coordinates>
</LinearRing>
</innerBoundaryIs>
<innerBoundaryIs>
<LinearRing>
<coordinates>
-108.40000054,26.59166612
-108.40000054,26.58333279
-108.39166721,26.58333279
-108.39166721,26.59166612
-108.39166721,26.59999946
-108.40000054,26.59999946
-108.40000054,26.59166612
</coordinates>
</LinearRing>
</innerBoundaryIs>
<innerBoundaryIs>
<LinearRing>
<coordinates>
-108.44166721,26.59999946
-108.43333388,26.59999946
-108.43333388,26.60833279
-108.44166721,26.60833279
-108.44166721,26.59999946
</coordinates>
</LinearRing>
</innerBoundaryIs>
<innerBoundaryIs>
<LinearRing>
<coordinates>
-108.36666721,26.64166612
-108.36666721,26.63333279
-108.37500054,26.63333279
-108.37500054,26.62499946
-108.36666721,26.62499946
-108.35833388,26.62499946
-108.35833388,26.63333279
-108.35833388,26.64166612
-108.36666721,26.64166612
</coordinates>
</LinearRing>
</innerBoundaryIs>
<innerBoundaryIs>
<LinearRing>
<coordinates>
-108.26666722,26.62499946
-108.25833388,26.62499946
-108.25833388,26.63333279
-108.26666722,26.63333279
-108.26666722,26.62499946
</coordinates>
</LinearRing>
</innerBoundaryIs>
<innerBoundaryIs>
<LinearRing>
<coordinates>
-108.46666721,26.67499945
-108.46666721,26.66666612
-108.45833387,26.66666612
-108.45833387,26.67499945
-108.46666721,26.67499945
</coordinates>
</LinearRing>
</innerBoundaryIs>
<innerBoundaryIs>
<LinearRing>
<coordinates>
-108.68333387,26.89166611
-108.68333387,26.88333278
-108.67500053,26.88333278
-108.67500053,26.89166611
-108.68333387,26.89166611
</coordinates>
</LinearRing>
</innerBoundaryIs>
<innerBoundaryIs>
<LinearRing>
<coordinates>
-108.55833387,26.89166611
-108.55000054,26.89166611
-108.55000054,26.89999944
-108.55000054,26.90833278
-108.55833387,26.90833278
-108.55833387,26.89999944
-108.55833387,26.89166611
</coordinates>
</LinearRing>
</innerBoundaryIs>
<innerBoundaryIs>
<LinearRing>
<coordinates>
-108.53333387,26.89166611
-108.53333387,26.88333278
-108.5416672,26.88333278
-108.5416672,26.87499945
-108.53333387,26.87499945
-108.52500054,26.87499945
-108.51666721,26.87499945
-108.51666721,26.88333278
-108.52500054,26.88333278
-108.52500054,26.89166611
-108.51666721,26.89166611
-108.51666721,26.89999944
-108.51666721,26.90833278
-108.52500054,26.90833278
-108.53333387,26.90833278
-108.5416672,26.90833278
-108.5416672,26.89999944
-108.53333387,26.89999944
-108.53333387,26.89166611
</coordinates>
</LinearRing>
</innerBoundaryIs>
<innerBoundaryIs>
<LinearRing>
<coordinates>
-108.43333388,26.89999944
-108.42500054,26.89999944
-108.42500054,26.90833278
-108.42500054,26.91666611
-108.43333388,26.91666611
-108.43333388,26.90833278
-108.43333388,26.89999944
</coordinates>
</LinearRing>
</innerBoundaryIs>
<innerBoundaryIs>
<LinearRing>
<coordinates>
-108.36666721,26.89999944
-108.36666721,26.89166611
-108.36666721,26.88333278
-108.37500054,26.88333278
-108.37500054,26.87499945
-108.37500054,26.86666611
-108.36666721,26.86666611
-108.36666721,26.85833278
-108.37500054,26.85833278
-108.38333388,26.85833278
-108.38333388,26.84999945
-108.37500054,26.84999945
-108.36666721,26.84999945
-108.36666721,26.84166611
-108.35833388,26.84166611
-108.35833388,26.84999945
-108.35000055,26.84999945
-108.34166721,26.84999945
-108.34166721,26.85833278
-108.34166721,26.86666611
-108.35000055,26.86666611
-108.35833388,26.86666611
-108.35833388,26.87499945
-108.35833388,26.88333278
-108.35000055,26.88333278
-108.35000055,26.89166611
-108.35833388,26.89166611
-108.35833388,26.89999944
-108.35000055,26.89999944
-108.34166721,26.89999944
-108.34166721,26.90833278
-108.35000055,26.90833278
-108.35833388,26.90833278
-108.36666721,26.90833278
-108.36666721,26.89999944
</coordinates>
</LinearRing>
</innerBoundaryIs>
<innerBoundaryIs>
<LinearRing>
<coordinates>
-108.78333386,26.77499945
-108.77500053,26.77499945
-108.77500053,26.78333278
-108.78333386,26.78333278
-108.78333386,26.77499945
</coordinates>
</LinearRing>
</innerBoundaryIs>
<innerBoundaryIs>
<LinearRing>
<coordinates>
-108.63333387,26.78333278
-108.62500053,26.78333278
-108.62500053,26.79166612
-108.6166672,26.79166612
-108.6166672,26.79999945
-108.62500053,26.79999945
-108.63333387,26.79999945
-108.63333387,26.79166612
-108.63333387,26.78333278
</coordinates>
</LinearRing>
</innerBoundaryIs>
<innerBoundaryIs>
<LinearRing>
<coordinates>
-108.44166721,26.77499945
-108.43333388,26.77499945
-108.42500054,26.77499945
-108.42500054,26.76666612
-108.41666721,26.76666612
-108.40833388,26.76666612
-108.40000054,26.76666612
-108.40000054,26.77499945
-108.40000054,26.78333278
-108.40833388,26.78333278
-108.41666721,26.78333278
-108.42500054,26.78333278
-108.43333388,26.78333278
-108.44166721,26.78333278
-108.44166721,26.77499945
</coordinates>
</LinearRing>
</innerBoundaryIs>
<innerBoundaryIs>
<LinearRing>
<coordinates>
-108.5416672,26.71666612
-108.53333387,26.71666612
-108.53333387,26.72499945
-108.53333387,26.73333278
-108.5416672,26.73333278
-108.5416672,26.72499945
-108.5416672,26.71666612
</coordinates>
</LinearRing>
</innerBoundaryIs>
<innerBoundaryIs>
<LinearRing>
<coordinates>
-108.68333387,26.74166612
-108.67500053,26.74166612
-108.6666672,26.74166612
-108.6666672,26.74999945
-108.67500053,26.74999945
-108.68333387,26.74999945
-108.68333387,26.74166612
</coordinates>
</LinearRing>
</innerBoundaryIs>
<innerBoundaryIs>
<LinearRing>
<coordinates>
-108.79166719,26.71666612
-108.78333386,26.71666612
-108.78333386,26.72499945
-108.78333386,26.73333278
-108.79166719,26.73333278
-108.79166719,26.72499945
-108.79166719,26.71666612
</coordinates>
</LinearRing>
</innerBoundaryIs>
<innerBoundaryIs>
<LinearRing>
<coordinates>
-108.7666672,26.71666612
-108.7666672,26.70833279
-108.7666672,26.69999945
-108.75833386,26.69999945
-108.75833386,26.70833279
-108.75833386,26.71666612
-108.7666672,26.71666612
</coordinates>
</LinearRing>
</innerBoundaryIs>
<innerBoundaryIs>
<LinearRing>
<coordinates>
-108.75000053,26.70833279
-108.75000053,26.69999945
-108.7416672,26.69999945
-108.7416672,26.70833279
-108.75000053,26.70833279
</coordinates>
</LinearRing>
</innerBoundaryIs>
<innerBoundaryIs>
<LinearRing>
<coordinates>
-108.27500055,26.76666612
-108.27500055,26.75833278
-108.26666722,26.75833278
-108.26666722,26.76666612
-108.27500055,26.76666612
</coordinates>
</LinearRing>
</innerBoundaryIs>
<innerBoundaryIs>
<LinearRing>
<coordinates>
-108.42500054,26.74999945
-108.41666721,26.74999945
-108.41666721,26.75833278
-108.42500054,26.75833278
-108.42500054,26.74999945
</coordinates>
</LinearRing>
</innerBoundaryIs>
<innerBoundaryIs>
<LinearRing>
<coordinates>
-108.40833388,26.83333278
-108.40833388,26.82499945
-108.40000054,26.82499945
-108.40000054,26.81666611
-108.39166721,26.81666611
-108.39166721,26.80833278
-108.38333388,26.80833278
-108.37500054,26.80833278
-108.37500054,26.81666611
-108.37500054,26.82499945
-108.37500054,26.83333278
-108.37500054,26.84166611
-108.38333388,26.84166611
-108.38333388,26.83333278
-108.39166721,26.83333278
-108.40000054,26.83333278
-108.40833388,26.83333278
</coordinates>
</LinearRing>
</innerBoundaryIs>
<innerBoundaryIs>
<LinearRing>
<coordinates>
-108.50000054,26.86666611
-108.50000054,26.85833278
-108.49166721,26.85833278
-108.49166721,26.86666611
-108.50000054,26.86666611
</coordinates>
</LinearRing>
</innerBoundaryIs>
<innerBoundaryIs>
<LinearRing>
<coordinates>
-108.6416672,26.79999945
-108.65000053,26.79999945
-108.65000053,26.79166612
-108.6416672,26.79166612
-108.6416672,26.79999945
</coordinates>
</LinearRing>
</innerBoundaryIs>
<innerBoundaryIs>
<LinearRing>
<coordinates>
-108.62500053,26.81666611
-108.6166672,26.81666611
-108.6166672,26.82499945
-108.62500053,26.82499945
-108.62500053,26.81666611
</coordinates>
</LinearRing>
</innerBoundaryIs>
<innerBoundaryIs>
<LinearRing>
<coordinates>
-108.6666672,26.85833278
-108.6666672,26.84999945
-108.65833387,26.84999945
-108.65833387,26.85833278
-108.6666672,26.85833278
</coordinates>
</LinearRing>
</innerBoundaryIs>
<innerBoundaryIs>
<LinearRing>
<coordinates>
-108.7666672,26.79166612
-108.7666672,26.78333278
-108.75833386,26.78333278
-108.75833386,26.79166612
-108.7666672,26.79166612
</coordinates>
</LinearRing>
</innerBoundaryIs>
<innerBoundaryIs>
<LinearRing>
<coordinates>
-108.53333387,26.93333278
-108.53333387,26.92499944
-108.52500054,26.92499944
-108.52500054,26.93333278
-108.53333387,26.93333278
</coordinates>
</LinearRing>
</innerBoundaryIs>
<innerBoundaryIs>
<LinearRing>
<coordinates>
-108.51666721,26.93333278
-108.51666721,26.92499944
-108.51666721,26.91666611
-108.50833387,26.91666611
-108.50000054,26.91666611
-108.49166721,26.91666611
-108.49166721,26.92499944
-108.50000054,26.92499944
-108.50833387,26.92499944
-108.50833387,26.93333278
-108.51666721,26.93333278
</coordinates>
</LinearRing>
</innerBoundaryIs>
<innerBoundaryIs>
<LinearRing>
<coordinates>
-108.40000054,26.93333278
-108.39166721,26.93333278
-108.38333388,26.93333278
-108.37500054,26.93333278
-108.37500054,26.94166611
-108.38333388,26.94166611
-108.38333388,26.94999944
-108.39166721,26.94999944
-108.40000054,26.94999944
-108.40000054,26.94166611
-108.40000054,26.93333278
</coordinates>
</LinearRing>
</innerBoundaryIs>
<innerBoundaryIs>
<LinearRing>
<coordinates>
-108.40833388,26.91666611
-108.40833388,26.90833278
-108.40000054,26.90833278
-108.39166721,26.90833278
-108.39166721,26.91666611
-108.39166721,26.92499944
-108.40000054,26.92499944
-108.40833388,26.92499944
-108.40833388,26.91666611
</coordinates>
</LinearRing>
</innerBoundaryIs>
<innerBoundaryIs>
<LinearRing>
<coordinates>
-108.38333388,26.91666611
-108.38333388,26.90833278
-108.37500054,26.90833278
-108.37500054,26.91666611
-108.38333388,26.91666611
</coordinates>
</LinearRing>
</innerBoundaryIs>
<innerBoundaryIs>
<LinearRing>
<coordinates>
-108.5666672,26.96666611
-108.5666672,26.95833278
-108.55833387,26.95833278
-108.55833387,26.96666611
-108.5666672,26.96666611
</coordinates>
</LinearRing>
</innerBoundaryIs>
<innerBoundaryIs>
<LinearRing>
<coordinates>
-108.99166719,27.1666661
-108.99166719,27.15833277
-109.00000052,27.15833277
-109.00833385,27.15833277
-109.00833385,27.1666661
-109.01666719,27.1666661
-109.02500052,27.1666661
-109.03333385,27.1666661
-109.03333385,27.15833277
-109.03333385,27.14999943
-109.02500052,27.14999943
-109.01666719,27.14999943
-109.01666719,27.1416661
-109.00833385,27.1416661
-109.00833385,27.13333277
-109.00833385,27.12499944
-109.00833385,27.1166661
-109.00000052,27.1166661
-109.00000052,27.12499944
-109.00000052,27.13333277
-108.99166719,27.13333277
-108.99166719,27.1416661
-108.99166719,27.14999943
-108.98333385,27.14999943
-108.98333385,27.15833277
-108.98333385,27.1666661
-108.99166719,27.1666661
</coordinates>
</LinearRing>
</innerBoundaryIs>
<innerBoundaryIs>
<LinearRing>
<coordinates>
-108.84166719,27.1666661
-108.83333386,27.1666661
-108.83333386,27.17499943
-108.84166719,27.17499943
-108.84166719,27.1666661
</coordinates>
</LinearRing>
</innerBoundaryIs>
<innerBoundaryIs>
<LinearRing>
<coordinates>
-108.82500053,27.1666661
-108.82500053,27.15833277
-108.83333386,27.15833277
-108.84166719,27.15833277
-108.84166719,27.14999943
-108.84166719,27.1416661
-108.83333386,27.1416661
-108.83333386,27.14999943
-108.82500053,27.14999943
-108.81666719,27.14999943
-108.81666719,27.15833277
-108.81666719,27.1666661
-108.82500053,27.1666661
</coordinates>
</LinearRing>
</innerBoundaryIs>
<innerBoundaryIs>
<LinearRing>
<coordinates>
-108.75000053,27.00833277
-108.7416672,27.00833277
-108.73333386,27.00833277
-108.73333386,27.01666611
-108.7416672,27.01666611
-108.75000053,27.01666611
-108.75000053,27.00833277
</coordinates>
</LinearRing>
</innerBoundaryIs>
<innerBoundaryIs>
<LinearRing>
<coordinates>
-108.70833386,26.96666611
-108.7166672,26.96666611
-108.72500053,26.96666611
-108.72500053,26.95833278
-108.72500053,26.94999944
-108.7166672,26.94999944
-108.70833386,26.94999944
-108.70833386,26.95833278
-108.70833386,26.96666611
</coordinates>
</LinearRing>
</innerBoundaryIs>
<innerBoundaryIs>
<LinearRing>
<coordinates>
-108.85000053,27.09999944
-108.84166719,27.09999944
-108.84166719,27.10833277
-108.85000053,27.10833277
-108.85000053,27.09999944
</coordinates>
</LinearRing>
</innerBoundaryIs>
<innerBoundaryIs>
<LinearRing>
<coordinates>
-108.81666719,27.09999944
-108.80833386,27.09999944
-108.80833386,27.10833277
-108.81666719,27.10833277
-108.81666719,27.09999944
</coordinates>
</LinearRing>
</innerBoundaryIs>
<innerBoundaryIs>
<LinearRing>
<coordinates>
-108.7416672,27.04166611
-108.73333386,27.04166611
-108.73333386,27.04999944
-108.7416672,27.04999944
-108.7416672,27.04166611
</coordinates>
</LinearRing>
</innerBoundaryIs>
<innerBoundaryIs>
<LinearRing>
<coordinates>
-108.81666719,27.13333277
-108.80833386,27.13333277
-108.80000053,27.13333277
-108.80000053,27.1416661
-108.80833386,27.1416661
-108.81666719,27.1416661
-108.81666719,27.13333277
</coordinates>
</LinearRing>
</innerBoundaryIs>
<innerBoundaryIs>
<LinearRing>
<coordinates>
-108.85000053,26.94166611
-108.84166719,26.94166611
-108.84166719,26.94999944
-108.85000053,26.94999944
-108.85000053,26.94166611
</coordinates>
</LinearRing>
</innerBoundaryIs>
<innerBoundaryIs>
<LinearRing>
<coordinates>
-108.94166719,27.19999943
-108.94166719,27.1916661
-108.94166719,27.18333277
-108.93333386,27.18333277
-108.93333386,27.17499943
-108.92500052,27.17499943
-108.91666719,27.17499943
-108.90833386,27.17499943
-108.90833386,27.18333277
-108.91666719,27.18333277
-108.92500052,27.18333277
-108.92500052,27.1916661
-108.92500052,27.19999943
-108.91666719,27.19999943
-108.90833386,27.19999943
-108.90833386,27.20833277
-108.91666719,27.20833277
-108.92500052,27.20833277
-108.93333386,27.20833277
-108.93333386,27.19999943
-108.94166719,27.19999943
</coordinates>
</LinearRing>
</innerBoundaryIs>
<innerBoundaryIs>
<LinearRing>
<coordinates>
-108.84166719,27.19999943
-108.84166719,27.1916661
-108.83333386,27.1916661
-108.83333386,27.19999943
-108.84166719,27.19999943
</coordinates>
</LinearRing>
</innerBoundaryIs>
<innerBoundaryIs>
<LinearRing>
<coordinates>
-108.83333386,27.2416661
-108.83333386,27.23333276
-108.82500053,27.23333276
-108.82500053,27.2416661
-108.83333386,27.2416661
</coordinates>
</LinearRing>
</innerBoundaryIs>
</Polygon>
<Polygon>
<outerBoundaryIs>
<LinearRing>
<coordinates>
-106.56666728,23.84999957
-106.55833395,23.84999957
-106.55833395,23.84166623
-106.56666728,23.84166623
-106.56666728,23.84999957
</coordinates>
</LinearRing>
</outerBoundaryIs>
</Polygon>
<Polygon>
<outerBoundaryIs>
<LinearRing>
<coordinates>
-104.83333402,21.05833301
-104.82500069,21.05833301
-104.82500069,21.04999968
-104.83333402,21.04999968
-104.84166735,21.04999968
-104.84166735,21.05833301
-104.85000069,21.05833301
-104.85833402,21.05833301
-104.86666735,21.05833301
-104.86666735,21.06666634
-104.87500068,21.06666634
-104.88333402,21.06666634
-104.89166735,21.06666634
-104.89166735,21.07499968
-104.90000068,21.07499968
-104.90833402,21.07499968
-104.91666735,21.07499968
-104.91666735,21.08333301
-104.92500068,21.08333301
-104.93333402,21.08333301
-104.94166735,21.08333301
-104.94166735,21.09166634
-104.95000068,21.09166634
-104.95000068,21.08333301
-104.95833401,21.08333301
-104.95833401,21.07499968
-104.95833401,21.06666634
-104.96666735,21.06666634
-104.96666735,21.05833301
-104.97500068,21.05833301
-104.97500068,21.04999968
-104.97500068,21.04166635
-104.98333401,21.04166635
-104.98333401,21.03333301
-104.98333401,21.02499968
-104.99166735,21.02499968
-104.99166735,21.01666635
-104.99166735,21.00833301
-105.00000068,21.00833301
-105.00000068,20.99999968
-105.00000068,20.99166635
-105.00000068,20.98333301
-105.00833401,20.98333301
-105.00833401,20.99166635
-105.00833401,20.99999968
-105.01666735,20.99999968
-105.01666735,21.00833301
-105.01666735,21.01666635
-105.01666735,21.02499968
-105.02500068,21.02499968
-105.02500068,21.01666635
-105.02500068,21.00833301
-105.02500068,20.99999968
-105.02500068,20.99166635
-105.02500068,20.98333301
-105.01666735,20.98333301
-105.01666735,20.97499968
-105.01666735,20.96666635
-105.01666735,20.95833302
-105.02500068,20.95833302
-105.03333401,20.95833302
-105.03333401,20.96666635
-105.02500068,20.96666635
-105.02500068,20.97499968
-105.03333401,20.97499968
-105.04166734,20.97499968
-105.05000068,20.97499968
-105.05000068,20.96666635
-105.05833401,20.96666635
-105.05833401,20.95833302
-105.05000068,20.95833302
-105.05000068,20.94999968
-105.04166734,20.94999968
-105.04166734,20.94166635
-105.04166734,20.93333302
-105.03333401,20.93333302
-105.03333401,20.92499968
-105.03333401,20.91666635
-105.04166734,20.91666635
-105.04166734,20.90833302
-105.04166734,20.89999968
-105.05000068,20.89999968
-105.05000068,20.89166635
-105.05833401,20.89166635
-105.06666734,20.89166635
-105.07500068,20.89166635
-105.07500068,20.89999968
-105.08333401,20.89999968
-105.08333401,20.90833302
-105.07500068,20.90833302
-105.06666734,20.90833302
-105.06666734,20.91666635
-105.06666734,20.92499968
-105.07500068,20.92499968
-105.08333401,20.92499968
-105.09166734,20.92499968
-105.09166734,20.93333302
-105.10000068,20.93333302
-105.10833401,20.93333302
-105.11666734,20.93333302
-105.11666734,20.92499968
-105.12500067,20.92499968
-105.12500067,20.91666635
-105.13333401,20.91666635
-105.13333401,20.92499968
-105.13333401,20.93333302
-105.13333401,20.94166635
-105.14166734,20.94166635
-105.14166734,20.94999968
-105.13333401,20.94999968
-105.12500067,20.94999968
-105.11666734,20.94999968
-105.11666734,20.95833302
-105.11666734,20.96666635
-105.12500067,20.96666635
-105.13333401,20.96666635
-105.14166734,20.96666635
-105.14166734,20.97499968
-105.15000067,20.97499968
-105.15000067,20.96666635
-105.15833401,20.96666635
-105.16666734,20.96666635
-105.16666734,20.95833302
-105.16666734,20.94999968
-105.17500067,20.94999968
-105.18333401,20.94999968
-105.18333401,20.95833302
-105.17500067,20.95833302
-105.17500067,20.96666635
-105.18333401,20.96666635
-105.19166734,20.96666635
-105.19166734,20.97499968
-105.20000067,20.97499968
-105.208334,20.97499968
-105.21666734,20.97499968
-105.21666734,20.98333301
-105.208334,20.98333301
-105.208334,20.99166635
-105.20000067,20.99166635
-105.20000067,20.99999968
-105.20000067,21.00833301
-105.208334,21.00833301
-105.21666734,21.00833301
-105.22500067,21.00833301
-105.233334,21.00833301
-105.233334,20.99999968
-105.233334,20.99166635
-105.24166734,20.99166635
-105.24166734,20.99999968
-105.25000067,20.99999968
-105.258334,20.99999968
-105.258334,21.00833301
-105.258334,21.01666635
-105.258334,21.02499968
-105.25000067,21.02499968
-105.25000067,21.03333301
-105.25000067,21.04166635
-105.24166734,21.04166635
-105.24166734,21.04999968
-105.233334,21.04999968
-105.233334,21.05833301
-105.233334,21.06666634
-105.22500067,21.06666634
-105.22500067,21.07499968
-105.21666734,21.07499968
-105.21666734,21.08333301
-105.21666734,21.09166634
-105.21666734,21.09999968
-105.21666734,21.10833301
-105.21666734,21.11666634
-105.208334,21.11666634
-105.208334,21.12499968
-105.21666734,21.12499968
-105.21666734,21.13333301
-105.22500067,21.13333301
-105.22500067,21.14166634
-105.22500067,21.14999967
-105.21666734,21.14999967
-105.21666734,21.15833301
-105.21666734,21.16666634
-105.208334,21.16666634
-105.208334,21.17499967
-105.208334,21.18333301
-105.208334,21.19166634
-105.20000067,21.19166634
-105.20000067,21.19999967
-105.20000067,21.20833301
-105.20000067,21.21666634
-105.208334,21.21666634
-105.208334,21.22499967
-105.208334,21.233333
-105.208334,21.24166634
-105.21666734,21.24166634
-105.21666734,21.24999967
-105.21666734,21.258333
-105.22500067,21.258333
-105.22500067,21.26666634
-105.22500067,21.27499967
-105.22500067,21.283333
-105.22500067,21.29166633
-105.22500067,21.29999967
-105.22500067,21.308333
-105.22500067,21.31666633
-105.22500067,21.32499967
-105.22500067,21.333333
-105.22500067,21.34166633
-105.21666734,21.34166633
-105.21666734,21.34999967
-105.21666734,21.358333
-105.21666734,21.36666633
-105.21666734,21.37499967
-105.21666734,21.383333
-105.21666734,21.39166633
-105.208334,21.39166633
-105.208334,21.39999966
-105.208334,21.408333
-105.208334,21.41666633
-105.208334,21.42499966
-105.20000067,21.42499966
-105.20000067,21.433333
-105.19166734,21.433333
-105.19166734,21.44166633
-105.18333401,21.44166633
-105.18333401,21.44999966
-105.18333401,21.458333
-105.19166734,21.458333
-105.19166734,21.46666633
-105.19166734,21.47499966
-105.19166734,21.48333299
-105.19166734,21.49166633
-105.19166734,21.49999966
-105.20000067,21.49999966
-105.208334,21.49999966
-105.208334,21.50833299
-105.21666734,21.50833299
-105.21666734,21.51666633
-105.22500067,21.51666633
-105.22500067,21.52499966
-105.233334,21.52499966
-105.24166734,21.52499966
-105.24166734,21.53333299
-105.25000067,21.53333299
-105.258334,21.53333299
-105.258334,21.54166633
-105.26666734,21.54166633
-105.27500067,21.54166633
-105.27500067,21.54999966
-105.283334,21.54999966
-105.29166733,21.54999966
-105.29166733,21.55833299
-105.30000067,21.55833299
-105.308334,21.55833299
-105.308334,21.56666632
-105.31666733,21.56666632
-105.32500067,21.56666632
-105.32500067,21.57499966
-105.333334,21.57499966
-105.34166733,21.57499966
-105.34166733,21.58333299
-105.35000067,21.58333299
-105.358334,21.58333299
-105.358334,21.59166632
-105.36666733,21.59166632
-105.37500066,21.59166632
-105.37500066,21.59999966
-105.383334,21.59999966
-105.39166733,21.59999966
-105.39166733,21.60833299
-105.40000066,21.60833299
-105.40000066,21.61666632
-105.408334,21.61666632
-105.408334,21.62499966
-105.41666733,21.62499966
-105.41666733,21.63333299
-105.42500066,21.63333299
-105.42500066,21.64166632
-105.433334,21.64166632
-105.433334,21.64999965
-105.44166733,21.64999965
-105.44166733,21.65833299
-105.45000066,21.65833299
-105.45000066,21.66666632
-105.45000066,21.67499965
-105.45833399,21.67499965
-105.45833399,21.68333299
-105.45833399,21.69166632
-105.46666733,21.69166632
-105.46666733,21.69999965
-105.46666733,21.70833299
-105.47500066,21.70833299
-105.47500066,21.71666632
-105.47500066,21.72499965
-105.48333399,21.72499965
-105.48333399,21.73333298
-105.48333399,21.74166632
-105.48333399,21.74999965
-105.47500066,21.74999965
-105.47500066,21.75833298
-105.46666733,21.75833298
-105.46666733,21.76666632
-105.45833399,21.76666632
-105.45833399,21.75833298
-105.45000066,21.75833298
-105.44166733,21.75833298
-105.433334,21.75833298
-105.42500066,21.75833298
-105.42500066,21.76666632
-105.42500066,21.77499965
-105.433334,21.77499965
-105.433334,21.78333298
-105.44166733,21.78333298
-105.44166733,21.79166632
-105.45000066,21.79166632
-105.45000066,21.79999965
-105.44166733,21.79999965
-105.44166733,21.80833298
-105.433334,21.80833298
-105.433334,21.81666631
-105.433334,21.82499965
-105.433334,21.83333298
-105.42500066,21.83333298
-105.41666733,21.83333298
-105.408334,21.83333298
-105.40000066,21.83333298
-105.39166733,21.83333298
-105.39166733,21.84166631
-105.383334,21.84166631
-105.383334,21.83333298
-105.383334,21.82499965
-105.37500066,21.82499965
-105.37500066,21.83333298
-105.37500066,21.84166631
-105.36666733,21.84166631
-105.36666733,21.84999965
-105.36666733,21.85833298
-105.37500066,21.85833298
-105.37500066,21.86666631
-105.36666733,21.86666631
-105.358334,21.86666631
-105.358334,21.85833298
-105.35000067,21.85833298
-105.35000067,21.86666631
-105.34166733,21.86666631
-105.333334,21.86666631
-105.333334,21.87499965
-105.32500067,21.87499965
-105.32500067,21.88333298
-105.31666733,21.88333298
-105.31666733,21.89166631
-105.308334,21.89166631
-105.308334,21.88333298
-105.308334,21.87499965
-105.30000067,21.87499965
-105.30000067,21.88333298
-105.30000067,21.89166631
-105.30000067,21.89999964
-105.30000067,21.90833298
-105.29166733,21.90833298
-105.29166733,21.91666631
-105.30000067,21.91666631
-105.30000067,21.92499964
-105.308334,21.92499964
-105.308334,21.91666631
-105.308334,21.90833298
-105.31666733,21.90833298
-105.32500067,21.90833298
-105.32500067,21.89999964
-105.333334,21.89999964
-105.34166733,21.89999964
-105.34166733,21.89166631
-105.35000067,21.89166631
-105.358334,21.89166631
-105.358334,21.89999964
-105.358334,21.90833298
-105.36666733,21.90833298
-105.36666733,21.89999964
-105.36666733,21.89166631
-105.37500066,21.89166631
-105.37500066,21.88333298
-105.383334,21.88333298
-105.383334,21.87499965
-105.39166733,21.87499965
-105.40000066,21.87499965
-105.40000066,21.88333298
-105.40000066,21.89166631
-105.408334,21.89166631
-105.41666733,21.89166631
-105.41666733,21.89999964
-105.41666733,21.90833298
-105.408334,21.90833298
-105.40000066,21.90833298
-105.40000066,21.91666631
-105.40000066,21.92499964
-105.39166733,21.92499964
-105.39166733,21.93333298
-105.39166733,21.94166631
-105.39166733,21.94999964
-105.40000066,21.94999964
-105.408334,21.94999964
-105.408334,21.95833298
-105.41666733,21.95833298
-105.41666733,21.96666631
-105.41666733,21.97499964
-105.42500066,21.97499964
-105.42500066,21.96666631
-105.42500066,21.95833298
-105.433334,21.95833298
-105.44166733,21.95833298
-105.44166733,21.96666631
-105.45000066,21.96666631
-105.45000066,21.97499964
-105.45000066,21.98333297
-105.44166733,21.98333297
-105.44166733,21.97499964
-105.433334,21.97499964
-105.433334,21.98333297
-105.42500066,21.98333297
-105.42500066,21.99166631
-105.433334,21.99166631
-105.44166733,21.99166631
-105.44166733,21.99999964
-105.433334,21.99999964
-105.433334,22.00833297
-105.433334,22.01666631
-105.42500066,22.01666631
-105.41666733,22.01666631
-105.41666733,22.02499964
-105.41666733,22.03333297
-105.42500066,22.03333297
-105.42500066,22.04166631
-105.41666733,22.04166631
-105.41666733,22.04999964
-105.408334,22.04999964
-105.408334,22.04166631
-105.408334,22.03333297
-105.40000066,22.03333297
-105.40000066,22.02499964
-105.408334,22.02499964
-105.408334,22.01666631
-105.40000066,22.01666631
-105.39166733,22.01666631
-105.39166733,22.02499964
-105.383334,22.02499964
-105.383334,22.03333297
-105.383334,22.04166631
-105.383334,22.04999964
-105.39166733,22.04999964
-105.39166733,22.05833297
-105.383334,22.05833297
-105.37500066,22.05833297
-105.37500066,22.04999964
-105.36666733,22.04999964
-105.36666733,22.05833297
-105.36666733,22.0666663
-105.358334,22.0666663
-105.35000067,22.0666663
-105.35000067,22.07499964
-105.34166733,22.07499964
-105.34166733,22.08333297
-105.35000067,22.08333297
-105.358334,22.08333297
-105.358334,22.0916663
-105.36666733,22.0916663
-105.36666733,22.09999964
-105.358334,22.09999964
-105.35000067,22.09999964
-105.35000067,22.10833297
-105.35000067,22.1166663
-105.35000067,22.12499964
-105.34166733,22.12499964
-105.333334,22.12499964
-105.333334,22.1166663
-105.34166733,22.1166663
-105.34166733,22.10833297
-105.34166733,22.09999964
-105.333334,22.09999964
-105.32500067,22.09999964
-105.32500067,22.10833297
-105.32500067,22.1166663
-105.31666733,22.1166663
-105.308334,22.1166663
-105.308334,22.12499964
-105.31666733,22.12499964
-105.31666733,22.13333297
-105.32500067,22.13333297
-105.32500067,22.1416663
-105.32500067,22.14999963
-105.333334,22.14999963
-105.333334,22.15833297
-105.333334,22.1666663
-105.333334,22.17499963
-105.32500067,22.17499963
-105.32500067,22.18333297
-105.32500067,22.1916663
-105.31666733,22.1916663
-105.31666733,22.19999963
-105.31666733,22.20833297
-105.32500067,22.20833297
-105.32500067,22.2166663
-105.333334,22.2166663
-105.333334,22.22499963
-105.333334,22.23333296
-105.34166733,22.23333296
-105.34166733,22.2416663
-105.35000067,22.2416663
-105.358334,22.2416663
-105.358334,22.24999963
-105.358334,22.25833296
-105.36666733,22.25833296
-105.36666733,22.2666663
-105.37500066,22.2666663
-105.37500066,22.25833296
-105.37500066,22.24999963
-105.383334,22.24999963
-105.383334,22.2416663
-105.39166733,22.2416663
-105.40000066,22.2416663
-105.408334,22.2416663
-105.41666733,22.2416663
-105.41666733,22.23333296
-105.41666733,22.22499963
-105.408334,22.22499963
-105.408334,22.2166663
-105.408334,22.20833297
-105.41666733,22.20833297
-105.41666733,22.2166663
-105.42500066,22.2166663
-105.42500066,22.22499963
-105.433334,22.22499963
-105.433334,22.23333296
-105.44166733,22.23333296
-105.44166733,22.22499963
-105.45000066,22.22499963
-105.45000066,22.2166663
-105.45833399,22.2166663
-105.46666733,22.2166663
-105.46666733,22.22499963
-105.45833399,22.22499963
-105.45833399,22.23333296
-105.46666733,22.23333296
-105.46666733,22.2416663
-105.47500066,22.2416663
-105.47500066,22.24999963
-105.48333399,22.24999963
-105.48333399,22.2416663
-105.49166733,22.2416663
-105.49166733,22.24999963
-105.50000066,22.24999963
-105.50833399,22.24999963
-105.50833399,22.2416663
-105.51666733,22.2416663
-105.52500066,22.2416663
-105.52500066,22.24999963
-105.51666733,22.24999963
-105.51666733,22.25833296
-105.50833399,22.25833296
-105.50833399,22.2666663
-105.50000066,22.2666663
-105.50000066,22.27499963
-105.50833399,22.27499963
-105.51666733,22.27499963
-105.51666733,22.28333296
-105.50833399,22.28333296
-105.50833399,22.2916663
-105.50000066,22.2916663
-105.50000066,22.29999963
-105.50833399,22.29999963
-105.51666733,22.29999963
-105.51666733,22.2916663
-105.52500066,22.2916663
-105.52500066,22.29999963
-105.53333399,22.29999963
-105.54166732,22.29999963
-105.54166732,22.30833296
-105.55000066,22.30833296
-105.55833399,22.30833296
-105.56666732,22.30833296
-105.56666732,22.31666629
-105.56666732,22.32499963
-105.57500066,22.32499963
-105.58333399,22.32499963
-105.58333399,22.33333296
-105.58333399,22.34166629
-105.59166732,22.34166629
-105.59166732,22.34999963
-105.59166732,22.35833296
-105.60000066,22.35833296
-105.60000066,22.36666629
-105.60000066,22.37499963
-105.59166732,22.37499963
-105.59166732,22.38333296
-105.60000066,22.38333296
-105.60000066,22.39166629
-105.60000066,22.39999962
-105.60000066,22.40833296
-105.59166732,22.40833296
-105.59166732,22.39999962
-105.58333399,22.39999962
-105.58333399,22.40833296
-105.58333399,22.41666629
-105.57500066,22.41666629
-105.57500066,22.40833296
-105.56666732,22.40833296
-105.56666732,22.41666629
-105.56666732,22.42499962
-105.55833399,22.42499962
-105.55833399,22.41666629
-105.55000066,22.41666629
-105.54166732,22.41666629
-105.54166732,22.42499962
-105.54166732,22.43333296
-105.53333399,22.43333296
-105.53333399,22.44166629
-105.53333399,22.44999962
-105.54166732,22.44999962
-105.54166732,22.45833296
-105.55000066,22.45833296
-105.55833399,22.45833296
-105.56666732,22.45833296
-105.56666732,22.46666629
-105.55833399,22.46666629
-105.55833399,22.47499962
-105.55833399,22.48333295
-105.56666732,22.48333295
-105.56666732,22.49166629
-105.56666732,22.49999962
-105.55833399,22.49999962
-105.55000066,22.49999962
-105.55000066,22.50833295
-105.54166732,22.50833295
-105.53333399,22.50833295
-105.53333399,22.51666629
-105.53333399,22.52499962
-105.52500066,22.52499962
-105.52500066,22.53333295
-105.52500066,22.54166629
-105.53333399,22.54166629
-105.54166732,22.54166629
-105.55000066,22.54166629
-105.55833399,22.54166629
-105.56666732,22.54166629
-105.56666732,22.54999962
-105.57500066,22.54999962
-105.57500066,22.55833295
-105.56666732,22.55833295
-105.56666732,22.56666628
-105.57500066,22.56666628
-105.57500066,22.57499962
-105.56666732,22.57499962
-105.56666732,22.58333295
-105.56666732,22.59166628
-105.57500066,22.59166628
-105.57500066,22.59999962
-105.58333399,22.59999962
-105.58333399,22.60833295
-105.59166732,22.60833295
-105.59166732,22.59999962
-105.60000066,22.59999962
-105.60000066,22.59166628
-105.60000066,22.58333295
-105.60000066,22.57499962
-105.60833399,22.57499962
-105.60833399,22.58333295
-105.60833399,22.59166628
-105.60833399,22.59999962
-105.60833399,22.60833295
-105.60833399,22.61666628
-105.60833399,22.62499962
-105.60833399,22.63333295
-105.60833399,22.64166628
-105.60833399,22.64999961
-105.60833399,22.65833295
-105.61666732,22.65833295
-105.61666732,22.66666628
-105.60833399,22.66666628
-105.60833399,22.67499961
-105.60833399,22.68333295
-105.61666732,22.68333295
-105.61666732,22.69166628
-105.61666732,22.69999961
-105.62500065,22.69999961
-105.63333399,22.69999961
-105.63333399,22.70833295
-105.63333399,22.71666628
-105.63333399,22.72499961
-105.63333399,22.73333294
-105.63333399,22.74166628
-105.64166732,22.74166628
-105.64166732,22.74999961
-105.64166732,22.75833294
-105.65000065,22.75833294
-105.65000065,22.74999961
-105.65833399,22.74999961
-105.65833399,22.74166628
-105.66666732,22.74166628
-105.66666732,22.74999961
-105.66666732,22.75833294
-105.67500065,22.75833294
-105.67500065,22.76666628
-105.68333399,22.76666628
-105.68333399,22.77499961
-105.69166732,22.77499961
-105.69166732,22.76666628
-105.69166732,22.75833294
-105.70000065,22.75833294
-105.70833398,22.75833294
-105.71666732,22.75833294
-105.71666732,22.76666628
-105.71666732,22.77499961
-105.72500065,22.77499961
-105.72500065,22.76666628
-105.73333398,22.76666628
-105.73333398,22.77499961
-105.73333398,22.78333294
-105.73333398,22.79166628
-105.73333398,22.79999961
-105.73333398,22.80833294
-105.72500065,22.80833294
-105.72500065,22.81666627
-105.72500065,22.82499961
-105.73333398,22.82499961
-105.73333398,22.81666627
-105.74166732,22.81666627
-105.74166732,22.80833294
-105.74166732,22.79999961
-105.75000065,22.79999961
-105.75000065,22.79166628
-105.75833398,22.79166628
-105.75833398,22.78333294
-105.76666732,22.78333294
-105.77500065,22.78333294
-105.78333398,22.78333294
-105.78333398,22.77499961
-105.79166731,22.77499961
-105.79166731,22.78333294
-105.80000065,22.78333294
-105.80000065,22.79166628
-105.80833398,22.79166628
-105.80833398,22.79999961
-105.81666731,22.79999961
-105.81666731,22.80833294
-105.81666731,22.81666627
-105.82500065,22.81666627
-105.82500065,22.82499961
-105.81666731,22.82499961
-105.80833398,22.82499961
-105.80833398,22.83333294
-105.80833398,22.84166627
-105.80000065,22.84166627
-105.80000065,22.84999961
-105.80000065,22.85833294
-105.80000065,22.86666627
-105.79166731,22.86666627
-105.79166731,22.85833294
-105.79166731,22.84999961
-105.79166731,22.84166627
-105.78333398,22.84166627
-105.78333398,22.84999961
-105.77500065,22.84999961
-105.76666732,22.84999961
-105.76666732,22.85833294
-105.75833398,22.85833294
-105.75000065,22.85833294
-105.75000065,22.86666627
-105.74166732,22.86666627
-105.73333398,22.86666627
-105.72500065,22.86666627
-105.71666732,22.86666627
-105.70833398,22.86666627
-105.70833398,22.87499961
-105.70833398,22.88333294
-105.71666732,22.88333294
-105.72500065,22.88333294
-105.72500065,22.89166627
-105.72500065,22.8999996
-105.73333398,22.8999996
-105.74166732,22.8999996
-105.75000065,22.8999996
-105.75833398,22.8999996
-105.75833398,22.90833294
-105.76666732,22.90833294
-105.77500065,22.90833294
-105.77500065,22.91666627
-105.76666732,22.91666627
-105.75833398,22.91666627
-105.75000065,22.91666627
-105.75000065,22.9249996
-105.75833398,22.9249996
-105.75833398,22.93333294
-105.76666732,22.93333294
-105.76666732,22.9249996
-105.77500065,22.9249996
-105.78333398,22.9249996
-105.79166731,22.9249996
-105.79166731,22.93333294
-105.78333398,22.93333294
-105.78333398,22.94166627
-105.78333398,22.9499996
-105.78333398,22.95833294
-105.77500065,22.95833294
-105.77500065,22.96666627
-105.77500065,22.9749996
-105.77500065,22.98333293
-105.76666732,22.98333293
-105.76666732,22.99166627
-105.77500065,22.99166627
-105.77500065,22.9999996
-105.76666732,22.9999996
-105.75833398,22.9999996
-105.75833398,23.00833293
-105.75833398,23.01666627
-105.75833398,23.0249996
-105.76666732,23.0249996
-105.77500065,23.0249996
-105.77500065,23.01666627
-105.78333398,23.01666627
-105.78333398,23.00833293
-105.79166731,23.00833293
-105.79166731,23.01666627
-105.79166731,23.0249996
-105.80000065,23.0249996
-105.80833398,23.0249996
-105.80833398,23.03333293
-105.81666731,23.03333293
-105.81666731,23.0249996
-105.81666731,23.01666627
-105.81666731,23.00833293
-105.81666731,22.9999996
-105.81666731,22.99166627
-105.82500065,22.99166627
-105.83333398,22.99166627
-105.84166731,22.99166627
-105.84166731,22.98333293
-105.83333398,22.98333293
-105.83333398,22.9749996
-105.83333398,22.96666627
-105.84166731,22.96666627
-105.85000065,22.96666627
-105.85833398,22.96666627
-105.85833398,22.95833294
-105.85000065,22.95833294
-105.84166731,22.95833294
-105.84166731,22.9499996
-105.85000065,22.9499996
-105.85833398,22.9499996
-105.85833398,22.94166627
-105.86666731,22.94166627
-105.86666731,22.93333294
-105.86666731,22.9249996
-105.87500064,22.9249996
-105.87500064,22.91666627
-105.87500064,22.90833294
-105.86666731,22.90833294
-105.86666731,22.8999996
-105.86666731,22.89166627
-105.85833398,22.89166627
-105.85833398,22.8999996
-105.85833398,22.90833294
-105.85000065,22.90833294
-105.85000065,22.91666627
-105.85000065,22.9249996
-105.84166731,22.9249996
-105.83333398,22.9249996
-105.83333398,22.93333294
-105.82500065,22.93333294
-105.82500065,22.94166627
-105.81666731,22.94166627
-105.81666731,22.9499996
-105.80833398,22.9499996
-105.80833398,22.95833294
-105.80833398,22.96666627
-105.80000065,22.96666627
-105.80000065,22.95833294
-105.79166731,22.95833294
-105.79166731,22.9499996
-105.80000065,22.9499996
-105.80000065,22.94166627
-105.80000065,22.93333294
-105.80833398,22.93333294
-105.81666731,22.93333294
-105.81666731,22.9249996
-105.80833398,22.9249996
-105.80000065,22.9249996
-105.80000065,22.91666627
-105.80833398,22.91666627
-105.80833398,22.90833294
-105.80000065,22.90833294
-105.79166731,22.90833294
-105.79166731,22.8999996
-105.78333398,22.8999996
-105.78333398,22.89166627
-105.79166731,22.89166627
-105.79166731,22.88333294
-105.80000065,22.88333294
-105.80000065,22.87499961
-105.80833398,22.87499961
-105.80833398,22.88333294
-105.81666731,22.88333294
-105.81666731,22.87499961
-105.82500065,22.87499961
-105.82500065,22.86666627
-105.83333398,22.86666627
-105.84166731,22.86666627
-105.85000065,22.86666627
-105.85000065,22.85833294
-105.84166731,22.85833294
-105.84166731,22.84999961
-105.85000065,22.84999961
-105.85000065,22.84166627
-105.85833398,22.84166627
-105.85833398,22.83333294
-105.85833398,22.82499961
-105.86666731,22.82499961
-105.87500064,22.82499961
-105.87500064,22.83333294
-105.86666731,22.83333294
-105.86666731,22.84166627
-105.86666731,22.84999961
-105.87500064,22.84999961
-105.87500064,22.85833294
-105.87500064,22.86666627
-105.88333398,22.86666627
-105.88333398,22.85833294
-105.89166731,22.85833294
-105.90000064,22.85833294
-105.90000064,22.84999961
-105.90000064,22.84166627
-105.90000064,22.83333294
-105.90833398,22.83333294
-105.90833398,22.84166627
-105.90833398,22.84999961
-105.90833398,22.85833294
-105.90833398,22.86666627
-105.91666731,22.86666627
-105.92500064,22.86666627
-105.92500064,22.87499961
-105.93333398,22.87499961
-105.93333398,22.86666627
-105.93333398,22.85833294
-105.94166731,22.85833294
-105.94166731,22.86666627
-105.94166731,22.87499961
-105.94166731,22.88333294
-105.95000064,22.88333294
-105.95000064,22.87499961
-105.95833397,22.87499961
-105.96666731,22.87499961
-105.97500064,22.87499961
-105.97500064,22.86666627
-105.97500064,22.85833294
-105.97500064,22.84999961
-105.98333397,22.84999961
-105.98333397,22.84166627
-105.99166731,22.84166627
-105.99166731,22.83333294
-106.00000064,22.83333294
-106.00833397,22.83333294
-106.00833397,22.84166627
-106.00000064,22.84166627
-106.00000064,22.84999961
-105.99166731,22.84999961
-105.99166731,22.85833294
-106.00000064,22.85833294
-106.00833397,22.85833294
-106.00833397,22.84999961
-106.01666731,22.84999961
-106.01666731,22.84166627
-106.02500064,22.84166627
-106.03333397,22.84166627
-106.03333397,22.84999961
-106.0416673,22.84999961
-106.0416673,22.85833294
-106.0416673,22.86666627
-106.03333397,22.86666627
-106.02500064,22.86666627
-106.02500064,22.87499961
-106.01666731,22.87499961
-106.01666731,22.88333294
-106.00833397,22.88333294
-106.00833397,22.89166627
-106.00000064,22.89166627
-106.00000064,22.8999996
-105.99166731,22.8999996
-105.99166731,22.90833294
-105.98333397,22.90833294
-105.98333397,22.91666627
-105.98333397,22.9249996
-105.97500064,22.9249996
-105.97500064,22.91666627
-105.96666731,22.91666627
-105.96666731,22.90833294
-105.97500064,22.90833294
-105.97500064,22.8999996
-105.96666731,22.8999996
-105.95833397,22.8999996
-105.95833397,22.90833294
-105.95000064,22.90833294
-105.95000064,22.91666627
-105.94166731,22.91666627
-105.94166731,22.9249996
-105.94166731,22.93333294
-105.94166731,22.94166627
-105.95000064,22.94166627
-105.95000064,22.9499996
-105.95000064,22.95833294
-105.95833397,22.95833294
-105.96666731,22.95833294
-105.97500064,22.95833294
-105.98333397,22.95833294
-105.99166731,22.95833294
-106.00000064,22.95833294
-106.00000064,22.96666627
-106.00000064,22.9749996
-105.99166731,22.9749996
-105.98333397,22.9749996
-105.98333397,22.96666627
-105.97500064,22.96666627
-105.96666731,22.96666627
-105.95833397,22.96666627
-105.95833397,22.9749996
-105.95833397,22.98333293
-105.95833397,22.99166627
-105.96666731,22.99166627
-105.96666731,22.9999996
-105.97500064,22.9999996
-105.98333397,22.9999996
-105.98333397,23.00833293
-105.99166731,23.00833293
-105.99166731,23.01666627
-105.99166731,23.0249996
-105.98333397,23.0249996
-105.97500064,23.0249996
-105.97500064,23.03333293
-105.98333397,23.03333293
-105.99166731,23.03333293
-105.99166731,23.04166627
-105.99166731,23.0499996
-105.99166731,23.05833293
-106.00000064,23.05833293
-106.00000064,23.06666626
-106.00833397,23.06666626
-106.00833397,23.05833293
-106.01666731,23.05833293
-106.01666731,23.0499996
-106.00833397,23.0499996
-106.00833397,23.04166627
-106.00833397,23.03333293
-106.00000064,23.03333293
-106.00000064,23.0249996
-106.00000064,23.01666627
-106.00000064,23.00833293
-106.00000064,22.9999996
-105.99166731,22.9999996
-105.99166731,22.99166627
-106.00000064,22.99166627
-106.00833397,22.99166627
-106.00833397,22.98333293
-106.01666731,22.98333293
-106.02500064,22.98333293
-106.02500064,22.9749996
-106.03333397,22.9749996
-106.03333397,22.98333293
-106.0416673,22.98333293
-106.0416673,22.99166627
-106.05000064,22.99166627
-106.05000064,22.98333293
-106.05833397,22.98333293
-106.05833397,22.99166627
-106.0666673,22.99166627
-106.07500064,22.99166627
-106.08333397,22.99166627
-106.08333397,22.9999996
-106.08333397,23.00833293
-106.0916673,23.00833293
-106.10000064,23.00833293
-106.10000064,23.01666627
-106.0916673,23.01666627
-106.0916673,23.0249996
-106.10000064,23.0249996
-106.10833397,23.0249996
-106.10833397,23.01666627
-106.1166673,23.01666627
-106.1166673,23.0249996
-106.1166673,23.03333293
-106.10833397,23.03333293
-106.10833397,23.04166627
-106.1166673,23.04166627
-106.1166673,23.0499996
-106.10833397,23.0499996
-106.10833397,23.05833293
-106.10000064,23.05833293
-106.10000064,23.0499996
-106.10000064,23.04166627
-106.0916673,23.04166627
-106.08333397,23.04166627
-106.08333397,23.0499996
-106.08333397,23.05833293
-106.07500064,23.05833293
-106.07500064,23.06666626
-106.07500064,23.0749996
-106.07500064,23.08333293
-106.08333397,23.08333293
-106.08333397,23.0749996
-106.0916673,23.0749996
-106.0916673,23.08333293
-106.10000064,23.08333293
-106.10000064,23.09166626
-106.10833397,23.09166626
-106.10833397,23.0999996
-106.10833397,23.10833293
-106.10000064,23.10833293
-106.10000064,23.11666626
-106.10000064,23.1249996
-106.10833397,23.1249996
-106.10833397,23.13333293
-106.1166673,23.13333293
-106.1166673,23.14166626
-106.1166673,23.14999959
-106.1166673,23.15833293
-106.12500063,23.15833293
-106.12500063,23.16666626
-106.13333397,23.16666626
-106.13333397,23.15833293
-106.13333397,23.14999959
-106.1416673,23.14999959
-106.1416673,23.14166626
-106.1416673,23.13333293
-106.15000063,23.13333293
-106.15000063,23.1249996
-106.15833397,23.1249996
-106.15833397,23.13333293
-106.1666673,23.13333293
-106.1666673,23.1249996
-106.1666673,23.11666626
-106.17500063,23.11666626
-106.18333397,23.11666626
-106.18333397,23.10833293
-106.17500063,23.10833293
-106.17500063,23.0999996
-106.17500063,23.09166626
-106.18333397,23.09166626
-106.18333397,23.0999996
-106.1916673,23.0999996
-106.1916673,23.09166626
-106.20000063,23.09166626
-106.20833396,23.09166626
-106.2166673,23.09166626
-106.2166673,23.08333293
-106.22500063,23.08333293
-106.23333396,23.08333293
-106.23333396,23.09166626
-106.22500063,23.09166626
-106.22500063,23.0999996
-106.22500063,23.10833293
-106.22500063,23.11666626
-106.23333396,23.11666626
-106.23333396,23.10833293
-106.2416673,23.10833293
-106.25000063,23.10833293
-106.25000063,23.11666626
-106.25833396,23.11666626
-106.25833396,23.10833293
-106.25833396,23.0999996
-106.2666673,23.0999996
-106.2666673,23.09166626
-106.27500063,23.09166626
-106.27500063,23.0999996
-106.28333396,23.0999996
-106.28333396,23.10833293
-106.29166729,23.10833293
-106.30000063,23.10833293
-106.30000063,23.11666626
-106.30833396,23.11666626
-106.30833396,23.1249996
-106.31666729,23.1249996
-106.31666729,23.13333293
-106.31666729,23.14166626
-106.32500063,23.14166626
-106.32500063,23.14999959
-106.31666729,23.14999959
-106.31666729,23.15833293
-106.32500063,23.15833293
-106.33333396,23.15833293
-106.34166729,23.15833293
-106.34166729,23.16666626
-106.35000063,23.16666626
-106.35000063,23.17499959
-106.35000063,23.18333293
-106.35833396,23.18333293
-106.35833396,23.19166626
-106.36666729,23.19166626
-106.36666729,23.19999959
-106.36666729,23.20833293
-106.37500062,23.20833293
-106.37500062,23.21666626
-106.38333396,23.21666626
-106.38333396,23.22499959
-106.39166729,23.22499959
-106.39166729,23.21666626
-106.40000062,23.21666626
-106.40833396,23.21666626
-106.41666729,23.21666626
-106.41666729,23.22499959
-106.41666729,23.23333292
-106.42500062,23.23333292
-106.42500062,23.24166626
-106.43333396,23.24166626
-106.43333396,23.24999959
-106.43333396,23.25833292
-106.44166729,23.25833292
-106.44166729,23.26666626
-106.44166729,23.27499959
-106.45000062,23.27499959
-106.45000062,23.28333292
-106.45000062,23.29166626
-106.45000062,23.29999959
-106.45000062,23.30833292
-106.45833395,23.30833292
-106.45833395,23.31666625
-106.46666729,23.31666625
-106.46666729,23.32499959
-106.47500062,23.32499959
-106.47500062,23.33333292
-106.46666729,23.33333292
-106.45833395,23.33333292
-106.45000062,23.33333292
-106.44166729,23.33333292
-106.43333396,23.33333292
-106.43333396,23.32499959
-106.44166729,23.32499959
-106.44166729,23.31666625
-106.43333396,23.31666625
-106.43333396,23.30833292
-106.43333396,23.29999959
-106.42500062,23.29999959
-106.42500062,23.30833292
-106.42500062,23.31666625
-106.41666729,23.31666625
-106.41666729,23.30833292
-106.40833396,23.30833292
-106.40833396,23.31666625
-106.40833396,23.32499959
-106.40833396,23.33333292
-106.40833396,23.34166625
-106.40000062,23.34166625
-106.39166729,23.34166625
-106.39166729,23.34999959
-106.38333396,23.34999959
-106.38333396,23.35833292
-106.38333396,23.36666625
-106.37500062,23.36666625
-106.37500062,23.37499959
-106.37500062,23.38333292
-106.38333396,23.38333292
-106.39166729,23.38333292
-106.39166729,23.39166625
-106.39166729,23.39999958
-106.40000062,23.39999958
-106.40833396,23.39999958
-106.41666729,23.39999958
-106.41666729,23.40833292
-106.42500062,23.40833292
-106.42500062,23.39999958
-106.42500062,23.39166625
-106.42500062,23.38333292
-106.41666729,23.38333292
-106.41666729,23.37499959
[truncated: 168,245 more chars]
