# Supplementary material for: Species conservation profiles of tarantula spiders (Araneae, Theraphosidae) listed on CITES
Source: Biodivers Data J. 2019 Nov 8;7:e39342. doi: 10.3897/BDJ.7.e39342 (PMC6858399; doi:10.3897/BDJ.7.e39342)
Supplement: Supplementary material 10 — Distribution of Brachypelma epicureanum (Chamberlin, 1925) [file bdj-07-e39342-s010.kml]

<?xml version="1.0" encoding="UTF-8"?>
<kml xmlns="http://earth.google.com/kml/2.2">
<Document>
<name></name>
<description><![CDATA[]]></description>

<Style id="1">
<LineStyle>
<width>2</width>
<color>ff0000ff</color>
</LineStyle>
<PolyStyle>
<color>aaffffff</color>
<fill>1</fill>
</PolyStyle>
</Style>

<Placemark>
<name>Brachypelma epicureanum .kml</name>
<description><![CDATA[]]></description>
<styleUrl>#1</styleUrl>
<visibility>1</visibility>
<MultiGeometry>
<Polygon>
<outerBoundaryIs>
<LinearRing>
<coordinates>
-89.04166798,19.77499973
-89.05000132,19.77499973
-89.05833465,19.77499973
-89.06666798,19.77499973
-89.06666798,19.78333306
-89.07500132,19.78333306
-89.08333465,19.78333306
-89.09166798,19.78333306
-89.10000132,19.78333306
-89.10833465,19.78333306
-89.10833465,19.7916664
-89.11666798,19.7916664
-89.12500131,19.7916664
-89.12500131,19.79999973
-89.13333465,19.79999973
-89.14166798,19.79999973
-89.15000131,19.79999973
-89.15000131,19.80833306
-89.15833465,19.80833306
-89.16666798,19.80833306
-89.16666798,19.81666639
-89.17500131,19.81666639
-89.18333465,19.81666639
-89.18333465,19.82499973
-89.19166798,19.82499973
-89.20000131,19.82499973
-89.20833464,19.82499973
-89.20833464,19.83333306
-89.21666798,19.83333306
-89.22500131,19.83333306
-89.22500131,19.84166639
-89.23333464,19.84166639
-89.24166798,19.84166639
-89.25000131,19.84166639
-89.25000131,19.84999973
-89.25833464,19.84999973
-89.26666798,19.84999973
-89.26666798,19.85833306
-89.27500131,19.85833306
-89.28333464,19.85833306
-89.28333464,19.86666639
-89.29166797,19.86666639
-89.30000131,19.86666639
-89.30833464,19.86666639
-89.30833464,19.87499972
-89.31666797,19.87499972
-89.32500131,19.87499972
-89.32500131,19.88333306
-89.33333464,19.88333306
-89.34166797,19.88333306
-89.34166797,19.89166639
-89.35000131,19.89166639
-89.35833464,19.89166639
-89.35833464,19.89999972
-89.36666797,19.89999972
-89.3750013,19.89999972
-89.3750013,19.90833306
-89.38333464,19.90833306
-89.39166797,19.90833306
-89.39166797,19.91666639
-89.4000013,19.91666639
-89.40833464,19.91666639
-89.40833464,19.92499972
-89.41666797,19.92499972
-89.4250013,19.92499972
-89.4250013,19.93333306
-89.43333464,19.93333306
-89.43333464,19.94166639
-89.44166797,19.94166639
-89.4500013,19.94166639
-89.4500013,19.94999972
-89.45833463,19.94999972
-89.46666797,19.94999972
-89.46666797,19.95833306
-89.4750013,19.95833306
-89.48333463,19.95833306
-89.48333463,19.96666639
-89.49166797,19.96666639
-89.5000013,19.96666639
-89.5000013,19.97499972
-89.50833463,19.97499972
-89.51666797,19.97499972
-89.51666797,19.98333305
-89.5250013,19.98333305
-89.5250013,19.99166639
-89.53333463,19.99166639
-89.54166796,19.99166639
-89.54166796,19.99999972
-89.5500013,19.99999972
-89.55833463,19.99999972
-89.55833463,20.00833305
-89.56666796,20.00833305
-89.5750013,20.00833305
-89.5750013,20.01666639
-89.58333463,20.01666639
-89.59166796,20.01666639
-89.59166796,20.02499972
-89.6000013,20.02499972
-89.60833463,20.02499972
-89.60833463,20.03333305
-89.61666796,20.03333305
-89.61666796,20.04166639
-89.62500129,20.04166639
-89.62500129,20.04999972
-89.63333463,20.04999972
-89.63333463,20.05833305
-89.64166796,20.05833305
-89.65000129,20.05833305
-89.65000129,20.06666638
-89.65833463,20.06666638
-89.65833463,20.07499972
-89.66666796,20.07499972
-89.66666796,20.08333305
-89.67500129,20.08333305
-89.67500129,20.09166638
-89.68333463,20.09166638
-89.68333463,20.09999972
-89.69166796,20.09999972
-89.69166796,20.10833305
-89.70000129,20.10833305
-89.70000129,20.11666638
-89.70833462,20.11666638
-89.70833462,20.12499972
-89.71666796,20.12499972
-89.71666796,20.13333305
-89.72500129,20.13333305
-89.72500129,20.14166638
-89.73333462,20.14166638
-89.73333462,20.14999971
-89.74166796,20.14999971
-89.74166796,20.15833305
-89.75000129,20.15833305
-89.75833462,20.15833305
-89.75833462,20.16666638
-89.76666796,20.16666638
-89.76666796,20.17499971
-89.77500129,20.17499971
-89.77500129,20.18333305
-89.78333462,20.18333305
-89.78333462,20.19166638
-89.79166795,20.19166638
-89.79166795,20.19999971
-89.79166795,20.20833305
-89.80000129,20.20833305
-89.80000129,20.21666638
-89.80000129,20.22499971
-89.80833462,20.22499971
-89.80833462,20.23333304
-89.81666795,20.23333304
-89.81666795,20.24166638
-89.81666795,20.24999971
-89.82500129,20.24999971
-89.82500129,20.25833304
-89.82500129,20.26666638
-89.83333462,20.26666638
-89.83333462,20.27499971
-89.83333462,20.28333304
-89.84166795,20.28333304
-89.84166795,20.29166637
-89.84166795,20.29999971
-89.85000129,20.29999971
-89.85000129,20.30833304
-89.85000129,20.31666637
-89.85833462,20.31666637
-89.85833462,20.32499971
-89.86666795,20.32499971
-89.86666795,20.33333304
-89.87500128,20.33333304
-89.87500128,20.34166637
-89.88333462,20.34166637
-89.88333462,20.34999971
-89.89166795,20.34999971
-89.89166795,20.35833304
-89.90000128,20.35833304
-89.90000128,20.36666637
-89.90833462,20.36666637
-89.90833462,20.37499971
-89.91666795,20.37499971
-89.91666795,20.38333304
-89.92500128,20.38333304
-89.92500128,20.39166637
-89.93333462,20.39166637
-89.94166795,20.39166637
-89.94166795,20.3999997
-89.95000128,20.3999997
-89.95000128,20.40833304
-89.95833461,20.40833304
-89.95833461,20.41666637
-89.96666795,20.41666637
-89.96666795,20.4249997
-89.97500128,20.4249997
-89.97500128,20.43333304
-89.98333461,20.43333304
-89.98333461,20.44166637
-89.99166795,20.44166637
-89.99166795,20.4499997
-90.00000128,20.4499997
-90.00000128,20.45833304
-90.00833461,20.45833304
-90.01666795,20.45833304
-90.02500128,20.45833304
-90.02500128,20.4499997
-90.03333461,20.4499997
-90.04166794,20.4499997
-90.05000128,20.4499997
-90.05833461,20.4499997
-90.06666794,20.4499997
-90.06666794,20.44166637
-90.07500128,20.44166637
-90.08333461,20.44166637
-90.09166794,20.44166637
-90.10000128,20.44166637
-90.10833461,20.44166637
-90.11666794,20.44166637
-90.12500127,20.44166637
-90.12500127,20.4499997
-90.13333461,20.4499997
-90.14166794,20.4499997
-90.14166794,20.45833304
-90.15000127,20.45833304
-90.15000127,20.46666637
-90.15833461,20.46666637
-90.16666794,20.46666637
-90.16666794,20.4749997
-90.17500127,20.4749997
-90.18333461,20.4749997
-90.18333461,20.48333303
-90.19166794,20.48333303
-90.19166794,20.49166637
-90.20000127,20.49166637
-90.2083346,20.49166637
-90.2083346,20.4999997
-90.21666794,20.4999997
-90.22500127,20.4999997
-90.22500127,20.50833303
-90.2333346,20.50833303
-90.2333346,20.51666637
-90.24166794,20.51666637
-90.25000127,20.51666637
-90.25000127,20.5249997
-90.2583346,20.5249997
-90.26666794,20.5249997
-90.26666794,20.53333303
-90.27500127,20.53333303
-90.27500127,20.54166637
-90.2833346,20.54166637
-90.29166793,20.54166637
-90.29166793,20.5499997
-90.30000127,20.5499997
-90.3083346,20.5499997
-90.3083346,20.55833303
-90.31666793,20.55833303
-90.31666793,20.56666636
-90.32500127,20.56666636
-90.3333346,20.56666636
-90.3333346,20.5749997
-90.34166793,20.5749997
-90.35000127,20.5749997
-90.35000127,20.58333303
-90.3583346,20.58333303
-90.3583346,20.59166636
-90.36666793,20.59166636
-90.37500126,20.59166636
-90.37500126,20.5999997
-90.37500126,20.60833303
-90.37500126,20.61666636
-90.37500126,20.6249997
-90.37500126,20.63333303
-90.37500126,20.64166636
-90.37500126,20.64999969
-90.37500126,20.65833303
-90.37500126,20.66666636
-90.3833346,20.66666636
-90.3833346,20.67499969
-90.3833346,20.68333303
-90.3833346,20.69166636
-90.3833346,20.69999969
-90.3833346,20.70833303
-90.3833346,20.71666636
-90.3833346,20.72499969
-90.3833346,20.73333302
-90.3833346,20.74166636
-90.3833346,20.74999969
-90.3833346,20.75833302
-90.37500126,20.75833302
-90.37500126,20.76666636
-90.37500126,20.77499969
-90.37500126,20.78333302
-90.36666793,20.78333302
-90.36666793,20.79166636
-90.36666793,20.79999969
-90.3583346,20.79999969
-90.3583346,20.80833302
-90.3583346,20.81666635
-90.35000127,20.81666635
-90.35000127,20.82499969
-90.35000127,20.83333302
-90.34166793,20.83333302
-90.34166793,20.84166635
-90.34166793,20.84999969
-90.34166793,20.85833302
-90.3333346,20.85833302
-90.3333346,20.86666635
-90.3333346,20.87499968
-90.32500127,20.87499968
-90.32500127,20.88333302
-90.32500127,20.89166635
-90.31666793,20.89166635
-90.31666793,20.89999968
-90.31666793,20.90833302
-90.31666793,20.91666635
-90.31666793,20.92499968
-90.3083346,20.92499968
-90.3083346,20.93333302
-90.3083346,20.94166635
-90.3083346,20.94999968
-90.30000127,20.94999968
-90.30000127,20.95833302
-90.30000127,20.96666635
-90.30000127,20.97499968
-90.29166793,20.97499968
-90.29166793,20.98333301
-90.2833346,20.98333301
-90.2833346,20.99166635
-90.27500127,20.99166635
-90.27500127,20.99999968
-90.26666794,20.99999968
-90.26666794,21.00833301
-90.26666794,21.01666635
-90.2583346,21.01666635
-90.2583346,21.02499968
-90.25000127,21.02499968
-90.24166794,21.02499968
-90.24166794,21.03333301
-90.2333346,21.03333301
-90.22500127,21.03333301
-90.22500127,21.04166635
-90.21666794,21.04166635
-90.2083346,21.04166635
-90.2083346,21.04999968
-90.20000127,21.04999968
-90.20000127,21.05833301
-90.19166794,21.05833301
-90.18333461,21.05833301
-90.18333461,21.06666634
-90.17500127,21.06666634
-90.16666794,21.06666634
-90.16666794,21.07499968
-90.15833461,21.07499968
-90.15000127,21.07499968
-90.15000127,21.08333301
-90.14166794,21.08333301
-90.13333461,21.08333301
-90.13333461,21.09166634
-90.12500127,21.09166634
-90.12500127,21.09999968
-90.11666794,21.09999968
-90.10833461,21.09999968
-90.10833461,21.10833301
-90.10000128,21.10833301
-90.09166794,21.10833301
-90.09166794,21.11666634
-90.08333461,21.11666634
-90.07500128,21.11666634
-90.07500128,21.12499968
-90.06666794,21.12499968
-90.05833461,21.12499968
-90.05833461,21.13333301
-90.05000128,21.13333301
-90.04166794,21.13333301
-90.04166794,21.14166634
-90.03333461,21.14166634
-90.03333461,21.14999967
-90.02500128,21.14999967
-90.01666795,21.14999967
-90.01666795,21.15833301
-90.00833461,21.15833301
-90.00000128,21.15833301
-90.00000128,21.16666634
-89.99166795,21.16666634
-89.98333461,21.16666634
-89.97500128,21.16666634
-89.97500128,21.17499967
-89.96666795,21.17499967
-89.95833461,21.17499967
-89.95000128,21.17499967
-89.95000128,21.18333301
-89.94166795,21.18333301
-89.93333462,21.18333301
-89.92500128,21.18333301
-89.91666795,21.18333301
-89.91666795,21.19166634
-89.90833462,21.19166634
-89.90000128,21.19166634
-89.89166795,21.19166634
-89.89166795,21.19999967
-89.88333462,21.19999967
-89.87500128,21.19999967
-89.86666795,21.19999967
-89.85833462,21.19999967
-89.85833462,21.20833301
-89.85000129,21.20833301
-89.84166795,21.20833301
-89.83333462,21.20833301
-89.83333462,21.21666634
-89.82500129,21.21666634
-89.81666795,21.21666634
-89.80833462,21.21666634
-89.80000129,21.21666634
-89.80000129,21.22499967
-89.79166795,21.22499967
-89.78333462,21.22499967
-89.77500129,21.22499967
-89.77500129,21.233333
-89.76666796,21.233333
-89.75833462,21.233333
-89.75000129,21.233333
-89.74166796,21.233333
-89.73333462,21.233333
-89.73333462,21.24166634
-89.72500129,21.24166634
-89.71666796,21.24166634
-89.70833462,21.24166634
-89.70000129,21.24166634
-89.69166796,21.24166634
-89.68333463,21.24166634
-89.68333463,21.24999967
-89.67500129,21.24999967
-89.66666796,21.24999967
-89.65833463,21.24999967
-89.65000129,21.24999967
-89.64166796,21.24999967
-89.63333463,21.24999967
-89.63333463,21.258333
-89.62500129,21.258333
-89.61666796,21.258333
-89.60833463,21.258333
-89.6000013,21.258333
-89.59166796,21.258333
-89.58333463,21.258333
-89.58333463,21.26666634
-89.5750013,21.26666634
-89.56666796,21.26666634
-89.55833463,21.26666634
-89.5500013,21.26666634
-89.54166796,21.26666634
-89.53333463,21.26666634
-89.53333463,21.27499967
-89.5250013,21.27499967
-89.51666797,21.27499967
-89.50833463,21.27499967
-89.5000013,21.27499967
-89.49166797,21.27499967
-89.48333463,21.27499967
-89.48333463,21.283333
-89.4750013,21.283333
-89.46666797,21.283333
-89.45833463,21.283333
-89.4500013,21.283333
-89.44166797,21.283333
-89.43333464,21.283333
-89.43333464,21.29166633
-89.4250013,21.29166633
-89.41666797,21.29166633
-89.40833464,21.29166633
-89.4000013,21.29166633
-89.39166797,21.29166633
-89.38333464,21.29166633
-89.38333464,21.29999967
-89.3750013,21.29999967
-89.36666797,21.29999967
-89.35833464,21.29999967
-89.35000131,21.29999967
-89.34166797,21.29999967
-89.33333464,21.29999967
-89.33333464,21.308333
-89.32500131,21.308333
-89.31666797,21.308333
-89.30833464,21.308333
-89.30000131,21.308333
-89.29166797,21.308333
-89.28333464,21.308333
-89.28333464,21.31666633
-89.27500131,21.31666633
-89.26666798,21.31666633
-89.25833464,21.31666633
-89.25000131,21.31666633
-89.24166798,21.31666633
-89.23333464,21.31666633
-89.23333464,21.32499967
-89.22500131,21.32499967
-89.21666798,21.32499967
-89.20833464,21.32499967
-89.20000131,21.32499967
-89.19166798,21.32499967
-89.18333465,21.32499967
-89.18333465,21.333333
-89.17500131,21.333333
-89.16666798,21.333333
-89.15833465,21.333333
-89.15000131,21.333333
-89.14166798,21.333333
-89.13333465,21.333333
-89.12500131,21.333333
-89.12500131,21.34166633
-89.11666798,21.34166633
-89.10833465,21.34166633
-89.10000132,21.34166633
-89.09166798,21.34166633
-89.08333465,21.34166633
-89.07500132,21.34166633
-89.07500132,21.34999967
-89.06666798,21.34999967
-89.05833465,21.34999967
-89.05000132,21.34999967
-89.04166798,21.34999967
-89.03333465,21.34999967
-89.02500132,21.34999967
-89.02500132,21.358333
-89.01666799,21.358333
-89.00833465,21.358333
-89.00000132,21.358333
-88.99166799,21.358333
-88.98333465,21.358333
-88.97500132,21.358333
-88.97500132,21.36666633
-88.96666799,21.36666633
-88.95833465,21.36666633
-88.95000132,21.36666633
-88.94166799,21.36666633
-88.93333466,21.36666633
-88.92500132,21.36666633
-88.92500132,21.37499967
-88.91666799,21.37499967
-88.90833466,21.37499967
-88.90000132,21.37499967
-88.89166799,21.37499967
-88.88333466,21.37499967
-88.87500132,21.37499967
-88.87500132,21.383333
-88.86666799,21.383333
-88.85833466,21.383333
-88.85000133,21.383333
-88.84166799,21.383333
-88.83333466,21.383333
-88.83333466,21.39166633
-88.82500133,21.39166633
-88.81666799,21.39166633
-88.80833466,21.39166633
-88.80000133,21.39166633
-88.79166799,21.39166633
-88.78333466,21.39166633
-88.78333466,21.39999966
-88.77500133,21.39999966
-88.766668,21.39999966
-88.75833466,21.39999966
-88.75000133,21.39999966
-88.741668,21.39999966
-88.741668,21.408333
-88.73333466,21.408333
-88.72500133,21.408333
-88.716668,21.408333
-88.70833466,21.408333
-88.70000133,21.408333
-88.70000133,21.41666633
-88.691668,21.41666633
-88.68333467,21.41666633
-88.67500133,21.41666633
-88.67500133,21.42499966
-88.666668,21.42499966
-88.65833467,21.42499966
-88.65833467,21.433333
-88.65000133,21.433333
-88.65000133,21.44166633
-88.641668,21.44166633
-88.641668,21.44999966
-88.63333467,21.44999966
-88.62500133,21.44999966
-88.62500133,21.458333
-88.616668,21.458333
-88.616668,21.46666633
-88.60833467,21.46666633
-88.60833467,21.47499966
-88.60000134,21.47499966
-88.591668,21.47499966
-88.591668,21.48333299
-88.58333467,21.48333299
-88.58333467,21.49166633
-88.57500134,21.49166633
-88.566668,21.49166633
-88.55833467,21.49166633
-88.55833467,21.49999966
-88.55000134,21.49999966
-88.541668,21.49999966
-88.53333467,21.49999966
-88.52500134,21.49999966
-88.51666801,21.49999966
-88.50833467,21.49999966
-88.50000134,21.49999966
-88.49166801,21.49999966
-88.48333467,21.49999966
-88.47500134,21.49999966
-88.46666801,21.49999966
-88.45833467,21.49999966
-88.45000134,21.49999966
-88.44166801,21.49999966
-88.43333468,21.49999966
-88.42500134,21.49999966
-88.42500134,21.50833299
-88.41666801,21.50833299
-88.40833468,21.50833299
-88.40000134,21.50833299
-88.39166801,21.50833299
-88.38333468,21.50833299
-88.37500134,21.50833299
-88.36666801,21.50833299
-88.35833468,21.50833299
-88.35000135,21.50833299
-88.34166801,21.50833299
-88.34166801,21.51666633
-88.33333468,21.51666633
-88.32500135,21.51666633
-88.31666801,21.51666633
-88.31666801,21.52499966
-88.30833468,21.52499966
-88.30000135,21.52499966
-88.29166801,21.52499966
-88.29166801,21.53333299
-88.28333468,21.53333299
-88.27500135,21.53333299
-88.26666802,21.53333299
-88.26666802,21.54166633
-88.25833468,21.54166633
-88.25000135,21.54166633
-88.24166802,21.54166633
-88.24166802,21.54999966
-88.23333468,21.54999966
-88.22500135,21.54999966
-88.21666802,21.54999966
-88.21666802,21.55833299
-88.20833468,21.55833299
-88.20000135,21.55833299
-88.19166802,21.55833299
-88.19166802,21.56666632
-88.18333469,21.56666632
-88.17500135,21.56666632
-88.16666802,21.56666632
-88.16666802,21.57499966
-88.15833469,21.57499966
-88.15000135,21.57499966
-88.14166802,21.57499966
-88.13333469,21.57499966
-88.12500135,21.57499966
-88.12500135,21.58333299
-88.11666802,21.58333299
-88.10833469,21.58333299
-88.10000136,21.58333299
-88.09166802,21.58333299
-88.08333469,21.58333299
-88.08333469,21.59166632
-88.07500136,21.59166632
-88.06666802,21.59166632
-88.05833469,21.59166632
-88.05000136,21.59166632
-88.04166802,21.59166632
-88.04166802,21.58333299
-88.03333469,21.58333299
-88.02500136,21.58333299
-88.01666803,21.58333299
-88.01666803,21.57499966
-88.00833469,21.57499966
-88.00000136,21.57499966
-87.99166803,21.57499966
-87.98333469,21.57499966
-87.98333469,21.56666632
-87.97500136,21.56666632
-87.96666803,21.56666632
-87.95833469,21.56666632
-87.95833469,21.55833299
-87.95000136,21.55833299
-87.94166803,21.55833299
-87.9333347,21.55833299
-87.9333347,21.54999966
-87.92500136,21.54999966
-87.91666803,21.54999966
-87.9083347,21.54999966
-87.90000136,21.54999966
-87.89166803,21.54999966
-87.8833347,21.54999966
-87.87500136,21.54999966
-87.86666803,21.54999966
-87.8583347,21.54999966
-87.85000137,21.54999966
-87.84166803,21.54999966
-87.8333347,21.54999966
-87.8333347,21.54166633
-87.82500137,21.54166633
-87.81666803,21.54166633
-87.8083347,21.54166633
-87.8083347,21.53333299
-87.80000137,21.53333299
-87.79166803,21.53333299
-87.7833347,21.53333299
-87.7833347,21.52499966
-87.77500137,21.52499966
-87.76666804,21.52499966
-87.7583347,21.52499966
-87.75000137,21.52499966
-87.75000137,21.51666633
-87.74166804,21.51666633
-87.7333347,21.51666633
-87.72500137,21.51666633
-87.72500137,21.50833299
-87.71666804,21.50833299
-87.7083347,21.50833299
-87.70000137,21.50833299
-87.70000137,21.49999966
-87.69166804,21.49999966
-87.68333471,21.49999966
-87.67500137,21.49999966
-87.66666804,21.49999966
-87.66666804,21.49166633
-87.65833471,21.49166633
-87.65000137,21.49166633
-87.64166804,21.49166633
-87.64166804,21.48333299
-87.63333471,21.48333299
-87.62500137,21.48333299
-87.61666804,21.48333299
-87.60833471,21.48333299
-87.60833471,21.47499966
-87.60000138,21.47499966
-87.59166804,21.47499966
-87.58333471,21.47499966
-87.57500138,21.47499966
-87.57500138,21.46666633
-87.56666804,21.46666633
-87.55833471,21.46666633
-87.55000138,21.46666633
-87.54166804,21.46666633
-87.54166804,21.458333
-87.53333471,21.458333
-87.52500138,21.458333
-87.51666805,21.458333
-87.50833471,21.458333
-87.50833471,21.44999966
-87.50000138,21.44999966
-87.49166805,21.44999966
-87.48333471,21.44999966
-87.47500138,21.44999966
-87.47500138,21.44166633
-87.46666805,21.44166633
-87.45833471,21.44166633
-87.45000138,21.44166633
-87.44166805,21.44166633
-87.44166805,21.433333
-87.43333472,21.433333
-87.42500138,21.433333
-87.41666805,21.433333
-87.40833472,21.433333
-87.40000138,21.433333
-87.39166805,21.433333
-87.38333472,21.433333
-87.37500138,21.433333
-87.36666805,21.433333
-87.36666805,21.42499966
-87.35833472,21.42499966
-87.35000139,21.42499966
-87.34166805,21.42499966
-87.33333472,21.42499966
-87.32500139,21.42499966
-87.31666805,21.42499966
-87.30833472,21.42499966
-87.30000139,21.42499966
-87.29166805,21.42499966
-87.28333472,21.42499966
-87.27500139,21.42499966
-87.27500139,21.41666633
-87.26666806,21.41666633
-87.25833472,21.41666633
-87.25000139,21.41666633
-87.24166806,21.41666633
-87.23333472,21.41666633
-87.22500139,21.41666633
-87.21666806,21.41666633
-87.20833472,21.41666633
-87.20833472,21.408333
-87.20000139,21.408333
-87.19166806,21.408333
-87.18333473,21.408333
-87.17500139,21.408333
-87.17500139,21.41666633
-87.16666806,21.41666633
-87.15833473,21.41666633
-87.15833473,21.42499966
-87.15000139,21.42499966
-87.14166806,21.42499966
-87.13333473,21.42499966
-87.13333473,21.433333
-87.12500139,21.433333
-87.11666806,21.433333
-87.10833473,21.433333
-87.1000014,21.433333
-87.09166806,21.433333
-87.09166806,21.44166633
-87.08333473,21.44166633
-87.08333473,21.44999966
-87.0750014,21.44999966
-87.0750014,21.458333
-87.06666806,21.458333
-87.06666806,21.46666633
-87.05833473,21.46666633
-87.05833473,21.47499966
-87.0500014,21.47499966
-87.0500014,21.48333299
-87.04166806,21.48333299
-87.04166806,21.49166633
-87.03333473,21.49166633
-87.03333473,21.49999966
-87.0250014,21.49999966
-87.0250014,21.49166633
-87.01666807,21.49166633
-87.00833473,21.49166633
-87.00833473,21.48333299
-87.0000014,21.48333299
-87.0000014,21.47499966
-86.99166807,21.47499966
-86.98333473,21.47499966
-86.98333473,21.46666633
-86.9750014,21.46666633
-86.9750014,21.458333
-86.96666807,21.458333
-86.95833473,21.458333
-86.95833473,21.44999966
-86.9500014,21.44999966
-86.9500014,21.44166633
-86.94166807,21.44166633
-86.94166807,21.433333
-86.94166807,21.42499966
-86.93333474,21.42499966
-86.93333474,21.41666633
-86.93333474,21.408333
-86.93333474,21.39999966
-86.9250014,21.39999966
-86.9250014,21.39166633
-86.9250014,21.383333
-86.9250014,21.37499967
-86.91666807,21.37499967
-86.91666807,21.36666633
-86.91666807,21.358333
-86.90833474,21.358333
-86.90833474,21.34999967
-86.90833474,21.34166633
-86.90833474,21.333333
-86.9000014,21.333333
-86.9000014,21.32499967
-86.9000014,21.31666633
-86.9000014,21.308333
-86.89166807,21.308333
-86.89166807,21.29999967
-86.89166807,21.29166633
-86.88333474,21.29166633
-86.88333474,21.283333
-86.88333474,21.27499967
-86.8750014,21.27499967
-86.8750014,21.26666634
-86.8750014,21.258333
-86.86666807,21.258333
-86.86666807,21.24999967
-86.86666807,21.24166634
-86.85833474,21.24166634
-86.85833474,21.233333
-86.85833474,21.22499967
-86.85000141,21.22499967
-86.85000141,21.21666634
-86.85000141,21.20833301
-86.84166807,21.20833301
-86.84166807,21.19999967
-86.84166807,21.19166634
-86.83333474,21.19166634
-86.83333474,21.18333301
-86.83333474,21.17499967
-86.82500141,21.17499967
-86.82500141,21.16666634
-86.81666807,21.16666634
-86.81666807,21.15833301
-86.81666807,21.14999967
-86.80833474,21.14999967
-86.80833474,21.14166634
-86.80833474,21.13333301
-86.80833474,21.12499968
-86.80833474,21.11666634
-86.80000141,21.11666634
-86.80000141,21.10833301
-86.80000141,21.09999968
-86.80000141,21.09166634
-86.80000141,21.08333301
-86.80000141,21.07499968
-86.80000141,21.06666634
-86.80833474,21.06666634
-86.80833474,21.05833301
-86.80833474,21.04999968
-86.81666807,21.04999968
-86.81666807,21.04166635
-86.81666807,21.03333301
-86.82500141,21.03333301
-86.82500141,21.02499968
-86.82500141,21.01666635
-86.83333474,21.01666635
-86.83333474,21.00833301
-86.83333474,20.99999968
-86.83333474,20.99166635
-86.84166807,20.99166635
-86.84166807,20.98333301
-86.84166807,20.97499968
-86.85000141,20.97499968
-86.85000141,20.96666635
-86.85000141,20.95833302
-86.85833474,20.95833302
-86.85833474,20.94999968
-86.85833474,20.94166635
-86.86666807,20.94166635
-86.86666807,20.93333302
-86.86666807,20.92499968
-86.86666807,20.91666635
-86.8750014,20.91666635
-86.8750014,20.90833302
-86.8750014,20.89999968
-86.88333474,20.89999968
-86.88333474,20.89166635
-86.88333474,20.88333302
-86.88333474,20.87499968
-86.89166807,20.87499968
-86.89166807,20.86666635
-86.89166807,20.85833302
-86.9000014,20.85833302
-86.9000014,20.84999969
-86.9000014,20.84166635
-86.90833474,20.84166635
-86.90833474,20.83333302
-86.90833474,20.82499969
-86.90833474,20.81666635
-86.91666807,20.81666635
-86.91666807,20.80833302
-86.9250014,20.80833302
-86.9250014,20.79999969
-86.93333474,20.79999969
-86.93333474,20.79166636
-86.94166807,20.79166636
-86.94166807,20.78333302
-86.9500014,20.78333302
-86.9500014,20.77499969
-86.9500014,20.76666636
-86.95833473,20.76666636
-86.95833473,20.75833302
-86.96666807,20.75833302
-86.96666807,20.74999969
-86.9750014,20.74999969
-86.9750014,20.74166636
-86.98333473,20.74166636
-86.98333473,20.73333302
-86.99166807,20.73333302
-86.99166807,20.72499969
-87.0000014,20.72499969
-87.0000014,20.71666636
-87.00833473,20.71666636
-87.00833473,20.70833303
-87.01666807,20.70833303
-87.01666807,20.69999969
-87.01666807,20.69166636
-87.0250014,20.69166636
-87.0250014,20.68333303
-87.03333473,20.68333303
-87.03333473,20.67499969
-87.04166806,20.67499969
-87.04166806,20.66666636
-87.0500014,20.66666636
-87.0500014,20.65833303
-87.05833473,20.65833303
-87.05833473,20.64999969
-87.06666806,20.64999969
-87.06666806,20.64166636
-87.0750014,20.64166636
-87.0750014,20.63333303
-87.08333473,20.63333303
-87.09166806,20.63333303
-87.09166806,20.6249997
-87.1000014,20.6249997
-87.1000014,20.61666636
-87.10833473,20.61666636
-87.10833473,20.60833303
-87.11666806,20.60833303
-87.11666806,20.5999997
-87.12500139,20.5999997
-87.13333473,20.5999997
-87.13333473,20.59166636
-87.14166806,20.59166636
-87.14166806,20.58333303
-87.15000139,20.58333303
-87.15000139,20.5749997
-87.15833473,20.5749997
-87.16666806,20.5749997
-87.16666806,20.56666636
-87.17500139,20.56666636
-87.17500139,20.55833303
-87.18333473,20.55833303
-87.18333473,20.5499997
-87.19166806,20.5499997
-87.19166806,20.54166637
-87.20000139,20.54166637
-87.20833472,20.54166637
-87.20833472,20.53333303
-87.21666806,20.53333303
-87.21666806,20.5249997
-87.22500139,20.5249997
-87.22500139,20.51666637
-87.23333472,20.51666637
-87.24166806,20.51666637
-87.24166806,20.50833303
-87.25000139,20.50833303
-87.25000139,20.4999997
-87.25833472,20.4999997
-87.25833472,20.49166637
-87.26666806,20.49166637
-87.27500139,20.49166637
-87.27500139,20.48333303
-87.28333472,20.48333303
-87.28333472,20.4749997
-87.29166805,20.4749997
-87.30000139,20.4749997
-87.30000139,20.46666637
-87.30833472,20.46666637
-87.30833472,20.45833304
-87.30833472,20.4499997
-87.31666805,20.4499997
-87.31666805,20.44166637
-87.32500139,20.44166637
-87.32500139,20.43333304
-87.32500139,20.4249997
-87.33333472,20.4249997
-87.33333472,20.41666637
-87.34166805,20.41666637
-87.34166805,20.40833304
-87.34166805,20.3999997
-87.35000139,20.3999997
-87.35000139,20.39166637
-87.35833472,20.39166637
-87.35833472,20.38333304
-87.35833472,20.37499971
-87.36666805,20.37499971
-87.36666805,20.36666637
-87.37500138,20.36666637
-87.37500138,20.35833304
-87.37500138,20.34999971
-87.38333472,20.34999971
-87.38333472,20.34166637
-87.39166805,20.34166637
-87.39166805,20.33333304
-87.39166805,20.32499971
-87.40000138,20.32499971
-87.40000138,20.31666637
-87.40833472,20.31666637
-87.40833472,20.30833304
-87.40833472,20.29999971
-87.41666805,20.29999971
-87.41666805,20.29166637
-87.41666805,20.28333304
-87.42500138,20.28333304
-87.42500138,20.27499971
-87.42500138,20.26666638
-87.43333472,20.26666638
-87.43333472,20.25833304
-87.43333472,20.24999971
-87.44166805,20.24999971
-87.44166805,20.24166638
-87.44166805,20.23333304
-87.45000138,20.23333304
-87.45000138,20.22499971
-87.45000138,20.21666638
-87.45833471,20.21666638
-87.45833471,20.20833305
-87.46666805,20.20833305
-87.46666805,20.19999971
-87.46666805,20.19166638
-87.47500138,20.19166638
-87.47500138,20.18333305
-87.47500138,20.17499971
-87.48333471,20.17499971
-87.48333471,20.16666638
-87.48333471,20.15833305
-87.49166805,20.15833305
-87.49166805,20.14999971
-87.49166805,20.14166638
-87.50000138,20.14166638
-87.50000138,20.13333305
-87.50000138,20.12499972
-87.50000138,20.11666638
-87.50833471,20.11666638
-87.50833471,20.10833305
-87.51666805,20.10833305
-87.52500138,20.10833305
-87.53333471,20.10833305
-87.53333471,20.09999972
-87.52500138,20.09999972
-87.52500138,20.09166638
-87.51666805,20.09166638
-87.51666805,20.08333305
-87.51666805,20.07499972
-87.52500138,20.07499972
-87.52500138,20.06666638
-87.52500138,20.05833305
-87.52500138,20.04999972
-87.52500138,20.04166639
-87.52500138,20.03333305
-87.52500138,20.02499972
-87.52500138,20.01666639
-87.52500138,20.00833305
-87.51666805,20.00833305
-87.51666805,19.99999972
-87.51666805,19.99166639
-87.51666805,19.98333305
-87.51666805,19.97499972
-87.50833471,19.97499972
-87.50833471,19.96666639
-87.50833471,19.95833306
-87.50833471,19.94999972
-87.50000138,19.94999972
-87.50000138,19.94166639
-87.50000138,19.93333306
-87.49166805,19.93333306
-87.49166805,19.92499972
-87.49166805,19.91666639
-87.48333471,19.91666639
-87.48333471,19.90833306
-87.48333471,19.89999972
-87.47500138,19.89999972
-87.47500138,19.89166639
-87.48333471,19.89166639
-87.48333471,19.88333306
-87.48333471,19.87499972
-87.49166805,19.87499972
-87.49166805,19.86666639
-87.49166805,19.85833306
-87.50000138,19.85833306
-87.50000138,19.84999973
-87.50833471,19.84999973
-87.50833471,19.84166639
-87.51666805,19.84166639
-87.52500138,19.84166639
-87.53333471,19.84166639
-87.54166804,19.84166639
-87.54166804,19.83333306
-87.55000138,19.83333306
-87.55833471,19.83333306
-87.55833471,19.82499973
-87.56666804,19.82499973
-87.56666804,19.81666639
-87.57500138,19.81666639
-87.57500138,19.80833306
-87.58333471,19.80833306
-87.58333471,19.79999973
-87.59166804,19.79999973
-87.59166804,19.7916664
-87.60000138,19.7916664
-87.60000138,19.78333306
-87.60833471,19.78333306
-87.60833471,19.77499973
-87.60833471,19.7666664
-87.61666804,19.7666664
-87.61666804,19.75833306
-87.62500137,19.75833306
-87.62500137,19.74999973
-87.63333471,19.74999973
-87.64166804,19.74999973
-87.64166804,19.7416664
-87.65000137,19.7416664
-87.65000137,19.73333306
-87.65833471,19.73333306
-87.65833471,19.72499973
-87.66666804,19.72499973
-87.66666804,19.7166664
-87.67500137,19.7166664
-87.67500137,19.70833307
-87.68333471,19.70833307
-87.68333471,19.69999973
-87.69166804,19.69999973
-87.69166804,19.6916664
-87.70000137,19.6916664
-87.70000137,19.68333307
-87.7083347,19.68333307
-87.71666804,19.68333307
-87.72500137,19.68333307
-87.7333347,19.68333307
-87.7333347,19.67499973
-87.74166804,19.67499973
-87.75000137,19.67499973
-87.75000137,19.6666664
-87.7583347,19.6666664
-87.7583347,19.65833307
-87.7583347,19.64999973
-87.7583347,19.6416664
-87.7583347,19.63333307
-87.7583347,19.62499974
-87.7583347,19.6166664
-87.7583347,19.60833307
-87.7583347,19.59999974
-87.75000137,19.59999974
-87.75000137,19.5916664
-87.75000137,19.58333307
-87.74166804,19.58333307
-87.74166804,19.57499974
-87.74166804,19.5666664
-87.74166804,19.55833307
-87.7333347,19.55833307
-87.7333347,19.54999974
-87.7333347,19.54166641
-87.74166804,19.54166641
-87.74166804,19.53333307
-87.74166804,19.52499974
-87.75000137,19.52499974
-87.75000137,19.51666641
-87.7583347,19.51666641
-87.7583347,19.50833307
-87.76666804,19.50833307
-87.76666804,19.49999974
-87.77500137,19.49999974
-87.77500137,19.49166641
-87.77500137,19.48333307
-87.7833347,19.48333307
-87.7833347,19.47499974
-87.79166803,19.47499974
-87.80000137,19.47499974
-87.8083347,19.47499974
-87.81666803,19.47499974
-87.82500137,19.47499974
-87.8333347,19.47499974
-87.84166803,19.47499974
-87.85000137,19.47499974
-87.8583347,19.47499974
-87.86666803,19.47499974
-87.87500136,19.47499974
-87.8833347,19.47499974
-87.89166803,19.47499974
-87.89166803,19.46666641
-87.90000136,19.46666641
-87.9083347,19.46666641
-87.91666803,19.46666641
-87.92500136,19.46666641
-87.9333347,19.46666641
-87.94166803,19.46666641
-87.95000136,19.46666641
-87.95833469,19.46666641
-87.96666803,19.46666641
-87.97500136,19.46666641
-87.98333469,19.46666641
-87.99166803,19.46666641
-88.00000136,19.46666641
-88.00000136,19.47499974
-88.00833469,19.47499974
-88.01666803,19.47499974
-88.02500136,19.47499974
-88.03333469,19.47499974
-88.04166802,19.47499974
-88.05000136,19.47499974
-88.05833469,19.47499974
-88.05833469,19.48333307
-88.06666802,19.48333307
-88.07500136,19.48333307
-88.08333469,19.48333307
-88.09166802,19.48333307
-88.10000136,19.48333307
-88.10833469,19.48333307
-88.11666802,19.48333307
-88.11666802,19.49166641
-88.12500135,19.49166641
-88.13333469,19.49166641
-88.14166802,19.49166641
-88.15000135,19.49166641
-88.15833469,19.49166641
-88.16666802,19.49166641
-88.17500135,19.49166641
-88.17500135,19.49999974
-88.18333469,19.49999974
-88.19166802,19.49999974
-88.20000135,19.49999974
-88.20833468,19.49999974
-88.21666802,19.49999974
-88.22500135,19.49999974
-88.23333468,19.49999974
-88.23333468,19.50833307
-88.24166802,19.50833307
-88.25000135,19.50833307
-88.25833468,19.50833307
-88.26666802,19.50833307
-88.27500135,19.50833307
-88.28333468,19.50833307
-88.28333468,19.51666641
-88.29166801,19.51666641
-88.30000135,19.51666641
-88.30833468,19.51666641
-88.31666801,19.51666641
-88.32500135,19.51666641
-88.33333468,19.51666641
-88.33333468,19.52499974
-88.34166801,19.52499974
-88.35000135,19.52499974
-88.35833468,19.52499974
-88.36666801,19.52499974
-88.36666801,19.53333307
-88.37500134,19.53333307
-88.38333468,19.53333307
-88.39166801,19.53333307
-88.39166801,19.54166641
-88.40000134,19.54166641
-88.40833468,19.54166641
-88.41666801,19.54166641
-88.42500134,19.54166641
-88.42500134,19.54999974
-88.43333468,19.54999974
-88.44166801,19.54999974
-88.45000134,19.54999974
-88.45000134,19.55833307
-88.45833467,19.55833307
-88.46666801,19.55833307
-88.47500134,19.55833307
-88.47500134,19.5666664
-88.48333467,19.5666664
-88.49166801,19.5666664
-88.50000134,19.5666664
-88.50833467,19.5666664
-88.50833467,19.57499974
-88.51666801,19.57499974
-88.52500134,19.57499974
-88.53333467,19.57499974
-88.53333467,19.58333307
-88.541668,19.58333307
-88.55000134,19.58333307
-88.55833467,19.58333307
-88.566668,19.58333307
-88.566668,19.5916664
-88.57500134,19.5916664
-88.58333467,19.5916664
-88.591668,19.5916664
-88.591668,19.59999974
-88.60000134,19.59999974
-88.60833467,19.59999974
-88.616668,19.59999974
-88.62500133,19.59999974
-88.62500133,19.60833307
-88.63333467,19.60833307
-88.641668,19.60833307
-88.641668,19.6166664
-88.65000133,19.6166664
-88.65833467,19.6166664
-88.65833467,19.62499974
-88.666668,19.62499974
-88.67500133,19.62499974
-88.67500133,19.63333307
-88.68333467,19.63333307
-88.691668,19.63333307
-88.691668,19.6416664
-88.70000133,19.6416664
-88.70833466,19.6416664
-88.70833466,19.64999973
-88.716668,19.64999973
-88.72500133,19.64999973
-88.72500133,19.65833307
-88.73333466,19.65833307
-88.741668,19.65833307
-88.741668,19.6666664
-88.75000133,19.6666664
-88.75833466,19.6666664
-88.75833466,19.67499973
-88.766668,19.67499973
-88.77500133,19.67499973
-88.77500133,19.68333307
-88.78333466,19.68333307
-88.79166799,19.68333307
-88.79166799,19.6916664
-88.80000133,19.6916664
-88.80833466,19.6916664
-88.80833466,19.69999973
-88.81666799,19.69999973
-88.82500133,19.69999973
-88.82500133,19.70833307
-88.83333466,19.70833307
-88.84166799,19.70833307
-88.84166799,19.7166664
-88.85000133,19.7166664
-88.85833466,19.7166664
-88.85833466,19.72499973
-88.86666799,19.72499973
-88.87500132,19.72499973
-88.87500132,19.73333306
-88.88333466,19.73333306
-88.89166799,19.73333306
-88.89166799,19.7416664
-88.90000132,19.7416664
-88.90833466,19.7416664
-88.90833466,19.74999973
-88.91666799,19.74999973
-88.92500132,19.74999973
-88.92500132,19.75833306
-88.93333466,19.75833306
-88.94166799,19.75833306
-88.95000132,19.75833306
-88.95833465,19.75833306
-88.96666799,19.75833306
-88.97500132,19.75833306
-88.97500132,19.7666664
-88.98333465,19.7666664
-88.99166799,19.7666664
-89.00000132,19.7666664
-89.00833465,19.7666664
-89.01666799,19.7666664
-89.01666799,19.77499973
-89.02500132,19.77499973
-89.03333465,19.77499973
-89.04166798,19.77499973
</coordinates>
</LinearRing>
</outerBoundaryIs>
</Polygon>
</MultiGeometry>
</Placemark>
</Document>
</kml>
