# Supplementary material for: Species conservation profiles of tarantula spiders (Araneae, Theraphosidae) listed on CITES
Source: Biodivers Data J. 2019 Nov 8;7:e39342. doi: 10.3897/BDJ.7.e39342 (PMC6858399; doi:10.3897/BDJ.7.e39342)
Supplement: Supplementary material 11 — Distribution of Brachypelma hamorii Tesmoingst, Cleton & Verdez, 1997 [file bdj-07-e39342-s011.kml]

<?xml version="1.0" encoding="UTF-8"?>
<kml xmlns="http://earth.google.com/kml/2.2">
<Document>
<name></name>
<description><![CDATA[]]></description>

<Style id="1">
<LineStyle>
<width>2</width>
<color>ff0000ff</color>
</LineStyle>
<PolyStyle>
<color>aaffffff</color>
<fill>1</fill>
</PolyStyle>
</Style>

<Placemark>
<name>Brachypelma hamorii .kml</name>
<description><![CDATA[]]></description>
<styleUrl>#1</styleUrl>
<visibility>1</visibility>
<MultiGeometry>
<Polygon>
<outerBoundaryIs>
<LinearRing>
<coordinates>
-103.34166741,18.28333312
-103.34166741,18.27499979
-103.35000075,18.27499979
-103.35000075,18.28333312
-103.35000075,18.29166646
-103.35833408,18.29166646
-103.35833408,18.29999979
-103.35000075,18.29999979
-103.34166741,18.29999979
-103.34166741,18.29166646
-103.34166741,18.28333312
</coordinates>
</LinearRing>
</outerBoundaryIs>
</Polygon>
<Polygon>
<outerBoundaryIs>
<LinearRing>
<coordinates>
-103.5416674,18.46666645
-103.53333407,18.46666645
-103.53333407,18.45833311
-103.5416674,18.45833311
-103.5416674,18.46666645
</coordinates>
</LinearRing>
</outerBoundaryIs>
</Polygon>
<Polygon>
<outerBoundaryIs>
<LinearRing>
<coordinates>
-103.50000074,18.49166645
-103.49166741,18.49166645
-103.49166741,18.48333311
-103.50000074,18.48333311
-103.50000074,18.49166645
</coordinates>
</LinearRing>
</outerBoundaryIs>
</Polygon>
<Polygon>
<outerBoundaryIs>
<LinearRing>
<coordinates>
-103.53333407,18.47499978
-103.52500074,18.47499978
-103.51666741,18.47499978
-103.51666741,18.48333311
-103.50833407,18.48333311
-103.50000074,18.48333311
-103.50000074,18.47499978
-103.50833407,18.47499978
-103.50833407,18.46666645
-103.51666741,18.46666645
-103.52500074,18.46666645
-103.53333407,18.46666645
-103.53333407,18.47499978
</coordinates>
</LinearRing>
</outerBoundaryIs>
</Polygon>
<Polygon>
<outerBoundaryIs>
<LinearRing>
<coordinates>
-103.53333407,18.49999978
-103.52500074,18.49999978
-103.52500074,18.49166645
-103.53333407,18.49166645
-103.53333407,18.49999978
</coordinates>
</LinearRing>
</outerBoundaryIs>
</Polygon>
<Polygon>
<outerBoundaryIs>
<LinearRing>
<coordinates>
-103.50833407,18.53333311
-103.50000074,18.53333311
-103.50000074,18.52499978
-103.50833407,18.52499978
-103.50833407,18.53333311
</coordinates>
</LinearRing>
</outerBoundaryIs>
</Polygon>
<Polygon>
<outerBoundaryIs>
<LinearRing>
<coordinates>
-103.25833408,18.61666644
-103.25000075,18.61666644
-103.25000075,18.60833311
-103.25833408,18.60833311
-103.25833408,18.61666644
</coordinates>
</LinearRing>
</outerBoundaryIs>
</Polygon>
<Polygon>
<outerBoundaryIs>
<LinearRing>
<coordinates>
-103.33333408,18.74166644
-103.32500075,18.74166644
-103.32500075,18.7333331
-103.33333408,18.7333331
-103.33333408,18.74166644
</coordinates>
</LinearRing>
</outerBoundaryIs>
</Polygon>
<Polygon>
<outerBoundaryIs>
<LinearRing>
<coordinates>
-103.32500075,18.74999977
-103.31666741,18.74999977
-103.31666741,18.74166644
-103.32500075,18.74166644
-103.32500075,18.74999977
</coordinates>
</LinearRing>
</outerBoundaryIs>
</Polygon>
<Polygon>
<outerBoundaryIs>
<LinearRing>
<coordinates>
-104.21666738,18.99999976
-104.20833404,18.99999976
-104.20833404,18.99166643
-104.21666738,18.99166643
-104.21666738,18.99999976
</coordinates>
</LinearRing>
</outerBoundaryIs>
</Polygon>
<Polygon>
<outerBoundaryIs>
<LinearRing>
<coordinates>
-104.19166738,18.99166643
-104.18333405,18.99166643
-104.18333405,18.98333309
-104.19166738,18.98333309
-104.19166738,18.99166643
</coordinates>
</LinearRing>
</outerBoundaryIs>
</Polygon>
<Polygon>
<outerBoundaryIs>
<LinearRing>
<coordinates>
-103.18333409,19.07499976
-103.17500075,19.07499976
-103.17500075,19.06666642
-103.18333409,19.06666642
-103.18333409,19.07499976
</coordinates>
</LinearRing>
</outerBoundaryIs>
</Polygon>
<Polygon>
<outerBoundaryIs>
<LinearRing>
<coordinates>
-103.14166742,19.08333309
-103.13333409,19.08333309
-103.13333409,19.07499976
-103.14166742,19.07499976
-103.15000075,19.07499976
-103.15000075,19.08333309
-103.14166742,19.08333309
</coordinates>
</LinearRing>
</outerBoundaryIs>
</Polygon>
<Polygon>
<outerBoundaryIs>
<LinearRing>
<coordinates>
-103.16666742,19.08333309
-103.15833409,19.08333309
-103.15833409,19.07499976
-103.16666742,19.07499976
-103.17500075,19.07499976
-103.17500075,19.08333309
-103.16666742,19.08333309
</coordinates>
</LinearRing>
</outerBoundaryIs>
</Polygon>
<Polygon>
<outerBoundaryIs>
<LinearRing>
<coordinates>
-103.33333408,19.05833309
-103.32500075,19.05833309
-103.32500075,19.04999976
-103.33333408,19.04999976
-103.33333408,19.05833309
</coordinates>
</LinearRing>
</outerBoundaryIs>
</Polygon>
<Polygon>
<outerBoundaryIs>
<LinearRing>
<coordinates>
-103.53333407,19.10833309
-103.52500074,19.10833309
-103.52500074,19.09999976
-103.53333407,19.09999976
-103.53333407,19.10833309
</coordinates>
</LinearRing>
</outerBoundaryIs>
</Polygon>
<Polygon>
<outerBoundaryIs>
<LinearRing>
<coordinates>
-103.32500075,19.15833309
-103.31666741,19.15833309
-103.31666741,19.14999975
-103.32500075,19.14999975
-103.32500075,19.15833309
</coordinates>
</LinearRing>
</outerBoundaryIs>
</Polygon>
<Polygon>
<outerBoundaryIs>
<LinearRing>
<coordinates>
-104.12500071,19.15833309
-104.11666738,19.15833309
-104.11666738,19.14999975
-104.12500071,19.14999975
-104.13333405,19.14999975
-104.13333405,19.15833309
-104.12500071,19.15833309
</coordinates>
</LinearRing>
</outerBoundaryIs>
</Polygon>
<Polygon>
<outerBoundaryIs>
<LinearRing>
<coordinates>
-104.14166738,19.16666642
-104.13333405,19.16666642
-104.13333405,19.15833309
-104.14166738,19.15833309
-104.14166738,19.16666642
</coordinates>
</LinearRing>
</outerBoundaryIs>
</Polygon>
<Polygon>
<outerBoundaryIs>
<LinearRing>
<coordinates>
-104.12500071,19.17499975
-104.11666738,19.17499975
-104.11666738,19.16666642
-104.12500071,19.16666642
-104.13333405,19.16666642
-104.13333405,19.17499975
-104.12500071,19.17499975
</coordinates>
</LinearRing>
</outerBoundaryIs>
</Polygon>
<Polygon>
<outerBoundaryIs>
<LinearRing>
<coordinates>
-104.16666738,19.17499975
-104.15833405,19.17499975
-104.15833405,19.16666642
-104.16666738,19.16666642
-104.16666738,19.17499975
</coordinates>
</LinearRing>
</outerBoundaryIs>
</Polygon>
<Polygon>
<outerBoundaryIs>
<LinearRing>
<coordinates>
-103.35000075,19.14166642
-103.34166741,19.14166642
-103.34166741,19.13333309
-103.35000075,19.13333309
-103.35000075,19.14166642
</coordinates>
</LinearRing>
</outerBoundaryIs>
</Polygon>
<Polygon>
<outerBoundaryIs>
<LinearRing>
<coordinates>
-103.35000075,19.11666642
-103.35000075,19.10833309
-103.35833408,19.10833309
-103.35833408,19.11666642
-103.36666741,19.11666642
-103.36666741,19.12499976
-103.35833408,19.12499976
-103.35833408,19.13333309
-103.35000075,19.13333309
-103.35000075,19.12499976
-103.35000075,19.11666642
</coordinates>
</LinearRing>
</outerBoundaryIs>
</Polygon>
<Polygon>
<outerBoundaryIs>
<LinearRing>
<coordinates>
-103.43333408,19.10833309
-103.43333408,19.09999976
-103.44166741,19.09999976
-103.45000074,19.09999976
-103.45000074,19.10833309
-103.45000074,19.11666642
-103.45833407,19.11666642
-103.46666741,19.11666642
-103.46666741,19.12499976
-103.45833407,19.12499976
-103.45833407,19.13333309
-103.46666741,19.13333309
-103.46666741,19.14166642
-103.46666741,19.14999975
-103.45833407,19.14999975
-103.45000074,19.14999975
-103.45000074,19.15833309
-103.44166741,19.15833309
-103.44166741,19.14999975
-103.44166741,19.14166642
-103.44166741,19.13333309
-103.44166741,19.12499976
-103.44166741,19.11666642
-103.43333408,19.11666642
-103.43333408,19.10833309
</coordinates>
</LinearRing>
</outerBoundaryIs>
</Polygon>
<Polygon>
<outerBoundaryIs>
<LinearRing>
<coordinates>
-103.34166741,19.09166642
-103.33333408,19.09166642
-103.33333408,19.08333309
-103.34166741,19.08333309
-103.34166741,19.09166642
</coordinates>
</LinearRing>
</outerBoundaryIs>
</Polygon>
<Polygon>
<outerBoundaryIs>
<LinearRing>
<coordinates>
-103.39166741,19.21666642
-103.38333408,19.21666642
-103.38333408,19.20833309
-103.39166741,19.20833309
-103.39166741,19.21666642
</coordinates>
</LinearRing>
</outerBoundaryIs>
</Polygon>
<Polygon>
<outerBoundaryIs>
<LinearRing>
<coordinates>
-103.40833408,19.21666642
-103.40000074,19.21666642
-103.40000074,19.20833309
-103.40833408,19.20833309
-103.41666741,19.20833309
-103.41666741,19.21666642
-103.41666741,19.22499975
-103.40833408,19.22499975
-103.40833408,19.21666642
</coordinates>
</LinearRing>
</outerBoundaryIs>
</Polygon>
<Polygon>
<outerBoundaryIs>
<LinearRing>
<coordinates>
-104.00000072,19.20833309
-103.99166739,19.20833309
-103.99166739,19.19999975
-104.00000072,19.19999975
-104.00833405,19.19999975
-104.01666739,19.19999975
-104.01666739,19.20833309
-104.00833405,19.20833309
-104.00000072,19.20833309
</coordinates>
</LinearRing>
</outerBoundaryIs>
</Polygon>
<Polygon>
<outerBoundaryIs>
<LinearRing>
<coordinates>
-103.44166741,19.25833308
-103.43333408,19.25833308
-103.42500074,19.25833308
-103.42500074,19.24999975
-103.43333408,19.24999975
-103.44166741,19.24999975
-103.44166741,19.25833308
</coordinates>
</LinearRing>
</outerBoundaryIs>
</Polygon>
<Polygon>
<outerBoundaryIs>
<LinearRing>
<coordinates>
-103.39166741,19.25833308
-103.38333408,19.25833308
-103.37500074,19.25833308
-103.37500074,19.26666642
-103.37500074,19.27499975
-103.36666741,19.27499975
-103.35833408,19.27499975
-103.35833408,19.26666642
-103.36666741,19.26666642
-103.36666741,19.25833308
-103.36666741,19.24999975
-103.37500074,19.24999975
-103.38333408,19.24999975
-103.39166741,19.24999975
-103.39166741,19.25833308
</coordinates>
</LinearRing>
</outerBoundaryIs>
</Polygon>
<Polygon>
<outerBoundaryIs>
<LinearRing>
<coordinates>
-103.5416674,19.26666642
-103.53333407,19.26666642
-103.53333407,19.25833308
-103.5416674,19.25833308
-103.5416674,19.26666642
</coordinates>
</LinearRing>
</outerBoundaryIs>
</Polygon>
<Polygon>
<outerBoundaryIs>
<LinearRing>
<coordinates>
-103.41666741,19.27499975
-103.40833408,19.27499975
-103.40833408,19.26666642
-103.41666741,19.26666642
-103.41666741,19.27499975
</coordinates>
</LinearRing>
</outerBoundaryIs>
</Polygon>
<Polygon>
<outerBoundaryIs>
<LinearRing>
<coordinates>
-103.5666674,19.27499975
-103.55833407,19.27499975
-103.55833407,19.26666642
-103.5666674,19.26666642
-103.5666674,19.27499975
</coordinates>
</LinearRing>
</outerBoundaryIs>
</Polygon>
<Polygon>
<outerBoundaryIs>
<LinearRing>
<coordinates>
-103.55000074,19.28333308
-103.5416674,19.28333308
-103.5416674,19.27499975
-103.55000074,19.27499975
-103.55000074,19.28333308
</coordinates>
</LinearRing>
</outerBoundaryIs>
</Polygon>
<Polygon>
<outerBoundaryIs>
<LinearRing>
<coordinates>
-103.33333408,19.24166642
-103.32500075,19.24166642
-103.32500075,19.23333308
-103.33333408,19.23333308
-103.33333408,19.24166642
</coordinates>
</LinearRing>
</outerBoundaryIs>
</Polygon>
<Polygon>
<outerBoundaryIs>
<LinearRing>
<coordinates>
-103.45833407,19.24166642
-103.45000074,19.24166642
-103.45000074,19.23333308
-103.45833407,19.23333308
-103.45833407,19.24166642
</coordinates>
</LinearRing>
</outerBoundaryIs>
</Polygon>
<Polygon>
<outerBoundaryIs>
<LinearRing>
<coordinates>
-103.43333408,19.24166642
-103.42500074,19.24166642
-103.42500074,19.23333308
-103.43333408,19.23333308
-103.43333408,19.24166642
</coordinates>
</LinearRing>
</outerBoundaryIs>
</Polygon>
<Polygon>
<outerBoundaryIs>
<LinearRing>
<coordinates>
-103.38333408,19.22499975
-103.37500074,19.22499975
-103.37500074,19.23333308
-103.36666741,19.23333308
-103.36666741,19.24166642
-103.35833408,19.24166642
-103.35000075,19.24166642
-103.34166741,19.24166642
-103.34166741,19.23333308
-103.35000075,19.23333308
-103.35833408,19.23333308
-103.35833408,19.22499975
-103.36666741,19.22499975
-103.36666741,19.21666642
-103.37500074,19.21666642
-103.38333408,19.21666642
-103.38333408,19.22499975
</coordinates>
</LinearRing>
</outerBoundaryIs>
</Polygon>
<Polygon>
<outerBoundaryIs>
<LinearRing>
<coordinates>
-103.43333408,19.22499975
-103.43333408,19.21666642
-103.44166741,19.21666642
-103.44166741,19.22499975
-103.44166741,19.23333308
-103.43333408,19.23333308
-103.43333408,19.22499975
</coordinates>
</LinearRing>
</outerBoundaryIs>
</Polygon>
<Polygon>
<outerBoundaryIs>
<LinearRing>
<coordinates>
-103.42500074,19.24999975
-103.41666741,19.24999975
-103.41666741,19.24166642
-103.42500074,19.24166642
-103.42500074,19.24999975
</coordinates>
</LinearRing>
</outerBoundaryIs>
</Polygon>
<Polygon>
<outerBoundaryIs>
<LinearRing>
<coordinates>
-103.47500074,19.24999975
-103.46666741,19.24999975
-103.46666741,19.24166642
-103.47500074,19.24166642
-103.48333407,19.24166642
-103.48333407,19.24999975
-103.47500074,19.24999975
</coordinates>
</LinearRing>
</outerBoundaryIs>
</Polygon>
<Polygon>
<outerBoundaryIs>
<LinearRing>
<coordinates>
-103.51666741,19.32499975
-103.50833407,19.32499975
-103.50833407,19.31666641
-103.51666741,19.31666641
-103.51666741,19.32499975
</coordinates>
</LinearRing>
</outerBoundaryIs>
</Polygon>
<Polygon>
<outerBoundaryIs>
<LinearRing>
<coordinates>
-103.53333407,19.32499975
-103.52500074,19.32499975
-103.52500074,19.31666641
-103.53333407,19.31666641
-103.53333407,19.32499975
</coordinates>
</LinearRing>
</outerBoundaryIs>
</Polygon>
<Polygon>
<outerBoundaryIs>
<LinearRing>
<coordinates>
-103.55833407,19.32499975
-103.55000074,19.32499975
-103.55000074,19.31666641
-103.55833407,19.31666641
-103.55833407,19.32499975
</coordinates>
</LinearRing>
</outerBoundaryIs>
</Polygon>
<Polygon>
<outerBoundaryIs>
<LinearRing>
<coordinates>
-103.70000073,19.33333308
-103.6916674,19.33333308
-103.6916674,19.32499975
-103.70000073,19.32499975
-103.70000073,19.33333308
</coordinates>
</LinearRing>
</outerBoundaryIs>
</Polygon>
<Polygon>
<outerBoundaryIs>
<LinearRing>
<coordinates>
-103.29166741,19.37499975
-103.28333408,19.37499975
-103.28333408,19.36666641
-103.29166741,19.36666641
-103.29166741,19.37499975
</coordinates>
</LinearRing>
</outerBoundaryIs>
</Polygon>
<Polygon>
<outerBoundaryIs>
<LinearRing>
<coordinates>
-104.09166738,19.37499975
-104.08333405,19.37499975
-104.08333405,19.36666641
-104.09166738,19.36666641
-104.09166738,19.37499975
</coordinates>
</LinearRing>
</outerBoundaryIs>
</Polygon>
<Polygon>
<outerBoundaryIs>
<LinearRing>
<coordinates>
-104.05000072,19.41666641
-104.04166738,19.41666641
-104.04166738,19.40833308
-104.05000072,19.40833308
-104.05000072,19.41666641
</coordinates>
</LinearRing>
</outerBoundaryIs>
</Polygon>
<Polygon>
<outerBoundaryIs>
<LinearRing>
<coordinates>
-103.70833406,19.39999974
-103.70000073,19.39999974
-103.70000073,19.39166641
-103.70833406,19.39166641
-103.70833406,19.39999974
</coordinates>
</LinearRing>
</outerBoundaryIs>
</Polygon>
<Polygon>
<outerBoundaryIs>
<LinearRing>
<coordinates>
-104.10833405,19.39166641
-104.10833405,19.38333308
-104.11666738,19.38333308
-104.11666738,19.39166641
-104.12500071,19.39166641
-104.13333405,19.39166641
-104.14166738,19.39166641
-104.14166738,19.39999974
-104.13333405,19.39999974
-104.12500071,19.39999974
-104.11666738,19.39999974
-104.11666738,19.40833308
-104.10833405,19.40833308
-104.10833405,19.39999974
-104.10000072,19.39999974
-104.09166738,19.39999974
-104.08333405,19.39999974
-104.07500072,19.39999974
-104.07500072,19.40833308
-104.06666738,19.40833308
-104.05833405,19.40833308
-104.05000072,19.40833308
-104.05000072,19.39999974
-104.05000072,19.39166641
-104.04166738,19.39166641
-104.04166738,19.38333308
-104.04166738,19.37499975
-104.05000072,19.37499975
-104.05833405,19.37499975
-104.05833405,19.36666641
-104.06666738,19.36666641
-104.06666738,19.35833308
-104.07500072,19.35833308
-104.07500072,19.34999975
-104.08333405,19.34999975
-104.08333405,19.35833308
-104.08333405,19.36666641
-104.07500072,19.36666641
-104.07500072,19.37499975
-104.08333405,19.37499975
-104.08333405,19.38333308
-104.09166738,19.38333308
-104.10000072,19.38333308
-104.10000072,19.39166641
-104.10833405,19.39166641
</coordinates>
</LinearRing>
</outerBoundaryIs>
</Polygon>
<Polygon>
<outerBoundaryIs>
<LinearRing>
<coordinates>
-103.53333407,19.29999975
-103.52500074,19.29999975
-103.52500074,19.29166642
-103.53333407,19.29166642
-103.53333407,19.29999975
</coordinates>
</LinearRing>
</outerBoundaryIs>
</Polygon>
<Polygon>
<outerBoundaryIs>
<LinearRing>
<coordinates>
-104.10833405,19.29166642
-104.10000072,19.29166642
-104.10000072,19.28333308
-104.10833405,19.28333308
-104.10833405,19.29166642
</coordinates>
</LinearRing>
</outerBoundaryIs>
</Polygon>
<Polygon>
<outerBoundaryIs>
<LinearRing>
<coordinates>
-103.40833408,19.28333308
-103.40000074,19.28333308
-103.39166741,19.28333308
-103.39166741,19.29166642
-103.40000074,19.29166642
-103.40000074,19.29999975
-103.40000074,19.30833308
-103.39166741,19.30833308
-103.39166741,19.31666641
-103.39166741,19.32499975
-103.38333408,19.32499975
-103.38333408,19.33333308
-103.37500074,19.33333308
-103.37500074,19.32499975
-103.36666741,19.32499975
-103.36666741,19.31666641
-103.37500074,19.31666641
-103.38333408,19.31666641
-103.38333408,19.30833308
-103.38333408,19.29999975
-103.38333408,19.29166642
-103.38333408,19.28333308
-103.38333408,19.27499975
-103.39166741,19.27499975
-103.40000074,19.27499975
-103.40833408,19.27499975
-103.40833408,19.28333308
</coordinates>
</LinearRing>
</outerBoundaryIs>
</Polygon>
<Polygon>
<outerBoundaryIs>
<LinearRing>
<coordinates>
-103.30833408,19.18333309
-103.30833408,19.17499975
-103.31666741,19.17499975
-103.31666741,19.18333309
-103.31666741,19.19166642
-103.32500075,19.19166642
-103.33333408,19.19166642
-103.33333408,19.19999975
-103.32500075,19.19999975
-103.31666741,19.19999975
-103.31666741,19.20833309
-103.30833408,19.20833309
-103.30833408,19.19999975
-103.30833408,19.19166642
-103.30000075,19.19166642
-103.30000075,19.18333309
-103.30833408,19.18333309
</coordinates>
</LinearRing>
</outerBoundaryIs>
</Polygon>
<Polygon>
<outerBoundaryIs>
<LinearRing>
<coordinates>
-103.31666741,19.16666642
-103.30833408,19.16666642
-103.30833408,19.17499975
-103.30000075,19.17499975
-103.30000075,19.18333309
-103.29166741,19.18333309
-103.28333408,19.18333309
-103.28333408,19.17499975
-103.28333408,19.16666642
-103.29166741,19.16666642
-103.30000075,19.16666642
-103.30000075,19.15833309
-103.30833408,19.15833309
-103.31666741,19.15833309
-103.31666741,19.16666642
</coordinates>
</LinearRing>
</outerBoundaryIs>
</Polygon>
<Polygon>
<outerBoundaryIs>
<LinearRing>
<coordinates>
-104.13333405,19.19166642
-104.12500071,19.19166642
-104.11666738,19.19166642
-104.11666738,19.18333309
-104.12500071,19.18333309
-104.13333405,19.18333309
-104.14166738,19.18333309
-104.14166738,19.19166642
-104.13333405,19.19166642
</coordinates>
</LinearRing>
</outerBoundaryIs>
</Polygon>
<Polygon>
<outerBoundaryIs>
<LinearRing>
<coordinates>
-104.15833405,19.19166642
-104.15000071,19.19166642
-104.15000071,19.18333309
-104.15833405,19.18333309
-104.15833405,19.19166642
</coordinates>
</LinearRing>
</outerBoundaryIs>
</Polygon>
<Polygon>
<outerBoundaryIs>
<LinearRing>
<coordinates>
-103.34166741,19.19999975
-103.34166741,19.19166642
-103.35000075,19.19166642
-103.35000075,19.19999975
-103.35000075,19.20833309
-103.35000075,19.21666642
-103.34166741,19.21666642
-103.34166741,19.22499975
-103.33333408,19.22499975
-103.33333408,19.21666642
-103.33333408,19.20833309
-103.34166741,19.20833309
-103.34166741,19.19999975
</coordinates>
</LinearRing>
</outerBoundaryIs>
</Polygon>
<Polygon>
<outerBoundaryIs>
<LinearRing>
<coordinates>
-103.37500074,19.19999975
-103.37500074,19.19166642
-103.38333408,19.19166642
-103.39166741,19.19166642
-103.39166741,19.19999975
-103.38333408,19.19999975
-103.38333408,19.20833309
-103.37500074,19.20833309
-103.37500074,19.19999975
</coordinates>
</LinearRing>
</outerBoundaryIs>
</Polygon>
<Polygon>
<outerBoundaryIs>
<LinearRing>
<coordinates>
-103.28333408,18.94166643
-103.28333408,18.9333331
-103.29166741,18.9333331
-103.29166741,18.92499976
-103.30000075,18.92499976
-103.30833408,18.92499976
-103.30833408,18.91666643
-103.31666741,18.91666643
-103.31666741,18.9083331
-103.31666741,18.89999976
-103.31666741,18.89166643
-103.31666741,18.8833331
-103.30833408,18.8833331
-103.30833408,18.87499976
-103.30000075,18.87499976
-103.30000075,18.86666643
-103.29166741,18.86666643
-103.29166741,18.8583331
-103.29166741,18.84999977
-103.28333408,18.84999977
-103.28333408,18.84166643
-103.27500075,18.84166643
-103.27500075,18.8333331
-103.26666742,18.8333331
-103.26666742,18.82499977
-103.26666742,18.81666643
-103.27500075,18.81666643
-103.27500075,18.8083331
-103.28333408,18.8083331
-103.28333408,18.79999977
-103.28333408,18.79166644
-103.29166741,18.79166644
-103.29166741,18.7833331
-103.30000075,18.7833331
-103.30000075,18.77499977
-103.30000075,18.76666644
-103.30833408,18.76666644
-103.30833408,18.7583331
-103.30833408,18.74999977
-103.31666741,18.74999977
-103.31666741,18.7583331
-103.32500075,18.7583331
-103.32500075,18.74999977
-103.33333408,18.74999977
-103.33333408,18.74166644
-103.34166741,18.74166644
-103.34166741,18.7333331
-103.34166741,18.72499977
-103.35000075,18.72499977
-103.35833408,18.72499977
-103.35833408,18.7333331
-103.36666741,18.7333331
-103.37500074,18.7333331
-103.37500074,18.74166644
-103.38333408,18.74166644
-103.39166741,18.74166644
-103.39166741,18.7333331
-103.40000074,18.7333331
-103.40833408,18.7333331
-103.40833408,18.74166644
-103.41666741,18.74166644
-103.42500074,18.74166644
-103.42500074,18.74999977
-103.43333408,18.74999977
-103.44166741,18.74999977
-103.44166741,18.7583331
-103.45000074,18.7583331
-103.45833407,18.7583331
-103.45833407,18.76666644
-103.45833407,18.77499977
-103.46666741,18.77499977
-103.46666741,18.7833331
-103.46666741,18.79166644
-103.46666741,18.79999977
-103.45833407,18.79999977
-103.45000074,18.79999977
-103.45000074,18.8083331
-103.44166741,18.8083331
-103.43333408,18.8083331
-103.43333408,18.81666643
-103.43333408,18.82499977
-103.43333408,18.8333331
-103.44166741,18.8333331
-103.45000074,18.8333331
-103.45000074,18.82499977
-103.45833407,18.82499977
-103.45833407,18.8333331
-103.45833407,18.84166643
-103.46666741,18.84166643
-103.46666741,18.84999977
-103.46666741,18.8583331
-103.46666741,18.86666643
-103.46666741,18.87499976
-103.46666741,18.8833331
-103.47500074,18.8833331
-103.47500074,18.89166643
-103.47500074,18.89999976
-103.48333407,18.89999976
-103.49166741,18.89999976
-103.50000074,18.89999976
-103.50833407,18.89999976
-103.50833407,18.89166643
-103.50000074,18.89166643
-103.49166741,18.89166643
-103.48333407,18.89166643
-103.48333407,18.8833331
-103.49166741,18.8833331
-103.50000074,18.8833331
-103.50000074,18.87499976
-103.50833407,18.87499976
-103.51666741,18.87499976
-103.52500074,18.87499976
-103.53333407,18.87499976
-103.5416674,18.87499976
-103.55000074,18.87499976
-103.55000074,18.86666643
-103.55000074,18.8583331
-103.55000074,18.84999977
-103.5416674,18.84999977
-103.5416674,18.84166643
-103.53333407,18.84166643
-103.53333407,18.8333331
-103.52500074,18.8333331
-103.51666741,18.8333331
-103.50833407,18.8333331
-103.50833407,18.82499977
-103.50833407,18.81666643
-103.50000074,18.81666643
-103.49166741,18.81666643
-103.48333407,18.81666643
-103.48333407,18.8083331
-103.48333407,18.79999977
-103.49166741,18.79999977
-103.49166741,18.79166644
-103.48333407,18.79166644
-103.48333407,18.7833331
-103.47500074,18.7833331
-103.47500074,18.77499977
-103.48333407,18.77499977
-103.49166741,18.77499977
-103.49166741,18.76666644
-103.50000074,18.76666644
-103.50833407,18.76666644
-103.51666741,18.76666644
-103.51666741,18.77499977
-103.51666741,18.7833331
-103.52500074,18.7833331
-103.53333407,18.7833331
-103.5416674,18.7833331
-103.55000074,18.7833331
-103.55000074,18.79166644
-103.55833407,18.79166644
-103.55833407,18.7833331
-103.55833407,18.77499977
-103.55833407,18.76666644
-103.55000074,18.76666644
-103.55000074,18.7583331
-103.5416674,18.7583331
-103.53333407,18.7583331
-103.52500074,18.7583331
-103.51666741,18.7583331
-103.50833407,18.7583331
-103.50000074,18.7583331
-103.50000074,18.74999977
-103.49166741,18.74999977
-103.49166741,18.74166644
-103.50000074,18.74166644
-103.50000074,18.7333331
-103.49166741,18.7333331
-103.49166741,18.72499977
-103.50000074,18.72499977
-103.50833407,18.72499977
-103.51666741,18.72499977
-103.51666741,18.71666644
-103.51666741,18.70833311
-103.50833407,18.70833311
-103.50000074,18.70833311
-103.50000074,18.71666644
-103.49166741,18.71666644
-103.49166741,18.70833311
-103.49166741,18.69999977
-103.48333407,18.69999977
-103.48333407,18.70833311
-103.47500074,18.70833311
-103.46666741,18.70833311
-103.45833407,18.70833311
-103.45833407,18.69999977
-103.45833407,18.69166644
-103.45833407,18.68333311
-103.45833407,18.67499977
-103.45000074,18.67499977
-103.44166741,18.67499977
-103.44166741,18.66666644
-103.44166741,18.65833311
-103.43333408,18.65833311
-103.42500074,18.65833311
-103.41666741,18.65833311
-103.40833408,18.65833311
-103.40833408,18.64999977
-103.40000074,18.64999977
-103.40000074,18.65833311
-103.39166741,18.65833311
-103.39166741,18.66666644
-103.38333408,18.66666644
-103.37500074,18.66666644
-103.36666741,18.66666644
-103.36666741,18.65833311
-103.35833408,18.65833311
-103.35000075,18.65833311
-103.34166741,18.65833311
-103.33333408,18.65833311
-103.33333408,18.64999977
-103.33333408,18.64166644
-103.34166741,18.64166644
-103.34166741,18.63333311
-103.33333408,18.63333311
-103.32500075,18.63333311
-103.32500075,18.62499978
-103.33333408,18.62499978
-103.33333408,18.61666644
-103.33333408,18.60833311
-103.33333408,18.59999978
-103.33333408,18.59166644
-103.32500075,18.59166644
-103.32500075,18.58333311
-103.31666741,18.58333311
-103.31666741,18.57499978
-103.32500075,18.57499978
-103.33333408,18.57499978
-103.33333408,18.56666644
-103.32500075,18.56666644
-103.31666741,18.56666644
-103.31666741,18.55833311
-103.32500075,18.55833311
-103.32500075,18.54999978
-103.33333408,18.54999978
-103.33333408,18.54166645
-103.32500075,18.54166645
-103.32500075,18.53333311
-103.32500075,18.52499978
-103.32500075,18.51666645
-103.31666741,18.51666645
-103.31666741,18.50833311
-103.31666741,18.49999978
-103.31666741,18.49166645
-103.31666741,18.48333311
-103.31666741,18.47499978
-103.32500075,18.47499978
-103.32500075,18.46666645
-103.33333408,18.46666645
-103.34166741,18.46666645
-103.34166741,18.45833311
-103.34166741,18.44999978
-103.34166741,18.44166645
-103.33333408,18.44166645
-103.33333408,18.44999978
-103.32500075,18.44999978
-103.32500075,18.44166645
-103.31666741,18.44166645
-103.31666741,18.43333312
-103.32500075,18.43333312
-103.33333408,18.43333312
-103.33333408,18.42499978
-103.32500075,18.42499978
-103.32500075,18.41666645
-103.31666741,18.41666645
-103.30833408,18.41666645
-103.30833408,18.40833312
-103.31666741,18.40833312
-103.32500075,18.40833312
-103.32500075,18.39999978
-103.31666741,18.39999978
-103.31666741,18.39166645
-103.31666741,18.38333312
-103.31666741,18.37499979
-103.30833408,18.37499979
-103.30833408,18.38333312
-103.30833408,18.39166645
-103.30833408,18.39999978
-103.30000075,18.39999978
-103.30000075,18.39166645
-103.29166741,18.39166645
-103.28333408,18.39166645
-103.28333408,18.39999978
-103.29166741,18.39999978
-103.29166741,18.40833312
-103.30000075,18.40833312
-103.30000075,18.41666645
-103.29166741,18.41666645
-103.28333408,18.41666645
-103.28333408,18.42499978
-103.28333408,18.43333312
-103.29166741,18.43333312
-103.29166741,18.42499978
-103.30000075,18.42499978
-103.30000075,18.43333312
-103.30833408,18.43333312
-103.30833408,18.44166645
-103.30833408,18.44999978
-103.30833408,18.45833311
-103.30833408,18.46666645
-103.30000075,18.46666645
-103.30000075,18.47499978
-103.30000075,18.48333311
-103.30000075,18.49166645
-103.29166741,18.49166645
-103.29166741,18.49999978
-103.28333408,18.49999978
-103.28333408,18.49166645
-103.28333408,18.48333311
-103.27500075,18.48333311
-103.27500075,18.47499978
-103.26666742,18.47499978
-103.26666742,18.46666645
-103.25833408,18.46666645
-103.25833408,18.45833311
-103.25000075,18.45833311
-103.25000075,18.44999978
-103.25000075,18.44166645
-103.25000075,18.43333312
-103.25000075,18.42499978
-103.25000075,18.41666645
-103.24166742,18.41666645
-103.24166742,18.40833312
-103.24166742,18.39999978
-103.25000075,18.39999978
-103.25000075,18.39166645
-103.24166742,18.39166645
-103.23333408,18.39166645
-103.22500075,18.39166645
-103.22500075,18.38333312
-103.22500075,18.37499979
-103.21666742,18.37499979
-103.21666742,18.36666645
-103.20833408,18.36666645
-103.20000075,18.36666645
-103.19166742,18.36666645
-103.18333409,18.36666645
-103.17500075,18.36666645
-103.17500075,18.35833312
-103.17500075,18.34999979
-103.16666742,18.34999979
-103.15833409,18.34999979
-103.15833409,18.35833312
-103.15000075,18.35833312
-103.14166742,18.35833312
-103.13333409,18.35833312
-103.13333409,18.34999979
-103.12500075,18.34999979
-103.12500075,18.34166645
-103.11666742,18.34166645
-103.10833409,18.34166645
-103.10000076,18.34166645
-103.09166742,18.34166645
-103.08333409,18.34166645
-103.07500076,18.34166645
-103.06666742,18.34166645
-103.05833409,18.34166645
-103.05000076,18.34166645
-103.04166742,18.34166645
-103.03333409,18.34166645
-103.03333409,18.33333312
-103.02500076,18.33333312
-103.01666743,18.33333312
-103.00833409,18.33333312
-103.00000076,18.33333312
-102.99166743,18.33333312
-102.98333409,18.33333312
-102.98333409,18.32499979
-102.97500076,18.32499979
-102.96666743,18.32499979
-102.95833409,18.32499979
-102.95000076,18.32499979
-102.94166743,18.32499979
-102.94166743,18.31666645
-102.9333341,18.31666645
-102.92500076,18.31666645
-102.92500076,18.30833312
-102.91666743,18.30833312
-102.9083341,18.30833312
-102.9083341,18.29999979
-102.90000076,18.29999979
-102.90000076,18.29166646
-102.89166743,18.29166646
-102.8833341,18.29166646
-102.8833341,18.28333312
-102.87500076,18.28333312
-102.86666743,18.28333312
-102.86666743,18.27499979
-102.8583341,18.27499979
-102.8583341,18.26666646
-102.85000077,18.26666646
-102.85000077,18.25833312
-102.84166743,18.25833312
-102.84166743,18.24999979
-102.8333341,18.24999979
-102.8333341,18.24166646
-102.82500077,18.24166646
-102.82500077,18.23333312
-102.82500077,18.22499979
-102.81666743,18.22499979
-102.81666743,18.21666646
-102.82500077,18.21666646
-102.82500077,18.20833313
-102.82500077,18.19999979
-102.8333341,18.19999979
-102.8333341,18.19166646
-102.8333341,18.18333313
-102.8333341,18.17499979
-102.84166743,18.17499979
-102.84166743,18.16666646
-102.84166743,18.15833313
-102.85000077,18.15833313
-102.85000077,18.14999979
-102.85000077,18.14166646
-102.8583341,18.14166646
-102.8583341,18.13333313
-102.8583341,18.1249998
-102.86666743,18.1249998
-102.87500076,18.1249998
-102.87500076,18.13333313
-102.8833341,18.13333313
-102.89166743,18.13333313
-102.90000076,18.13333313
-102.90000076,18.14166646
-102.9083341,18.14166646
-102.91666743,18.14166646
-102.92500076,18.14166646
-102.92500076,18.14999979
-102.9333341,18.14999979
-102.94166743,18.14999979
-102.94166743,18.15833313
-102.95000076,18.15833313
-102.95833409,18.15833313
-102.95833409,18.16666646
-102.96666743,18.16666646
-102.97500076,18.16666646
-102.97500076,18.17499979
-102.98333409,18.17499979
-102.99166743,18.17499979
-102.99166743,18.18333313
-103.00000076,18.18333313
-103.00833409,18.18333313
-103.01666743,18.18333313
-103.01666743,18.19166646
-103.02500076,18.19166646
-103.03333409,18.19166646
-103.04166742,18.19166646
-103.05000076,18.19166646
-103.05833409,18.19166646
-103.05833409,18.19999979
-103.06666742,18.19999979
-103.07500076,18.19999979
-103.08333409,18.19999979
-103.09166742,18.19999979
-103.10000076,18.19999979
-103.10833409,18.19999979
-103.11666742,18.19999979
-103.12500075,18.19999979
-103.12500075,18.20833313
-103.13333409,18.20833313
-103.14166742,18.20833313
-103.15000075,18.20833313
-103.15833409,18.20833313
-103.15833409,18.21666646
-103.16666742,18.21666646
-103.17500075,18.21666646
-103.18333409,18.21666646
-103.18333409,18.22499979
-103.19166742,18.22499979
-103.20000075,18.22499979
-103.20833408,18.22499979
-103.20833408,18.23333312
-103.21666742,18.23333312
-103.22500075,18.23333312
-103.22500075,18.24166646
-103.23333408,18.24166646
-103.24166742,18.24166646
-103.25000075,18.24166646
-103.25833408,18.24166646
-103.25833408,18.24999979
-103.26666742,18.24999979
-103.27500075,18.24999979
-103.27500075,18.25833312
-103.28333408,18.25833312
-103.29166741,18.25833312
-103.30000075,18.25833312
-103.30000075,18.26666646
-103.30833408,18.26666646
-103.30833408,18.27499979
-103.30833408,18.28333312
-103.30833408,18.29166646
-103.30833408,18.29999979
-103.30833408,18.30833312
-103.30833408,18.31666645
-103.30833408,18.32499979
-103.31666741,18.32499979
-103.31666741,18.33333312
-103.31666741,18.34166645
-103.32500075,18.34166645
-103.32500075,18.34999979
-103.31666741,18.34999979
-103.31666741,18.35833312
-103.32500075,18.35833312
-103.33333408,18.35833312
-103.34166741,18.35833312
-103.35000075,18.35833312
-103.35833408,18.35833312
-103.35833408,18.34999979
-103.36666741,18.34999979
-103.36666741,18.34166645
-103.36666741,18.33333312
-103.35833408,18.33333312
-103.35833408,18.32499979
-103.35833408,18.31666645
-103.36666741,18.31666645
-103.36666741,18.30833312
-103.36666741,18.29999979
-103.36666741,18.29166646
-103.36666741,18.28333312
-103.37500074,18.28333312
-103.38333408,18.28333312
-103.38333408,18.29166646
-103.39166741,18.29166646
-103.40000074,18.29166646
-103.40000074,18.29999979
-103.40833408,18.29999979
-103.41666741,18.29999979
-103.41666741,18.30833312
-103.42500074,18.30833312
-103.43333408,18.30833312
-103.43333408,18.31666645
-103.44166741,18.31666645
-103.45000074,18.31666645
-103.45000074,18.32499979
-103.45833407,18.32499979
-103.46666741,18.32499979
-103.46666741,18.33333312
-103.47500074,18.33333312
-103.48333407,18.33333312
-103.48333407,18.34166645
-103.49166741,18.34166645
-103.49166741,18.34999979
-103.50000074,18.34999979
-103.50000074,18.35833312
-103.50000074,18.36666645
-103.50833407,18.36666645
-103.50833407,18.37499979
-103.50833407,18.38333312
-103.51666741,18.38333312
-103.51666741,18.39166645
-103.51666741,18.39999978
-103.52500074,18.39999978
-103.52500074,18.40833312
-103.52500074,18.41666645
-103.52500074,18.42499978
-103.52500074,18.43333312
-103.51666741,18.43333312
-103.51666741,18.44166645
-103.50833407,18.44166645
-103.50000074,18.44166645
-103.49166741,18.44166645
-103.49166741,18.43333312
-103.48333407,18.43333312
-103.47500074,18.43333312
-103.47500074,18.44166645
-103.46666741,18.44166645
-103.45833407,18.44166645
-103.45833407,18.44999978
-103.45833407,18.45833311
-103.45000074,18.45833311
-103.45000074,18.46666645
-103.45000074,18.47499978
-103.44166741,18.47499978
-103.44166741,18.48333311
-103.45000074,18.48333311
-103.45000074,18.49166645
-103.45000074,18.49999978
-103.45833407,18.49999978
-103.45833407,18.50833311
-103.46666741,18.50833311
-103.46666741,18.49999978
-103.47500074,18.49999978
-103.47500074,18.49166645
-103.48333407,18.49166645
-103.49166741,18.49166645
-103.49166741,18.49999978
-103.48333407,18.49999978
-103.48333407,18.50833311
-103.47500074,18.50833311
-103.47500074,18.51666645
-103.48333407,18.51666645
-103.48333407,18.52499978
-103.49166741,18.52499978
-103.49166741,18.53333311
-103.50000074,18.53333311
-103.50000074,18.54166645
-103.49166741,18.54166645
-103.49166741,18.54999978
-103.50000074,18.54999978
-103.50833407,18.54999978
-103.51666741,18.54999978
-103.52500074,18.54999978
-103.53333407,18.54999978
-103.5416674,18.54999978
-103.5416674,18.55833311
-103.55000074,18.55833311
-103.55000074,18.54999978
-103.55833407,18.54999978
-103.55833407,18.54166645
-103.55000074,18.54166645
-103.5416674,18.54166645
-103.5416674,18.53333311
-103.53333407,18.53333311
-103.53333407,18.52499978
-103.53333407,18.51666645
-103.5416674,18.51666645
-103.5416674,18.50833311
-103.53333407,18.50833311
-103.53333407,18.49999978
-103.5416674,18.49999978
-103.55000074,18.49999978
-103.55000074,18.49166645
-103.5416674,18.49166645
-103.53333407,18.49166645
-103.53333407,18.48333311
-103.53333407,18.47499978
-103.5416674,18.47499978
-103.5416674,18.48333311
-103.55000074,18.48333311
-103.55833407,18.48333311
-103.55833407,18.49166645
-103.55833407,18.49999978
-103.5666674,18.49999978
-103.5666674,18.50833311
-103.57500074,18.50833311
-103.57500074,18.51666645
-103.58333407,18.51666645
-103.58333407,18.52499978
-103.5916674,18.52499978
-103.5916674,18.53333311
-103.60000074,18.53333311
-103.60000074,18.54166645
-103.60833407,18.54166645
-103.6166674,18.54166645
-103.6166674,18.54999978
-103.62500073,18.54999978
-103.62500073,18.55833311
-103.63333407,18.55833311
-103.63333407,18.56666644
-103.6416674,18.56666644
-103.6416674,18.57499978
-103.65000073,18.57499978
-103.65000073,18.58333311
-103.65833407,18.58333311
-103.65833407,18.59166644
-103.6666674,18.59166644
-103.6666674,18.59999978
-103.67500073,18.59999978
-103.67500073,18.60833311
-103.67500073,18.61666644
-103.67500073,18.62499978
-103.68333407,18.62499978
-103.68333407,18.63333311
-103.68333407,18.64166644
-103.68333407,18.64999977
-103.68333407,18.65833311
-103.68333407,18.66666644
-103.6916674,18.66666644
-103.70000073,18.66666644
-103.70000073,18.67499977
-103.70000073,18.68333311
-103.70833406,18.68333311
-103.7166674,18.68333311
-103.7166674,18.69166644
-103.72500073,18.69166644
-103.72500073,18.69999977
-103.73333406,18.69999977
-103.73333406,18.70833311
-103.7416674,18.70833311
-103.7416674,18.71666644
-103.75000073,18.71666644
-103.75000073,18.72499977
-103.75833406,18.72499977
-103.75833406,18.7333331
-103.7666674,18.7333331
-103.77500073,18.7333331
-103.77500073,18.74166644
-103.78333406,18.74166644
-103.78333406,18.74999977
-103.79166739,18.74999977
-103.79166739,18.7583331
-103.80000073,18.7583331
-103.80000073,18.76666644
-103.80833406,18.76666644
-103.80833406,18.77499977
-103.81666739,18.77499977
-103.82500073,18.77499977
-103.82500073,18.7833331
-103.83333406,18.7833331
-103.83333406,18.79166644
-103.84166739,18.79166644
-103.85000073,18.79166644
-103.85000073,18.79999977
-103.85833406,18.79999977
-103.85833406,18.8083331
-103.86666739,18.8083331
-103.87500072,18.8083331
-103.87500072,18.81666643
-103.88333406,18.81666643
-103.88333406,18.82499977
-103.89166739,18.82499977
-103.90000072,18.82499977
-103.90000072,18.8333331
-103.90833406,18.8333331
-103.90833406,18.84166643
-103.91666739,18.84166643
-103.92500072,18.84166643
-103.92500072,18.84999977
-103.93333406,18.84999977
-103.94166739,18.84999977
-103.94166739,18.8583331
-103.95000072,18.8583331
-103.95000072,18.86666643
-103.95833405,18.86666643
-103.96666739,18.86666643
-103.96666739,18.87499976
-103.97500072,18.87499976
-103.98333405,18.87499976
-103.98333405,18.8833331
-103.99166739,18.8833331
-103.99166739,18.89166643
-104.00000072,18.89166643
-104.00833405,18.89166643
-104.00833405,18.89999976
-104.01666739,18.89999976
-104.02500072,18.89999976
-104.02500072,18.9083331
-104.03333405,18.9083331
-104.04166738,18.9083331
-104.04166738,18.91666643
-104.05000072,18.91666643
-104.05833405,18.91666643
-104.05833405,18.92499976
-104.06666738,18.92499976
-104.06666738,18.9333331
-104.07500072,18.9333331
-104.08333405,18.9333331
-104.08333405,18.94166643
-104.09166738,18.94166643
-104.10000072,18.94166643
-104.10000072,18.94999976
-104.10833405,18.94999976
-104.11666738,18.94999976
-104.11666738,18.9583331
-104.12500071,18.9583331
-104.13333405,18.9583331
-104.13333405,18.96666643
-104.14166738,18.96666643
-104.15000071,18.96666643
-104.15000071,18.97499976
-104.15833405,18.97499976
-104.16666738,18.97499976
-104.17500071,18.97499976
-104.17500071,18.98333309
-104.16666738,18.98333309
-104.15833405,18.98333309
-104.15833405,18.99166643
-104.15000071,18.99166643
-104.15000071,18.98333309
-104.14166738,18.98333309
-104.14166738,18.97499976
-104.13333405,18.97499976
-104.13333405,18.98333309
-104.13333405,18.99166643
-104.14166738,18.99166643
-104.14166738,18.99999976
-104.15000071,18.99999976
-104.15833405,18.99999976
-104.16666738,18.99999976
-104.17500071,18.99999976
-104.17500071,19.00833309
-104.17500071,19.01666643
-104.18333405,19.01666643
-104.19166738,19.01666643
-104.19166738,19.00833309
-104.20000071,19.00833309
-104.20833404,19.00833309
-104.21666738,19.00833309
-104.22500071,19.00833309
-104.23333404,19.00833309
-104.24166738,19.00833309
-104.25000071,19.00833309
-104.25000071,19.01666643
-104.25000071,19.02499976
-104.24166738,19.02499976
-104.24166738,19.03333309
-104.25000071,19.03333309
-104.25833404,19.03333309
-104.26666738,19.03333309
-104.26666738,19.04166643
-104.26666738,19.04999976
-104.27500071,19.04999976
-104.28333404,19.04999976
-104.28333404,19.05833309
-104.28333404,19.06666642
-104.28333404,19.07499976
-104.28333404,19.08333309
-104.28333404,19.09166642
-104.28333404,19.09999976
-104.28333404,19.10833309
-104.28333404,19.11666642
-104.28333404,19.12499976
-104.29166737,19.12499976
-104.29166737,19.13333309
-104.29166737,19.14166642
-104.30000071,19.14166642
-104.30000071,19.14999975
-104.30000071,19.15833309
-104.30833404,19.15833309
-104.30833404,19.16666642
-104.30833404,19.17499975
-104.30000071,19.17499975
-104.30000071,19.18333309
-104.29166737,19.18333309
-104.28333404,19.18333309
-104.28333404,19.19166642
-104.27500071,19.19166642
-104.27500071,19.19999975
-104.27500071,19.20833309
-104.27500071,19.21666642
-104.28333404,19.21666642
-104.28333404,19.22499975
-104.27500071,19.22499975
-104.27500071,19.23333308
-104.26666738,19.23333308
-104.26666738,19.24166642
-104.25833404,19.24166642
-104.25833404,19.24999975
-104.25833404,19.25833308
-104.25000071,19.25833308
-104.25000071,19.26666642
-104.24166738,19.26666642
-104.24166738,19.27499975
-104.23333404,19.27499975
-104.23333404,19.28333308
-104.23333404,19.29166642
-104.22500071,19.29166642
-104.22500071,19.29999975
-104.21666738,19.29999975
-104.20833404,19.29999975
-104.20833404,19.29166642
-104.20000071,19.29166642
-104.20000071,19.28333308
-104.19166738,19.28333308
-104.19166738,19.29166642
-104.18333405,19.29166642
-104.17500071,19.29166642
-104.17500071,19.29999975
-104.16666738,19.29999975
-104.16666738,19.30833308
-104.17500071,19.30833308
-104.18333405,19.30833308
-104.18333405,19.31666641
-104.17500071,19.31666641
-104.16666738,19.31666641
-104.16666738,19.32499975
-104.15833405,19.32499975
-104.15000071,19.32499975
-104.14166738,19.32499975
-104.14166738,19.33333308
-104.13333405,19.33333308
-104.13333405,19.34166641
-104.12500071,19.34166641
-104.11666738,19.34166641
-104.11666738,19.34999975
-104.10833405,19.34999975
-104.10833405,19.34166641
-104.10000072,19.34166641
-104.09166738,19.34166641
-104.08333405,19.34166641
-104.07500072,19.34166641
-104.07500072,19.33333308
-104.07500072,19.32499975
-104.07500072,19.31666641
-104.08333405,19.31666641
-104.09166738,19.31666641
-104.09166738,19.32499975
-104.09166738,19.33333308
-104.10000072,19.33333308
-104.10833405,19.33333308
-104.10833405,19.32499975
-104.10833405,19.31666641
-104.11666738,19.31666641
-104.11666738,19.30833308
-104.10833405,19.30833308
-104.10833405,19.29999975
-104.10833405,19.29166642
-104.11666738,19.29166642
-104.11666738,19.29999975
-104.12500071,19.29999975
-104.12500071,19.29166642
-104.13333405,19.29166642
-104.13333405,19.28333308
-104.13333405,19.27499975
-104.14166738,19.27499975
-104.14166738,19.28333308
-104.15000071,19.28333308
-104.15000071,19.27499975
-104.15000071,19.26666642
-104.14166738,19.26666642
-104.14166738,19.25833308
-104.15000071,19.25833308
-104.15000071,19.24999975
-104.14166738,19.24999975
-104.14166738,19.24166642
-104.15000071,19.24166642
-104.15000071,19.23333308
-104.15833405,19.23333308
-104.15833405,19.22499975
-104.16666738,19.22499975
-104.17500071,19.22499975
-104.18333405,19.22499975
-104.19166738,19.22499975
-104.19166738,19.21666642
-104.18333405,19.21666642
-104.18333405,19.20833309
-104.18333405,19.19999975
-104.17500071,19.19999975
-104.16666738,19.19999975
-104.16666738,19.19166642
-104.16666738,19.18333309
-104.17500071,19.18333309
-104.17500071,19.17499975
-104.18333405,19.17499975
-104.18333405,19.18333309
-104.19166738,19.18333309
-104.19166738,19.17499975
-104.20000071,19.17499975
-104.20000071,19.18333309
-104.20000071,19.19166642
-104.20833404,19.19166642
-104.20833404,19.19999975
-104.21666738,19.19999975
-104.21666738,19.19166642
-104.22500071,19.19166642
-104.22500071,19.18333309
-104.21666738,19.18333309
-104.21666738,19.17499975
-104.21666738,19.16666642
-104.20833404,19.16666642
-104.20833404,19.15833309
-104.20000071,19.15833309
-104.19166738,19.15833309
-104.19166738,19.14999975
-104.18333405,19.14999975
-104.18333405,19.14166642
-104.18333405,19.13333309
-104.17500071,19.13333309
-104.17500071,19.12499976
-104.18333405,19.12499976
-104.18333405,19.11666642
-104.17500071,19.11666642
-104.17500071,19.10833309
-104.17500071,19.09999976
-104.16666738,19.09999976
-104.16666738,19.10833309
-104.16666738,19.11666642
-104.16666738,19.12499976
-104.15833405,19.12499976
-104.15833405,19.13333309
-104.15000071,19.13333309
-104.14166738,19.13333309
-104.13333405,19.13333309
-104.12500071,19.13333309
-104.11666738,19.13333309
-104.11666738,19.12499976
-104.12500071,19.12499976
-104.12500071,19.11666642
-104.13333405,19.11666642
-104.13333405,19.10833309
-104.12500071,19.10833309
-104.11666738,19.10833309
-104.10833405,19.10833309
-104.10833405,19.11666642
-104.10000072,19.11666642
-104.10000072,19.12499976
-104.09166738,19.12499976
-104.09166738,19.11666642
-104.08333405,19.11666642
-104.08333405,19.10833309
-104.08333405,19.09999976
-104.08333405,19.09166642
-104.09166738,19.09166642
-104.09166738,19.08333309
-104.08333405,19.08333309
-104.07500072,19.08333309
-104.06666738,19.08333309
-104.06666738,19.09166642
-104.05833405,19.09166642
-104.05000072,19.09166642
-104.04166738,19.09166642
-104.04166738,19.09999976
-104.05000072,19.09999976
-104.05000072,19.10833309
-104.05000072,19.11666642
-104.05000072,19.12499976
-104.04166738,19.12499976
-104.03333405,19.12499976
-104.02500072,19.12499976
-104.02500072,19.13333309
-104.02500072,19.14166642
-104.03333405,19.14166642
-104.03333405,19.14999975
-104.02500072,19.14999975
-104.01666739,19.14999975
-104.00833405,19.14999975
-104.00833405,19.15833309
-104.00833405,19.16666642
-104.00000072,19.16666642
-104.00000072,19.15833309
-103.99166739,19.15833309
-103.99166739,19.16666642
-103.98333405,19.16666642
-103.98333405,19.17499975
-103.98333405,19.18333309
-103.98333405,19.19166642
-103.97500072,19.19166642
-103.97500072,19.19999975
-103.96666739,19.19999975
-103.95833405,19.19999975
-103.95833405,19.20833309
-103.95000072,19.20833309
-103.95000072,19.21666642
-103.95000072,19.22499975
-103.95833405,19.22499975
-103.95833405,19.21666642
-103.96666739,19.21666642
-103.97500072,19.21666642
-103.97500072,19.22499975
-103.98333405,19.22499975
-103.98333405,19.23333308
-103.99166739,19.23333308
-104.00000072,19.23333308
-104.00000072,19.22499975
-104.00833405,19.22499975
-104.00833405,19.21666642
-104.01666739,19.21666642
-104.02500072,19.21666642
-104.02500072,19.22499975
-104.03333405,19.22499975
-104.03333405,19.23333308
-104.04166738,19.23333308
-104.04166738,19.22499975
-104.05000072,19.22499975
-104.05000072,19.23333308
-104.05000072,19.24166642
-104.05000072,19.24999975
-104.05833405,19.24999975
-104.05833405,19.24166642
-104.06666738,19.24166642
-104.06666738,19.23333308
-104.07500072,19.23333308
-104.07500072,19.24166642
-104.07500072,19.24999975
-104.08333405,19.24999975
-104.08333405,19.25833308
-104.07500072,19.25833308
-104.06666738,19.25833308
-104.05833405,19.25833308
-104.05000072,19.25833308
-104.04166738,19.25833308
-104.04166738,19.26666642
-104.05000072,19.26666642
-104.05000072,19.27499975
-104.05833405,19.27499975
-104.06666738,19.27499975
-104.06666738,19.28333308
-104.06666738,19.29166642
-104.05833405,19.29166642
-104.05833405,19.29999975
-104.05833405,19.30833308
-104.05833405,19.31666641
-104.06666738,19.31666641
-104.06666738,19.32499975
-104.05833405,19.32499975
-104.05833405,19.33333308
-104.06666738,19.33333308
-104.06666738,19.34166641
-104.05833405,19.34166641
-104.05833405,19.34999975
-104.05833405,19.35833308
-104.05833405,19.36666641
-104.05000072,19.36666641
-104.04166738,19.36666641
-104.03333405,19.36666641
-104.03333405,19.37499975
-104.03333405,19.38333308
-104.03333405,19.39166641
-104.03333405,19.39999974
-104.03333405,19.40833308
-104.02500072,19.40833308
-104.01666739,19.40833308
-104.01666739,19.39999974
-104.00833405,19.39999974
-104.00000072,19.39999974
-103.99166739,19.39999974
-103.98333405,19.39999974
-103.97500072,19.39999974
-103.96666739,19.39999974
-103.95833405,19.39999974
-103.95833405,19.39166641
-103.95000072,19.39166641
-103.94166739,19.39166641
-103.93333406,19.39166641
-103.92500072,19.39166641
-103.92500072,19.38333308
-103.91666739,19.38333308
-103.91666739,19.37499975
-103.90833406,19.37499975
-103.90000072,19.37499975
-103.89166739,19.37499975
-103.88333406,19.37499975
-103.88333406,19.38333308
-103.87500072,19.38333308
-103.86666739,19.38333308
-103.86666739,19.39166641
-103.86666739,19.39999974
-103.85833406,19.39999974
-103.85833406,19.40833308
-103.85000073,19.40833308
-103.84166739,19.40833308
-103.83333406,19.40833308
-103.83333406,19.41666641
-103.83333406,19.42499974
-103.83333406,19.43333308
-103.83333406,19.44166641
-103.83333406,19.44999974
-103.84166739,19.44999974
-103.84166739,19.45833307
-103.84166739,19.46666641
-103.85000073,19.46666641
-103.85000073,19.47499974
-103.85000073,19.48333307
-103.85833406,19.48333307
-103.85833406,19.49166641
-103.86666739,19.49166641
-103.86666739,19.49999974
-103.87500072,19.49999974
-103.87500072,19.50833307
-103.88333406,19.50833307
-103.88333406,19.51666641
-103.87500072,19.51666641
-103.86666739,19.51666641
-103.85833406,19.51666641
-103.85000073,19.51666641
-103.84166739,19.51666641
-103.83333406,19.51666641
-103.83333406,19.50833307
-103.82500073,19.50833307
-103.81666739,19.50833307
-103.80833406,19.50833307
-103.80000073,19.50833307
-103.79166739,19.50833307
-103.79166739,19.49999974
-103.78333406,19.49999974
-103.77500073,19.49999974
-103.7666674,19.49999974
-103.7666674,19.49166641
-103.7666674,19.48333307
-103.77500073,19.48333307
-103.77500073,19.47499974
-103.77500073,19.46666641
-103.78333406,19.46666641
-103.78333406,19.45833307
-103.78333406,19.44999974
-103.77500073,19.44999974
-103.77500073,19.44166641
-103.77500073,19.43333308
-103.7666674,19.43333308
-103.7666674,19.42499974
-103.7666674,19.41666641
-103.75833406,19.41666641
-103.75833406,19.40833308
-103.75000073,19.40833308
-103.75000073,19.39999974
-103.7416674,19.39999974
-103.7416674,19.39166641
-103.73333406,19.39166641
-103.72500073,19.39166641
-103.72500073,19.38333308
-103.7166674,19.38333308
-103.70833406,19.38333308
-103.70833406,19.37499975
-103.70000073,19.37499975
-103.6916674,19.37499975
-103.6916674,19.36666641
-103.68333407,19.36666641
-103.67500073,19.36666641
-103.67500073,19.35833308
-103.6666674,19.35833308
-103.65833407,19.35833308
-103.65000073,19.35833308
-103.6416674,19.35833308
-103.6416674,19.34999975
-103.63333407,19.34999975
-103.62500073,19.34999975
-103.6166674,19.34999975
-103.60833407,19.34999975
-103.60000074,19.34999975
-103.60000074,19.34166641
-103.60000074,19.33333308
-103.5916674,19.33333308
-103.5916674,19.32499975
-103.60000074,19.32499975
-103.60833407,19.32499975
-103.6166674,19.32499975
-103.6166674,19.33333308
-103.6166674,19.34166641
-103.62500073,19.34166641
-103.63333407,19.34166641
-103.6416674,19.34166641
-103.65000073,19.34166641
-103.65000073,19.33333308
-103.65833407,19.33333308
-103.65833407,19.32499975
-103.6666674,19.32499975
-103.6666674,19.31666641
-103.6666674,19.30833308
-103.6666674,19.29999975
-103.6666674,19.29166642
-103.65833407,19.29166642
-103.65833407,19.28333308
-103.65000073,19.28333308
-103.6416674,19.28333308
-103.6416674,19.27499975
-103.63333407,19.27499975
-103.63333407,19.26666642
-103.62500073,19.26666642
-103.62500073,19.25833308
-103.6166674,19.25833308
-103.60833407,19.25833308
-103.60000074,19.25833308
-103.5916674,19.25833308
-103.58333407,19.25833308
-103.58333407,19.24999975
-103.57500074,19.24999975
-103.57500074,19.25833308
-103.57500074,19.26666642
-103.5666674,19.26666642
-103.5666674,19.25833308
-103.55833407,19.25833308
-103.55000074,19.25833308
-103.5416674,19.25833308
-103.5416674,19.24999975
-103.55000074,19.24999975
-103.55000074,19.24166642
-103.55000074,19.23333308
-103.55833407,19.23333308
-103.55833407,19.22499975
-103.55833407,19.21666642
-103.5666674,19.21666642
-103.5666674,19.20833309
-103.5666674,19.19999975
-103.5666674,19.19166642
-103.5666674,19.18333309
-103.55833407,19.18333309
-103.55000074,19.18333309
-103.55000074,19.17499975
-103.5416674,19.17499975
-103.5416674,19.18333309
-103.5416674,19.19166642
-103.5416674,19.19999975
-103.55000074,19.19999975
-103.55000074,19.20833309
-103.55000074,19.21666642
-103.5416674,19.21666642
-103.5416674,19.22499975
-103.5416674,19.23333308
-103.5416674,19.24166642
-103.53333407,19.24166642
-103.53333407,19.24999975
-103.53333407,19.25833308
-103.52500074,19.25833308
-103.52500074,19.26666642
-103.53333407,19.26666642
-103.53333407,19.27499975
-103.52500074,19.27499975
-103.52500074,19.28333308
-103.52500074,19.29166642
-103.51666741,19.29166642
-103.51666741,19.29999975
-103.50833407,19.29999975
-103.50833407,19.30833308
-103.50833407,19.31666641
-103.50000074,19.31666641
-103.50000074,19.32499975
-103.50833407,19.32499975
-103.50833407,19.33333308
-103.50000074,19.33333308
-103.49166741,19.33333308
-103.49166741,19.34166641
-103.50000074,19.34166641
-103.50833407,19.34166641
-103.51666741,19.34166641
-103.51666741,19.34999975
-103.52500074,19.34999975
-103.53333407,19.34999975
-103.53333407,19.35833308
-103.52500074,19.35833308
-103.52500074,19.36666641
-103.51666741,19.36666641
-103.51666741,19.37499975
-103.50833407,19.37499975
-103.50833407,19.38333308
-103.50000074,19.38333308
-103.50000074,19.39166641
-103.49166741,19.39166641
-103.49166741,19.39999974
-103.48333407,19.39999974
-103.48333407,19.40833308
-103.47500074,19.40833308
-103.47500074,19.41666641
-103.46666741,19.41666641
-103.46666741,19.40833308
-103.45833407,19.40833308
-103.45833407,19.41666641
-103.45000074,19.41666641
-103.44166741,19.41666641
-103.43333408,19.41666641
-103.42500074,19.41666641
-103.41666741,19.41666641
-103.40833408,19.41666641
-103.40000074,19.41666641
-103.39166741,19.41666641
-103.38333408,19.41666641
-103.38333408,19.40833308
-103.38333408,19.39999974
-103.39166741,19.39999974
-103.40000074,19.39999974
-103.40000074,19.39166641
-103.39166741,19.39166641
-103.39166741,19.38333308
-103.38333408,19.38333308
-103.37500074,19.38333308
-103.36666741,19.38333308
-103.36666741,19.37499975
-103.35833408,19.37499975
-103.35000075,19.37499975
-103.35000075,19.36666641
-103.34166741,19.36666641
-103.34166741,19.35833308
-103.34166741,19.34999975
-103.33333408,19.34999975
-103.33333408,19.34166641
-103.33333408,19.33333308
-103.32500075,19.33333308
-103.32500075,19.32499975
-103.31666741,19.32499975
-103.31666741,19.31666641
-103.31666741,19.30833308
-103.31666741,19.29999975
-103.31666741,19.29166642
-103.31666741,19.28333308
-103.31666741,19.27499975
-103.31666741,19.26666642
-103.31666741,19.25833308
-103.31666741,19.24999975
-103.32500075,19.24999975
-103.32500075,19.25833308
-103.33333408,19.25833308
-103.33333408,19.26666642
-103.33333408,19.27499975
-103.33333408,19.28333308
-103.33333408,19.29166642
-103.33333408,19.29999975
-103.34166741,19.29999975
-103.35000075,19.29999975
-103.35000075,19.29166642
-103.35833408,19.29166642
-103.35833408,19.29999975
-103.35833408,19.30833308
-103.35833408,19.31666641
-103.35000075,19.31666641
-103.35000075,19.32499975
-103.35000075,19.33333308
-103.35833408,19.33333308
-103.36666741,19.33333308
-103.37500074,19.33333308
-103.37500074,19.34166641
-103.38333408,19.34166641
-103.38333408,19.34999975
-103.39166741,19.34999975
-103.40000074,19.34999975
-103.40000074,19.34166641
-103.39166741,19.34166641
-103.39166741,19.33333308
-103.40000074,19.33333308
-103.40833408,19.33333308
-103.40833408,19.34166641
-103.41666741,19.34166641
-103.41666741,19.33333308
-103.41666741,19.32499975
-103.41666741,19.31666641
-103.41666741,19.30833308
-103.42500074,19.30833308
-103.43333408,19.30833308
-103.43333408,19.29999975
-103.44166741,19.29999975
-103.44166741,19.29166642
-103.43333408,19.29166642
-103.43333408,19.28333308
-103.44166741,19.28333308
-103.45000074,19.28333308
-103.45000074,19.29166642
-103.45000074,19.29999975
-103.45833407,19.29999975
-103.45833407,19.29166642
-103.46666741,19.29166642
-103.47500074,19.29166642
-103.47500074,19.29999975
-103.48333407,19.29999975
-103.48333407,19.29166642
-103.49166741,19.29166642
-103.49166741,19.29999975
-103.50000074,19.29999975
-103.50000074,19.29166642
-103.50000074,19.28333308
-103.49166741,19.28333308
-103.48333407,19.28333308
-103.48333407,19.27499975
-103.48333407,19.26666642
-103.47500074,19.26666642
-103.47500074,19.25833308
-103.48333407,19.25833308
-103.48333407,19.24999975
-103.49166741,19.24999975
-103.49166741,19.24166642
-103.48333407,19.24166642
-103.48333407,19.23333308
-103.49166741,19.23333308
-103.49166741,19.22499975
-103.49166741,19.21666642
-103.50000074,19.21666642
-103.50833407,19.21666642
-103.51666741,19.21666642
-103.51666741,19.20833309
-103.51666741,19.19999975
-103.51666741,19.19166642
-103.50833407,19.19166642
-103.50833407,19.19999975
-103.50000074,19.19999975
-103.50000074,19.19166642
-103.50000074,19.18333309
-103.50000074,19.17499975
-103.49166741,19.17499975
-103.49166741,19.18333309
-103.49166741,19.19166642
-103.49166741,19.19999975
-103.49166741,19.20833309
-103.48333407,19.20833309
-103.47500074,19.20833309
-103.47500074,19.19999975
-103.46666741,19.19999975
-103.45833407,19.19999975
-103.45833407,19.19166642
-103.45833407,19.18333309
-103.46666741,19.18333309
-103.46666741,19.19166642
-103.47500074,19.19166642
-103.47500074,19.18333309
-103.47500074,19.17499975
-103.48333407,19.17499975
-103.48333407,19.16666642
-103.48333407,19.15833309
-103.49166741,19.15833309
-103.49166741,19.14999975
-103.49166741,19.14166642
-103.49166741,19.13333309
-103.49166741,19.12499976
-103.49166741,19.11666642
-103.49166741,19.10833309
-103.48333407,19.10833309
-103.48333407,19.09999976
-103.47500074,19.09999976
-103.47500074,19.09166642
-103.47500074,19.08333309
-103.46666741,19.08333309
-103.46666741,19.07499976
-103.46666741,19.06666642
-103.45833407,19.06666642
-103.45833407,19.07499976
-103.45000074,19.07499976
-103.44166741,19.07499976
-103.44166741,19.06666642
-103.43333408,19.06666642
-103.43333408,19.05833309
-103.42500074,19.05833309
-103.42500074,19.04999976
-103.41666741,19.04999976
-103.41666741,19.04166643
-103.41666741,19.03333309
-103.40833408,19.03333309
-103.40833408,19.04166643
-103.40833408,19.04999976
-103.40833408,19.05833309
-103.40833408,19.06666642
-103.40833408,19.07499976
-103.40833408,19.08333309
-103.40833408,19.09166642
-103.41666741,19.09166642
-103.41666741,19.09999976
-103.42500074,19.09999976
-103.42500074,19.10833309
-103.42500074,19.11666642
-103.42500074,19.12499976
-103.41666741,19.12499976
-103.41666741,19.13333309
-103.41666741,19.14166642
-103.41666741,19.14999975
-103.41666741,19.15833309
-103.41666741,19.16666642
-103.42500074,19.16666642
-103.42500074,19.17499975
-103.42500074,19.18333309
-103.41666741,19.18333309
-103.41666741,19.19166642
-103.40833408,19.19166642
-103.40000074,19.19166642
-103.39166741,19.19166642
-103.39166741,19.18333309
-103.40000074,19.18333309
-103.40000074,19.17499975
-103.40000074,19.16666642
-103.39166741,19.16666642
-103.38333408,19.16666642
-103.37500074,19.16666642
-103.37500074,19.17499975
-103.36666741,19.17499975
-103.35833408,19.17499975
-103.35000075,19.17499975
-103.35000075,19.18333309
-103.34166741,19.18333309
-103.33333408,19.18333309
-103.33333408,19.17499975
-103.32500075,19.17499975
-103.31666741,19.17499975
-103.31666741,19.16666642
-103.32500075,19.16666642
-103.33333408,19.16666642
-103.33333408,19.15833309
-103.34166741,19.15833309
-103.34166741,19.14999975
-103.35000075,19.14999975
-103.35833408,19.14999975
-103.35833408,19.14166642
-103.36666741,19.14166642
-103.36666741,19.13333309
-103.36666741,19.12499976
-103.37500074,19.12499976
-103.37500074,19.11666642
-103.36666741,19.11666642
-103.36666741,19.10833309
-103.35833408,19.10833309
-103.35833408,19.09999976
-103.36666741,19.09999976
-103.37500074,19.09999976
-103.38333408,19.09999976
-103.38333408,19.09166642
-103.37500074,19.09166642
-103.37500074,19.08333309
-103.36666741,19.08333309
-103.36666741,19.07499976
-103.35833408,19.07499976
-103.35833408,19.06666642
-103.35000075,19.06666642
-103.34166741,19.06666642
-103.34166741,19.07499976
-103.33333408,19.07499976
-103.33333408,19.06666642
-103.33333408,19.05833309
-103.34166741,19.05833309
-103.34166741,19.04999976
-103.34166741,19.04166643
-103.34166741,19.03333309
-103.33333408,19.03333309
-103.33333408,19.04166643
-103.32500075,19.04166643
-103.32500075,19.04999976
-103.31666741,19.04999976
-103.31666741,19.04166643
-103.30833408,19.04166643
-103.30833408,19.04999976
-103.30000075,19.04999976
-103.29166741,19.04999976
-103.28333408,19.04999976
-103.28333408,19.04166643
-103.27500075,19.04166643
-103.26666742,19.04166643
-103.26666742,19.03333309
-103.25833408,19.03333309
-103.25000075,19.03333309
-103.25000075,19.04166643
-103.25000075,19.04999976
-103.25000075,19.05833309
-103.24166742,19.05833309
-103.24166742,19.06666642
-103.24166742,19.07499976
-103.23333408,19.07499976
-103.22500075,19.07499976
-103.22500075,19.08333309
-103.21666742,19.08333309
-103.21666742,19.07499976
-103.20833408,19.07499976
-103.20000075,19.07499976
-103.20000075,19.06666642
-103.20000075,19.05833309
-103.19166742,19.05833309
-103.18333409,19.05833309
-103.17500075,19.05833309
-103.16666742,19.05833309
-103.15833409,19.05833309
-103.15833409,19.06666642
-103.15000075,19.06666642
-103.15000075,19.05833309
-103.14166742,19.05833309
-103.14166742,19.04999976
-103.15000075,19.04999976
-103.15000075,19.04166643
-103.15833409,19.04166643
-103.15833409,19.03333309
-103.16666742,19.03333309
-103.17500075,19.03333309
-103.18333409,19.03333309
-103.19166742,19.03333309
-103.20000075,19.03333309
-103.20000075,19.02499976
-103.20833408,19.02499976
-103.21666742,19.02499976
-103.22500075,19.02499976
-103.22500075,19.01666643
-103.23333408,19.01666643
-103.24166742,19.01666643
-103.24166742,19.00833309
-103.23333408,19.00833309
-103.23333408,18.99999976
-103.22500075,18.99999976
-103.22500075,18.99166643
-103.21666742,18.99166643
-103.21666742,18.98333309
-103.21666742,18.97499976
-103.22500075,18.97499976
-103.22500075,18.96666643
-103.23333408,18.96666643
-103.24166742,18.96666643
-103.24166742,18.9583331
-103.25000075,18.9583331
-103.25833408,18.9583331
-103.25833408,18.94999976
-103.26666742,18.94999976
-103.26666742,18.94166643
-103.27500075,18.94166643
-103.28333408,18.94166643
</coordinates>
</LinearRing>
</outerBoundaryIs>
<innerBoundaryIs>
<LinearRing>
<coordinates>
-103.30000075,18.7833331
-103.30000075,18.79166644
-103.30833408,18.79166644
-103.30833408,18.7833331
-103.30000075,18.7833331
</coordinates>
</LinearRing>
</innerBoundaryIs>
<innerBoundaryIs>
<LinearRing>
<coordinates>
-103.34166741,18.74166644
-103.34166741,18.74999977
-103.35000075,18.74999977
-103.35000075,18.74166644
-103.34166741,18.74166644
</coordinates>
</LinearRing>
</innerBoundaryIs>
<innerBoundaryIs>
<LinearRing>
<coordinates>
-103.39166741,18.74166644
-103.39166741,18.74999977
-103.39166741,18.7583331
-103.40000074,18.7583331
-103.40000074,18.74999977
-103.40000074,18.74166644
-103.39166741,18.74166644
</coordinates>
</LinearRing>
</innerBoundaryIs>
<innerBoundaryIs>
<LinearRing>
<coordinates>
-103.39166741,18.7583331
-103.38333408,18.7583331
-103.37500074,18.7583331
-103.36666741,18.7583331
-103.36666741,18.76666644
-103.36666741,18.77499977
-103.37500074,18.77499977
-103.37500074,18.76666644
-103.38333408,18.76666644
-103.39166741,18.76666644
-103.39166741,18.7583331
</coordinates>
</LinearRing>
</innerBoundaryIs>
<innerBoundaryIs>
<LinearRing>
<coordinates>
-103.39166741,18.76666644
-103.39166741,18.77499977
-103.39166741,18.7833331
-103.39166741,18.79166644
-103.38333408,18.79166644
-103.37500074,18.79166644
-103.37500074,18.7833331
-103.36666741,18.7833331
-103.36666741,18.79166644
-103.36666741,18.79999977
-103.37500074,18.79999977
-103.38333408,18.79999977
-103.38333408,18.8083331
-103.39166741,18.8083331
-103.39166741,18.79999977
-103.40000074,18.79999977
-103.40000074,18.79166644
-103.40000074,18.7833331
-103.40000074,18.77499977
-103.40000074,18.76666644
-103.39166741,18.76666644
</coordinates>
</LinearRing>
</innerBoundaryIs>
<innerBoundaryIs>
<LinearRing>
<coordinates>
-103.45833407,18.67499977
-103.46666741,18.67499977
-103.46666741,18.66666644
-103.45833407,18.66666644
-103.45833407,18.67499977
</coordinates>
</LinearRing>
</innerBoundaryIs>
<innerBoundaryIs>
<LinearRing>
<coordinates>
-103.45833407,18.66666644
-103.45833407,18.65833311
-103.45000074,18.65833311
-103.45000074,18.66666644
-103.45833407,18.66666644
</coordinates>
</LinearRing>
</innerBoundaryIs>
<innerBoundaryIs>
<LinearRing>
<coordinates>
-103.45833407,18.65833311
-103.46666741,18.65833311
-103.46666741,18.64999977
-103.45833407,18.64999977
-103.45833407,18.65833311
</coordinates>
</LinearRing>
</innerBoundaryIs>
<innerBoundaryIs>
<LinearRing>
<coordinates>
-103.34166741,18.44166645
-103.35000075,18.44166645
-103.35833408,18.44166645
-103.36666741,18.44166645
-103.36666741,18.43333312
-103.35833408,18.43333312
-103.35000075,18.43333312
-103.35000075,18.42499978
-103.34166741,18.42499978
-103.34166741,18.43333312
-103.34166741,18.44166645
</coordinates>
</LinearRing>
</innerBoundaryIs>
<innerBoundaryIs>
<LinearRing>
<coordinates>
-103.25000075,18.41666645
-103.25833408,18.41666645
-103.26666742,18.41666645
-103.27500075,18.41666645
-103.27500075,18.40833312
-103.27500075,18.39999978
-103.26666742,18.39999978
-103.26666742,18.40833312
-103.25833408,18.40833312
-103.25000075,18.40833312
-103.25000075,18.41666645
</coordinates>
</LinearRing>
</innerBoundaryIs>
<innerBoundaryIs>
<LinearRing>
<coordinates>
-103.17500075,18.34999979
-103.18333409,18.34999979
-103.18333409,18.34166645
-103.17500075,18.34166645
-103.17500075,18.34999979
</coordinates>
</LinearRing>
</innerBoundaryIs>
<innerBoundaryIs>
<LinearRing>
<coordinates>
-103.15833409,18.34999979
-103.15833409,18.34166645
-103.15000075,18.34166645
-103.15000075,18.34999979
-103.15833409,18.34999979
</coordinates>
</LinearRing>
</innerBoundaryIs>
<innerBoundaryIs>
<LinearRing>
<coordinates>
-103.15833409,18.34166645
-103.16666742,18.34166645
-103.16666742,18.33333312
-103.15833409,18.33333312
-103.15833409,18.34166645
</coordinates>
</LinearRing>
</innerBoundaryIs>
<innerBoundaryIs>
<LinearRing>
<coordinates>
-103.15833409,18.33333312
-103.15833409,18.32499979
-103.16666742,18.32499979
-103.16666742,18.31666645
-103.17500075,18.31666645
-103.18333409,18.31666645
-103.18333409,18.30833312
-103.17500075,18.30833312
-103.17500075,18.29999979
-103.16666742,18.29999979
-103.15833409,18.29999979
-103.15833409,18.30833312
-103.15833409,18.31666645
-103.15000075,18.31666645
-103.15000075,18.32499979
-103.14166742,18.32499979
-103.14166742,18.33333312
-103.15000075,18.33333312
-103.15833409,18.33333312
</coordinates>
</LinearRing>
</innerBoundaryIs>
<innerBoundaryIs>
<LinearRing>
<coordinates>
-103.17500075,18.29999979
-103.18333409,18.29999979
-103.18333409,18.29166646
-103.17500075,18.29166646
-103.17500075,18.29999979
</coordinates>
</LinearRing>
</innerBoundaryIs>
<innerBoundaryIs>
<LinearRing>
<coordinates>
-103.13333409,18.34999979
-103.14166742,18.34999979
-103.14166742,18.34166645
-103.13333409,18.34166645
-103.13333409,18.34999979
</coordinates>
</LinearRing>
</innerBoundaryIs>
<innerBoundaryIs>
<LinearRing>
<coordinates>
-103.55000074,18.55833311
-103.55000074,18.56666644
-103.55833407,18.56666644
-103.5666674,18.56666644
-103.5666674,18.55833311
-103.55833407,18.55833311
-103.55000074,18.55833311
</coordinates>
</LinearRing>
</innerBoundaryIs>
<innerBoundaryIs>
<LinearRing>
<coordinates>
-103.5416674,18.51666645
-103.5416674,18.52499978
-103.55000074,18.52499978
-103.55000074,18.51666645
-103.5416674,18.51666645
</coordinates>
</LinearRing>
</innerBoundaryIs>
<innerBoundaryIs>
<LinearRing>
<coordinates>
-104.16666738,19.29999975
-104.16666738,19.29166642
-104.15833405,19.29166642
-104.15000071,19.29166642
-104.15000071,19.29999975
-104.15833405,19.29999975
-104.16666738,19.29999975
</coordinates>
</LinearRing>
</innerBoundaryIs>
<innerBoundaryIs>
<LinearRing>
<coordinates>
-104.12500071,19.29999975
-104.12500071,19.30833308
-104.13333405,19.30833308
-104.13333405,19.29999975
-104.12500071,19.29999975
</coordinates>
</LinearRing>
</innerBoundaryIs>
<innerBoundaryIs>
<LinearRing>
<coordinates>
-104.03333405,19.23333308
-104.02500072,19.23333308
-104.01666739,19.23333308
-104.01666739,19.24166642
-104.01666739,19.24999975
-104.00833405,19.24999975
-104.00833405,19.25833308
-104.01666739,19.25833308
-104.02500072,19.25833308
-104.02500072,19.24999975
-104.02500072,19.24166642
-104.03333405,19.24166642
-104.03333405,19.23333308
</coordinates>
</LinearRing>
</innerBoundaryIs>
<innerBoundaryIs>
<LinearRing>
<coordinates>
-103.46666741,19.06666642
-103.47500074,19.06666642
-103.47500074,19.05833309
-103.46666741,19.05833309
-103.46666741,19.06666642
</coordinates>
</LinearRing>
</innerBoundaryIs>
<innerBoundaryIs>
<LinearRing>
<coordinates>
-103.35833408,19.14999975
-103.35833408,19.15833309
-103.36666741,19.15833309
-103.37500074,19.15833309
-103.37500074,19.14999975
-103.36666741,19.14999975
-103.35833408,19.14999975
</coordinates>
</LinearRing>
</innerBoundaryIs>
<innerBoundaryIs>
<LinearRing>
<coordinates>
-103.25833408,18.9583331
-103.25833408,18.96666643
-103.26666742,18.96666643
-103.27500075,18.96666643
-103.28333408,18.96666643
-103.28333408,18.9583331
-103.27500075,18.9583331
-103.26666742,18.9583331
-103.25833408,18.9583331
</coordinates>
</LinearRing>
</innerBoundaryIs>
<innerBoundaryIs>
<LinearRing>
<coordinates>
-103.5916674,18.94166643
-103.58333407,18.94166643
-103.58333407,18.94999976
-103.58333407,18.9583331
-103.57500074,18.9583331
-103.5666674,18.9583331
-103.5666674,18.96666643
-103.57500074,18.96666643
-103.57500074,18.97499976
-103.57500074,18.98333309
-103.5666674,18.98333309
-103.5666674,18.99166643
-103.5666674,18.99999976
-103.57500074,18.99999976
-103.58333407,18.99999976
-103.58333407,19.00833309
-103.58333407,19.01666643
-103.58333407,19.02499976
-103.5916674,19.02499976
-103.60000074,19.02499976
-103.60000074,19.03333309
-103.60833407,19.03333309
-103.60833407,19.04166643
-103.6166674,19.04166643
-103.62500073,19.04166643
-103.62500073,19.03333309
-103.63333407,19.03333309
-103.63333407,19.04166643
-103.63333407,19.04999976
-103.63333407,19.05833309
-103.6416674,19.05833309
-103.6416674,19.06666642
-103.65000073,19.06666642
-103.65000073,19.07499976
-103.6416674,19.07499976
-103.6416674,19.08333309
-103.6416674,19.09166642
-103.6416674,19.09999976
-103.65000073,19.09999976
-103.65000073,19.10833309
-103.6416674,19.10833309
-103.6416674,19.11666642
-103.6416674,19.12499976
-103.6416674,19.13333309
-103.65000073,19.13333309
-103.65000073,19.14166642
-103.65833407,19.14166642
-103.65833407,19.13333309
-103.6666674,19.13333309
-103.6666674,19.12499976
-103.6666674,19.11666642
-103.6666674,19.10833309
-103.6666674,19.09999976
-103.6666674,19.09166642
-103.6666674,19.08333309
-103.6666674,19.07499976
-103.67500073,19.07499976
-103.68333407,19.07499976
-103.68333407,19.06666642
-103.67500073,19.06666642
-103.6666674,19.06666642
-103.6666674,19.05833309
-103.6666674,19.04999976
-103.67500073,19.04999976
-103.67500073,19.04166643
-103.6666674,19.04166643
-103.6666674,19.03333309
-103.6666674,19.02499976
-103.6666674,19.01666643
-103.6666674,19.00833309
-103.6666674,18.99999976
-103.6666674,18.99166643
-103.65833407,18.99166643
-103.65833407,18.99999976
-103.65833407,19.00833309
-103.65833407,19.01666643
-103.65833407,19.02499976
-103.65000073,19.02499976
-103.65000073,19.03333309
-103.65000073,19.04166643
-103.6416674,19.04166643
-103.6416674,19.03333309
-103.6416674,19.02499976
-103.63333407,19.02499976
-103.62500073,19.02499976
-103.62500073,19.01666643
-103.62500073,19.00833309
-103.62500073,18.99999976
-103.6166674,18.99999976
-103.6166674,18.99166643
-103.60833407,18.99166643
-103.60000074,18.99166643
-103.60000074,18.98333309
-103.60000074,18.97499976
-103.60833407,18.97499976
-103.60833407,18.96666643
-103.60833407,18.9583331
-103.60000074,18.9583331
-103.60000074,18.94999976
-103.5916674,18.94999976
-103.5916674,18.94166643
</coordinates>
</LinearRing>
</innerBoundaryIs>
<innerBoundaryIs>
<LinearRing>
<coordinates>
-103.63333407,19.05833309
-103.62500073,19.05833309
-103.62500073,19.06666642
-103.63333407,19.06666642
-103.63333407,19.05833309
</coordinates>
</LinearRing>
</innerBoundaryIs>
<innerBoundaryIs>
<LinearRing>
<coordinates>
-103.6166674,18.99166643
-103.62500073,18.99166643
-103.62500073,18.98333309
-103.6166674,18.98333309
-103.6166674,18.99166643
</coordinates>
</LinearRing>
</innerBoundaryIs>
<innerBoundaryIs>
<LinearRing>
<coordinates>
-103.62500073,18.64166644
-103.62500073,18.63333311
-103.6166674,18.63333311
-103.60833407,18.63333311
-103.60833407,18.62499978
-103.60000074,18.62499978
-103.60000074,18.63333311
-103.5916674,18.63333311
-103.5916674,18.64166644
-103.5916674,18.64999977
-103.60000074,18.64999977
-103.60833407,18.64999977
-103.6166674,18.64999977
-103.6166674,18.65833311
-103.62500073,18.65833311
-103.63333407,18.65833311
-103.63333407,18.64999977
-103.62500073,18.64999977
-103.62500073,18.64166644
</coordinates>
</LinearRing>
</innerBoundaryIs>
<innerBoundaryIs>
<LinearRing>
<coordinates>
-103.60000074,18.62499978
-103.60000074,18.61666644
-103.5916674,18.61666644
-103.5916674,18.62499978
-103.60000074,18.62499978
</coordinates>
</LinearRing>
</innerBoundaryIs>
<innerBoundaryIs>
<LinearRing>
<coordinates>
-103.45833407,18.63333311
-103.45000074,18.63333311
-103.45000074,18.64166644
-103.45833407,18.64166644
-103.45833407,18.63333311
</coordinates>
</LinearRing>
</innerBoundaryIs>
<innerBoundaryIs>
<LinearRing>
<coordinates>
-103.45000074,18.64166644
-103.44166741,18.64166644
-103.44166741,18.64999977
-103.45000074,18.64999977
-103.45000074,18.64166644
</coordinates>
</LinearRing>
</innerBoundaryIs>
<innerBoundaryIs>
<LinearRing>
<coordinates>
-103.37500074,18.63333311
-103.36666741,18.63333311
-103.36666741,18.64166644
-103.37500074,18.64166644
-103.37500074,18.63333311
</coordinates>
</LinearRing>
</innerBoundaryIs>
<innerBoundaryIs>
<LinearRing>
<coordinates>
-103.36666741,18.63333311
-103.36666741,18.62499978
-103.35833408,18.62499978
-103.35833408,18.63333311
-103.36666741,18.63333311
</coordinates>
</LinearRing>
</innerBoundaryIs>
<innerBoundaryIs>
<LinearRing>
<coordinates>
-103.35833408,18.63333311
-103.35000075,18.63333311
-103.35000075,18.64166644
-103.35000075,18.64999977
-103.35833408,18.64999977
-103.35833408,18.64166644
-103.35833408,18.63333311
</coordinates>
</LinearRing>
</innerBoundaryIs>
<innerBoundaryIs>
<LinearRing>
<coordinates>
-103.23333408,18.34999979
-103.22500075,18.34999979
-103.21666742,18.34999979
-103.20833408,18.34999979
-103.20833408,18.35833312
-103.21666742,18.35833312
-103.22500075,18.35833312
-103.22500075,18.36666645
-103.23333408,18.36666645
-103.23333408,18.35833312
-103.23333408,18.34999979
</coordinates>
</LinearRing>
</innerBoundaryIs>
<innerBoundaryIs>
<LinearRing>
<coordinates>
-103.23333408,18.36666645
-103.23333408,18.37499979
-103.23333408,18.38333312
-103.24166742,18.38333312
-103.24166742,18.37499979
-103.24166742,18.36666645
-103.23333408,18.36666645
</coordinates>
</LinearRing>
</innerBoundaryIs>
<innerBoundaryIs>
<LinearRing>
<coordinates>
-103.41666741,18.50833311
-103.41666741,18.49999978
-103.42500074,18.49999978
-103.42500074,18.49166645
-103.41666741,18.49166645
-103.41666741,18.48333311
-103.40833408,18.48333311
-103.40833408,18.47499978
-103.40000074,18.47499978
-103.39166741,18.47499978
-103.39166741,18.48333311
-103.39166741,18.49166645
-103.40000074,18.49166645
-103.40833408,18.49166645
-103.40833408,18.49999978
-103.40000074,18.49999978
-103.40000074,18.50833311
-103.40833408,18.50833311
-103.41666741,18.50833311
</coordinates>
</LinearRing>
</innerBoundaryIs>
<innerBoundaryIs>
<LinearRing>
<coordinates>
-103.40000074,18.50833311
-103.39166741,18.50833311
-103.39166741,18.51666645
-103.40000074,18.51666645
-103.40000074,18.50833311
</coordinates>
</LinearRing>
</innerBoundaryIs>
<innerBoundaryIs>
<LinearRing>
<coordinates>
-103.39166741,18.51666645
-103.38333408,18.51666645
-103.38333408,18.52499978
-103.37500074,18.52499978
-103.37500074,18.53333311
-103.38333408,18.53333311
-103.38333408,18.54166645
-103.39166741,18.54166645
-103.39166741,18.53333311
-103.39166741,18.52499978
-103.39166741,18.51666645
</coordinates>
</LinearRing>
</innerBoundaryIs>
<innerBoundaryIs>
<LinearRing>
<coordinates>
-103.37500074,18.52499978
-103.37500074,18.51666645
-103.37500074,18.50833311
-103.36666741,18.50833311
-103.36666741,18.51666645
-103.36666741,18.52499978
-103.37500074,18.52499978
</coordinates>
</LinearRing>
</innerBoundaryIs>
<innerBoundaryIs>
<LinearRing>
<coordinates>
-103.36666741,18.50833311
-103.36666741,18.49999978
-103.35833408,18.49999978
-103.35833408,18.50833311
-103.36666741,18.50833311
</coordinates>
</LinearRing>
</innerBoundaryIs>
<innerBoundaryIs>
<LinearRing>
<coordinates>
-103.39166741,18.45833311
-103.39166741,18.44999978
-103.38333408,18.44999978
-103.38333408,18.45833311
-103.39166741,18.45833311
</coordinates>
</LinearRing>
</innerBoundaryIs>
<innerBoundaryIs>
<LinearRing>
<coordinates>
-103.38333408,18.45833311
-103.37500074,18.45833311
-103.37500074,18.44999978
-103.36666741,18.44999978
-103.35833408,18.44999978
-103.35000075,18.44999978
-103.35000075,18.45833311
-103.35833408,18.45833311
-103.36666741,18.45833311
-103.36666741,18.46666645
-103.35833408,18.46666645
-103.35000075,18.46666645
-103.35000075,18.47499978
-103.35833408,18.47499978
-103.36666741,18.47499978
-103.36666741,18.48333311
-103.37500074,18.48333311
-103.38333408,18.48333311
-103.38333408,18.47499978
-103.38333408,18.46666645
-103.38333408,18.45833311
</coordinates>
</LinearRing>
</innerBoundaryIs>
<innerBoundaryIs>
<LinearRing>
<coordinates>
-103.5416674,18.60833311
-103.53333407,18.60833311
-103.53333407,18.61666644
-103.5416674,18.61666644
-103.5416674,18.60833311
</coordinates>
</LinearRing>
</innerBoundaryIs>
<innerBoundaryIs>
<LinearRing>
<coordinates>
-103.53333407,18.61666644
-103.52500074,18.61666644
-103.52500074,18.62499978
-103.53333407,18.62499978
-103.53333407,18.61666644
</coordinates>
</LinearRing>
</innerBoundaryIs>
<innerBoundaryIs>
<LinearRing>
<coordinates>
-103.55833407,18.66666644
-103.55833407,18.65833311
-103.55833407,18.64999977
-103.55833407,18.64166644
-103.55000074,18.64166644
-103.5416674,18.64166644
-103.5416674,18.64999977
-103.55000074,18.64999977
-103.55000074,18.65833311
-103.55000074,18.66666644
-103.55833407,18.66666644
</coordinates>
</LinearRing>
</innerBoundaryIs>
<innerBoundaryIs>
<LinearRing>
<coordinates>
-103.55000074,18.66666644
-103.5416674,18.66666644
-103.53333407,18.66666644
-103.53333407,18.67499977
-103.53333407,18.68333311
-103.5416674,18.68333311
-103.5416674,18.67499977
-103.55000074,18.67499977
-103.55000074,18.66666644
</coordinates>
</LinearRing>
</innerBoundaryIs>
<innerBoundaryIs>
<LinearRing>
<coordinates>
-103.75000073,18.89166643
-103.75000073,18.8833331
-103.7416674,18.8833331
-103.7416674,18.89166643
-103.75000073,18.89166643
</coordinates>
</LinearRing>
</innerBoundaryIs>
<innerBoundaryIs>
<LinearRing>
<coordinates>
-103.7416674,18.89166643
-103.73333406,18.89166643
-103.73333406,18.89999976
-103.7416674,18.89999976
-103.7416674,18.89166643
</coordinates>
</LinearRing>
</innerBoundaryIs>
<innerBoundaryIs>
<LinearRing>
<coordinates>
-103.96666739,19.13333309
-103.95833405,19.13333309
-103.95000072,19.13333309
-103.94166739,19.13333309
-103.94166739,19.14166642
-103.94166739,19.14999975
-103.95000072,19.14999975
-103.95000072,19.14166642
-103.95833405,19.14166642
-103.96666739,19.14166642
-103.96666739,19.13333309
</coordinates>
</LinearRing>
</innerBoundaryIs>
<innerBoundaryIs>
<LinearRing>
<coordinates>
-103.96666739,19.14166642
-103.96666739,19.14999975
-103.96666739,19.15833309
-103.96666739,19.16666642
-103.97500072,19.16666642
-103.97500072,19.15833309
-103.98333405,19.15833309
-103.98333405,19.14999975
-103.97500072,19.14999975
-103.97500072,19.14166642
-103.96666739,19.14166642
</coordinates>
</LinearRing>
</innerBoundaryIs>
<innerBoundaryIs>
<LinearRing>
<coordinates>
-103.6666674,19.15833309
-103.6666674,19.14999975
-103.65833407,19.14999975
-103.65833407,19.15833309
-103.65833407,19.16666642
-103.6666674,19.16666642
-103.6666674,19.15833309
</coordinates>
</LinearRing>
</innerBoundaryIs>
<innerBoundaryIs>
<LinearRing>
<coordinates>
-103.6666674,19.16666642
-103.6666674,19.17499975
-103.67500073,19.17499975
-103.67500073,19.16666642
-103.6666674,19.16666642
</coordinates>
</LinearRing>
</innerBoundaryIs>
<innerBoundaryIs>
<LinearRing>
<coordinates>
-103.20000075,18.34999979
-103.20000075,18.34166645
-103.19166742,18.34166645
-103.19166742,18.34999979
-103.20000075,18.34999979
</coordinates>
</LinearRing>
</innerBoundaryIs>
<innerBoundaryIs>
<LinearRing>
<coordinates>
-103.10000076,18.26666646
-103.09166742,18.26666646
-103.09166742,18.27499979
-103.10000076,18.27499979
-103.10000076,18.26666646
</coordinates>
</LinearRing>
</innerBoundaryIs>
<innerBoundaryIs>
<LinearRing>
<coordinates>
-102.96666743,18.26666646
-102.95833409,18.26666646
-102.95833409,18.27499979
-102.96666743,18.27499979
-102.96666743,18.26666646
</coordinates>
</LinearRing>
</innerBoundaryIs>
<innerBoundaryIs>
<LinearRing>
<coordinates>
-102.96666743,18.23333312
-102.95833409,18.23333312
-102.95833409,18.24166646
-102.95000076,18.24166646
-102.95000076,18.24999979
-102.95833409,18.24999979
-102.96666743,18.24999979
-102.96666743,18.25833312
-102.97500076,18.25833312
-102.97500076,18.24999979
-102.97500076,18.24166646
-102.97500076,18.23333312
-102.96666743,18.23333312
</coordinates>
</LinearRing>
</innerBoundaryIs>
<innerBoundaryIs>
<LinearRing>
<coordinates>
-102.92500076,18.24999979
-102.92500076,18.24166646
-102.91666743,18.24166646
-102.9083341,18.24166646
-102.9083341,18.24999979
-102.91666743,18.24999979
-102.92500076,18.24999979
</coordinates>
</LinearRing>
</innerBoundaryIs>
<innerBoundaryIs>
<LinearRing>
<coordinates>
-103.10000076,18.30833312
-103.10000076,18.29999979
-103.09166742,18.29999979
-103.09166742,18.30833312
-103.10000076,18.30833312
</coordinates>
</LinearRing>
</innerBoundaryIs>
<innerBoundaryIs>
<LinearRing>
<coordinates>
-103.06666742,18.30833312
-103.06666742,18.29999979
-103.05833409,18.29999979
-103.05833409,18.30833312
-103.06666742,18.30833312
</coordinates>
</LinearRing>
</innerBoundaryIs>
<innerBoundaryIs>
<LinearRing>
<coordinates>
-103.12500075,18.32499979
-103.11666742,18.32499979
-103.11666742,18.33333312
-103.12500075,18.33333312
-103.12500075,18.32499979
</coordinates>
</LinearRing>
</innerBoundaryIs>
<innerBoundaryIs>
<LinearRing>
<coordinates>
-103.25000075,18.32499979
-103.24166742,18.32499979
-103.23333408,18.32499979
-103.23333408,18.33333312
-103.24166742,18.33333312
-103.25000075,18.33333312
-103.25000075,18.32499979
</coordinates>
</LinearRing>
</innerBoundaryIs>
<innerBoundaryIs>
<LinearRing>
<coordinates>
-103.34166741,18.50833311
-103.34166741,18.49999978
-103.33333408,18.49999978
-103.33333408,18.50833311
-103.34166741,18.50833311
</coordinates>
</LinearRing>
</innerBoundaryIs>
<innerBoundaryIs>
<LinearRing>
<coordinates>
-103.44166741,18.45833311
-103.43333408,18.45833311
-103.42500074,18.45833311
-103.42500074,18.46666645
-103.43333408,18.46666645
-103.44166741,18.46666645
-103.44166741,18.45833311
</coordinates>
</LinearRing>
</innerBoundaryIs>
<innerBoundaryIs>
<LinearRing>
<coordinates>
-103.35000075,18.49166645
-103.35000075,18.48333311
-103.34166741,18.48333311
-103.34166741,18.47499978
-103.33333408,18.47499978
-103.33333408,18.48333311
-103.33333408,18.49166645
-103.34166741,18.49166645
-103.35000075,18.49166645
</coordinates>
</LinearRing>
</innerBoundaryIs>
<innerBoundaryIs>
<LinearRing>
<coordinates>
-103.26666742,18.42499978
-103.25833408,18.42499978
-103.25833408,18.43333312
-103.26666742,18.43333312
-103.26666742,18.42499978
</coordinates>
</LinearRing>
</innerBoundaryIs>
<innerBoundaryIs>
<LinearRing>
<coordinates>
-103.29166741,18.44999978
-103.29166741,18.44166645
-103.28333408,18.44166645
-103.28333408,18.44999978
-103.29166741,18.44999978
</coordinates>
</LinearRing>
</innerBoundaryIs>
<innerBoundaryIs>
<LinearRing>
<coordinates>
-103.63333407,18.58333311
-103.62500073,18.58333311
-103.62500073,18.59166644
-103.63333407,18.59166644
-103.63333407,18.58333311
</coordinates>
</LinearRing>
</innerBoundaryIs>
<innerBoundaryIs>
<LinearRing>
<coordinates>
-103.47500074,18.58333311
-103.47500074,18.57499978
-103.46666741,18.57499978
-103.46666741,18.58333311
-103.47500074,18.58333311
</coordinates>
</LinearRing>
</innerBoundaryIs>
<innerBoundaryIs>
<LinearRing>
<coordinates>
-103.38333408,18.58333311
-103.38333408,18.57499978
-103.37500074,18.57499978
-103.37500074,18.58333311
-103.37500074,18.59166644
-103.38333408,18.59166644
-103.38333408,18.58333311
</coordinates>
</LinearRing>
</innerBoundaryIs>
<innerBoundaryIs>
<LinearRing>
<coordinates>
-103.48333407,18.53333311
-103.47500074,18.53333311
-103.47500074,18.54166645
-103.48333407,18.54166645
-103.48333407,18.53333311
</coordinates>
</LinearRing>
</innerBoundaryIs>
<innerBoundaryIs>
<LinearRing>
<coordinates>
-103.40833408,18.53333311
-103.40833408,18.52499978
-103.40000074,18.52499978
-103.40000074,18.53333311
-103.40833408,18.53333311
</coordinates>
</LinearRing>
</innerBoundaryIs>
<innerBoundaryIs>
<LinearRing>
<coordinates>
-103.35000075,18.56666644
-103.35000075,18.55833311
-103.34166741,18.55833311
-103.34166741,18.56666644
-103.35000075,18.56666644
</coordinates>
</LinearRing>
</innerBoundaryIs>
<innerBoundaryIs>
<LinearRing>
<coordinates>
-103.65000073,18.60833311
-103.65000073,18.59999978
-103.6416674,18.59999978
-103.63333407,18.59999978
-103.62500073,18.59999978
-103.62500073,18.60833311
-103.62500073,18.61666644
-103.62500073,18.62499978
-103.63333407,18.62499978
-103.63333407,18.61666644
-103.6416674,18.61666644
-103.6416674,18.60833311
-103.65000073,18.60833311
</coordinates>
</LinearRing>
</innerBoundaryIs>
<innerBoundaryIs>
<LinearRing>
<coordinates>
-103.47500074,18.60833311
-103.47500074,18.59999978
-103.46666741,18.59999978
-103.46666741,18.60833311
-103.47500074,18.60833311
</coordinates>
</LinearRing>
</innerBoundaryIs>
<innerBoundaryIs>
<LinearRing>
<coordinates>
-103.35000075,18.8333331
-103.35000075,18.82499977
-103.35000075,18.81666643
-103.34166741,18.81666643
-103.34166741,18.82499977
-103.34166741,18.8333331
-103.35000075,18.8333331
</coordinates>
</LinearRing>
</innerBoundaryIs>
<innerBoundaryIs>
<LinearRing>
<coordinates>
-103.41666741,18.7583331
-103.41666741,18.74999977
-103.40833408,18.74999977
-103.40833408,18.7583331
-103.41666741,18.7583331
</coordinates>
</LinearRing>
</innerBoundaryIs>
<innerBoundaryIs>
<LinearRing>
<coordinates>
-103.53333407,18.69999977
-103.52500074,18.69999977
-103.52500074,18.70833311
-103.52500074,18.71666644
-103.53333407,18.71666644
-103.5416674,18.71666644
-103.5416674,18.72499977
-103.55000074,18.72499977
-103.55000074,18.71666644
-103.55000074,18.70833311
-103.5416674,18.70833311
-103.53333407,18.70833311
-103.53333407,18.69999977
</coordinates>
</LinearRing>
</innerBoundaryIs>
<innerBoundaryIs>
<LinearRing>
<coordinates>
-103.65000073,18.66666644
-103.6416674,18.66666644
-103.6416674,18.67499977
-103.6416674,18.68333311
-103.65000073,18.68333311
-103.65000073,18.67499977
-103.65000073,18.66666644
</coordinates>
</LinearRing>
</innerBoundaryIs>
<innerBoundaryIs>
<LinearRing>
<coordinates>
-103.58333407,18.66666644
-103.57500074,18.66666644
-103.57500074,18.67499977
-103.58333407,18.67499977
-103.58333407,18.66666644
</coordinates>
</LinearRing>
</innerBoundaryIs>
<innerBoundaryIs>
<LinearRing>
<coordinates>
-103.65833407,18.64999977
-103.65000073,18.64999977
-103.65000073,18.65833311
-103.65833407,18.65833311
-103.65833407,18.64999977
</coordinates>
</LinearRing>
</innerBoundaryIs>
<innerBoundaryIs>
<LinearRing>
<coordinates>
-103.55833407,18.69166644
-103.55833407,18.68333311
-103.55000074,18.68333311
-103.55000074,18.69166644
-103.55833407,18.69166644
</coordinates>
</LinearRing>
</innerBoundaryIs>
<innerBoundaryIs>
<LinearRing>
<coordinates>
-103.45000074,18.8583331
-103.45000074,18.84999977
-103.44166741,18.84999977
-103.44166741,18.8583331
-103.44166741,18.86666643
-103.45000074,18.86666643
-103.45000074,18.8583331
</coordinates>
</LinearRing>
</innerBoundaryIs>
<innerBoundaryIs>
<LinearRing>
<coordinates>
-103.42500074,18.8583331
-103.43333408,18.8583331
-103.43333408,18.84999977
-103.42500074,18.84999977
-103.42500074,18.8583331
</coordinates>
</LinearRing>
</innerBoundaryIs>
<innerBoundaryIs>
<LinearRing>
<coordinates>
-103.75000073,18.91666643
-103.75000073,18.9083331
-103.7416674,18.9083331
-103.7416674,18.91666643
-103.75000073,18.91666643
</coordinates>
</LinearRing>
</innerBoundaryIs>
<innerBoundaryIs>
<LinearRing>
<coordinates>
-103.44166741,19.01666643
-103.44166741,19.00833309
-103.43333408,19.00833309
-103.43333408,19.01666643
-103.44166741,19.01666643
</coordinates>
</LinearRing>
</innerBoundaryIs>
<innerBoundaryIs>
<LinearRing>
<coordinates>
-103.35833408,18.97499976
-103.35833408,18.96666643
-103.35000075,18.96666643
-103.34166741,18.96666643
-103.33333408,18.96666643
-103.32500075,18.96666643
-103.31666741,18.96666643
-103.30833408,18.96666643
-103.30833408,18.97499976
-103.30000075,18.97499976
-103.29166741,18.97499976
-103.29166741,18.98333309
-103.30000075,18.98333309
-103.30833408,18.98333309
-103.31666741,18.98333309
-103.32500075,18.98333309
-103.32500075,18.99166643
-103.33333408,18.99166643
-103.33333408,18.98333309
-103.34166741,18.98333309
-103.34166741,18.97499976
-103.35000075,18.97499976
-103.35833408,18.97499976
</coordinates>
</LinearRing>
</innerBoundaryIs>
<innerBoundaryIs>
<LinearRing>
<coordinates>
-104.12500071,18.97499976
-104.12500071,18.96666643
-104.11666738,18.96666643
-104.11666738,18.97499976
-104.12500071,18.97499976
</coordinates>
</LinearRing>
</innerBoundaryIs>
<innerBoundaryIs>
<LinearRing>
<coordinates>
-103.81666739,18.97499976
-103.81666739,18.96666643
-103.80833406,18.96666643
-103.80833406,18.97499976
-103.81666739,18.97499976
</coordinates>
</LinearRing>
</innerBoundaryIs>
<innerBoundaryIs>
<LinearRing>
<coordinates>
-103.6666674,18.9583331
-103.6666674,18.94999976
-103.65833407,18.94999976
-103.65000073,18.94999976
-103.6416674,18.94999976
-103.6416674,18.9583331
-103.65000073,18.9583331
-103.65000073,18.96666643
-103.65833407,18.96666643
-103.65833407,18.9583331
-103.6666674,18.9583331
</coordinates>
</LinearRing>
</innerBoundaryIs>
<innerBoundaryIs>
<LinearRing>
<coordinates>
-103.80833406,18.99999976
-103.80833406,18.99166643
-103.81666739,18.99166643
-103.81666739,18.98333309
-103.80833406,18.98333309
-103.80000073,18.98333309
-103.80000073,18.99166643
-103.79166739,18.99166643
-103.79166739,18.99999976
-103.78333406,18.99999976
-103.77500073,18.99999976
-103.77500073,19.00833309
-103.78333406,19.00833309
-103.79166739,19.00833309
-103.80000073,19.00833309
-103.80000073,18.99999976
-103.80833406,18.99999976
</coordinates>
</LinearRing>
</innerBoundaryIs>
<innerBoundaryIs>
<LinearRing>
<coordinates>
-103.6166674,19.08333309
-103.6166674,19.07499976
-103.6166674,19.06666642
-103.6166674,19.05833309
-103.60833407,19.05833309
-103.60000074,19.05833309
-103.60000074,19.06666642
-103.60833407,19.06666642
-103.60833407,19.07499976
-103.60833407,19.08333309
-103.6166674,19.08333309
</coordinates>
</LinearRing>
</innerBoundaryIs>
<innerBoundaryIs>
<LinearRing>
<coordinates>
-103.98333405,19.08333309
-103.98333405,19.07499976
-103.97500072,19.07499976
-103.97500072,19.08333309
-103.97500072,19.09166642
-103.98333405,19.09166642
-103.98333405,19.08333309
</coordinates>
</LinearRing>
</innerBoundaryIs>
<innerBoundaryIs>
<LinearRing>
<coordinates>
-103.80833406,19.08333309
-103.80833406,19.07499976
-103.81666739,19.07499976
-103.81666739,19.08333309
-103.82500073,19.08333309
-103.82500073,19.07499976
-103.82500073,19.06666642
-103.83333406,19.06666642
-103.83333406,19.05833309
-103.83333406,19.04999976
-103.82500073,19.04999976
-103.81666739,19.04999976
-103.80833406,19.04999976
-103.80000073,19.04999976
-103.80000073,19.05833309
-103.80000073,19.06666642
-103.80000073,19.07499976
-103.80000073,19.08333309
-103.80833406,19.08333309
</coordinates>
</LinearRing>
</innerBoundaryIs>
<innerBoundaryIs>
<LinearRing>
<coordinates>
-104.20000071,19.13333309
-104.20000071,19.12499976
-104.20833404,19.12499976
-104.21666738,19.12499976
-104.22500071,19.12499976
-104.22500071,19.11666642
-104.23333404,19.11666642
-104.23333404,19.10833309
-104.23333404,19.09999976
-104.22500071,19.09999976
-104.22500071,19.10833309
-104.21666738,19.10833309
-104.21666738,19.11666642
-104.20833404,19.11666642
-104.20000071,19.11666642
-104.19166738,19.11666642
-104.19166738,19.12499976
-104.19166738,19.13333309
-104.20000071,19.13333309
</coordinates>
</LinearRing>
</innerBoundaryIs>
<innerBoundaryIs>
<LinearRing>
<coordinates>
-104.21666738,19.14166642
-104.20833404,19.14166642
-104.20833404,19.14999975
-104.21666738,19.14999975
-104.21666738,19.14166642
</coordinates>
</LinearRing>
</innerBoundaryIs>
<innerBoundaryIs>
<LinearRing>
<coordinates>
-103.93333406,19.13333309
-103.92500072,19.13333309
-103.91666739,19.13333309
-103.91666739,19.14166642
-103.92500072,19.14166642
-103.93333406,19.14166642
-103.93333406,19.13333309
</coordinates>
</LinearRing>
</innerBoundaryIs>
<innerBoundaryIs>
<LinearRing>
<coordinates>
-104.00000072,19.11666642
-104.00000072,19.10833309
-104.00000072,19.09999976
-103.99166739,19.09999976
-103.98333405,19.09999976
-103.98333405,19.10833309
-103.98333405,19.11666642
-103.99166739,19.11666642
-104.00000072,19.11666642
</coordinates>
</LinearRing>
</innerBoundaryIs>
<innerBoundaryIs>
<LinearRing>
<coordinates>
-103.96666739,19.10833309
-103.96666739,19.09999976
-103.95833405,19.09999976
-103.95000072,19.09999976
-103.95000072,19.10833309
-103.95833405,19.10833309
-103.96666739,19.10833309
</coordinates>
</LinearRing>
</innerBoundaryIs>
<innerBoundaryIs>
<LinearRing>
<coordinates>
-103.55000074,19.14166642
-103.55000074,19.13333309
-103.5416674,19.13333309
-103.5416674,19.12499976
-103.53333407,19.12499976
-103.53333407,19.11666642
-103.53333407,19.10833309
-103.5416674,19.10833309
-103.5416674,19.09999976
-103.5416674,19.09166642
-103.53333407,19.09166642
-103.52500074,19.09166642
-103.51666741,19.09166642
-103.51666741,19.09999976
-103.51666741,19.10833309
-103.51666741,19.11666642
-103.51666741,19.12499976
-103.51666741,19.13333309
-103.51666741,19.14166642
-103.50833407,19.14166642
-103.50833407,19.14999975
-103.50833407,19.15833309
-103.50000074,19.15833309
-103.50000074,19.16666642
-103.50833407,19.16666642
-103.50833407,19.17499975
-103.51666741,19.17499975
-103.51666741,19.16666642
-103.51666741,19.15833309
-103.51666741,19.14999975
-103.52500074,19.14999975
-103.52500074,19.14166642
-103.53333407,19.14166642
-103.5416674,19.14166642
-103.55000074,19.14166642
</coordinates>
</LinearRing>
</innerBoundaryIs>
<innerBoundaryIs>
<LinearRing>
<coordinates>
-103.5916674,19.21666642
-103.58333407,19.21666642
-103.58333407,19.22499975
-103.58333407,19.23333308
-103.5916674,19.23333308
-103.5916674,19.22499975
-103.5916674,19.21666642
</coordinates>
</LinearRing>
</innerBoundaryIs>
<innerBoundaryIs>
<LinearRing>
<coordinates>
-103.70833406,19.32499975
-103.70833406,19.31666641
-103.70000073,19.31666641
-103.6916674,19.31666641
-103.68333407,19.31666641
-103.68333407,19.32499975
-103.68333407,19.33333308
-103.67500073,19.33333308
-103.67500073,19.34166641
-103.6666674,19.34166641
-103.6666674,19.34999975
-103.67500073,19.34999975
-103.68333407,19.34999975
-103.6916674,19.34999975
-103.6916674,19.34166641
-103.70000073,19.34166641
-103.70000073,19.33333308
-103.70833406,19.33333308
-103.70833406,19.32499975
</coordinates>
</LinearRing>
</innerBoundaryIs>
<innerBoundaryIs>
<LinearRing>
<coordinates>
-104.12500071,19.32499975
-104.11666738,19.32499975
-104.11666738,19.33333308
-104.12500071,19.33333308
-104.12500071,19.32499975
</coordinates>
</LinearRing>
</innerBoundaryIs>
<innerBoundaryIs>
<LinearRing>
<coordinates>
-103.50833407,19.23333308
-103.50833407,19.22499975
-103.50000074,19.22499975
-103.50000074,19.23333308
-103.50833407,19.23333308
</coordinates>
</LinearRing>
</innerBoundaryIs>
<innerBoundaryIs>
<LinearRing>
<coordinates>
-103.50833407,19.35833308
-103.50833407,19.34999975
-103.50000074,19.34999975
-103.49166741,19.34999975
-103.49166741,19.35833308
-103.50000074,19.35833308
-103.50833407,19.35833308
</coordinates>
</LinearRing>
</innerBoundaryIs>
<innerBoundaryIs>
<LinearRing>
<coordinates>
-103.45000074,19.33333308
-103.44166741,19.33333308
-103.43333408,19.33333308
-103.43333408,19.34166641
-103.44166741,19.34166641
-103.45000074,19.34166641
-103.45000074,19.33333308
</coordinates>
</LinearRing>
</innerBoundaryIs>
</Polygon>
</MultiGeometry>
</Placemark>
</Document>
</kml>
