# Supplementary material for: Species conservation profiles of tarantula spiders (Araneae, Theraphosidae) listed on CITES
Source: Biodivers Data J. 2019 Nov 8;7:e39342. doi: 10.3897/BDJ.7.e39342 (PMC6858399; doi:10.3897/BDJ.7.e39342)
Supplement: Supplementary material 12 — Distribution of Brachypelma kahlenbergi Rudloff, 2008 [file bdj-07-e39342-s012.kml]

<?xml version="1.0" encoding="UTF-8"?>
<kml xmlns="http://earth.google.com/kml/2.2">
<Document>
<name></name>
<description><![CDATA[]]></description>

<Style id="1">
<LineStyle>
<width>2</width>
<color>ff0000ff</color>
</LineStyle>
<PolyStyle>
<color>aaffffff</color>
<fill>1</fill>
</PolyStyle>
</Style>

<Placemark>
<name>Brachypelma kahlenbergi .kml</name>
<description><![CDATA[]]></description>
<styleUrl>#1</styleUrl>
<visibility>1</visibility>
<MultiGeometry>
<Polygon>
<outerBoundaryIs>
<LinearRing>
<coordinates>
-96.00833437,17.9249998
-96.00000104,17.9249998
-95.99166771,17.9249998
-95.99166771,17.91666647
-96.00000104,17.91666647
-96.00833437,17.91666647
-96.00833437,17.9249998
</coordinates>
</LinearRing>
</outerBoundaryIs>
</Polygon>
<Polygon>
<outerBoundaryIs>
<LinearRing>
<coordinates>
-96.17500103,17.9499998
-96.1666677,17.9499998
-96.1666677,17.94166647
-96.17500103,17.94166647
-96.17500103,17.9499998
</coordinates>
</LinearRing>
</outerBoundaryIs>
</Polygon>
<Polygon>
<outerBoundaryIs>
<LinearRing>
<coordinates>
-96.0416677,17.9749998
-96.0416677,17.96666647
-96.05000104,17.96666647
-96.05000104,17.9749998
-96.05833437,17.9749998
-96.05833437,17.98333313
-96.05833437,17.99166647
-96.05000104,17.99166647
-96.05000104,17.98333313
-96.0416677,17.98333313
-96.0416677,17.9749998
</coordinates>
</LinearRing>
</outerBoundaryIs>
</Polygon>
<Polygon>
<outerBoundaryIs>
<LinearRing>
<coordinates>
-96.23333436,18.0499998
-96.22500103,18.0499998
-96.22500103,18.04166646
-96.23333436,18.04166646
-96.23333436,18.0499998
</coordinates>
</LinearRing>
</outerBoundaryIs>
</Polygon>
<Polygon>
<outerBoundaryIs>
<LinearRing>
<coordinates>
-96.1666677,18.05833313
-96.15833437,18.05833313
-96.15833437,18.0499998
-96.1666677,18.0499998
-96.1666677,18.05833313
</coordinates>
</LinearRing>
</outerBoundaryIs>
</Polygon>
<Polygon>
<outerBoundaryIs>
<LinearRing>
<coordinates>
-96.2416677,18.06666646
-96.23333436,18.06666646
-96.23333436,18.05833313
-96.2416677,18.05833313
-96.2416677,18.06666646
</coordinates>
</LinearRing>
</outerBoundaryIs>
</Polygon>
<Polygon>
<outerBoundaryIs>
<LinearRing>
<coordinates>
-96.17500103,18.0249998
-96.1666677,18.0249998
-96.1666677,18.01666647
-96.17500103,18.01666647
-96.17500103,18.0249998
</coordinates>
</LinearRing>
</outerBoundaryIs>
</Polygon>
<Polygon>
<outerBoundaryIs>
<LinearRing>
<coordinates>
-95.65833439,18.0249998
-95.65000105,18.0249998
-95.65000105,18.01666647
-95.65833439,18.01666647
-95.65833439,18.0249998
</coordinates>
</LinearRing>
</outerBoundaryIs>
</Polygon>
<Polygon>
<outerBoundaryIs>
<LinearRing>
<coordinates>
-96.2166677,18.14999979
-96.20833436,18.14999979
-96.20833436,18.14166646
-96.2166677,18.14166646
-96.2166677,18.14999979
</coordinates>
</LinearRing>
</outerBoundaryIs>
</Polygon>
<Polygon>
<outerBoundaryIs>
<LinearRing>
<coordinates>
-96.31666769,18.1249998
-96.30833436,18.1249998
-96.30833436,18.11666646
-96.31666769,18.11666646
-96.31666769,18.1249998
</coordinates>
</LinearRing>
</outerBoundaryIs>
</Polygon>
<Polygon>
<outerBoundaryIs>
<LinearRing>
<coordinates>
-96.28333436,18.0999998
-96.27500103,18.0999998
-96.27500103,18.09166646
-96.28333436,18.09166646
-96.29166769,18.09166646
-96.29166769,18.0999998
-96.30000103,18.0999998
-96.30000103,18.10833313
-96.30833436,18.10833313
-96.30833436,18.11666646
-96.30000103,18.11666646
-96.30000103,18.1249998
-96.29166769,18.1249998
-96.29166769,18.11666646
-96.29166769,18.10833313
-96.28333436,18.10833313
-96.28333436,18.0999998
</coordinates>
</LinearRing>
</outerBoundaryIs>
</Polygon>
<Polygon>
<outerBoundaryIs>
<LinearRing>
<coordinates>
-96.32500103,18.13333313
-96.31666769,18.13333313
-96.31666769,18.1249998
-96.32500103,18.1249998
-96.32500103,18.13333313
</coordinates>
</LinearRing>
</outerBoundaryIs>
</Polygon>
<Polygon>
<outerBoundaryIs>
<LinearRing>
<coordinates>
-96.29166769,18.13333313
-96.28333436,18.13333313
-96.28333436,18.1249998
-96.29166769,18.1249998
-96.29166769,18.13333313
</coordinates>
</LinearRing>
</outerBoundaryIs>
</Polygon>
<Polygon>
<outerBoundaryIs>
<LinearRing>
<coordinates>
-96.25833436,18.0749998
-96.25000103,18.0749998
-96.25000103,18.06666646
-96.25833436,18.06666646
-96.25833436,18.0749998
</coordinates>
</LinearRing>
</outerBoundaryIs>
</Polygon>
<Polygon>
<outerBoundaryIs>
<LinearRing>
<coordinates>
-96.1666677,18.0749998
-96.1666677,18.06666646
-96.17500103,18.06666646
-96.17500103,18.0749998
-96.17500103,18.08333313
-96.17500103,18.09166646
-96.1666677,18.09166646
-96.1666677,18.08333313
-96.1666677,18.0749998
</coordinates>
</LinearRing>
</outerBoundaryIs>
</Polygon>
<Polygon>
<outerBoundaryIs>
<LinearRing>
<coordinates>
-96.2666677,18.08333313
-96.25833436,18.08333313
-96.25833436,18.0749998
-96.2666677,18.0749998
-96.2666677,18.08333313
</coordinates>
</LinearRing>
</outerBoundaryIs>
</Polygon>
<Polygon>
<outerBoundaryIs>
<LinearRing>
<coordinates>
-96.35000103,18.19166646
-96.35000103,18.18333313
-96.35833436,18.18333313
-96.36666769,18.18333313
-96.37500102,18.18333313
-96.38333436,18.18333313
-96.38333436,18.19166646
-96.39166769,18.19166646
-96.39166769,18.19999979
-96.38333436,18.19999979
-96.38333436,18.20833313
-96.37500102,18.20833313
-96.36666769,18.20833313
-96.36666769,18.19999979
-96.35833436,18.19999979
-96.35000103,18.19999979
-96.35000103,18.19166646
</coordinates>
</LinearRing>
</outerBoundaryIs>
</Polygon>
<Polygon>
<outerBoundaryIs>
<LinearRing>
<coordinates>
-96.2666677,18.19999979
-96.25833436,18.19999979
-96.25000103,18.19999979
-96.2416677,18.19999979
-96.2416677,18.19166646
-96.23333436,18.19166646
-96.23333436,18.18333313
-96.23333436,18.17499979
-96.2416677,18.17499979
-96.25000103,18.17499979
-96.25000103,18.18333313
-96.25833436,18.18333313
-96.25833436,18.19166646
-96.2666677,18.19166646
-96.2666677,18.19999979
</coordinates>
</LinearRing>
</outerBoundaryIs>
</Polygon>
<Polygon>
<outerBoundaryIs>
<LinearRing>
<coordinates>
-95.34166773,18.19166646
-95.3333344,18.19166646
-95.3333344,18.18333313
-95.34166773,18.18333313
-95.34166773,18.19166646
</coordinates>
</LinearRing>
</outerBoundaryIs>
</Polygon>
<Polygon>
<outerBoundaryIs>
<LinearRing>
<coordinates>
-95.36666773,18.19166646
-95.3583344,18.19166646
-95.3583344,18.18333313
-95.36666773,18.18333313
-95.36666773,18.19166646
</coordinates>
</LinearRing>
</outerBoundaryIs>
</Polygon>
<Polygon>
<outerBoundaryIs>
<LinearRing>
<coordinates>
-95.60000106,18.19166646
-95.60000106,18.18333313
-95.60833439,18.18333313
-95.60833439,18.19166646
-95.60833439,18.19999979
-95.60000106,18.19999979
-95.60000106,18.19166646
</coordinates>
</LinearRing>
</outerBoundaryIs>
</Polygon>
<Polygon>
<outerBoundaryIs>
<LinearRing>
<coordinates>
-96.40000102,18.20833313
-96.39166769,18.20833313
-96.39166769,18.19999979
-96.40000102,18.19999979
-96.40000102,18.20833313
</coordinates>
</LinearRing>
</outerBoundaryIs>
</Polygon>
<Polygon>
<outerBoundaryIs>
<LinearRing>
<coordinates>
-96.40000102,18.21666646
-96.40000102,18.20833313
-96.40833436,18.20833313
-96.40833436,18.21666646
-96.41666769,18.21666646
-96.41666769,18.22499979
-96.41666769,18.23333312
-96.40833436,18.23333312
-96.40833436,18.22499979
-96.40000102,18.22499979
-96.40000102,18.21666646
</coordinates>
</LinearRing>
</outerBoundaryIs>
</Polygon>
<Polygon>
<outerBoundaryIs>
<LinearRing>
<coordinates>
-96.40833436,18.24166646
-96.40000102,18.24166646
-96.40000102,18.23333312
-96.40833436,18.23333312
-96.40833436,18.24166646
</coordinates>
</LinearRing>
</outerBoundaryIs>
</Polygon>
<Polygon>
<outerBoundaryIs>
<LinearRing>
<coordinates>
-96.32500103,18.14166646
-96.32500103,18.13333313
-96.33333436,18.13333313
-96.33333436,18.14166646
-96.34166769,18.14166646
-96.34166769,18.14999979
-96.33333436,18.14999979
-96.33333436,18.15833313
-96.32500103,18.15833313
-96.31666769,18.15833313
-96.30833436,18.15833313
-96.30833436,18.14999979
-96.31666769,18.14999979
-96.31666769,18.14166646
-96.32500103,18.14166646
</coordinates>
</LinearRing>
</outerBoundaryIs>
</Polygon>
<Polygon>
<outerBoundaryIs>
<LinearRing>
<coordinates>
-96.22500103,18.16666646
-96.2166677,18.16666646
-96.2166677,18.15833313
-96.22500103,18.15833313
-96.23333436,18.15833313
-96.23333436,18.16666646
-96.23333436,18.17499979
-96.22500103,18.17499979
-96.22500103,18.16666646
</coordinates>
</LinearRing>
</outerBoundaryIs>
</Polygon>
<Polygon>
<outerBoundaryIs>
<LinearRing>
<coordinates>
-96.38333436,18.32499979
-96.37500102,18.32499979
-96.37500102,18.31666645
-96.38333436,18.31666645
-96.38333436,18.32499979
</coordinates>
</LinearRing>
</outerBoundaryIs>
</Polygon>
<Polygon>
<outerBoundaryIs>
<LinearRing>
<coordinates>
-96.42500102,18.36666645
-96.41666769,18.36666645
-96.41666769,18.35833312
-96.42500102,18.35833312
-96.42500102,18.36666645
</coordinates>
</LinearRing>
</outerBoundaryIs>
</Polygon>
<Polygon>
<outerBoundaryIs>
<LinearRing>
<coordinates>
-96.41666769,18.34999979
-96.40833436,18.34999979
-96.40833436,18.34166645
-96.41666769,18.34166645
-96.42500102,18.34166645
-96.42500102,18.34999979
-96.41666769,18.34999979
</coordinates>
</LinearRing>
</outerBoundaryIs>
</Polygon>
<Polygon>
<outerBoundaryIs>
<LinearRing>
<coordinates>
-96.39166769,18.33333312
-96.39166769,18.32499979
-96.40000102,18.32499979
-96.40000102,18.33333312
-96.40833436,18.33333312
-96.40833436,18.34166645
-96.40000102,18.34166645
-96.39166769,18.34166645
-96.39166769,18.33333312
</coordinates>
</LinearRing>
</outerBoundaryIs>
</Polygon>
<Polygon>
<outerBoundaryIs>
<LinearRing>
<coordinates>
-96.43333436,18.35833312
-96.42500102,18.35833312
-96.42500102,18.34999979
-96.43333436,18.34999979
-96.43333436,18.35833312
</coordinates>
</LinearRing>
</outerBoundaryIs>
</Polygon>
<Polygon>
<outerBoundaryIs>
<LinearRing>
<coordinates>
-96.59166768,18.41666645
-96.59166768,18.40833312
-96.60000102,18.40833312
-96.60000102,18.41666645
-96.60000102,18.42499978
-96.59166768,18.42499978
-96.59166768,18.41666645
</coordinates>
</LinearRing>
</outerBoundaryIs>
</Polygon>
<Polygon>
<outerBoundaryIs>
<LinearRing>
<coordinates>
-96.58333435,18.39166645
-96.58333435,18.38333312
-96.59166768,18.38333312
-96.59166768,18.39166645
-96.59166768,18.39999978
-96.58333435,18.39999978
-96.58333435,18.39166645
</coordinates>
</LinearRing>
</outerBoundaryIs>
</Polygon>
<Polygon>
<outerBoundaryIs>
<LinearRing>
<coordinates>
-96.43333436,18.23333312
-96.44166769,18.23333312
-96.44166769,18.24166646
-96.45000102,18.24166646
-96.45000102,18.24999979
-96.45833435,18.24999979
-96.46666769,18.24999979
-96.46666769,18.25833312
-96.47500102,18.25833312
-96.48333435,18.25833312
-96.48333435,18.26666646
-96.49166769,18.26666646
-96.49166769,18.27499979
-96.50000102,18.27499979
-96.50833435,18.27499979
-96.50833435,18.28333312
-96.51666769,18.28333312
-96.51666769,18.29166646
-96.51666769,18.29999979
-96.52500102,18.29999979
-96.52500102,18.30833312
-96.53333435,18.30833312
-96.54166768,18.30833312
-96.54166768,18.31666645
-96.55000102,18.31666645
-96.55833435,18.31666645
-96.55833435,18.32499979
-96.56666768,18.32499979
-96.57500102,18.32499979
-96.57500102,18.33333312
-96.56666768,18.33333312
-96.55833435,18.33333312
-96.55000102,18.33333312
-96.55000102,18.34166645
-96.55833435,18.34166645
-96.56666768,18.34166645
-96.56666768,18.34999979
-96.55833435,18.34999979
-96.55833435,18.35833312
-96.56666768,18.35833312
-96.56666768,18.36666645
-96.55833435,18.36666645
-96.55000102,18.36666645
-96.55000102,18.35833312
-96.54166768,18.35833312
-96.54166768,18.34999979
-96.53333435,18.34999979
-96.52500102,18.34999979
-96.52500102,18.34166645
-96.51666769,18.34166645
-96.51666769,18.33333312
-96.51666769,18.32499979
-96.50833435,18.32499979
-96.50833435,18.31666645
-96.50000102,18.31666645
-96.50000102,18.30833312
-96.49166769,18.30833312
-96.49166769,18.29999979
-96.48333435,18.29999979
-96.47500102,18.29999979
-96.47500102,18.29166646
-96.46666769,18.29166646
-96.46666769,18.28333312
-96.45833435,18.28333312
-96.45833435,18.27499979
-96.45833435,18.26666646
-96.45000102,18.26666646
-96.44166769,18.26666646
-96.43333436,18.26666646
-96.43333436,18.25833312
-96.42500102,18.25833312
-96.42500102,18.24999979
-96.41666769,18.24999979
-96.41666769,18.24166646
-96.41666769,18.23333312
-96.42500102,18.23333312
-96.43333436,18.23333312
</coordinates>
</LinearRing>
</outerBoundaryIs>
<innerBoundaryIs>
<LinearRing>
<coordinates>
-96.55000102,18.33333312
-96.55000102,18.32499979
-96.54166768,18.32499979
-96.53333435,18.32499979
-96.53333435,18.33333312
-96.54166768,18.33333312
-96.55000102,18.33333312
</coordinates>
</LinearRing>
</innerBoundaryIs>
</Polygon>
<Polygon>
<outerBoundaryIs>
<LinearRing>
<coordinates>
-96.42500102,18.29999979
-96.41666769,18.29999979
-96.41666769,18.29166646
-96.42500102,18.29166646
-96.42500102,18.29999979
</coordinates>
</LinearRing>
</outerBoundaryIs>
</Polygon>
<Polygon>
<outerBoundaryIs>
<LinearRing>
<coordinates>
-96.43333436,18.30833312
-96.42500102,18.30833312
-96.42500102,18.29999979
-96.43333436,18.29999979
-96.43333436,18.30833312
</coordinates>
</LinearRing>
</outerBoundaryIs>
</Polygon>
<Polygon>
<outerBoundaryIs>
<LinearRing>
<coordinates>
-96.64166768,18.47499978
-96.63333435,18.47499978
-96.63333435,18.46666645
-96.64166768,18.46666645
-96.64166768,18.47499978
</coordinates>
</LinearRing>
</outerBoundaryIs>
</Polygon>
<Polygon>
<outerBoundaryIs>
<LinearRing>
<coordinates>
-96.65833435,18.49999978
-96.65000101,18.49999978
-96.65000101,18.49166645
-96.65833435,18.49166645
-96.65833435,18.49999978
</coordinates>
</LinearRing>
</outerBoundaryIs>
</Polygon>
<Polygon>
<outerBoundaryIs>
<LinearRing>
<coordinates>
-95.97500104,18.49166645
-95.97500104,18.48333311
-95.98333437,18.48333311
-95.98333437,18.49166645
-95.98333437,18.49999978
-95.97500104,18.49999978
-95.97500104,18.49166645
</coordinates>
</LinearRing>
</outerBoundaryIs>
</Polygon>
<Polygon>
<outerBoundaryIs>
<LinearRing>
<coordinates>
-95.97500104,18.50833311
-95.96666771,18.50833311
-95.96666771,18.49999978
-95.97500104,18.49999978
-95.97500104,18.50833311
</coordinates>
</LinearRing>
</outerBoundaryIs>
</Polygon>
<Polygon>
<outerBoundaryIs>
<LinearRing>
<coordinates>
-95.09166774,18.59999978
-95.08333441,18.59999978
-95.08333441,18.59166644
-95.09166774,18.59166644
-95.09166774,18.59999978
</coordinates>
</LinearRing>
</outerBoundaryIs>
</Polygon>
<Polygon>
<outerBoundaryIs>
<LinearRing>
<coordinates>
-96.70833434,18.63333311
-96.70000101,18.63333311
-96.70000101,18.62499978
-96.70833434,18.62499978
-96.70833434,18.63333311
</coordinates>
</LinearRing>
</outerBoundaryIs>
</Polygon>
<Polygon>
<outerBoundaryIs>
<LinearRing>
<coordinates>
-96.72500101,18.64166644
-96.71666768,18.64166644
-96.71666768,18.63333311
-96.72500101,18.63333311
-96.72500101,18.64166644
</coordinates>
</LinearRing>
</outerBoundaryIs>
</Polygon>
<Polygon>
<outerBoundaryIs>
<LinearRing>
<coordinates>
-96.77500101,18.60833311
-96.76666768,18.60833311
-96.76666768,18.59999978
-96.77500101,18.59999978
-96.78333434,18.59999978
-96.79166767,18.59999978
-96.79166767,18.60833311
-96.79166767,18.61666644
-96.80000101,18.61666644
-96.80000101,18.62499978
-96.80000101,18.63333311
-96.79166767,18.63333311
-96.79166767,18.62499978
-96.78333434,18.62499978
-96.78333434,18.61666644
-96.77500101,18.61666644
-96.77500101,18.60833311
</coordinates>
</LinearRing>
</outerBoundaryIs>
</Polygon>
<Polygon>
<outerBoundaryIs>
<LinearRing>
<coordinates>
-95.75833438,18.59999978
-95.75000105,18.59999978
-95.75000105,18.59166644
-95.75833438,18.59166644
-95.75833438,18.59999978
</coordinates>
</LinearRing>
</outerBoundaryIs>
</Polygon>
<Polygon>
<outerBoundaryIs>
<LinearRing>
<coordinates>
-95.76666772,18.61666644
-95.75833438,18.61666644
-95.75833438,18.60833311
-95.76666772,18.60833311
-95.76666772,18.61666644
</coordinates>
</LinearRing>
</outerBoundaryIs>
</Polygon>
<Polygon>
<outerBoundaryIs>
<LinearRing>
<coordinates>
-95.3833344,18.68333311
-95.37500106,18.68333311
-95.37500106,18.67499977
-95.3833344,18.67499977
-95.3833344,18.68333311
</coordinates>
</LinearRing>
</outerBoundaryIs>
</Polygon>
<Polygon>
<outerBoundaryIs>
<LinearRing>
<coordinates>
-95.41666773,18.67499977
-95.4083344,18.67499977
-95.4083344,18.66666644
-95.41666773,18.66666644
-95.41666773,18.67499977
</coordinates>
</LinearRing>
</outerBoundaryIs>
</Polygon>
<Polygon>
<outerBoundaryIs>
<LinearRing>
<coordinates>
-95.47500106,18.68333311
-95.46666773,18.68333311
-95.46666773,18.67499977
-95.47500106,18.67499977
-95.47500106,18.68333311
</coordinates>
</LinearRing>
</outerBoundaryIs>
</Polygon>
<Polygon>
<outerBoundaryIs>
<LinearRing>
<coordinates>
-96.86666767,18.72499977
-96.85833434,18.72499977
-96.85833434,18.71666644
-96.86666767,18.71666644
-96.86666767,18.72499977
</coordinates>
</LinearRing>
</outerBoundaryIs>
</Polygon>
<Polygon>
<outerBoundaryIs>
<LinearRing>
<coordinates>
-95.81666771,18.74166644
-95.80833438,18.74166644
-95.80833438,18.7333331
-95.81666771,18.7333331
-95.81666771,18.74166644
</coordinates>
</LinearRing>
</outerBoundaryIs>
</Polygon>
<Polygon>
<outerBoundaryIs>
<LinearRing>
<coordinates>
-95.86666771,18.74166644
-95.85833438,18.74166644
-95.85833438,18.7333331
-95.86666771,18.7333331
-95.86666771,18.74166644
</coordinates>
</LinearRing>
</outerBoundaryIs>
</Polygon>
<Polygon>
<outerBoundaryIs>
<LinearRing>
<coordinates>
-95.70833438,18.74166644
-95.70000105,18.74166644
-95.70000105,18.7333331
-95.70833438,18.7333331
-95.70833438,18.74166644
</coordinates>
</LinearRing>
</outerBoundaryIs>
</Polygon>
<Polygon>
<outerBoundaryIs>
<LinearRing>
<coordinates>
-95.73333438,18.74999977
-95.72500105,18.74999977
-95.72500105,18.74166644
-95.73333438,18.74166644
-95.73333438,18.74999977
</coordinates>
</LinearRing>
</outerBoundaryIs>
</Polygon>
<Polygon>
<outerBoundaryIs>
<LinearRing>
<coordinates>
-96.85000101,18.69999977
-96.85833434,18.69999977
-96.85833434,18.70833311
-96.85833434,18.71666644
-96.85000101,18.71666644
-96.85000101,18.70833311
-96.84166767,18.70833311
-96.84166767,18.69999977
-96.85000101,18.69999977
</coordinates>
</LinearRing>
</outerBoundaryIs>
</Polygon>
<Polygon>
<outerBoundaryIs>
<LinearRing>
<coordinates>
-96.81666767,18.64999977
-96.81666767,18.64166644
-96.82500101,18.64166644
-96.82500101,18.64999977
-96.82500101,18.65833311
-96.81666767,18.65833311
-96.81666767,18.64999977
</coordinates>
</LinearRing>
</outerBoundaryIs>
</Polygon>
<Polygon>
<outerBoundaryIs>
<LinearRing>
<coordinates>
-96.74166768,18.64999977
-96.73333434,18.64999977
-96.73333434,18.64166644
-96.74166768,18.64166644
-96.74166768,18.64999977
</coordinates>
</LinearRing>
</outerBoundaryIs>
</Polygon>
<Polygon>
<outerBoundaryIs>
<LinearRing>
<coordinates>
-96.75000101,18.65833311
-96.74166768,18.65833311
-96.74166768,18.64999977
-96.75000101,18.64999977
-96.75000101,18.65833311
</coordinates>
</LinearRing>
</outerBoundaryIs>
</Polygon>
<Polygon>
<outerBoundaryIs>
<LinearRing>
<coordinates>
-96.82500101,18.66666644
-96.82500101,18.65833311
-96.83333434,18.65833311
-96.83333434,18.66666644
-96.84166767,18.66666644
-96.84166767,18.67499977
-96.84166767,18.68333311
-96.85000101,18.68333311
-96.85000101,18.69166644
-96.84166767,18.69166644
-96.84166767,18.69999977
-96.83333434,18.69999977
-96.83333434,18.69166644
-96.83333434,18.68333311
-96.82500101,18.68333311
-96.82500101,18.67499977
-96.82500101,18.66666644
</coordinates>
</LinearRing>
</outerBoundaryIs>
</Polygon>
<Polygon>
<outerBoundaryIs>
<LinearRing>
<coordinates>
-95.98333437,18.45833311
-95.97500104,18.45833311
-95.97500104,18.46666645
-95.96666771,18.46666645
-95.96666771,18.45833311
-95.96666771,18.44999978
-95.97500104,18.44999978
-95.98333437,18.44999978
-95.98333437,18.45833311
</coordinates>
</LinearRing>
</outerBoundaryIs>
</Polygon>
<Polygon>
<outerBoundaryIs>
<LinearRing>
<coordinates>
-96.900001,18.98333309
-96.89166767,18.98333309
-96.89166767,18.97499976
-96.900001,18.97499976
-96.900001,18.98333309
</coordinates>
</LinearRing>
</outerBoundaryIs>
</Polygon>
<Polygon>
<outerBoundaryIs>
<LinearRing>
<coordinates>
-96.90833434,18.98333309
-96.90833434,18.97499976
-96.91666767,18.97499976
-96.925001,18.97499976
-96.925001,18.98333309
-96.925001,18.99166643
-96.91666767,18.99166643
-96.91666767,18.99999976
-96.90833434,18.99999976
-96.900001,18.99999976
-96.900001,18.99166643
-96.900001,18.98333309
-96.90833434,18.98333309
</coordinates>
</LinearRing>
</outerBoundaryIs>
</Polygon>
<Polygon>
<outerBoundaryIs>
<LinearRing>
<coordinates>
-96.70833434,19.44166641
-96.70000101,19.44166641
-96.70000101,19.43333308
-96.70833434,19.43333308
-96.70833434,19.44166641
</coordinates>
</LinearRing>
</outerBoundaryIs>
</Polygon>
<Polygon>
<outerBoundaryIs>
<LinearRing>
<coordinates>
-96.66666768,19.48333307
-96.65833435,19.48333307
-96.65833435,19.47499974
-96.66666768,19.47499974
-96.66666768,19.48333307
</coordinates>
</LinearRing>
</outerBoundaryIs>
</Polygon>
<Polygon>
<outerBoundaryIs>
<LinearRing>
<coordinates>
-96.55000102,19.53333307
-96.54166768,19.53333307
-96.54166768,19.52499974
-96.55000102,19.52499974
-96.55000102,19.53333307
</coordinates>
</LinearRing>
</outerBoundaryIs>
</Polygon>
<Polygon>
<outerBoundaryIs>
<LinearRing>
<coordinates>
-96.65000101,19.65833307
-96.64166768,19.65833307
-96.64166768,19.64999973
-96.65000101,19.64999973
-96.65000101,19.65833307
</coordinates>
</LinearRing>
</outerBoundaryIs>
</Polygon>
<Polygon>
<outerBoundaryIs>
<LinearRing>
<coordinates>
-96.900001,19.67499973
-96.89166767,19.67499973
-96.89166767,19.6666664
-96.900001,19.6666664
-96.900001,19.67499973
</coordinates>
</LinearRing>
</outerBoundaryIs>
</Polygon>
<Polygon>
<outerBoundaryIs>
<LinearRing>
<coordinates>
-96.58333435,19.67499973
-96.58333435,19.6666664
-96.59166768,19.6666664
-96.60000102,19.6666664
-96.60000102,19.67499973
-96.60833435,19.67499973
-96.60833435,19.68333307
-96.60000102,19.68333307
-96.59166768,19.68333307
-96.58333435,19.68333307
-96.58333435,19.67499973
</coordinates>
</LinearRing>
</outerBoundaryIs>
</Polygon>
<Polygon>
<outerBoundaryIs>
<LinearRing>
<coordinates>
-96.62500101,19.68333307
-96.62500101,19.67499973
-96.63333435,19.67499973
-96.64166768,19.67499973
-96.64166768,19.68333307
-96.65000101,19.68333307
-96.65833435,19.68333307
-96.65833435,19.6916664
-96.65000101,19.6916664
-96.64166768,19.6916664
-96.63333435,19.6916664
-96.62500101,19.6916664
-96.62500101,19.68333307
</coordinates>
</LinearRing>
</outerBoundaryIs>
</Polygon>
<Polygon>
<outerBoundaryIs>
<LinearRing>
<coordinates>
-96.975001,19.74999973
-96.96666767,19.74999973
-96.96666767,19.7416664
-96.975001,19.7416664
-96.975001,19.74999973
</coordinates>
</LinearRing>
</outerBoundaryIs>
</Polygon>
<Polygon>
<outerBoundaryIs>
<LinearRing>
<coordinates>
-96.76666768,19.7916664
-96.75833434,19.7916664
-96.75833434,19.78333306
-96.76666768,19.78333306
-96.76666768,19.7916664
</coordinates>
</LinearRing>
</outerBoundaryIs>
</Polygon>
<Polygon>
<outerBoundaryIs>
<LinearRing>
<coordinates>
-96.58333435,19.69999973
-96.57500102,19.69999973
-96.56666768,19.69999973
-96.56666768,19.6916664
-96.57500102,19.6916664
-96.58333435,19.6916664
-96.59166768,19.6916664
-96.60000102,19.6916664
-96.60833435,19.6916664
-96.60833435,19.69999973
-96.60000102,19.69999973
-96.59166768,19.69999973
-96.58333435,19.69999973
</coordinates>
</LinearRing>
</outerBoundaryIs>
</Polygon>
<Polygon>
<outerBoundaryIs>
<LinearRing>
<coordinates>
-97.050001,19.87499972
-97.04166766,19.87499972
-97.04166766,19.86666639
-97.050001,19.86666639
-97.050001,19.87499972
</coordinates>
</LinearRing>
</outerBoundaryIs>
</Polygon>
<Polygon>
<outerBoundaryIs>
<LinearRing>
<coordinates>
-97.05833433,19.88333306
-97.050001,19.88333306
-97.050001,19.87499972
-97.05833433,19.87499972
-97.06666766,19.87499972
-97.06666766,19.88333306
-97.06666766,19.89166639
-97.05833433,19.89166639
-97.05833433,19.88333306
</coordinates>
</LinearRing>
</outerBoundaryIs>
</Polygon>
<Polygon>
<outerBoundaryIs>
<LinearRing>
<coordinates>
-97.30000099,20.07499972
-97.29166765,20.07499972
-97.29166765,20.06666638
-97.30000099,20.06666638
-97.30000099,20.07499972
</coordinates>
</LinearRing>
</outerBoundaryIs>
</Polygon>
<Polygon>
<outerBoundaryIs>
<LinearRing>
<coordinates>
-97.27500099,20.04999972
-97.26666766,20.04999972
-97.26666766,20.04166639
-97.27500099,20.04166639
-97.27500099,20.04999972
</coordinates>
</LinearRing>
</outerBoundaryIs>
</Polygon>
<Polygon>
<outerBoundaryIs>
<LinearRing>
<coordinates>
-97.25833432,20.05833305
-97.25833432,20.04999972
-97.26666766,20.04999972
-97.26666766,20.05833305
-97.26666766,20.06666638
-97.25833432,20.06666638
-97.25833432,20.05833305
</coordinates>
</LinearRing>
</outerBoundaryIs>
</Polygon>
<Polygon>
<outerBoundaryIs>
<LinearRing>
<coordinates>
-96.82500101,20.02499972
-96.81666767,20.02499972
-96.81666767,20.01666639
-96.82500101,20.01666639
-96.82500101,20.02499972
</coordinates>
</LinearRing>
</outerBoundaryIs>
</Polygon>
<Polygon>
<outerBoundaryIs>
<LinearRing>
<coordinates>
-96.74166768,19.84999973
-96.73333434,19.84999973
-96.73333434,19.84166639
-96.74166768,19.84166639
-96.74166768,19.84999973
</coordinates>
</LinearRing>
</outerBoundaryIs>
</Polygon>
<Polygon>
<outerBoundaryIs>
<LinearRing>
<coordinates>
-97.40000098,20.11666638
-97.39166765,20.11666638
-97.39166765,20.10833305
-97.40000098,20.10833305
-97.40000098,20.11666638
</coordinates>
</LinearRing>
</outerBoundaryIs>
</Polygon>
<Polygon>
<outerBoundaryIs>
<LinearRing>
<coordinates>
-97.37500098,20.12499972
-97.37500098,20.11666638
-97.38333432,20.11666638
-97.38333432,20.12499972
-97.38333432,20.13333305
-97.37500098,20.13333305
-97.37500098,20.12499972
</coordinates>
</LinearRing>
</outerBoundaryIs>
</Polygon>
<Polygon>
<outerBoundaryIs>
<LinearRing>
<coordinates>
-97.40833432,20.12499972
-97.40000098,20.12499972
-97.40000098,20.11666638
-97.40833432,20.11666638
-97.40833432,20.12499972
</coordinates>
</LinearRing>
</outerBoundaryIs>
</Polygon>
<Polygon>
<outerBoundaryIs>
<LinearRing>
<coordinates>
-97.50000098,20.19166638
-97.50000098,20.18333305
-97.50833431,20.18333305
-97.50833431,20.19166638
-97.50833431,20.19999971
-97.50000098,20.19999971
-97.50000098,20.19166638
</coordinates>
</LinearRing>
</outerBoundaryIs>
</Polygon>
<Polygon>
<outerBoundaryIs>
<LinearRing>
<coordinates>
-97.40833432,20.19999971
-97.40000098,20.19999971
-97.40000098,20.19166638
-97.40833432,20.19166638
-97.40833432,20.19999971
</coordinates>
</LinearRing>
</outerBoundaryIs>
</Polygon>
<Polygon>
<outerBoundaryIs>
<LinearRing>
<coordinates>
-97.52500098,20.20833305
-97.51666765,20.20833305
-97.50833431,20.20833305
-97.50833431,20.19999971
-97.51666765,20.19999971
-97.52500098,20.19999971
-97.52500098,20.20833305
</coordinates>
</LinearRing>
</outerBoundaryIs>
</Polygon>
<Polygon>
<outerBoundaryIs>
<LinearRing>
<coordinates>
-97.30000099,20.20833305
-97.29166765,20.20833305
-97.29166765,20.19999971
-97.30000099,20.19999971
-97.30000099,20.20833305
</coordinates>
</LinearRing>
</outerBoundaryIs>
</Polygon>
<Polygon>
<outerBoundaryIs>
<LinearRing>
<coordinates>
-97.40000098,20.20833305
-97.39166765,20.20833305
-97.39166765,20.19999971
-97.40000098,20.19999971
-97.40000098,20.20833305
</coordinates>
</LinearRing>
</outerBoundaryIs>
</Polygon>
<Polygon>
<outerBoundaryIs>
<LinearRing>
<coordinates>
-97.31666765,20.21666638
-97.30833432,20.21666638
-97.30833432,20.20833305
-97.31666765,20.20833305
-97.31666765,20.21666638
</coordinates>
</LinearRing>
</outerBoundaryIs>
</Polygon>
<Polygon>
<outerBoundaryIs>
<LinearRing>
<coordinates>
-97.46666765,20.14999971
-97.45833431,20.14999971
-97.45833431,20.14166638
-97.46666765,20.14166638
-97.46666765,20.14999971
</coordinates>
</LinearRing>
</outerBoundaryIs>
</Polygon>
<Polygon>
<outerBoundaryIs>
<LinearRing>
<coordinates>
-97.47500098,20.15833305
-97.46666765,20.15833305
-97.46666765,20.14999971
-97.47500098,20.14999971
-97.47500098,20.15833305
</coordinates>
</LinearRing>
</outerBoundaryIs>
</Polygon>
<Polygon>
<outerBoundaryIs>
<LinearRing>
<coordinates>
-97.17500099,20.15833305
-97.16666766,20.15833305
-97.16666766,20.14999971
-97.17500099,20.14999971
-97.17500099,20.15833305
</coordinates>
</LinearRing>
</outerBoundaryIs>
</Polygon>
<Polygon>
<outerBoundaryIs>
<LinearRing>
<coordinates>
-97.08333433,20.15833305
-97.075001,20.15833305
-97.075001,20.14999971
-97.08333433,20.14999971
-97.08333433,20.15833305
</coordinates>
</LinearRing>
</outerBoundaryIs>
</Polygon>
<Polygon>
<outerBoundaryIs>
<LinearRing>
<coordinates>
-97.47500098,20.16666638
-97.47500098,20.15833305
-97.48333431,20.15833305
-97.48333431,20.16666638
-97.49166765,20.16666638
-97.49166765,20.17499971
-97.48333431,20.17499971
-97.47500098,20.17499971
-97.47500098,20.16666638
</coordinates>
</LinearRing>
</outerBoundaryIs>
</Polygon>
<Polygon>
<outerBoundaryIs>
<LinearRing>
<coordinates>
-97.26666766,20.25833304
-97.25833432,20.25833304
-97.25000099,20.25833304
-97.25000099,20.24999971
-97.25833432,20.24999971
-97.26666766,20.24999971
-97.26666766,20.25833304
</coordinates>
</LinearRing>
</outerBoundaryIs>
</Polygon>
<Polygon>
<outerBoundaryIs>
<LinearRing>
<coordinates>
-97.20833432,20.29166637
-97.20000099,20.29166637
-97.20000099,20.28333304
-97.20833432,20.28333304
-97.20833432,20.29166637
</coordinates>
</LinearRing>
</outerBoundaryIs>
</Polygon>
<Polygon>
<outerBoundaryIs>
<LinearRing>
<coordinates>
-97.21666766,20.28333304
-97.20833432,20.28333304
-97.20833432,20.27499971
-97.21666766,20.27499971
-97.22500099,20.27499971
-97.22500099,20.28333304
-97.21666766,20.28333304
</coordinates>
</LinearRing>
</outerBoundaryIs>
</Polygon>
<Polygon>
<outerBoundaryIs>
<LinearRing>
<coordinates>
-97.20000099,20.28333304
-97.19166766,20.28333304
-97.19166766,20.27499971
-97.20000099,20.27499971
-97.20000099,20.28333304
</coordinates>
</LinearRing>
</outerBoundaryIs>
</Polygon>
<Polygon>
<outerBoundaryIs>
<LinearRing>
<coordinates>
-97.17500099,20.28333304
-97.16666766,20.28333304
-97.16666766,20.27499971
-97.17500099,20.27499971
-97.17500099,20.28333304
</coordinates>
</LinearRing>
</outerBoundaryIs>
</Polygon>
<Polygon>
<outerBoundaryIs>
<LinearRing>
<coordinates>
-97.025001,20.32499971
-97.025001,20.31666637
-97.03333433,20.31666637
-97.03333433,20.32499971
-97.03333433,20.33333304
-97.025001,20.33333304
-97.025001,20.32499971
</coordinates>
</LinearRing>
</outerBoundaryIs>
</Polygon>
<Polygon>
<outerBoundaryIs>
<LinearRing>
<coordinates>
-97.75000097,20.35833304
-97.74166764,20.35833304
-97.74166764,20.34999971
-97.75000097,20.34999971
-97.75000097,20.35833304
</coordinates>
</LinearRing>
</outerBoundaryIs>
</Polygon>
<Polygon>
<outerBoundaryIs>
<LinearRing>
<coordinates>
-97.76666764,20.36666637
-97.7583343,20.36666637
-97.7583343,20.35833304
-97.76666764,20.35833304
-97.76666764,20.36666637
</coordinates>
</LinearRing>
</outerBoundaryIs>
</Polygon>
<Polygon>
<outerBoundaryIs>
<LinearRing>
<coordinates>
-97.7583343,20.37499971
-97.75000097,20.37499971
-97.75000097,20.36666637
-97.7583343,20.36666637
-97.7583343,20.37499971
</coordinates>
</LinearRing>
</outerBoundaryIs>
</Polygon>
<Polygon>
<outerBoundaryIs>
<LinearRing>
<coordinates>
-97.65000097,20.34999971
-97.64166764,20.34999971
-97.64166764,20.34166637
-97.65000097,20.34166637
-97.65000097,20.34999971
</coordinates>
</LinearRing>
</outerBoundaryIs>
</Polygon>
<Polygon>
<outerBoundaryIs>
<LinearRing>
<coordinates>
-97.47500098,20.34999971
-97.47500098,20.34166637
-97.48333431,20.34166637
-97.48333431,20.34999971
-97.49166765,20.34999971
-97.49166765,20.35833304
-97.48333431,20.35833304
-97.47500098,20.35833304
-97.47500098,20.34999971
</coordinates>
</LinearRing>
</outerBoundaryIs>
</Polygon>
<Polygon>
<outerBoundaryIs>
<LinearRing>
<coordinates>
-97.67500097,20.33333304
-97.67500097,20.32499971
-97.68333431,20.32499971
-97.69166764,20.32499971
-97.69166764,20.33333304
-97.68333431,20.33333304
-97.68333431,20.34166637
-97.68333431,20.34999971
-97.67500097,20.34999971
-97.67500097,20.34166637
-97.67500097,20.33333304
</coordinates>
</LinearRing>
</outerBoundaryIs>
</Polygon>
<Polygon>
<outerBoundaryIs>
<LinearRing>
<coordinates>
-97.15833433,20.30833304
-97.15000099,20.30833304
-97.15000099,20.29999971
-97.15833433,20.29999971
-97.15833433,20.30833304
</coordinates>
</LinearRing>
</outerBoundaryIs>
</Polygon>
<Polygon>
<outerBoundaryIs>
<LinearRing>
<coordinates>
-97.19166766,20.30833304
-97.18333433,20.30833304
-97.18333433,20.29999971
-97.19166766,20.29999971
-97.19166766,20.30833304
</coordinates>
</LinearRing>
</outerBoundaryIs>
</Polygon>
<Polygon>
<outerBoundaryIs>
<LinearRing>
<coordinates>
-97.23333432,20.30833304
-97.22500099,20.30833304
-97.22500099,20.29999971
-97.23333432,20.29999971
-97.23333432,20.30833304
</coordinates>
</LinearRing>
</outerBoundaryIs>
</Polygon>
<Polygon>
<outerBoundaryIs>
<LinearRing>
<coordinates>
-97.00833433,20.30833304
-97.000001,20.30833304
-97.000001,20.29999971
-97.00833433,20.29999971
-97.00833433,20.30833304
</coordinates>
</LinearRing>
</outerBoundaryIs>
</Polygon>
<Polygon>
<outerBoundaryIs>
<LinearRing>
<coordinates>
-97.10833433,20.30833304
-97.100001,20.30833304
-97.100001,20.29999971
-97.10833433,20.29999971
-97.10833433,20.30833304
</coordinates>
</LinearRing>
</outerBoundaryIs>
</Polygon>
<Polygon>
<outerBoundaryIs>
<LinearRing>
<coordinates>
-97.16666766,20.29999971
-97.16666766,20.29166637
-97.17500099,20.29166637
-97.17500099,20.29999971
-97.17500099,20.30833304
-97.16666766,20.30833304
-97.16666766,20.29999971
</coordinates>
</LinearRing>
</outerBoundaryIs>
</Polygon>
<Polygon>
<outerBoundaryIs>
<LinearRing>
<coordinates>
-97.000001,20.31666637
-96.99166767,20.31666637
-96.99166767,20.30833304
-97.000001,20.30833304
-97.000001,20.31666637
</coordinates>
</LinearRing>
</outerBoundaryIs>
</Polygon>
<Polygon>
<outerBoundaryIs>
<LinearRing>
<coordinates>
-97.16666766,20.31666637
-97.15833433,20.31666637
-97.15833433,20.30833304
-97.16666766,20.30833304
-97.16666766,20.31666637
</coordinates>
</LinearRing>
</outerBoundaryIs>
</Polygon>
<Polygon>
<outerBoundaryIs>
<LinearRing>
<coordinates>
-97.85000097,20.40833304
-97.84166763,20.40833304
-97.84166763,20.3999997
-97.85000097,20.3999997
-97.85000097,20.40833304
</coordinates>
</LinearRing>
</outerBoundaryIs>
</Polygon>
<Polygon>
<outerBoundaryIs>
<LinearRing>
<coordinates>
-97.85000097,20.43333304
-97.84166763,20.43333304
-97.8333343,20.43333304
-97.8333343,20.4249997
-97.84166763,20.4249997
-97.85000097,20.4249997
-97.85000097,20.43333304
</coordinates>
</LinearRing>
</outerBoundaryIs>
</Polygon>
<Polygon>
<outerBoundaryIs>
<LinearRing>
<coordinates>
-97.81666763,20.4249997
-97.8083343,20.4249997
-97.8083343,20.43333304
-97.80000097,20.43333304
-97.79166763,20.43333304
-97.7833343,20.43333304
-97.77500097,20.43333304
-97.76666764,20.43333304
-97.7583343,20.43333304
-97.75000097,20.43333304
-97.75000097,20.4249997
-97.75000097,20.41666637
-97.7583343,20.41666637
-97.76666764,20.41666637
-97.76666764,20.4249997
-97.77500097,20.4249997
-97.7833343,20.4249997
-97.79166763,20.4249997
-97.79166763,20.41666637
-97.80000097,20.41666637
-97.8083343,20.41666637
-97.81666763,20.41666637
-97.81666763,20.4249997
</coordinates>
</LinearRing>
</outerBoundaryIs>
</Polygon>
<Polygon>
<outerBoundaryIs>
<LinearRing>
<coordinates>
-97.62500097,20.4249997
-97.61666764,20.4249997
-97.61666764,20.41666637
-97.62500097,20.41666637
-97.62500097,20.4249997
</coordinates>
</LinearRing>
</outerBoundaryIs>
</Polygon>
<Polygon>
<outerBoundaryIs>
<LinearRing>
<coordinates>
-97.61666764,20.43333304
-97.60833431,20.43333304
-97.60833431,20.4249997
-97.61666764,20.4249997
-97.61666764,20.43333304
</coordinates>
</LinearRing>
</outerBoundaryIs>
</Polygon>
<Polygon>
<outerBoundaryIs>
<LinearRing>
<coordinates>
-97.8333343,20.44166637
-97.82500097,20.44166637
-97.82500097,20.43333304
-97.8333343,20.43333304
-97.8333343,20.44166637
</coordinates>
</LinearRing>
</outerBoundaryIs>
</Polygon>
<Polygon>
<outerBoundaryIs>
<LinearRing>
<coordinates>
-97.10833433,20.44166637
-97.100001,20.44166637
-97.100001,20.43333304
-97.10833433,20.43333304
-97.10833433,20.44166637
</coordinates>
</LinearRing>
</outerBoundaryIs>
</Polygon>
<Polygon>
<outerBoundaryIs>
<LinearRing>
<coordinates>
-98.02500096,20.4749997
-98.01666763,20.4749997
-98.01666763,20.46666637
-98.02500096,20.46666637
-98.02500096,20.4749997
</coordinates>
</LinearRing>
</outerBoundaryIs>
</Polygon>
<Polygon>
<outerBoundaryIs>
<LinearRing>
<coordinates>
-98.00000096,20.4749997
-97.99166763,20.4749997
-97.99166763,20.46666637
-98.00000096,20.46666637
-98.00000096,20.4749997
</coordinates>
</LinearRing>
</outerBoundaryIs>
</Polygon>
<Polygon>
<outerBoundaryIs>
<LinearRing>
<coordinates>
-98.05000096,20.48333303
-98.04166762,20.48333303
-98.03333429,20.48333303
-98.03333429,20.4749997
-98.04166762,20.4749997
-98.05000096,20.4749997
-98.05833429,20.4749997
-98.06666762,20.4749997
-98.06666762,20.48333303
-98.07500096,20.48333303
-98.08333429,20.48333303
-98.09166762,20.48333303
-98.09166762,20.49166637
-98.08333429,20.49166637
-98.07500096,20.49166637
-98.06666762,20.49166637
-98.05833429,20.49166637
-98.05833429,20.48333303
-98.05000096,20.48333303
</coordinates>
</LinearRing>
</outerBoundaryIs>
</Polygon>
<Polygon>
<outerBoundaryIs>
<LinearRing>
<coordinates>
-97.7583343,20.46666637
-97.75000097,20.46666637
-97.75000097,20.45833304
-97.7583343,20.45833304
-97.7583343,20.46666637
</coordinates>
</LinearRing>
</outerBoundaryIs>
</Polygon>
<Polygon>
<outerBoundaryIs>
<LinearRing>
<coordinates>
-97.05833433,20.4749997
-97.050001,20.4749997
-97.050001,20.46666637
-97.05833433,20.46666637
-97.05833433,20.4749997
</coordinates>
</LinearRing>
</outerBoundaryIs>
</Polygon>
<Polygon>
<outerBoundaryIs>
<LinearRing>
<coordinates>
-97.38333432,20.4749997
-97.37500098,20.4749997
-97.37500098,20.48333303
-97.36666765,20.48333303
-97.35833432,20.48333303
-97.35833432,20.4749997
-97.36666765,20.4749997
-97.36666765,20.46666637
-97.37500098,20.46666637
-97.38333432,20.46666637
-97.38333432,20.4749997
</coordinates>
</LinearRing>
</outerBoundaryIs>
</Polygon>
<Polygon>
<outerBoundaryIs>
<LinearRing>
<coordinates>
-98.18333429,20.50833303
-98.18333429,20.4999997
-98.19166762,20.4999997
-98.19166762,20.50833303
-98.19166762,20.51666637
-98.18333429,20.51666637
-98.18333429,20.50833303
</coordinates>
</LinearRing>
</outerBoundaryIs>
</Polygon>
<Polygon>
<outerBoundaryIs>
<LinearRing>
<coordinates>
-97.71666764,20.50833303
-97.7083343,20.50833303
-97.7083343,20.4999997
-97.71666764,20.4999997
-97.71666764,20.50833303
</coordinates>
</LinearRing>
</outerBoundaryIs>
</Polygon>
<Polygon>
<outerBoundaryIs>
<LinearRing>
<coordinates>
-97.38333432,20.50833303
-97.37500098,20.50833303
-97.37500098,20.4999997
-97.38333432,20.4999997
-97.38333432,20.50833303
</coordinates>
</LinearRing>
</outerBoundaryIs>
</Polygon>
<Polygon>
<outerBoundaryIs>
<LinearRing>
<coordinates>
-97.7833343,20.39166637
-97.7833343,20.38333304
-97.7833343,20.37499971
-97.79166763,20.37499971
-97.80000097,20.37499971
-97.80000097,20.38333304
-97.8083343,20.38333304
-97.81666763,20.38333304
-97.81666763,20.39166637
-97.82500097,20.39166637
-97.82500097,20.3999997
-97.81666763,20.3999997
-97.8083343,20.3999997
-97.8083343,20.40833304
-97.80000097,20.40833304
-97.79166763,20.40833304
-97.7833343,20.40833304
-97.77500097,20.40833304
-97.76666764,20.40833304
-97.76666764,20.3999997
-97.77500097,20.3999997
-97.77500097,20.39166637
-97.7833343,20.39166637
</coordinates>
</LinearRing>
</outerBoundaryIs>
</Polygon>
<Polygon>
<outerBoundaryIs>
<LinearRing>
<coordinates>
-97.74166764,20.38333304
-97.74166764,20.37499971
-97.75000097,20.37499971
-97.75000097,20.38333304
-97.75000097,20.39166637
-97.74166764,20.39166637
-97.74166764,20.38333304
</coordinates>
</LinearRing>
</outerBoundaryIs>
</Polygon>
<Polygon>
<outerBoundaryIs>
<LinearRing>
<coordinates>
-97.45833431,20.40833304
-97.45000098,20.40833304
-97.45000098,20.3999997
-97.45833431,20.3999997
-97.45833431,20.40833304
</coordinates>
</LinearRing>
</outerBoundaryIs>
</Polygon>
<Polygon>
<outerBoundaryIs>
<LinearRing>
<coordinates>
-97.30833432,20.08333305
-97.30000099,20.08333305
-97.30000099,20.07499972
-97.30833432,20.07499972
-97.31666765,20.07499972
-97.31666765,20.08333305
-97.32500099,20.08333305
-97.33333432,20.08333305
-97.33333432,20.09166638
-97.34166765,20.09166638
-97.35000099,20.09166638
-97.35000099,20.09999972
-97.34166765,20.09999972
-97.33333432,20.09999972
-97.32500099,20.09999972
-97.31666765,20.09999972
-97.30833432,20.09999972
-97.30833432,20.09166638
-97.30833432,20.08333305
</coordinates>
</LinearRing>
</outerBoundaryIs>
</Polygon>
<Polygon>
<outerBoundaryIs>
<LinearRing>
<coordinates>
-97.24166766,20.08333305
-97.24166766,20.07499972
-97.25000099,20.07499972
-97.25833432,20.07499972
-97.25833432,20.08333305
-97.26666766,20.08333305
-97.26666766,20.07499972
-97.27500099,20.07499972
-97.27500099,20.08333305
-97.27500099,20.09166638
-97.26666766,20.09166638
-97.25833432,20.09166638
-97.25833432,20.09999972
-97.26666766,20.09999972
-97.26666766,20.10833305
-97.27500099,20.10833305
-97.28333432,20.10833305
-97.28333432,20.11666638
-97.28333432,20.12499972
-97.27500099,20.12499972
-97.27500099,20.13333305
-97.28333432,20.13333305
-97.28333432,20.14166638
-97.28333432,20.14999971
-97.28333432,20.15833305
-97.27500099,20.15833305
-97.27500099,20.16666638
-97.26666766,20.16666638
-97.26666766,20.17499971
-97.25833432,20.17499971
-97.25000099,20.17499971
-97.24166766,20.17499971
-97.24166766,20.18333305
-97.24166766,20.19166638
-97.25000099,20.19166638
-97.25000099,20.19999971
-97.25833432,20.19999971
-97.26666766,20.19999971
-97.26666766,20.20833305
-97.25833432,20.20833305
-97.25833432,20.21666638
-97.25000099,20.21666638
-97.24166766,20.21666638
-97.24166766,20.22499971
-97.24166766,20.23333304
-97.23333432,20.23333304
-97.22500099,20.23333304
-97.22500099,20.24166638
-97.21666766,20.24166638
-97.21666766,20.24999971
-97.20833432,20.24999971
-97.20833432,20.25833304
-97.20000099,20.25833304
-97.19166766,20.25833304
-97.18333433,20.25833304
-97.17500099,20.25833304
-97.16666766,20.25833304
-97.16666766,20.26666638
-97.15833433,20.26666638
-97.15833433,20.27499971
-97.15000099,20.27499971
-97.15000099,20.28333304
-97.15833433,20.28333304
-97.16666766,20.28333304
-97.16666766,20.29166637
-97.15833433,20.29166637
-97.15000099,20.29166637
-97.15000099,20.29999971
-97.14166766,20.29999971
-97.13333433,20.29999971
-97.13333433,20.29166637
-97.12500099,20.29166637
-97.12500099,20.28333304
-97.11666766,20.28333304
-97.11666766,20.29166637
-97.10833433,20.29166637
-97.100001,20.29166637
-97.100001,20.29999971
-97.09166766,20.29999971
-97.09166766,20.29166637
-97.08333433,20.29166637
-97.08333433,20.29999971
-97.08333433,20.30833304
-97.075001,20.30833304
-97.075001,20.29999971
-97.075001,20.29166637
-97.06666766,20.29166637
-97.06666766,20.28333304
-97.06666766,20.27499971
-97.06666766,20.26666638
-97.075001,20.26666638
-97.08333433,20.26666638
-97.08333433,20.25833304
-97.08333433,20.24999971
-97.09166766,20.24999971
-97.09166766,20.24166638
-97.100001,20.24166638
-97.10833433,20.24166638
-97.11666766,20.24166638
-97.12500099,20.24166638
-97.12500099,20.23333304
-97.12500099,20.22499971
-97.12500099,20.21666638
-97.12500099,20.20833305
-97.12500099,20.19999971
-97.12500099,20.19166638
-97.13333433,20.19166638
-97.13333433,20.18333305
-97.14166766,20.18333305
-97.14166766,20.17499971
-97.14166766,20.16666638
-97.14166766,20.15833305
-97.15000099,20.15833305
-97.15833433,20.15833305
-97.15833433,20.16666638
-97.15000099,20.16666638
-97.15000099,20.17499971
-97.15000099,20.18333305
-97.15833433,20.18333305
-97.15833433,20.17499971
-97.16666766,20.17499971
-97.16666766,20.16666638
-97.17500099,20.16666638
-97.17500099,20.15833305
-97.18333433,20.15833305
-97.19166766,20.15833305
-97.19166766,20.14999971
-97.20000099,20.14999971
-97.20833432,20.14999971
-97.20833432,20.14166638
-97.21666766,20.14166638
-97.21666766,20.13333305
-97.22500099,20.13333305
-97.22500099,20.12499972
-97.23333432,20.12499972
-97.23333432,20.11666638
-97.24166766,20.11666638
-97.24166766,20.10833305
-97.24166766,20.09999972
-97.25000099,20.09999972
-97.25000099,20.09166638
-97.24166766,20.09166638
-97.24166766,20.08333305
</coordinates>
</LinearRing>
</outerBoundaryIs>
<innerBoundaryIs>
<LinearRing>
<coordinates>
-97.23333432,20.19999971
-97.22500099,20.19999971
-97.22500099,20.20833305
-97.23333432,20.20833305
-97.23333432,20.19999971
</coordinates>
</LinearRing>
</innerBoundaryIs>
<innerBoundaryIs>
<LinearRing>
<coordinates>
-97.22500099,20.20833305
-97.21666766,20.20833305
-97.21666766,20.21666638
-97.21666766,20.22499971
-97.22500099,20.22499971
-97.22500099,20.21666638
-97.22500099,20.20833305
</coordinates>
</LinearRing>
</innerBoundaryIs>
<innerBoundaryIs>
<LinearRing>
<coordinates>
-97.15833433,20.19999971
-97.15833433,20.19166638
-97.15000099,20.19166638
-97.14166766,20.19166638
-97.14166766,20.19999971
-97.15000099,20.19999971
-97.15833433,20.19999971
</coordinates>
</LinearRing>
</innerBoundaryIs>
<innerBoundaryIs>
<LinearRing>
<coordinates>
-97.14166766,20.19999971
-97.13333433,20.19999971
-97.13333433,20.20833305
-97.13333433,20.21666638
-97.14166766,20.21666638
-97.14166766,20.20833305
-97.14166766,20.19999971
</coordinates>
</LinearRing>
</innerBoundaryIs>
</Polygon>
<Polygon>
<outerBoundaryIs>
<LinearRing>
<coordinates>
-97.29166765,20.09166638
-97.28333432,20.09166638
-97.28333432,20.08333305
-97.29166765,20.08333305
-97.29166765,20.09166638
</coordinates>
</LinearRing>
</outerBoundaryIs>
</Polygon>
<Polygon>
<outerBoundaryIs>
<LinearRing>
<coordinates>
-98.21666762,20.5499997
-98.20833428,20.5499997
-98.20833428,20.54166637
-98.21666762,20.54166637
-98.21666762,20.5499997
</coordinates>
</LinearRing>
</outerBoundaryIs>
</Polygon>
<Polygon>
<outerBoundaryIs>
<LinearRing>
<coordinates>
-98.15000095,20.55833303
-98.14166762,20.55833303
-98.14166762,20.5499997
-98.15000095,20.5499997
-98.15000095,20.55833303
</coordinates>
</LinearRing>
</outerBoundaryIs>
</Polygon>
<Polygon>
<outerBoundaryIs>
<LinearRing>
<coordinates>
-97.82500097,20.58333303
-97.81666763,20.58333303
-97.81666763,20.5749997
-97.82500097,20.5749997
-97.8333343,20.5749997
-97.8333343,20.58333303
-97.82500097,20.58333303
</coordinates>
</LinearRing>
</outerBoundaryIs>
</Polygon>
<Polygon>
<outerBoundaryIs>
<LinearRing>
<coordinates>
-98.27500095,20.66666636
-98.26666762,20.66666636
-98.26666762,20.65833303
-98.27500095,20.65833303
-98.27500095,20.66666636
</coordinates>
</LinearRing>
</outerBoundaryIs>
</Polygon>
<Polygon>
<outerBoundaryIs>
<LinearRing>
<coordinates>
-98.17500095,20.66666636
-98.16666762,20.66666636
-98.16666762,20.65833303
-98.17500095,20.65833303
-98.17500095,20.66666636
</coordinates>
</LinearRing>
</outerBoundaryIs>
</Polygon>
<Polygon>
<outerBoundaryIs>
<LinearRing>
<coordinates>
-98.29166761,20.67499969
-98.28333428,20.67499969
-98.27500095,20.67499969
-98.27500095,20.66666636
-98.28333428,20.66666636
-98.29166761,20.66666636
-98.29166761,20.67499969
</coordinates>
</LinearRing>
</outerBoundaryIs>
</Polygon>
<Polygon>
<outerBoundaryIs>
<LinearRing>
<coordinates>
-98.16666762,20.67499969
-98.15833429,20.67499969
-98.15833429,20.66666636
-98.16666762,20.66666636
-98.16666762,20.67499969
</coordinates>
</LinearRing>
</outerBoundaryIs>
</Polygon>
<Polygon>
<outerBoundaryIs>
<LinearRing>
<coordinates>
-97.74166764,20.61666636
-97.74166764,20.60833303
-97.75000097,20.60833303
-97.7583343,20.60833303
-97.7583343,20.61666636
-97.76666764,20.61666636
-97.77500097,20.61666636
-97.77500097,20.6249997
-97.76666764,20.6249997
-97.76666764,20.63333303
-97.76666764,20.64166636
-97.76666764,20.64999969
-97.77500097,20.64999969
-97.77500097,20.64166636
-97.7833343,20.64166636
-97.79166763,20.64166636
-97.80000097,20.64166636
-97.80000097,20.64999969
-97.80000097,20.65833303
-97.79166763,20.65833303
-97.79166763,20.64999969
-97.7833343,20.64999969
-97.7833343,20.65833303
-97.7833343,20.66666636
-97.77500097,20.66666636
-97.77500097,20.67499969
-97.76666764,20.67499969
-97.76666764,20.68333303
-97.7583343,20.68333303
-97.75000097,20.68333303
-97.74166764,20.68333303
-97.7333343,20.68333303
-97.7333343,20.67499969
-97.7333343,20.66666636
-97.74166764,20.66666636
-97.74166764,20.65833303
-97.7333343,20.65833303
-97.7333343,20.64999969
-97.74166764,20.64999969
-97.75000097,20.64999969
-97.7583343,20.64999969
-97.7583343,20.64166636
-97.7583343,20.63333303
-97.75000097,20.63333303
-97.74166764,20.63333303
-97.74166764,20.6249997
-97.7333343,20.6249997
-97.7333343,20.61666636
-97.74166764,20.61666636
</coordinates>
</LinearRing>
</outerBoundaryIs>
<innerBoundaryIs>
<LinearRing>
<coordinates>
-97.76666764,20.67499969
-97.76666764,20.66666636
-97.7583343,20.66666636
-97.75000097,20.66666636
-97.75000097,20.67499969
-97.7583343,20.67499969
-97.76666764,20.67499969
</coordinates>
</LinearRing>
</innerBoundaryIs>
</Polygon>
<Polygon>
<outerBoundaryIs>
<LinearRing>
<coordinates>
-98.40000094,20.73333302
-98.39166761,20.73333302
-98.39166761,20.72499969
-98.40000094,20.72499969
-98.40000094,20.73333302
</coordinates>
</LinearRing>
</outerBoundaryIs>
</Polygon>
<Polygon>
<outerBoundaryIs>
<LinearRing>
<coordinates>
-98.40833428,20.74166636
-98.40000094,20.74166636
-98.40000094,20.73333302
-98.40833428,20.73333302
-98.40833428,20.74166636
</coordinates>
</LinearRing>
</outerBoundaryIs>
</Polygon>
<Polygon>
<outerBoundaryIs>
<LinearRing>
<coordinates>
-98.15833429,20.74166636
-98.15000095,20.74166636
-98.14166762,20.74166636
-98.13333429,20.74166636
-98.13333429,20.73333302
-98.14166762,20.73333302
-98.15000095,20.73333302
-98.15833429,20.73333302
-98.15833429,20.74166636
</coordinates>
</LinearRing>
</outerBoundaryIs>
</Polygon>
<Polygon>
<outerBoundaryIs>
<LinearRing>
<coordinates>
-97.94166763,20.74166636
-97.9333343,20.74166636
-97.9333343,20.73333302
-97.94166763,20.73333302
-97.94166763,20.74166636
</coordinates>
</LinearRing>
</outerBoundaryIs>
</Polygon>
<Polygon>
<outerBoundaryIs>
<LinearRing>
<coordinates>
-98.39166761,20.77499969
-98.38333428,20.77499969
-98.38333428,20.76666636
-98.39166761,20.76666636
-98.39166761,20.77499969
</coordinates>
</LinearRing>
</outerBoundaryIs>
</Polygon>
<Polygon>
<outerBoundaryIs>
<LinearRing>
<coordinates>
-98.23333428,20.77499969
-98.22500095,20.77499969
-98.22500095,20.76666636
-98.23333428,20.76666636
-98.23333428,20.77499969
</coordinates>
</LinearRing>
</outerBoundaryIs>
</Polygon>
<Polygon>
<outerBoundaryIs>
<LinearRing>
<coordinates>
-98.23333428,20.75833302
-98.22500095,20.75833302
-98.21666762,20.75833302
-98.21666762,20.74999969
-98.22500095,20.74999969
-98.23333428,20.74999969
-98.23333428,20.75833302
</coordinates>
</LinearRing>
</outerBoundaryIs>
</Polygon>
<Polygon>
<outerBoundaryIs>
<LinearRing>
<coordinates>
-98.27500095,20.75833302
-98.27500095,20.74999969
-98.28333428,20.74999969
-98.28333428,20.75833302
-98.28333428,20.76666636
-98.27500095,20.76666636
-98.27500095,20.75833302
</coordinates>
</LinearRing>
</outerBoundaryIs>
</Polygon>
<Polygon>
<outerBoundaryIs>
<LinearRing>
<coordinates>
-98.32500095,20.75833302
-98.31666761,20.75833302
-98.31666761,20.74999969
-98.32500095,20.74999969
-98.32500095,20.75833302
</coordinates>
</LinearRing>
</outerBoundaryIs>
</Polygon>
<Polygon>
<outerBoundaryIs>
<LinearRing>
<coordinates>
-98.11666762,20.74999969
-98.10833429,20.74999969
-98.10833429,20.74166636
-98.11666762,20.74166636
-98.11666762,20.74999969
</coordinates>
</LinearRing>
</outerBoundaryIs>
</Polygon>
<Polygon>
<outerBoundaryIs>
<LinearRing>
<coordinates>
-98.13333429,20.74999969
-98.12500095,20.74999969
-98.12500095,20.74166636
-98.13333429,20.74166636
-98.13333429,20.74999969
</coordinates>
</LinearRing>
</outerBoundaryIs>
</Polygon>
<Polygon>
<outerBoundaryIs>
<LinearRing>
<coordinates>
-97.95000096,20.74999969
-97.94166763,20.74999969
-97.94166763,20.74166636
-97.95000096,20.74166636
-97.95000096,20.74999969
</coordinates>
</LinearRing>
</outerBoundaryIs>
</Polygon>
<Polygon>
<outerBoundaryIs>
<LinearRing>
<coordinates>
-97.8583343,20.74999969
-97.8583343,20.74166636
-97.86666763,20.74166636
-97.86666763,20.74999969
-97.86666763,20.75833302
-97.8583343,20.75833302
-97.8583343,20.74999969
</coordinates>
</LinearRing>
</outerBoundaryIs>
</Polygon>
<Polygon>
<outerBoundaryIs>
<LinearRing>
<coordinates>
-97.72500097,20.74166636
-97.72500097,20.73333302
-97.7333343,20.73333302
-97.74166764,20.73333302
-97.74166764,20.74166636
-97.7333343,20.74166636
-97.7333343,20.74999969
-97.72500097,20.74999969
-97.71666764,20.74999969
-97.71666764,20.74166636
-97.72500097,20.74166636
</coordinates>
</LinearRing>
</outerBoundaryIs>
</Polygon>
<Polygon>
<outerBoundaryIs>
<LinearRing>
<coordinates>
-98.10833429,20.75833302
-98.10000096,20.75833302
-98.10000096,20.74999969
-98.10833429,20.74999969
-98.10833429,20.75833302
</coordinates>
</LinearRing>
</outerBoundaryIs>
</Polygon>
<Polygon>
<outerBoundaryIs>
<LinearRing>
<coordinates>
-97.81666763,20.76666636
-97.8083343,20.76666636
-97.8083343,20.75833302
-97.81666763,20.75833302
-97.81666763,20.76666636
</coordinates>
</LinearRing>
</outerBoundaryIs>
</Polygon>
<Polygon>
<outerBoundaryIs>
<LinearRing>
<coordinates>
-98.43333428,20.80833302
-98.42500094,20.80833302
-98.42500094,20.79999969
-98.43333428,20.79999969
-98.43333428,20.80833302
</coordinates>
</LinearRing>
</outerBoundaryIs>
</Polygon>
<Polygon>
<outerBoundaryIs>
<LinearRing>
<coordinates>
-98.42500094,20.81666635
-98.41666761,20.81666635
-98.41666761,20.80833302
-98.42500094,20.80833302
-98.42500094,20.81666635
</coordinates>
</LinearRing>
</outerBoundaryIs>
</Polygon>
<Polygon>
<outerBoundaryIs>
<LinearRing>
<coordinates>
-98.12500095,20.81666635
-98.11666762,20.81666635
-98.11666762,20.80833302
-98.12500095,20.80833302
-98.13333429,20.80833302
-98.13333429,20.81666635
-98.12500095,20.81666635
</coordinates>
</LinearRing>
</outerBoundaryIs>
</Polygon>
<Polygon>
<outerBoundaryIs>
<LinearRing>
<coordinates>
-98.32500095,20.84999969
-98.31666761,20.84999969
-98.31666761,20.85833302
-98.30833428,20.85833302
-98.30833428,20.84999969
-98.30833428,20.84166635
-98.31666761,20.84166635
-98.32500095,20.84166635
-98.32500095,20.84999969
</coordinates>
</LinearRing>
</outerBoundaryIs>
</Polygon>
<Polygon>
<outerBoundaryIs>
<LinearRing>
<coordinates>
-97.7333343,20.85833302
-97.72500097,20.85833302
-97.72500097,20.84999969
-97.7333343,20.84999969
-97.7333343,20.85833302
</coordinates>
</LinearRing>
</outerBoundaryIs>
</Polygon>
<Polygon>
<outerBoundaryIs>
<LinearRing>
<coordinates>
-98.32500095,20.83333302
-98.32500095,20.82499969
-98.33333428,20.82499969
-98.33333428,20.83333302
-98.33333428,20.84166635
-98.32500095,20.84166635
-98.32500095,20.83333302
</coordinates>
</LinearRing>
</outerBoundaryIs>
</Polygon>
<Polygon>
<outerBoundaryIs>
<LinearRing>
<coordinates>
-98.10833429,20.82499969
-98.10833429,20.81666635
-98.11666762,20.81666635
-98.11666762,20.82499969
-98.12500095,20.82499969
-98.13333429,20.82499969
-98.13333429,20.83333302
-98.14166762,20.83333302
-98.15000095,20.83333302
-98.15000095,20.84166635
-98.14166762,20.84166635
-98.13333429,20.84166635
-98.12500095,20.84166635
-98.11666762,20.84166635
-98.11666762,20.83333302
-98.10833429,20.83333302
-98.10000096,20.83333302
-98.10000096,20.82499969
-98.10833429,20.82499969
</coordinates>
</LinearRing>
</outerBoundaryIs>
</Polygon>
<Polygon>
<outerBoundaryIs>
<LinearRing>
<coordinates>
-98.14166762,20.82499969
-98.13333429,20.82499969
-98.13333429,20.81666635
-98.14166762,20.81666635
-98.14166762,20.82499969
</coordinates>
</LinearRing>
</outerBoundaryIs>
</Polygon>
<Polygon>
<outerBoundaryIs>
<LinearRing>
<coordinates>
-98.39166761,20.82499969
-98.39166761,20.81666635
-98.40000094,20.81666635
-98.40833428,20.81666635
-98.40833428,20.82499969
-98.40833428,20.83333302
-98.40000094,20.83333302
-98.40000094,20.84166635
-98.40000094,20.84999969
-98.40833428,20.84999969
-98.40833428,20.85833302
-98.40000094,20.85833302
-98.39166761,20.85833302
-98.38333428,20.85833302
-98.37500094,20.85833302
-98.37500094,20.84999969
-98.37500094,20.84166635
-98.38333428,20.84166635
-98.39166761,20.84166635
-98.39166761,20.83333302
-98.38333428,20.83333302
-98.38333428,20.82499969
-98.39166761,20.82499969
</coordinates>
</LinearRing>
</outerBoundaryIs>
</Polygon>
<Polygon>
<outerBoundaryIs>
<LinearRing>
<coordinates>
-98.31666761,20.82499969
-98.30833428,20.82499969
-98.30833428,20.81666635
-98.31666761,20.81666635
-98.31666761,20.82499969
</coordinates>
</LinearRing>
</outerBoundaryIs>
</Polygon>
<Polygon>
<outerBoundaryIs>
<LinearRing>
<coordinates>
-97.7083343,20.84166635
-97.7083343,20.83333302
-97.71666764,20.83333302
-97.71666764,20.84166635
-97.71666764,20.84999969
-97.7083343,20.84999969
-97.7083343,20.84166635
</coordinates>
</LinearRing>
</outerBoundaryIs>
</Polygon>
<Polygon>
<outerBoundaryIs>
<LinearRing>
<coordinates>
-98.41666761,20.79166636
-98.40833428,20.79166636
-98.40833428,20.78333302
-98.41666761,20.78333302
-98.41666761,20.79166636
</coordinates>
</LinearRing>
</outerBoundaryIs>
</Polygon>
<Polygon>
<outerBoundaryIs>
<LinearRing>
<coordinates>
-98.27500095,20.78333302
-98.27500095,20.77499969
-98.28333428,20.77499969
-98.29166761,20.77499969
-98.29166761,20.78333302
-98.28333428,20.78333302
-98.28333428,20.79166636
-98.27500095,20.79166636
-98.27500095,20.78333302
</coordinates>
</LinearRing>
</outerBoundaryIs>
</Polygon>
<Polygon>
<outerBoundaryIs>
<LinearRing>
<coordinates>
-98.42500094,20.79999969
-98.41666761,20.79999969
-98.41666761,20.79166636
-98.42500094,20.79166636
-98.42500094,20.79999969
</coordinates>
</LinearRing>
</outerBoundaryIs>
</Polygon>
<Polygon>
<outerBoundaryIs>
<LinearRing>
<coordinates>
-97.77500097,20.79999969
-97.76666764,20.79999969
-97.76666764,20.79166636
-97.77500097,20.79166636
-97.77500097,20.79999969
</coordinates>
</LinearRing>
</outerBoundaryIs>
</Polygon>
<Polygon>
<outerBoundaryIs>
<LinearRing>
<coordinates>
-98.07500096,20.80833302
-98.06666762,20.80833302
-98.06666762,20.79999969
-98.07500096,20.79999969
-98.07500096,20.80833302
</coordinates>
</LinearRing>
</outerBoundaryIs>
</Polygon>
<Polygon>
<outerBoundaryIs>
<LinearRing>
<coordinates>
-98.25000095,20.70833303
-98.25000095,20.69999969
-98.25833428,20.69999969
-98.25833428,20.70833303
-98.26666762,20.70833303
-98.26666762,20.69999969
-98.27500095,20.69999969
-98.27500095,20.70833303
-98.28333428,20.70833303
-98.29166761,20.70833303
-98.29166761,20.69999969
-98.28333428,20.69999969
-98.28333428,20.69166636
-98.29166761,20.69166636
-98.29166761,20.68333303
-98.30000095,20.68333303
-98.30000095,20.67499969
-98.30833428,20.67499969
-98.31666761,20.67499969
-98.31666761,20.68333303
-98.32500095,20.68333303
-98.33333428,20.68333303
-98.33333428,20.69166636
-98.32500095,20.69166636
-98.32500095,20.69999969
-98.32500095,20.70833303
-98.31666761,20.70833303
-98.31666761,20.69999969
-98.30833428,20.69999969
-98.30833428,20.70833303
-98.30000095,20.70833303
-98.30000095,20.71666636
-98.30000095,20.72499969
-98.30833428,20.72499969
-98.30833428,20.71666636
-98.31666761,20.71666636
-98.32500095,20.71666636
-98.33333428,20.71666636
-98.33333428,20.72499969
-98.33333428,20.73333302
-98.33333428,20.74166636
-98.34166761,20.74166636
-98.35000095,20.74166636
-98.35000095,20.74999969
-98.35000095,20.75833302
-98.35000095,20.76666636
-98.35000095,20.77499969
-98.35000095,20.78333302
-98.35000095,20.79166636
-98.34166761,20.79166636
-98.33333428,20.79166636
-98.32500095,20.79166636
-98.32500095,20.79999969
-98.33333428,20.79999969
-98.33333428,20.80833302
-98.32500095,20.80833302
-98.32500095,20.81666635
-98.31666761,20.81666635
-98.31666761,20.80833302
-98.31666761,20.79999969
-98.30833428,20.79999969
-98.30000095,20.79999969
-98.29166761,20.79999969
-98.29166761,20.79166636
-98.29166761,20.78333302
-98.30000095,20.78333302
-98.30833428,20.78333302
-98.30833428,20.77499969
-98.31666761,20.77499969
-98.32500095,20.77499969
-98.32500095,20.76666636
-98.33333428,20.76666636
-98.34166761,20.76666636
-98.34166761,20.75833302
-98.34166761,20.74999969
-98.33333428,20.74999969
-98.32500095,20.74999969
-98.32500095,20.74166636
-98.31666761,20.74166636
-98.31666761,20.74999969
-98.30833428,20.74999969
-98.30833428,20.75833302
-98.30000095,20.75833302
-98.30000095,20.74999969
-98.30000095,20.74166636
-98.29166761,20.74166636
-98.28333428,20.74166636
-98.27500095,20.74166636
-98.26666762,20.74166636
-98.26666762,20.73333302
-98.27500095,20.73333302
-98.27500095,20.72499969
-98.26666762,20.72499969
-98.25833428,20.72499969
-98.25833428,20.71666636
-98.25000095,20.71666636
-98.25000095,20.70833303
</coordinates>
</LinearRing>
</outerBoundaryIs>
<innerBoundaryIs>
<LinearRing>
<coordinates>
-98.31666761,20.68333303
-98.30833428,20.68333303
-98.30833428,20.69166636
-98.31666761,20.69166636
-98.31666761,20.68333303
</coordinates>
</LinearRing>
</innerBoundaryIs>
<innerBoundaryIs>
<LinearRing>
<coordinates>
-98.29166761,20.73333302
-98.29166761,20.72499969
-98.28333428,20.72499969
-98.28333428,20.73333302
-98.29166761,20.73333302
</coordinates>
</LinearRing>
</innerBoundaryIs>
</Polygon>
<Polygon>
<outerBoundaryIs>
<LinearRing>
<coordinates>
-97.8333343,20.66666636
-97.8333343,20.65833303
-97.84166763,20.65833303
-97.84166763,20.66666636
-97.85000097,20.66666636
-97.85000097,20.67499969
-97.85000097,20.68333303
-97.84166763,20.68333303
-97.84166763,20.69166636
-97.84166763,20.69999969
-97.84166763,20.70833303
-97.85000097,20.70833303
-97.8583343,20.70833303
-97.8583343,20.71666636
-97.8583343,20.72499969
-97.85000097,20.72499969
-97.85000097,20.73333302
-97.8583343,20.73333302
-97.8583343,20.74166636
-97.85000097,20.74166636
-97.84166763,20.74166636
-97.84166763,20.73333302
-97.8333343,20.73333302
-97.82500097,20.73333302
-97.81666763,20.73333302
-97.81666763,20.72499969
-97.81666763,20.71666636
-97.82500097,20.71666636
-97.82500097,20.70833303
-97.81666763,20.70833303
-97.81666763,20.69999969
-97.81666763,20.69166636
-97.81666763,20.68333303
-97.82500097,20.68333303
-97.82500097,20.67499969
-97.82500097,20.66666636
-97.8333343,20.66666636
</coordinates>
</LinearRing>
</outerBoundaryIs>
<innerBoundaryIs>
<LinearRing>
<coordinates>
-97.84166763,20.68333303
-97.84166763,20.67499969
-97.8333343,20.67499969
-97.8333343,20.68333303
-97.84166763,20.68333303
</coordinates>
</LinearRing>
</innerBoundaryIs>
</Polygon>
<Polygon>
<outerBoundaryIs>
<LinearRing>
<coordinates>
-98.08333429,20.69999969
-98.07500096,20.69999969
-98.07500096,20.69166636
-98.08333429,20.69166636
-98.08333429,20.69999969
</coordinates>
</LinearRing>
</outerBoundaryIs>
</Polygon>
<Polygon>
<outerBoundaryIs>
<LinearRing>
<coordinates>
-98.24166762,20.70833303
-98.23333428,20.70833303
-98.23333428,20.69999969
-98.24166762,20.69999969
-98.24166762,20.70833303
</coordinates>
</LinearRing>
</outerBoundaryIs>
</Polygon>
<Polygon>
<outerBoundaryIs>
<LinearRing>
<coordinates>
-97.87500096,20.70833303
-97.86666763,20.70833303
-97.86666763,20.69999969
-97.87500096,20.69999969
-97.87500096,20.70833303
</coordinates>
</LinearRing>
</outerBoundaryIs>
</Polygon>
<Polygon>
<outerBoundaryIs>
<LinearRing>
<coordinates>
-97.8083343,20.71666636
-97.80000097,20.71666636
-97.80000097,20.70833303
-97.8083343,20.70833303
-97.81666763,20.70833303
-97.81666763,20.71666636
-97.8083343,20.71666636
</coordinates>
</LinearRing>
</outerBoundaryIs>
</Polygon>
<Polygon>
<outerBoundaryIs>
<LinearRing>
<coordinates>
-98.53333427,20.88333302
-98.52500094,20.88333302
-98.52500094,20.87499968
-98.53333427,20.87499968
-98.53333427,20.88333302
</coordinates>
</LinearRing>
</outerBoundaryIs>
</Polygon>
<Polygon>
<outerBoundaryIs>
<LinearRing>
<coordinates>
-98.58333427,20.89166635
-98.58333427,20.88333302
-98.5916676,20.88333302
-98.5916676,20.89166635
-98.60000094,20.89166635
-98.60000094,20.89999968
-98.5916676,20.89999968
-98.58333427,20.89999968
-98.57500094,20.89999968
-98.57500094,20.89166635
-98.58333427,20.89166635
</coordinates>
</LinearRing>
</outerBoundaryIs>
</Polygon>
<Polygon>
<outerBoundaryIs>
<LinearRing>
<coordinates>
-98.13333429,20.89166635
-98.12500095,20.89166635
-98.12500095,20.88333302
-98.13333429,20.88333302
-98.13333429,20.89166635
</coordinates>
</LinearRing>
</outerBoundaryIs>
</Polygon>
<Polygon>
<outerBoundaryIs>
<LinearRing>
<coordinates>
-98.10833429,20.89166635
-98.10000096,20.89166635
-98.10000096,20.88333302
-98.10833429,20.88333302
-98.10833429,20.89166635
</coordinates>
</LinearRing>
</outerBoundaryIs>
</Polygon>
<Polygon>
<outerBoundaryIs>
<LinearRing>
<coordinates>
-98.60000094,20.90833302
-98.60000094,20.89999968
-98.60833427,20.89999968
-98.60833427,20.90833302
-98.60833427,20.91666635
-98.60000094,20.91666635
-98.5916676,20.91666635
-98.5916676,20.90833302
-98.60000094,20.90833302
</coordinates>
</LinearRing>
</outerBoundaryIs>
</Polygon>
<Polygon>
<outerBoundaryIs>
<LinearRing>
<coordinates>
-98.39166761,20.89999968
-98.38333428,20.89999968
-98.38333428,20.89166635
-98.39166761,20.89166635
-98.39166761,20.89999968
</coordinates>
</LinearRing>
</outerBoundaryIs>
</Polygon>
<Polygon>
<outerBoundaryIs>
<LinearRing>
<coordinates>
-98.18333429,20.93333302
-98.17500095,20.93333302
-98.17500095,20.92499968
-98.18333429,20.92499968
-98.18333429,20.93333302
</coordinates>
</LinearRing>
</outerBoundaryIs>
</Polygon>
<Polygon>
<outerBoundaryIs>
<LinearRing>
<coordinates>
-98.50833427,20.91666635
-98.50000094,20.91666635
-98.50000094,20.90833302
-98.50833427,20.90833302
-98.50833427,20.91666635
</coordinates>
</LinearRing>
</outerBoundaryIs>
</Polygon>
<Polygon>
<outerBoundaryIs>
<LinearRing>
<coordinates>
-98.51666761,20.91666635
-98.51666761,20.90833302
-98.52500094,20.90833302
-98.53333427,20.90833302
-98.53333427,20.91666635
-98.5416676,20.91666635
-98.55000094,20.91666635
-98.55833427,20.91666635
-98.5666676,20.91666635
-98.5666676,20.92499968
-98.55833427,20.92499968
-98.55000094,20.92499968
-98.5416676,20.92499968
-98.5416676,20.93333302
-98.53333427,20.93333302
-98.53333427,20.92499968
-98.52500094,20.92499968
-98.51666761,20.92499968
-98.51666761,20.91666635
</coordinates>
</LinearRing>
</outerBoundaryIs>
</Polygon>
<Polygon>
<outerBoundaryIs>
<LinearRing>
<coordinates>
-98.35833428,20.89999968
-98.35833428,20.89166635
-98.36666761,20.89166635
-98.36666761,20.89999968
-98.37500094,20.89999968
-98.37500094,20.90833302
-98.36666761,20.90833302
-98.35833428,20.90833302
-98.35833428,20.91666635
-98.35000095,20.91666635
-98.35000095,20.90833302
-98.34166761,20.90833302
-98.34166761,20.91666635
-98.33333428,20.91666635
-98.33333428,20.92499968
-98.32500095,20.92499968
-98.31666761,20.92499968
-98.30833428,20.92499968
-98.30833428,20.91666635
-98.31666761,20.91666635
-98.32500095,20.91666635
-98.32500095,20.90833302
-98.33333428,20.90833302
-98.33333428,20.89999968
-98.34166761,20.89999968
-98.35000095,20.89999968
-98.35833428,20.89999968
</coordinates>
</LinearRing>
</outerBoundaryIs>
</Polygon>
<Polygon>
<outerBoundaryIs>
<LinearRing>
<coordinates>
-98.60000094,20.96666635
-98.5916676,20.96666635
-98.5916676,20.95833302
-98.60000094,20.95833302
-98.60000094,20.96666635
</coordinates>
</LinearRing>
</outerBoundaryIs>
</Polygon>
<Polygon>
<outerBoundaryIs>
<LinearRing>
<coordinates>
-98.49166761,20.96666635
-98.48333427,20.96666635
-98.48333427,20.95833302
-98.49166761,20.95833302
-98.50000094,20.95833302
-98.50000094,20.96666635
-98.49166761,20.96666635
</coordinates>
</LinearRing>
</outerBoundaryIs>
</Polygon>
<Polygon>
<outerBoundaryIs>
<LinearRing>
<coordinates>
-98.55000094,20.99999968
-98.5416676,20.99999968
-98.5416676,20.99166635
-98.55000094,20.99166635
-98.55000094,20.99999968
</coordinates>
</LinearRing>
</outerBoundaryIs>
</Polygon>
<Polygon>
<outerBoundaryIs>
<LinearRing>
<coordinates>
-98.35000095,20.99999968
-98.34166761,20.99999968
-98.34166761,20.99166635
-98.35000095,20.99166635
-98.35000095,20.99999968
</coordinates>
</LinearRing>
</outerBoundaryIs>
</Polygon>
<Polygon>
<outerBoundaryIs>
<LinearRing>
<coordinates>
-97.82500097,21.00833301
-97.81666763,21.00833301
-97.81666763,20.99999968
-97.82500097,20.99999968
-97.82500097,21.00833301
</coordinates>
</LinearRing>
</outerBoundaryIs>
</Polygon>
<Polygon>
<outerBoundaryIs>
<LinearRing>
<coordinates>
-98.36666761,21.00833301
-98.35833428,21.00833301
-98.35833428,20.99999968
-98.36666761,20.99999968
-98.36666761,21.00833301
</coordinates>
</LinearRing>
</outerBoundaryIs>
</Polygon>
<Polygon>
<outerBoundaryIs>
<LinearRing>
<coordinates>
-98.58333427,20.97499968
-98.58333427,20.96666635
-98.5916676,20.96666635
-98.5916676,20.97499968
-98.5916676,20.98333301
-98.58333427,20.98333301
-98.58333427,20.97499968
</coordinates>
</LinearRing>
</outerBoundaryIs>
</Polygon>
<Polygon>
<outerBoundaryIs>
<LinearRing>
<coordinates>
-98.35000095,20.96666635
-98.35000095,20.95833302
-98.35833428,20.95833302
-98.35833428,20.96666635
-98.35833428,20.97499968
-98.35000095,20.97499968
-98.35000095,20.96666635
</coordinates>
</LinearRing>
</outerBoundaryIs>
</Polygon>
<Polygon>
<outerBoundaryIs>
<LinearRing>
<coordinates>
-97.32500099,20.97499968
-97.32500099,20.96666635
-97.33333432,20.96666635
-97.33333432,20.97499968
-97.33333432,20.98333301
-97.32500099,20.98333301
-97.32500099,20.97499968
</coordinates>
</LinearRing>
</outerBoundaryIs>
</Polygon>
<Polygon>
<outerBoundaryIs>
<LinearRing>
<coordinates>
-98.48333427,20.97499968
-98.47500094,20.97499968
-98.47500094,20.96666635
-98.48333427,20.96666635
-98.48333427,20.97499968
</coordinates>
</LinearRing>
</outerBoundaryIs>
</Polygon>
<Polygon>
<outerBoundaryIs>
<LinearRing>
<coordinates>
-98.27500095,20.99166635
-98.27500095,20.98333301
-98.28333428,20.98333301
-98.28333428,20.99166635
-98.28333428,20.99999968
-98.28333428,21.00833301
-98.27500095,21.00833301
-98.27500095,20.99999968
-98.27500095,20.99166635
</coordinates>
</LinearRing>
</outerBoundaryIs>
</Polygon>
<Polygon>
<outerBoundaryIs>
<LinearRing>
<coordinates>
-98.34166761,20.99166635
-98.33333428,20.99166635
-98.33333428,20.98333301
-98.34166761,20.98333301
-98.34166761,20.99166635
</coordinates>
</LinearRing>
</outerBoundaryIs>
</Polygon>
<Polygon>
<outerBoundaryIs>
<LinearRing>
<coordinates>
-98.50000094,20.94999968
-98.50000094,20.94166635
-98.50833427,20.94166635
-98.50833427,20.94999968
-98.51666761,20.94999968
-98.52500094,20.94999968
-98.52500094,20.94166635
-98.53333427,20.94166635
-98.53333427,20.94999968
-98.53333427,20.95833302
-98.52500094,20.95833302
-98.51666761,20.95833302
-98.50833427,20.95833302
-98.50000094,20.95833302
-98.50000094,20.94999968
</coordinates>
</LinearRing>
</outerBoundaryIs>
</Polygon>
<Polygon>
<outerBoundaryIs>
<LinearRing>
<coordinates>
-98.47500094,20.94999968
-98.47500094,20.94166635
-98.48333427,20.94166635
-98.48333427,20.94999968
-98.48333427,20.95833302
-98.47500094,20.95833302
-98.47500094,20.94999968
</coordinates>
</LinearRing>
</outerBoundaryIs>
</Polygon>
<Polygon>
<outerBoundaryIs>
<LinearRing>
<coordinates>
-98.46666761,20.93333302
-98.45833427,20.93333302
-98.45833427,20.92499968
-98.46666761,20.92499968
-98.47500094,20.92499968
-98.47500094,20.93333302
-98.47500094,20.94166635
-98.46666761,20.94166635
-98.46666761,20.93333302
</coordinates>
</LinearRing>
</outerBoundaryIs>
</Polygon>
<Polygon>
<outerBoundaryIs>
<LinearRing>
<coordinates>
-98.21666762,21.06666634
-98.20833428,21.06666634
-98.20833428,21.05833301
-98.21666762,21.05833301
-98.21666762,21.06666634
</coordinates>
</LinearRing>
</outerBoundaryIs>
</Polygon>
<Polygon>
<outerBoundaryIs>
<LinearRing>
<coordinates>
-98.25833428,21.06666634
-98.25000095,21.06666634
-98.25000095,21.05833301
-98.25833428,21.05833301
-98.25833428,21.06666634
</coordinates>
</LinearRing>
</outerBoundaryIs>
</Polygon>
<Polygon>
<outerBoundaryIs>
<LinearRing>
<coordinates>
-97.59166764,21.09166634
-97.58333431,21.09166634
-97.58333431,21.08333301
-97.59166764,21.08333301
-97.59166764,21.09166634
</coordinates>
</LinearRing>
</outerBoundaryIs>
</Polygon>
<Polygon>
<outerBoundaryIs>
<LinearRing>
<coordinates>
-98.20833428,21.03333301
-98.20000095,21.03333301
-98.20000095,21.02499968
-98.20833428,21.02499968
-98.20833428,21.03333301
</coordinates>
</LinearRing>
</outerBoundaryIs>
</Polygon>
<Polygon>
<outerBoundaryIs>
<LinearRing>
<coordinates>
-98.47500094,20.87499968
-98.46666761,20.87499968
-98.46666761,20.88333302
-98.46666761,20.89166635
-98.46666761,20.89999968
-98.45833427,20.89999968
-98.45000094,20.89999968
-98.45000094,20.89166635
-98.45833427,20.89166635
-98.45833427,20.88333302
-98.45833427,20.87499968
-98.45833427,20.86666635
-98.46666761,20.86666635
-98.47500094,20.86666635
-98.47500094,20.87499968
</coordinates>
</LinearRing>
</outerBoundaryIs>
</Polygon>
<Polygon>
<outerBoundaryIs>
<LinearRing>
<coordinates>
-98.44166761,20.87499968
-98.43333428,20.87499968
-98.43333428,20.86666635
-98.44166761,20.86666635
-98.44166761,20.87499968
</coordinates>
</LinearRing>
</outerBoundaryIs>
</Polygon>
<Polygon>
<outerBoundaryIs>
<LinearRing>
<coordinates>
-97.7083343,20.87499968
-97.70000097,20.87499968
-97.70000097,20.86666635
-97.7083343,20.86666635
-97.7083343,20.87499968
</coordinates>
</LinearRing>
</outerBoundaryIs>
</Polygon>
<Polygon>
<outerBoundaryIs>
<LinearRing>
<coordinates>
-97.69166764,20.85833302
-97.69166764,20.84999969
-97.70000097,20.84999969
-97.70000097,20.85833302
-97.70000097,20.86666635
-97.69166764,20.86666635
-97.69166764,20.85833302
</coordinates>
</LinearRing>
</outerBoundaryIs>
</Polygon>
<Polygon>
<outerBoundaryIs>
<LinearRing>
<coordinates>
-97.71666764,20.86666635
-97.7083343,20.86666635
-97.7083343,20.85833302
-97.71666764,20.85833302
-97.71666764,20.86666635
</coordinates>
</LinearRing>
</outerBoundaryIs>
</Polygon>
<Polygon>
<outerBoundaryIs>
<LinearRing>
<coordinates>
-98.35833428,20.79166636
-98.35833428,20.78333302
-98.36666761,20.78333302
-98.37500094,20.78333302
-98.37500094,20.79166636
-98.37500094,20.79999969
-98.38333428,20.79999969
-98.38333428,20.79166636
-98.39166761,20.79166636
-98.40000094,20.79166636
-98.40000094,20.79999969
-98.40833428,20.79999969
-98.40833428,20.80833302
-98.40000094,20.80833302
-98.39166761,20.80833302
-98.38333428,20.80833302
-98.37500094,20.80833302
-98.37500094,20.81666635
-98.37500094,20.82499969
-98.36666761,20.82499969
-98.36666761,20.81666635
-98.36666761,20.80833302
-98.35833428,20.80833302
-98.35833428,20.81666635
-98.35833428,20.82499969
-98.35833428,20.83333302
-98.36666761,20.83333302
-98.36666761,20.84166635
-98.35833428,20.84166635
-98.35833428,20.84999969
-98.35000095,20.84999969
-98.35000095,20.85833302
-98.35833428,20.85833302
-98.36666761,20.85833302
-98.37500094,20.85833302
-98.37500094,20.86666635
-98.36666761,20.86666635
-98.35833428,20.86666635
-98.35000095,20.86666635
-98.35000095,20.87499968
-98.34166761,20.87499968
-98.34166761,20.88333302
-98.33333428,20.88333302
-98.32500095,20.88333302
-98.32500095,20.89166635
-98.31666761,20.89166635
-98.31666761,20.89999968
-98.30833428,20.89999968
-98.30833428,20.89166635
-98.30833428,20.88333302
-98.31666761,20.88333302
-98.31666761,20.87499968
-98.32500095,20.87499968
-98.33333428,20.87499968
-98.33333428,20.86666635
-98.34166761,20.86666635
-98.34166761,20.85833302
-98.34166761,20.84999969
-98.33333428,20.84999969
-98.33333428,20.84166635
-98.34166761,20.84166635
-98.34166761,20.83333302
-98.34166761,20.82499969
-98.35000095,20.82499969
-98.35000095,20.81666635
-98.35000095,20.80833302
-98.35000095,20.79999969
-98.35000095,20.79166636
-98.35833428,20.79166636
</coordinates>
</LinearRing>
</outerBoundaryIs>
</Polygon>
<Polygon>
<outerBoundaryIs>
<LinearRing>
<coordinates>
-98.80833426,21.11666634
-98.80000093,21.11666634
-98.80000093,21.10833301
-98.80833426,21.10833301
-98.81666759,21.10833301
-98.81666759,21.11666634
-98.81666759,21.12499968
-98.81666759,21.13333301
-98.80833426,21.13333301
-98.80833426,21.12499968
-98.80833426,21.11666634
</coordinates>
</LinearRing>
</outerBoundaryIs>
</Polygon>
<Polygon>
<outerBoundaryIs>
<LinearRing>
<coordinates>
-98.73333426,21.14166634
-98.72500093,21.14166634
-98.72500093,21.13333301
-98.73333426,21.13333301
-98.73333426,21.14166634
</coordinates>
</LinearRing>
</outerBoundaryIs>
</Polygon>
<Polygon>
<outerBoundaryIs>
<LinearRing>
<coordinates>
-97.63333431,21.14166634
-97.62500097,21.14166634
-97.62500097,21.13333301
-97.63333431,21.13333301
-97.63333431,21.14166634
</coordinates>
</LinearRing>
</outerBoundaryIs>
</Polygon>
<Polygon>
<outerBoundaryIs>
<LinearRing>
<coordinates>
-99.18333425,21.17499967
-99.17500091,21.17499967
-99.17500091,21.16666634
-99.18333425,21.16666634
-99.18333425,21.17499967
</coordinates>
</LinearRing>
</outerBoundaryIs>
</Polygon>
<Polygon>
<outerBoundaryIs>
<LinearRing>
<coordinates>
-99.20833424,21.14999967
-99.20000091,21.14999967
-99.20000091,21.14166634
-99.20833424,21.14166634
-99.21666758,21.14166634
-99.21666758,21.14999967
-99.21666758,21.15833301
-99.20833424,21.15833301
-99.20833424,21.14999967
</coordinates>
</LinearRing>
</outerBoundaryIs>
</Polygon>
<Polygon>
<outerBoundaryIs>
<LinearRing>
<coordinates>
-98.75000093,21.10833301
-98.75000093,21.09999968
-98.75833426,21.09999968
-98.75833426,21.10833301
-98.75833426,21.11666634
-98.7666676,21.11666634
-98.7666676,21.12499968
-98.75833426,21.12499968
-98.75833426,21.13333301
-98.75000093,21.13333301
-98.75000093,21.14166634
-98.75000093,21.14999967
-98.7416676,21.14999967
-98.7416676,21.15833301
-98.7416676,21.16666634
-98.7416676,21.17499967
-98.73333426,21.17499967
-98.73333426,21.16666634
-98.72500093,21.16666634
-98.72500093,21.15833301
-98.72500093,21.14999967
-98.73333426,21.14999967
-98.73333426,21.14166634
-98.7416676,21.14166634
-98.7416676,21.13333301
-98.73333426,21.13333301
-98.73333426,21.12499968
-98.72500093,21.12499968
-98.72500093,21.13333301
-98.7166676,21.13333301
-98.7166676,21.12499968
-98.70833426,21.12499968
-98.70833426,21.11666634
-98.70000093,21.11666634
-98.70000093,21.10833301
-98.70833426,21.10833301
-98.7166676,21.10833301
-98.7166676,21.09999968
-98.72500093,21.09999968
-98.73333426,21.09999968
-98.73333426,21.10833301
-98.7416676,21.10833301
-98.75000093,21.10833301
</coordinates>
</LinearRing>
</outerBoundaryIs>
</Polygon>
<Polygon>
<outerBoundaryIs>
<LinearRing>
<coordinates>
-98.80000093,21.14166634
-98.80000093,21.13333301
-98.80833426,21.13333301
-98.80833426,21.14166634
-98.80833426,21.14999967
-98.80000093,21.14999967
-98.79166759,21.14999967
-98.79166759,21.14166634
-98.80000093,21.14166634
</coordinates>
</LinearRing>
</outerBoundaryIs>
</Polygon>
<Polygon>
<outerBoundaryIs>
<LinearRing>
<coordinates>
-97.62500097,21.15833301
-97.61666764,21.15833301
-97.61666764,21.14999967
-97.62500097,21.14999967
-97.62500097,21.15833301
</coordinates>
</LinearRing>
</outerBoundaryIs>
</Polygon>
<Polygon>
<outerBoundaryIs>
<LinearRing>
<coordinates>
-99.27500091,21.21666634
-99.27500091,21.20833301
-99.28333424,21.20833301
-99.29166757,21.20833301
-99.29166757,21.21666634
-99.28333424,21.21666634
-99.28333424,21.22499967
-99.27500091,21.22499967
-99.27500091,21.21666634
</coordinates>
</LinearRing>
</outerBoundaryIs>
</Polygon>
<Polygon>
<outerBoundaryIs>
<LinearRing>
<coordinates>
-97.7083343,21.21666634
-97.70000097,21.21666634
-97.70000097,21.20833301
-97.7083343,21.20833301
-97.7083343,21.21666634
</coordinates>
</LinearRing>
</outerBoundaryIs>
</Polygon>
<Polygon>
<outerBoundaryIs>
<LinearRing>
<coordinates>
-97.92500096,21.21666634
-97.91666763,21.21666634
-97.91666763,21.20833301
-97.92500096,21.20833301
-97.92500096,21.21666634
</coordinates>
</LinearRing>
</outerBoundaryIs>
</Polygon>
<Polygon>
<outerBoundaryIs>
<LinearRing>
<coordinates>
-99.10000092,21.26666634
-99.09166758,21.26666634
-99.09166758,21.258333
-99.10000092,21.258333
-99.10000092,21.26666634
</coordinates>
</LinearRing>
</outerBoundaryIs>
</Polygon>
<Polygon>
<outerBoundaryIs>
<LinearRing>
<coordinates>
-99.27500091,21.24166634
-99.26666758,21.24166634
-99.26666758,21.233333
-99.27500091,21.233333
-99.27500091,21.24166634
</coordinates>
</LinearRing>
</outerBoundaryIs>
</Polygon>
<Polygon>
<outerBoundaryIs>
<LinearRing>
<coordinates>
-97.67500097,21.24166634
-97.67500097,21.233333
-97.68333431,21.233333
-97.68333431,21.24166634
-97.68333431,21.24999967
-97.67500097,21.24999967
-97.67500097,21.24166634
</coordinates>
</LinearRing>
</outerBoundaryIs>
</Polygon>
<Polygon>
<outerBoundaryIs>
<LinearRing>
<coordinates>
-99.02500092,21.233333
-99.02500092,21.22499967
-99.03333425,21.22499967
-99.03333425,21.233333
-99.03333425,21.24166634
-99.02500092,21.24166634
-99.02500092,21.233333
</coordinates>
</LinearRing>
</outerBoundaryIs>
</Polygon>
<Polygon>
<outerBoundaryIs>
<LinearRing>
<coordinates>
-99.26666758,21.24999967
-99.25833424,21.24999967
-99.25833424,21.24166634
-99.26666758,21.24166634
-99.26666758,21.24999967
</coordinates>
</LinearRing>
</outerBoundaryIs>
</Polygon>
<Polygon>
<outerBoundaryIs>
<LinearRing>
<coordinates>
-97.85000097,21.24999967
-97.84166763,21.24999967
-97.84166763,21.24166634
-97.85000097,21.24166634
-97.85000097,21.24999967
</coordinates>
</LinearRing>
</outerBoundaryIs>
</Polygon>
<Polygon>
<outerBoundaryIs>
<LinearRing>
<coordinates>
-99.01666759,21.258333
-99.00833425,21.258333
-99.00833425,21.24999967
-99.01666759,21.24999967
-99.01666759,21.258333
</coordinates>
</LinearRing>
</outerBoundaryIs>
</Polygon>
<Polygon>
<outerBoundaryIs>
<LinearRing>
<coordinates>
-99.45833423,21.19999967
-99.4500009,21.19999967
-99.4500009,21.19166634
-99.45833423,21.19166634
-99.46666757,21.19166634
-99.46666757,21.19999967
-99.45833423,21.19999967
</coordinates>
</LinearRing>
</outerBoundaryIs>
</Polygon>
<Polygon>
<outerBoundaryIs>
<LinearRing>
<coordinates>
-99.30833424,21.19999967
-99.30000091,21.19999967
-99.30000091,21.19166634
-99.30833424,21.19166634
-99.30833424,21.19999967
</coordinates>
</LinearRing>
</outerBoundaryIs>
</Polygon>
<Polygon>
<outerBoundaryIs>
<LinearRing>
<coordinates>
-98.96666759,21.19999967
-98.95833425,21.19999967
-98.95833425,21.19166634
-98.96666759,21.19166634
-98.96666759,21.19999967
</coordinates>
</LinearRing>
</outerBoundaryIs>
</Polygon>
<Polygon>
<outerBoundaryIs>
<LinearRing>
<coordinates>
-99.29166757,21.19999967
-99.28333424,21.19999967
-99.28333424,21.19166634
-99.29166757,21.19166634
-99.29166757,21.19999967
</coordinates>
</LinearRing>
</outerBoundaryIs>
</Polygon>
<Polygon>
<outerBoundaryIs>
<LinearRing>
<coordinates>
-99.31666757,21.18333301
-99.31666757,21.17499967
-99.32500091,21.17499967
-99.32500091,21.18333301
-99.32500091,21.19166634
-99.31666757,21.19166634
-99.30833424,21.19166634
-99.30833424,21.18333301
-99.31666757,21.18333301
</coordinates>
</LinearRing>
</outerBoundaryIs>
</Polygon>
<Polygon>
<outerBoundaryIs>
<LinearRing>
<coordinates>
-99.28333424,21.19166634
-99.27500091,21.19166634
-99.27500091,21.18333301
-99.28333424,21.18333301
-99.28333424,21.19166634
</coordinates>
</LinearRing>
</outerBoundaryIs>
</Polygon>
<Polygon>
<outerBoundaryIs>
<LinearRing>
<coordinates>
-99.4500009,21.20833301
-99.44166757,21.20833301
-99.44166757,21.19999967
-99.4500009,21.19999967
-99.4500009,21.20833301
</coordinates>
</LinearRing>
</outerBoundaryIs>
</Polygon>
<Polygon>
<outerBoundaryIs>
<LinearRing>
<coordinates>
-99.30000091,21.20833301
-99.29166757,21.20833301
-99.29166757,21.19999967
-99.30000091,21.19999967
-99.30000091,21.20833301
</coordinates>
</LinearRing>
</outerBoundaryIs>
</Polygon>
<Polygon>
<outerBoundaryIs>
<LinearRing>
<coordinates>
-99.27500091,21.31666633
-99.26666758,21.31666633
-99.26666758,21.308333
-99.27500091,21.308333
-99.27500091,21.31666633
</coordinates>
</LinearRing>
</outerBoundaryIs>
</Polygon>
<Polygon>
<outerBoundaryIs>
<LinearRing>
<coordinates>
-99.5500009,21.34999967
-99.54166756,21.34999967
-99.54166756,21.34166633
-99.5500009,21.34166633
-99.5500009,21.34999967
</coordinates>
</LinearRing>
</outerBoundaryIs>
</Polygon>
<Polygon>
<outerBoundaryIs>
<LinearRing>
<coordinates>
-99.03333425,21.358333
-99.02500092,21.358333
-99.02500092,21.34999967
-99.03333425,21.34999967
-99.03333425,21.358333
</coordinates>
</LinearRing>
</outerBoundaryIs>
</Polygon>
<Polygon>
<outerBoundaryIs>
<LinearRing>
<coordinates>
-98.28333428,21.358333
-98.27500095,21.358333
-98.27500095,21.34999967
-98.28333428,21.34999967
-98.28333428,21.358333
</coordinates>
</LinearRing>
</outerBoundaryIs>
</Polygon>
<Polygon>
<outerBoundaryIs>
<LinearRing>
<coordinates>
-99.27500091,21.333333
-99.26666758,21.333333
-99.26666758,21.32499967
-99.27500091,21.32499967
-99.28333424,21.32499967
-99.29166757,21.32499967
-99.29166757,21.333333
-99.28333424,21.333333
-99.28333424,21.34166633
-99.27500091,21.34166633
-99.27500091,21.333333
</coordinates>
</LinearRing>
</outerBoundaryIs>
</Polygon>
<Polygon>
<outerBoundaryIs>
<LinearRing>
<coordinates>
-99.43333424,21.39166633
-99.43333424,21.383333
-99.44166757,21.383333
-99.44166757,21.39166633
-99.44166757,21.39999966
-99.43333424,21.39999966
-99.43333424,21.39166633
</coordinates>
</LinearRing>
</outerBoundaryIs>
</Polygon>
<Polygon>
<outerBoundaryIs>
<LinearRing>
<coordinates>
-99.6000009,21.37499967
-99.59166756,21.37499967
-99.59166756,21.36666633
-99.6000009,21.36666633
-99.6000009,21.37499967
</coordinates>
</LinearRing>
</outerBoundaryIs>
</Polygon>
<Polygon>
<outerBoundaryIs>
<LinearRing>
<coordinates>
-99.55833423,21.37499967
-99.55833423,21.36666633
-99.56666756,21.36666633
-99.56666756,21.37499967
-99.56666756,21.383333
-99.56666756,21.39166633
-99.55833423,21.39166633
-99.55833423,21.383333
-99.55833423,21.37499967
</coordinates>
</LinearRing>
</outerBoundaryIs>
</Polygon>
<Polygon>
<outerBoundaryIs>
<LinearRing>
<coordinates>
-98.97500092,21.34999967
-98.97500092,21.34166633
-98.98333425,21.34166633
-98.98333425,21.34999967
-98.98333425,21.358333
-98.97500092,21.358333
-98.97500092,21.36666633
-98.96666759,21.36666633
-98.96666759,21.358333
-98.96666759,21.34999967
-98.97500092,21.34999967
</coordinates>
</LinearRing>
</outerBoundaryIs>
</Polygon>
<Polygon>
<outerBoundaryIs>
<LinearRing>
<coordinates>
-98.99166759,21.36666633
-98.98333425,21.36666633
-98.98333425,21.358333
-98.99166759,21.358333
-98.99166759,21.36666633
</coordinates>
</LinearRing>
</outerBoundaryIs>
</Polygon>
<Polygon>
<outerBoundaryIs>
<LinearRing>
<coordinates>
-99.58333423,21.383333
-99.5750009,21.383333
-99.5750009,21.37499967
-99.58333423,21.37499967
-99.59166756,21.37499967
-99.59166756,21.383333
-99.6000009,21.383333
-99.6000009,21.39166633
-99.59166756,21.39166633
-99.59166756,21.39999966
-99.58333423,21.39999966
-99.58333423,21.408333
-99.5750009,21.408333
-99.5750009,21.39999966
-99.56666756,21.39999966
-99.56666756,21.39166633
-99.5750009,21.39166633
-99.58333423,21.39166633
-99.58333423,21.383333
</coordinates>
</LinearRing>
</outerBoundaryIs>
</Polygon>
<Polygon>
<outerBoundaryIs>
<LinearRing>
<coordinates>
-99.30000091,21.283333
-99.29166757,21.283333
-99.29166757,21.27499967
-99.30000091,21.27499967
-99.30000091,21.283333
</coordinates>
</LinearRing>
</outerBoundaryIs>
</Polygon>
<Polygon>
<outerBoundaryIs>
<LinearRing>
<coordinates>
-99.08333425,21.283333
-99.07500092,21.283333
-99.07500092,21.27499967
-99.08333425,21.27499967
-99.08333425,21.283333
</coordinates>
</LinearRing>
</outerBoundaryIs>
</Polygon>
<Polygon>
<outerBoundaryIs>
<LinearRing>
<coordinates>
-99.03333425,21.29166633
-99.02500092,21.29166633
-99.02500092,21.283333
-99.03333425,21.283333
-99.03333425,21.29166633
</coordinates>
</LinearRing>
</outerBoundaryIs>
</Polygon>
<Polygon>
<outerBoundaryIs>
<LinearRing>
<coordinates>
-99.29166757,21.29166633
-99.28333424,21.29166633
-99.28333424,21.283333
-99.29166757,21.283333
-99.29166757,21.29166633
</coordinates>
</LinearRing>
</outerBoundaryIs>
</Polygon>
<Polygon>
<outerBoundaryIs>
<LinearRing>
<coordinates>
-99.46666757,21.21666634
-99.46666757,21.20833301
-99.4750009,21.20833301
-99.4750009,21.21666634
-99.48333423,21.21666634
-99.48333423,21.22499967
-99.48333423,21.233333
-99.48333423,21.24166634
-99.49166757,21.24166634
-99.49166757,21.24999967
-99.49166757,21.258333
-99.49166757,21.26666634
-99.5000009,21.26666634
-99.5000009,21.27499967
-99.50833423,21.27499967
-99.50833423,21.283333
-99.51666757,21.283333
-99.51666757,21.29166633
-99.51666757,21.29999967
-99.5250009,21.29999967
-99.5250009,21.308333
-99.5250009,21.31666633
-99.5250009,21.32499967
-99.5250009,21.333333
-99.51666757,21.333333
-99.50833423,21.333333
-99.50833423,21.32499967
-99.5000009,21.32499967
-99.5000009,21.31666633
-99.49166757,21.31666633
-99.49166757,21.308333
-99.48333423,21.308333
-99.4750009,21.308333
-99.4750009,21.29999967
-99.48333423,21.29999967
-99.48333423,21.29166633
-99.4750009,21.29166633
-99.4750009,21.283333
-99.4750009,21.27499967
-99.4750009,21.26666634
-99.4750009,21.258333
-99.4750009,21.24999967
-99.4750009,21.24166634
-99.46666757,21.24166634
-99.46666757,21.233333
-99.46666757,21.22499967
-99.45833423,21.22499967
-99.45833423,21.21666634
-99.46666757,21.21666634
</coordinates>
</LinearRing>
</outerBoundaryIs>
</Polygon>
<Polygon>
<outerBoundaryIs>
<LinearRing>
<coordinates>
-97.8833343,21.29166633
-97.87500096,21.29166633
-97.87500096,21.283333
-97.8833343,21.283333
-97.8833343,21.29166633
</coordinates>
</LinearRing>
</outerBoundaryIs>
</Polygon>
<Polygon>
<outerBoundaryIs>
<LinearRing>
<coordinates>
-98.6666676,21.09999968
-98.65833427,21.09999968
-98.65833427,21.09166634
-98.6666676,21.09166634
-98.6666676,21.09999968
</coordinates>
</LinearRing>
</outerBoundaryIs>
</Polygon>
<Polygon>
<outerBoundaryIs>
<LinearRing>
<coordinates>
-98.25833428,21.10833301
-98.25833428,21.09999968
-98.26666762,21.09999968
-98.26666762,21.10833301
-98.26666762,21.11666634
-98.26666762,21.12499968
-98.26666762,21.13333301
-98.25833428,21.13333301
-98.25833428,21.12499968
-98.25833428,21.11666634
-98.25833428,21.10833301
</coordinates>
</LinearRing>
</outerBoundaryIs>
</Polygon>
<Polygon>
<outerBoundaryIs>
<LinearRing>
<coordinates>
-99.29166757,21.44999966
-99.28333424,21.44999966
-99.28333424,21.44166633
-99.29166757,21.44166633
-99.29166757,21.44999966
</coordinates>
</LinearRing>
</outerBoundaryIs>
</Polygon>
<Polygon>
<outerBoundaryIs>
<LinearRing>
<coordinates>
-97.58333431,21.44999966
-97.57500098,21.44999966
-97.57500098,21.44166633
-97.58333431,21.44166633
-97.58333431,21.44999966
</coordinates>
</LinearRing>
</outerBoundaryIs>
</Polygon>
<Polygon>
<outerBoundaryIs>
<LinearRing>
<coordinates>
-99.30833424,21.458333
-99.30000091,21.458333
-99.30000091,21.44999966
-99.30833424,21.44999966
-99.30833424,21.458333
</coordinates>
</LinearRing>
</outerBoundaryIs>
</Polygon>
<Polygon>
<outerBoundaryIs>
<LinearRing>
<coordinates>
-99.03333425,21.458333
-99.02500092,21.458333
-99.02500092,21.44999966
-99.03333425,21.44999966
-99.03333425,21.458333
</coordinates>
</LinearRing>
</outerBoundaryIs>
</Polygon>
<Polygon>
<outerBoundaryIs>
<LinearRing>
<coordinates>
-99.24166758,21.49166633
-99.23333424,21.49166633
-99.23333424,21.48333299
-99.24166758,21.48333299
-99.24166758,21.49166633
</coordinates>
</LinearRing>
</outerBoundaryIs>
</Polygon>
<Polygon>
<outerBoundaryIs>
<LinearRing>
<coordinates>
-99.31666757,21.47499966
-99.30833424,21.47499966
-99.30833424,21.46666633
-99.31666757,21.46666633
-99.31666757,21.47499966
</coordinates>
</LinearRing>
</outerBoundaryIs>
</Polygon>
<Polygon>
<outerBoundaryIs>
<LinearRing>
<coordinates>
-99.34166757,21.47499966
-99.33333424,21.47499966
-99.33333424,21.46666633
-99.34166757,21.46666633
-99.34166757,21.47499966
</coordinates>
</LinearRing>
</outerBoundaryIs>
</Polygon>
<Polygon>
<outerBoundaryIs>
<LinearRing>
<coordinates>
-99.25000091,21.47499966
-99.25000091,21.46666633
-99.25833424,21.46666633
-99.25833424,21.47499966
-99.25833424,21.48333299
-99.25000091,21.48333299
-99.25000091,21.47499966
</coordinates>
</LinearRing>
</outerBoundaryIs>
</Polygon>
<Polygon>
<outerBoundaryIs>
<LinearRing>
<coordinates>
-99.07500092,21.54166633
-99.06666758,21.54166633
-99.06666758,21.53333299
-99.07500092,21.53333299
-99.07500092,21.54166633
</coordinates>
</LinearRing>
</outerBoundaryIs>
</Polygon>
<Polygon>
<outerBoundaryIs>
<LinearRing>
<coordinates>
-99.06666758,21.56666632
-99.06666758,21.55833299
-99.07500092,21.55833299
-99.08333425,21.55833299
-99.08333425,21.56666632
-99.08333425,21.57499966
-99.09166758,21.57499966
-99.09166758,21.58333299
-99.09166758,21.59166632
-99.08333425,21.59166632
-99.08333425,21.58333299
-99.07500092,21.58333299
-99.07500092,21.57499966
-99.06666758,21.57499966
-99.06666758,21.56666632
</coordinates>
</LinearRing>
</outerBoundaryIs>
</Polygon>
<Polygon>
<outerBoundaryIs>
<LinearRing>
<coordinates>
-99.14166758,21.50833299
-99.13333425,21.50833299
-99.13333425,21.49999966
-99.14166758,21.49999966
-99.14166758,21.50833299
</coordinates>
</LinearRing>
</outerBoundaryIs>
</Polygon>
<Polygon>
<outerBoundaryIs>
<LinearRing>
<coordinates>
-99.03333425,21.48333299
-99.03333425,21.47499966
-99.04166758,21.47499966
-99.05000092,21.47499966
-99.05000092,21.48333299
-99.05833425,21.48333299
-99.05833425,21.49166633
-99.06666758,21.49166633
-99.06666758,21.49999966
-99.06666758,21.50833299
-99.05833425,21.50833299
-99.05000092,21.50833299
-99.04166758,21.50833299
-99.03333425,21.50833299
-99.03333425,21.49999966
-99.02500092,21.49999966
-99.02500092,21.49166633
-99.02500092,21.48333299
-99.03333425,21.48333299
</coordinates>
</LinearRing>
</outerBoundaryIs>
</Polygon>
<Polygon>
<outerBoundaryIs>
<LinearRing>
<coordinates>
-98.30833428,21.74999965
-98.30000095,21.74999965
-98.30000095,21.74166632
-98.30833428,21.74166632
-98.30833428,21.74999965
</coordinates>
</LinearRing>
</outerBoundaryIs>
</Polygon>
<Polygon>
<outerBoundaryIs>
<LinearRing>
<coordinates>
-97.67500097,21.59999966
-97.66666764,21.59999966
-97.66666764,21.59166632
-97.67500097,21.59166632
-97.67500097,21.59999966
</coordinates>
</LinearRing>
</outerBoundaryIs>
</Polygon>
<Polygon>
<outerBoundaryIs>
<LinearRing>
<coordinates>
-98.25000095,21.89166631
-98.24166762,21.89166631
-98.24166762,21.88333298
-98.25000095,21.88333298
-98.25000095,21.89166631
</coordinates>
</LinearRing>
</outerBoundaryIs>
</Polygon>
<Polygon>
<outerBoundaryIs>
<LinearRing>
<coordinates>
-98.01666763,21.94166631
-98.01666763,21.93333298
-98.02500096,21.93333298
-98.02500096,21.94166631
-98.02500096,21.94999964
-98.01666763,21.94999964
-98.01666763,21.94166631
</coordinates>
</LinearRing>
</outerBoundaryIs>
</Polygon>
<Polygon>
<outerBoundaryIs>
<LinearRing>
<coordinates>
-98.10833429,21.91666631
-98.10000096,21.91666631
-98.10000096,21.90833298
-98.10833429,21.90833298
-98.10833429,21.91666631
</coordinates>
</LinearRing>
</outerBoundaryIs>
</Polygon>
<Polygon>
<outerBoundaryIs>
<LinearRing>
<coordinates>
-99.4750009,21.42499966
-99.48333423,21.42499966
-99.48333423,21.41666633
-99.49166757,21.41666633
-99.5000009,21.41666633
-99.50833423,21.41666633
-99.50833423,21.42499966
-99.5000009,21.42499966
-99.49166757,21.42499966
-99.49166757,21.433333
-99.5000009,21.433333
-99.5000009,21.44166633
-99.50833423,21.44166633
-99.50833423,21.44999966
-99.50833423,21.458333
-99.51666757,21.458333
-99.51666757,21.46666633
-99.50833423,21.46666633
-99.5000009,21.46666633
-99.5000009,21.47499966
-99.5000009,21.48333299
-99.5000009,21.49166633
-99.49166757,21.49166633
-99.48333423,21.49166633
-99.48333423,21.48333299
-99.4750009,21.48333299
-99.4750009,21.47499966
-99.46666757,21.47499966
-99.45833423,21.47499966
-99.45833423,21.48333299
-99.45833423,21.49166633
-99.4500009,21.49166633
-99.44166757,21.49166633
-99.44166757,21.49999966
-99.43333424,21.49999966
-99.43333424,21.50833299
-99.4250009,21.50833299
-99.41666757,21.50833299
-99.40833424,21.50833299
-99.40833424,21.49999966
-99.40833424,21.49166633
-99.4000009,21.49166633
-99.4000009,21.49999966
-99.4000009,21.50833299
-99.39166757,21.50833299
-99.38333424,21.50833299
-99.38333424,21.51666633
-99.3750009,21.51666633
-99.36666757,21.51666633
-99.35833424,21.51666633
-99.35000091,21.51666633
-99.34166757,21.51666633
-99.33333424,21.51666633
-99.32500091,21.51666633
-99.32500091,21.52499966
-99.31666757,21.52499966
-99.30833424,21.52499966
-99.30000091,21.52499966
-99.29166757,21.52499966
-99.28333424,21.52499966
-99.28333424,21.53333299
-99.27500091,21.53333299
-99.26666758,21.53333299
-99.25833424,21.53333299
-99.25000091,21.53333299
-99.25000091,21.54166633
-99.24166758,21.54166633
-99.23333424,21.54166633
-99.23333424,21.53333299
-99.22500091,21.53333299
-99.22500091,21.52499966
-99.21666758,21.52499966
-99.21666758,21.53333299
-99.20833424,21.53333299
-99.20000091,21.53333299
-99.19166758,21.53333299
-99.19166758,21.54166633
-99.20000091,21.54166633
-99.20000091,21.54999966
-99.19166758,21.54999966
-99.18333425,21.54999966
-99.18333425,21.55833299
-99.17500091,21.55833299
-99.16666758,21.55833299
-99.16666758,21.56666632
-99.15833425,21.56666632
-99.15000091,21.56666632
-99.14166758,21.56666632
-99.14166758,21.57499966
-99.13333425,21.57499966
-99.13333425,21.56666632
-99.13333425,21.55833299
-99.14166758,21.55833299
-99.14166758,21.54999966
-99.14166758,21.54166633
-99.14166758,21.53333299
-99.15000091,21.53333299
-99.15000091,21.52499966
-99.14166758,21.52499966
-99.14166758,21.51666633
-99.14166758,21.50833299
-99.15000091,21.50833299
-99.15000091,21.49999966
-99.15000091,21.49166633
-99.15833425,21.49166633
-99.15833425,21.48333299
-99.15000091,21.48333299
-99.15000091,21.47499966
-99.15000091,21.46666633
-99.14166758,21.46666633
-99.14166758,21.47499966
-99.13333425,21.47499966
-99.12500091,21.47499966
-99.12500091,21.46666633
-99.11666758,21.46666633
-99.10833425,21.46666633
-99.10833425,21.458333
-99.11666758,21.458333
-99.11666758,21.44999966
-99.11666758,21.44166633
-99.11666758,21.433333
-99.12500091,21.433333
-99.12500091,21.44166633
-99.13333425,21.44166633
-99.14166758,21.44166633
-99.14166758,21.433333
-99.15000091,21.433333
-99.15833425,21.433333
-99.16666758,21.433333
-99.16666758,21.44166633
-99.17500091,21.44166633
-99.17500091,21.44999966
-99.18333425,21.44999966
-99.19166758,21.44999966
-99.19166758,21.458333
-99.18333425,21.458333
-99.18333425,21.46666633
-99.19166758,21.46666633
-99.20000091,21.46666633
-99.20833424,21.46666633
-99.21666758,21.46666633
-99.22500091,21.46666633
-99.22500091,21.47499966
-99.21666758,21.47499966
-99.20833424,21.47499966
-99.20000091,21.47499966
-99.19166758,21.47499966
-99.19166758,21.48333299
-99.18333425,21.48333299
-99.18333425,21.49166633
-99.18333425,21.49999966
-99.17500091,21.49999966
-99.17500091,21.50833299
-99.17500091,21.51666633
-99.17500091,21.52499966
-99.18333425,21.52499966
-99.18333425,21.51666633
-99.18333425,21.50833299
-99.19166758,21.50833299
-99.19166758,21.49999966
-99.20000091,21.49999966
-99.20000091,21.49166633
-99.20833424,21.49166633
-99.21666758,21.49166633
-99.21666758,21.49999966
-99.21666758,21.50833299
-99.22500091,21.50833299
-99.22500091,21.49999966
-99.22500091,21.49166633
-99.23333424,21.49166633
-99.23333424,21.49999966
-99.23333424,21.50833299
-99.24166758,21.50833299
-99.25000091,21.50833299
-99.25000091,21.51666633
-99.25833424,21.51666633
-99.25833424,21.50833299
-99.26666758,21.50833299
-99.26666758,21.49999966
-99.27500091,21.49999966
-99.28333424,21.49999966
-99.29166757,21.49999966
-99.30000091,21.49999966
-99.30000091,21.49166633
-99.30833424,21.49166633
-99.30833424,21.48333299
-99.31666757,21.48333299
-99.32500091,21.48333299
-99.33333424,21.48333299
-99.33333424,21.49166633
-99.34166757,21.49166633
-99.34166757,21.48333299
-99.35000091,21.48333299
-99.35000091,21.49166633
-99.35833424,21.49166633
-99.35833424,21.49999966
-99.36666757,21.49999966
-99.3750009,21.49999966
-99.3750009,21.49166633
-99.36666757,21.49166633
-99.36666757,21.48333299
-99.35833424,21.48333299
-99.35833424,21.47499966
-99.35833424,21.46666633
-99.35833424,21.458333
-99.35000091,21.458333
-99.35000091,21.44999966
-99.34166757,21.44999966
-99.34166757,21.44166633
-99.34166757,21.433333
-99.33333424,21.433333
-99.33333424,21.42499966
-99.32500091,21.42499966
-99.31666757,21.42499966
-99.31666757,21.41666633
-99.31666757,21.408333
-99.30833424,21.408333
-99.30833424,21.39999966
-99.31666757,21.39999966
-99.32500091,21.39999966
-99.32500091,21.39166633
-99.32500091,21.383333
-99.32500091,21.37499967
-99.31666757,21.37499967
-99.30833424,21.37499967
-99.30833424,21.36666633
-99.30000091,21.36666633
-99.29166757,21.36666633
-99.29166757,21.37499967
-99.28333424,21.37499967
-99.28333424,21.36666633
-99.28333424,21.358333
-99.29166757,21.358333
-99.29166757,21.34999967
-99.29166757,21.34166633
-99.29166757,21.333333
-99.30000091,21.333333
-99.30000091,21.32499967
-99.30000091,21.31666633
-99.29166757,21.31666633
-99.29166757,21.308333
-99.28333424,21.308333
-99.28333424,21.29999967
-99.29166757,21.29999967
-99.29166757,21.29166633
-99.30000091,21.29166633
-99.30000091,21.283333
-99.30833424,21.283333
-99.30833424,21.27499967
-99.31666757,21.27499967
-99.32500091,21.27499967
-99.33333424,21.27499967
-99.33333424,21.26666634
-99.32500091,21.26666634
-99.32500091,21.258333
-99.33333424,21.258333
-99.33333424,21.24999967
-99.34166757,21.24999967
-99.34166757,21.24166634
-99.35000091,21.24166634
-99.35833424,21.24166634
-99.36666757,21.24166634
-99.36666757,21.24999967
-99.35833424,21.24999967
-99.35833424,21.258333
-99.36666757,21.258333
-99.36666757,21.26666634
-99.3750009,21.26666634
-99.38333424,21.26666634
-99.38333424,21.27499967
-99.38333424,21.283333
-99.3750009,21.283333
-99.3750009,21.27499967
-99.36666757,21.27499967
-99.36666757,21.283333
-99.36666757,21.29166633
-99.3750009,21.29166633
-99.38333424,21.29166633
-99.39166757,21.29166633
-99.39166757,21.29999967
-99.39166757,21.308333
-99.38333424,21.308333
-99.38333424,21.31666633
-99.38333424,21.32499967
-99.39166757,21.32499967
-99.39166757,21.333333
-99.38333424,21.333333
-99.38333424,21.34166633
-99.39166757,21.34166633
-99.39166757,21.34999967
-99.4000009,21.34999967
-99.4000009,21.358333
-99.4000009,21.36666633
-99.4000009,21.37499967
-99.40833424,21.37499967
-99.40833424,21.36666633
-99.41666757,21.36666633
-99.4250009,21.36666633
-99.4250009,21.37499967
-99.43333424,21.37499967
-99.43333424,21.383333
-99.4250009,21.383333
-99.41666757,21.383333
-99.40833424,21.383333
-99.40833424,21.39166633
-99.40833424,21.39999966
-99.41666757,21.39999966
-99.41666757,21.408333
-99.41666757,21.41666633
-99.41666757,21.42499966
-99.4250009,21.42499966
-99.43333424,21.42499966
-99.43333424,21.433333
-99.43333424,21.44166633
-99.44166757,21.44166633
-99.44166757,21.433333
-99.4500009,21.433333
-99.4500009,21.42499966
-99.4500009,21.41666633
-99.44166757,21.41666633
-99.44166757,21.408333
-99.44166757,21.39999966
-99.4500009,21.39999966
-99.4500009,21.408333
-99.45833423,21.408333
-99.45833423,21.41666633
-99.46666757,21.41666633
-99.46666757,21.42499966
-99.4750009,21.42499966
</coordinates>
</LinearRing>
</outerBoundaryIs>
<innerBoundaryIs>
<LinearRing>
<coordinates>
-99.32500091,21.51666633
-99.32500091,21.50833299
-99.31666757,21.50833299
-99.31666757,21.51666633
-99.32500091,21.51666633
</coordinates>
</LinearRing>
</innerBoundaryIs>
<innerBoundaryIs>
<LinearRing>
<coordinates>
-99.14166758,21.46666633
-99.14166758,21.458333
-99.13333425,21.458333
-99.13333425,21.46666633
-99.14166758,21.46666633
</coordinates>
</LinearRing>
</innerBoundaryIs>
<innerBoundaryIs>
<LinearRing>
<coordinates>
-99.30833424,21.283333
-99.30833424,21.29166633
-99.31666757,21.29166633
-99.31666757,21.283333
-99.30833424,21.283333
</coordinates>
</LinearRing>
</innerBoundaryIs>
<innerBoundaryIs>
<LinearRing>
<coordinates>
-99.38333424,21.308333
-99.38333424,21.29999967
-99.3750009,21.29999967
-99.3750009,21.308333
-99.38333424,21.308333
</coordinates>
</LinearRing>
</innerBoundaryIs>
<innerBoundaryIs>
<LinearRing>
<coordinates>
-99.34166757,21.32499967
-99.34166757,21.31666633
-99.33333424,21.31666633
-99.33333424,21.32499967
-99.34166757,21.32499967
</coordinates>
</LinearRing>
</innerBoundaryIs>
<innerBoundaryIs>
<LinearRing>
<coordinates>
-99.33333424,21.32499967
-99.32500091,21.32499967
-99.32500091,21.31666633
-99.31666757,21.31666633
-99.31666757,21.308333
-99.30833424,21.308333
-99.30833424,21.31666633
-99.30833424,21.32499967
-99.30833424,21.333333
-99.30833424,21.34166633
-99.31666757,21.34166633
-99.31666757,21.34999967
-99.32500091,21.34999967
-99.32500091,21.358333
-99.33333424,21.358333
-99.34166757,21.358333
-99.34166757,21.34999967
-99.34166757,21.34166633
-99.33333424,21.34166633
-99.33333424,21.333333
-99.33333424,21.32499967
</coordinates>
</LinearRing>
</innerBoundaryIs>
<innerBoundaryIs>
<LinearRing>
<coordinates>
-99.33333424,21.29166633
-99.33333424,21.283333
-99.32500091,21.283333
-99.32500091,21.29166633
-99.33333424,21.29166633
</coordinates>
</LinearRing>
</innerBoundaryIs>
</Polygon>
<Polygon>
<outerBoundaryIs>
<LinearRing>
<coordinates>
-99.6000009,21.39999966
-99.6000009,21.39166633
-99.60833423,21.39166633
-99.60833423,21.39999966
-99.61666756,21.39999966
-99.61666756,21.408333
-99.62500089,21.408333
-99.62500089,21.41666633
-99.63333423,21.41666633
-99.64166756,21.41666633
-99.64166756,21.42499966
-99.65000089,21.42499966
-99.65000089,21.433333
-99.65000089,21.44166633
-99.65000089,21.44999966
-99.64166756,21.44999966
-99.63333423,21.44999966
-99.63333423,21.44166633
-99.62500089,21.44166633
-99.61666756,21.44166633
-99.61666756,21.433333
-99.60833423,21.433333
-99.60833423,21.42499966
-99.6000009,21.42499966
-99.6000009,21.41666633
-99.59166756,21.41666633
-99.59166756,21.408333
-99.59166756,21.39999966
-99.6000009,21.39999966
</coordinates>
</LinearRing>
</outerBoundaryIs>
</Polygon>
<Polygon>
<outerBoundaryIs>
<LinearRing>
<coordinates>
-99.5750009,21.42499966
-99.56666756,21.42499966
-99.56666756,21.41666633
-99.5750009,21.41666633
-99.5750009,21.42499966
</coordinates>
</LinearRing>
</outerBoundaryIs>
</Polygon>
<Polygon>
<outerBoundaryIs>
<LinearRing>
<coordinates>
-99.56666756,21.433333
-99.55833423,21.433333
-99.5500009,21.433333
-99.54166756,21.433333
-99.53333423,21.433333
-99.5250009,21.433333
-99.51666757,21.433333
-99.51666757,21.42499966
-99.5250009,21.42499966
-99.53333423,21.42499966
-99.54166756,21.42499966
-99.5500009,21.42499966
-99.55833423,21.42499966
-99.56666756,21.42499966
-99.56666756,21.433333
</coordinates>
</LinearRing>
</outerBoundaryIs>
</Polygon>
<Polygon>
<outerBoundaryIs>
<LinearRing>
<coordinates>
-99.05000092,21.44166633
-99.05000092,21.433333
-99.05833425,21.433333
-99.05833425,21.44166633
-99.05833425,21.44999966
-99.05833425,21.458333
-99.05000092,21.458333
-99.05000092,21.44999966
-99.05000092,21.44166633
</coordinates>
</LinearRing>
</outerBoundaryIs>
</Polygon>
<Polygon>
<outerBoundaryIs>
<LinearRing>
<coordinates>
-99.27500091,21.433333
-99.27500091,21.42499966
-99.28333424,21.42499966
-99.29166757,21.42499966
-99.30000091,21.42499966
-99.30000091,21.433333
-99.29166757,21.433333
-99.28333424,21.433333
-99.28333424,21.44166633
-99.27500091,21.44166633
-99.27500091,21.44999966
-99.26666758,21.44999966
-99.26666758,21.458333
-99.26666758,21.46666633
-99.25833424,21.46666633
-99.25833424,21.458333
-99.25833424,21.44999966
-99.25833424,21.44166633
-99.26666758,21.44166633
-99.26666758,21.433333
-99.27500091,21.433333
</coordinates>
</LinearRing>
</outerBoundaryIs>
</Polygon>
<Polygon>
<outerBoundaryIs>
<LinearRing>
<coordinates>
-97.97500096,20.54166637
-97.97500096,20.5499997
-97.98333429,20.5499997
-97.98333429,20.55833303
-97.99166763,20.55833303
-98.00000096,20.55833303
-98.00000096,20.56666636
-98.00833429,20.56666636
-98.00833429,20.55833303
-98.00833429,20.5499997
-98.00000096,20.5499997
-98.00000096,20.54166637
-98.00833429,20.54166637
-98.01666763,20.54166637
-98.01666763,20.5499997
-98.01666763,20.55833303
-98.02500096,20.55833303
-98.02500096,20.5499997
-98.03333429,20.5499997
-98.03333429,20.54166637
-98.04166762,20.54166637
-98.05000096,20.54166637
-98.05000096,20.5499997
-98.05833429,20.5499997
-98.05833429,20.55833303
-98.05833429,20.56666636
-98.06666762,20.56666636
-98.06666762,20.55833303
-98.06666762,20.5499997
-98.06666762,20.54166637
-98.05833429,20.54166637
-98.05833429,20.53333303
-98.06666762,20.53333303
-98.06666762,20.5249997
-98.07500096,20.5249997
-98.08333429,20.5249997
-98.09166762,20.5249997
-98.09166762,20.51666637
-98.09166762,20.50833303
-98.10000096,20.50833303
-98.10000096,20.4999997
-98.09166762,20.4999997
-98.09166762,20.49166637
-98.10000096,20.49166637
-98.10000096,20.48333303
-98.10833429,20.48333303
-98.10833429,20.49166637
-98.11666762,20.49166637
-98.12500095,20.49166637
-98.13333429,20.49166637
-98.14166762,20.49166637
-98.15000095,20.49166637
-98.15000095,20.4999997
-98.15833429,20.4999997
-98.16666762,20.4999997
-98.16666762,20.50833303
-98.17500095,20.50833303
-98.17500095,20.51666637
-98.17500095,20.5249997
-98.17500095,20.53333303
-98.16666762,20.53333303
-98.16666762,20.5249997
-98.16666762,20.51666637
-98.15833429,20.51666637
-98.15833429,20.5249997
-98.15000095,20.5249997
-98.15000095,20.53333303
-98.15000095,20.54166637
-98.14166762,20.54166637
-98.13333429,20.54166637
-98.13333429,20.5499997
-98.13333429,20.55833303
-98.13333429,20.56666636
-98.13333429,20.5749997
-98.14166762,20.5749997
-98.14166762,20.58333303
-98.15000095,20.58333303
-98.15833429,20.58333303
-98.15833429,20.5749997
-98.15833429,20.56666636
-98.16666762,20.56666636
-98.16666762,20.55833303
-98.16666762,20.5499997
-98.17500095,20.5499997
-98.18333429,20.5499997
-98.18333429,20.55833303
-98.18333429,20.56666636
-98.19166762,20.56666636
-98.19166762,20.5749997
-98.20000095,20.5749997
-98.20833428,20.5749997
-98.20833428,20.56666636
-98.21666762,20.56666636
-98.22500095,20.56666636
-98.22500095,20.55833303
-98.23333428,20.55833303
-98.23333428,20.5499997
-98.23333428,20.54166637
-98.24166762,20.54166637
-98.25000095,20.54166637
-98.25000095,20.53333303
-98.25833428,20.53333303
-98.25833428,20.54166637
-98.26666762,20.54166637
-98.27500095,20.54166637
-98.28333428,20.54166637
-98.28333428,20.5499997
-98.28333428,20.55833303
-98.29166761,20.55833303
-98.30000095,20.55833303
-98.30000095,20.56666636
-98.29166761,20.56666636
-98.29166761,20.5749997
-98.28333428,20.5749997
-98.27500095,20.5749997
-98.26666762,20.5749997
-98.25833428,20.5749997
-98.25000095,20.5749997
-98.25000095,20.58333303
-98.25000095,20.59166636
-98.25833428,20.59166636
-98.25833428,20.58333303
-98.26666762,20.58333303
-98.26666762,20.59166636
-98.27500095,20.59166636
-98.27500095,20.58333303
-98.28333428,20.58333303
-98.29166761,20.58333303
-98.29166761,20.59166636
-98.29166761,20.5999997
-98.30000095,20.5999997
-98.30000095,20.59166636
-98.30000095,20.58333303
-98.30833428,20.58333303
-98.31666761,20.58333303
-98.31666761,20.59166636
-98.31666761,20.5999997
-98.32500095,20.5999997
-98.32500095,20.60833303
-98.33333428,20.60833303
-98.33333428,20.61666636
-98.33333428,20.6249997
-98.34166761,20.6249997
-98.34166761,20.63333303
-98.34166761,20.64166636
-98.35000095,20.64166636
-98.35000095,20.64999969
-98.35000095,20.65833303
-98.35833428,20.65833303
-98.35833428,20.66666636
-98.35833428,20.67499969
-98.36666761,20.67499969
-98.36666761,20.68333303
-98.36666761,20.69166636
-98.37500094,20.69166636
-98.37500094,20.69999969
-98.37500094,20.70833303
-98.37500094,20.71666636
-98.37500094,20.72499969
-98.36666761,20.72499969
-98.36666761,20.71666636
-98.35833428,20.71666636
-98.35000095,20.71666636
-98.35000095,20.72499969
-98.34166761,20.72499969
-98.34166761,20.71666636
-98.33333428,20.71666636
-98.33333428,20.70833303
-98.34166761,20.70833303
-98.34166761,20.69999969
-98.33333428,20.69999969
-98.33333428,20.69166636
-98.34166761,20.69166636
-98.35000095,20.69166636
-98.35000095,20.68333303
-98.34166761,20.68333303
-98.33333428,20.68333303
-98.33333428,20.67499969
-98.32500095,20.67499969
-98.31666761,20.67499969
-98.31666761,20.66666636
-98.32500095,20.66666636
-98.33333428,20.66666636
-98.33333428,20.65833303
-98.32500095,20.65833303
-98.32500095,20.64999969
-98.31666761,20.64999969
-98.31666761,20.65833303
-98.30833428,20.65833303
-98.30000095,20.65833303
-98.29166761,20.65833303
-98.28333428,20.65833303
-98.27500095,20.65833303
-98.27500095,20.64999969
-98.28333428,20.64999969
-98.29166761,20.64999969
-98.29166761,20.64166636
-98.29166761,20.63333303
-98.29166761,20.6249997
-98.29166761,20.61666636
-98.28333428,20.61666636
-98.28333428,20.6249997
-98.28333428,20.63333303
-98.27500095,20.63333303
-98.27500095,20.64166636
-98.26666762,20.64166636
-98.26666762,20.64999969
-98.25833428,20.64999969
-98.25000095,20.64999969
-98.25000095,20.65833303
-98.24166762,20.65833303
-98.24166762,20.66666636
-98.24166762,20.67499969
-98.25000095,20.67499969
-98.25000095,20.68333303
-98.25833428,20.68333303
-98.26666762,20.68333303
-98.26666762,20.69166636
-98.25833428,20.69166636
-98.25000095,20.69166636
-98.25000095,20.69999969
-98.24166762,20.69999969
-98.24166762,20.69166636
-98.24166762,20.68333303
-98.23333428,20.68333303
-98.22500095,20.68333303
-98.22500095,20.69166636
-98.21666762,20.69166636
-98.20833428,20.69166636
-98.20833428,20.69999969
-98.20000095,20.69999969
-98.20000095,20.70833303
-98.19166762,20.70833303
-98.19166762,20.71666636
-98.18333429,20.71666636
-98.17500095,20.71666636
-98.16666762,20.71666636
-98.16666762,20.72499969
-98.15833429,20.72499969
-98.15000095,20.72499969
-98.14166762,20.72499969
-98.13333429,20.72499969
-98.12500095,20.72499969
-98.11666762,20.72499969
-98.10833429,20.72499969
-98.10833429,20.71666636
-98.10833429,20.70833303
-98.11666762,20.70833303
-98.11666762,20.69999969
-98.10833429,20.69999969
-98.10000096,20.69999969
-98.10000096,20.69166636
-98.09166762,20.69166636
-98.08333429,20.69166636
-98.08333429,20.68333303
-98.07500096,20.68333303
-98.07500096,20.69166636
-98.06666762,20.69166636
-98.06666762,20.69999969
-98.05833429,20.69999969
-98.05833429,20.70833303
-98.05000096,20.70833303
-98.05000096,20.71666636
-98.04166762,20.71666636
-98.03333429,20.71666636
-98.03333429,20.72499969
-98.04166762,20.72499969
-98.05000096,20.72499969
-98.05833429,20.72499969
-98.05833429,20.71666636
-98.06666762,20.71666636
-98.07500096,20.71666636
-98.08333429,20.71666636
-98.09166762,20.71666636
-98.10000096,20.71666636
-98.10000096,20.72499969
-98.10000096,20.73333302
-98.09166762,20.73333302
-98.09166762,20.72499969
-98.08333429,20.72499969
-98.08333429,20.73333302
-98.07500096,20.73333302
-98.07500096,20.74166636
-98.06666762,20.74166636
-98.05833429,20.74166636
-98.05833429,20.73333302
-98.05000096,20.73333302
-98.04166762,20.73333302
-98.03333429,20.73333302
-98.03333429,20.74166636
-98.04166762,20.74166636
-98.04166762,20.74999969
-98.05000096,20.74999969
-98.05833429,20.74999969
-98.06666762,20.74999969
-98.06666762,20.75833302
-98.07500096,20.75833302
-98.08333429,20.75833302
-98.08333429,20.76666636
-98.09166762,20.76666636
-98.10000096,20.76666636
-98.10833429,20.76666636
-98.11666762,20.76666636
-98.12500095,20.76666636
-98.13333429,20.76666636
-98.13333429,20.75833302
-98.13333429,20.74999969
-98.14166762,20.74999969
-98.15000095,20.74999969
-98.15833429,20.74999969
-98.15833429,20.75833302
-98.16666762,20.75833302
-98.16666762,20.76666636
-98.16666762,20.77499969
-98.17500095,20.77499969
-98.17500095,20.78333302
-98.16666762,20.78333302
-98.16666762,20.79166636
-98.15833429,20.79166636
-98.15833429,20.79999969
-98.15000095,20.79999969
-98.15000095,20.80833302
-98.15833429,20.80833302
-98.15833429,20.81666635
-98.15833429,20.82499969
-98.15833429,20.83333302
-98.15000095,20.83333302
-98.15000095,20.82499969
-98.15000095,20.81666635
-98.14166762,20.81666635
-98.14166762,20.80833302
-98.14166762,20.79999969
-98.14166762,20.79166636
-98.14166762,20.78333302
-98.13333429,20.78333302
-98.13333429,20.79166636
-98.13333429,20.79999969
-98.12500095,20.79999969
-98.11666762,20.79999969
-98.11666762,20.80833302
-98.10833429,20.80833302
-98.10833429,20.79999969
-98.10000096,20.79999969
-98.10000096,20.80833302
-98.10000096,20.81666635
-98.09166762,20.81666635
-98.08333429,20.81666635
-98.08333429,20.82499969
-98.07500096,20.82499969
-98.07500096,20.81666635
-98.07500096,20.80833302
-98.08333429,20.80833302
-98.08333429,20.79999969
-98.07500096,20.79999969
-98.07500096,20.79166636
-98.06666762,20.79166636
-98.06666762,20.79999969
-98.05833429,20.79999969
-98.05833429,20.80833302
-98.06666762,20.80833302
-98.06666762,20.81666635
-98.06666762,20.82499969
-98.06666762,20.83333302
-98.07500096,20.83333302
-98.08333429,20.83333302
-98.08333429,20.84166635
-98.08333429,20.84999969
-98.08333429,20.85833302
-98.09166762,20.85833302
-98.10000096,20.85833302
-98.10000096,20.86666635
-98.10000096,20.87499968
-98.09166762,20.87499968
-98.08333429,20.87499968
-98.08333429,20.88333302
-98.08333429,20.89166635
-98.08333429,20.89999968
-98.09166762,20.89999968
-98.09166762,20.89166635
-98.10000096,20.89166635
-98.10000096,20.89999968
-98.10000096,20.90833302
-98.10833429,20.90833302
-98.10833429,20.91666635
-98.11666762,20.91666635
-98.12500095,20.91666635
-98.12500095,20.90833302
-98.12500095,20.89999968
-98.13333429,20.89999968
-98.13333429,20.89166635
-98.14166762,20.89166635
-98.14166762,20.88333302
-98.14166762,20.87499968
-98.15000095,20.87499968
-98.15833429,20.87499968
-98.15833429,20.86666635
-98.15000095,20.86666635
-98.15000095,20.85833302
-98.15000095,20.84999969
-98.15000095,20.84166635
-98.15833429,20.84166635
-98.16666762,20.84166635
-98.16666762,20.83333302
-98.16666762,20.82499969
-98.17500095,20.82499969
-98.17500095,20.81666635
-98.16666762,20.81666635
-98.16666762,20.80833302
-98.16666762,20.79999969
-98.17500095,20.79999969
-98.18333429,20.79999969
-98.19166762,20.79999969
-98.19166762,20.79166636
-98.19166762,20.78333302
-98.19166762,20.77499969
-98.19166762,20.76666636
-98.18333429,20.76666636
-98.18333429,20.75833302
-98.19166762,20.75833302
-98.19166762,20.74999969
-98.19166762,20.74166636
-98.20000095,20.74166636
-98.20000095,20.74999969
-98.20833428,20.74999969
-98.20833428,20.75833302
-98.21666762,20.75833302
-98.21666762,20.76666636
-98.21666762,20.77499969
-98.21666762,20.78333302
-98.22500095,20.78333302
-98.23333428,20.78333302
-98.24166762,20.78333302
-98.24166762,20.77499969
-98.25000095,20.77499969
-98.25833428,20.77499969
-98.25833428,20.78333302
-98.25833428,20.79166636
-98.26666762,20.79166636
-98.26666762,20.79999969
-98.25833428,20.79999969
-98.25833428,20.80833302
-98.25000095,20.80833302
-98.24166762,20.80833302
-98.24166762,20.79999969
-98.25000095,20.79999969
-98.25000095,20.79166636
-98.24166762,20.79166636
-98.23333428,20.79166636
-98.23333428,20.79999969
-98.22500095,20.79999969
-98.21666762,20.79999969
-98.20833428,20.79999969
-98.20000095,20.79999969
-98.20000095,20.80833302
-98.20833428,20.80833302
-98.20833428,20.81666635
-98.21666762,20.81666635
-98.22500095,20.81666635
-98.23333428,20.81666635
-98.24166762,20.81666635
-98.25000095,20.81666635
-98.25000095,20.82499969
-98.25833428,20.82499969
-98.25833428,20.81666635
-98.26666762,20.81666635
-98.27500095,20.81666635
-98.28333428,20.81666635
-98.28333428,20.80833302
-98.29166761,20.80833302
-98.29166761,20.81666635
-98.29166761,20.82499969
-98.28333428,20.82499969
-98.27500095,20.82499969
-98.27500095,20.83333302
-98.28333428,20.83333302
-98.28333428,20.84166635
-98.28333428,20.84999969
-98.28333428,20.85833302
-98.29166761,20.85833302
-98.30000095,20.85833302
-98.30000095,20.86666635
-98.29166761,20.86666635
-98.28333428,20.86666635
-98.28333428,20.87499968
-98.28333428,20.88333302
-98.28333428,20.89166635
-98.28333428,20.89999968
-98.28333428,20.90833302
-98.29166761,20.90833302
-98.29166761,20.89999968
-98.30000095,20.89999968
-98.30833428,20.89999968
-98.30833428,20.90833302
-98.30833428,20.91666635
-98.30000095,20.91666635
-98.30000095,20.92499968
-98.30833428,20.92499968
-98.30833428,20.93333302
-98.30833428,20.94166635
-98.30833428,20.94999968
-98.30000095,20.94999968
-98.30000095,20.95833302
-98.29166761,20.95833302
-98.29166761,20.96666635
-98.30000095,20.96666635
-98.30000095,20.97499968
-98.30833428,20.97499968
-98.31666761,20.97499968
-98.31666761,20.98333301
-98.31666761,20.99166635
-98.32500095,20.99166635
-98.32500095,20.99999968
-98.31666761,20.99999968
-98.31666761,21.00833301
-98.31666761,21.01666635
-98.31666761,21.02499968
-98.31666761,21.03333301
-98.31666761,21.04166635
-98.31666761,21.04999968
-98.30833428,21.04999968
-98.30833428,21.04166635
-98.30833428,21.03333301
-98.30000095,21.03333301
-98.29166761,21.03333301
-98.29166761,21.04166635
-98.28333428,21.04166635
-98.28333428,21.03333301
-98.28333428,21.02499968
-98.29166761,21.02499968
-98.29166761,21.01666635
-98.30000095,21.01666635
-98.30000095,21.00833301
-98.30833428,21.00833301
-98.30833428,20.99999968
-98.30000095,20.99999968
-98.29166761,20.99999968
-98.29166761,20.99166635
-98.30000095,20.99166635
-98.30000095,20.98333301
-98.29166761,20.98333301
-98.29166761,20.97499968
-98.28333428,20.97499968
-98.28333428,20.96666635
-98.28333428,20.95833302
-98.28333428,20.94999968
-98.27500095,20.94999968
-98.27500095,20.95833302
-98.26666762,20.95833302
-98.26666762,20.96666635
-98.27500095,20.96666635
-98.27500095,20.97499968
-98.27500095,20.98333301
-98.26666762,20.98333301
-98.26666762,20.97499968
-98.25833428,20.97499968
-98.25000095,20.97499968
-98.25000095,20.98333301
-98.25000095,20.99166635
-98.25833428,20.99166635
-98.26666762,20.99166635
-98.26666762,20.99999968
-98.25833428,20.99999968
-98.25000095,20.99999968
-98.25000095,21.00833301
-98.25833428,21.00833301
-98.25833428,21.01666635
-98.26666762,21.01666635
-98.26666762,21.02499968
-98.25833428,21.02499968
-98.25833428,21.03333301
-98.25000095,21.03333301
-98.25000095,21.04166635
-98.25000095,21.04999968
-98.24166762,21.04999968
-98.23333428,21.04999968
-98.23333428,21.05833301
-98.22500095,21.05833301
-98.22500095,21.04999968
-98.21666762,21.04999968
-98.20833428,21.04999968
-98.20833428,21.05833301
-98.20000095,21.05833301
-98.19166762,21.05833301
-98.19166762,21.06666634
-98.18333429,21.06666634
-98.18333429,21.05833301
-98.18333429,21.04999968
-98.18333429,21.04166635
-98.18333429,21.03333301
-98.17500095,21.03333301
-98.17500095,21.02499968
-98.16666762,21.02499968
-98.16666762,21.03333301
-98.15833429,21.03333301
-98.15833429,21.04166635
-98.15000095,21.04166635
-98.15000095,21.04999968
-98.15833429,21.04999968
-98.15833429,21.05833301
-98.15000095,21.05833301
-98.15000095,21.06666634
-98.15000095,21.07499968
-98.15833429,21.07499968
-98.16666762,21.07499968
-98.16666762,21.08333301
-98.17500095,21.08333301
-98.17500095,21.09166634
-98.18333429,21.09166634
-98.18333429,21.09999968
-98.19166762,21.09999968
-98.20000095,21.09999968
-98.20000095,21.10833301
-98.20833428,21.10833301
-98.21666762,21.10833301
-98.22500095,21.10833301
-98.22500095,21.11666634
-98.22500095,21.12499968
-98.22500095,21.13333301
-98.22500095,21.14166634
-98.23333428,21.14166634
-98.23333428,21.13333301
-98.24166762,21.13333301
-98.25000095,21.13333301
-98.25000095,21.14166634
-98.25000095,21.14999967
-98.25833428,21.14999967
-98.25833428,21.15833301
-98.26666762,21.15833301
-98.26666762,21.16666634
-98.27500095,21.16666634
-98.27500095,21.15833301
-98.28333428,21.15833301
-98.29166761,21.15833301
-98.29166761,21.14999967
-98.28333428,21.14999967
-98.28333428,21.14166634
-98.28333428,21.13333301
-98.28333428,21.12499968
-98.28333428,21.11666634
-98.28333428,21.10833301
-98.29166761,21.10833301
-98.29166761,21.09999968
-98.29166761,21.09166634
-98.30000095,21.09166634
-98.30000095,21.08333301
-98.30000095,21.07499968
-98.30833428,21.07499968
-98.30833428,21.06666634
-98.31666761,21.06666634
-98.31666761,21.05833301
-98.32500095,21.05833301
-98.32500095,21.04999968
-98.33333428,21.04999968
-98.33333428,21.04166635
-98.33333428,21.03333301
-98.33333428,21.02499968
-98.32500095,21.02499968
-98.32500095,21.01666635
-98.32500095,21.00833301
-98.33333428,21.00833301
-98.33333428,20.99999968
-98.34166761,20.99999968
-98.34166761,21.00833301
-98.35000095,21.00833301
-98.35833428,21.00833301
-98.35833428,21.01666635
-98.35833428,21.02499968
-98.35833428,21.03333301
-98.36666761,21.03333301
-98.37500094,21.03333301
-98.37500094,21.02499968
-98.38333428,21.02499968
-98.38333428,21.03333301
-98.38333428,21.04166635
-98.37500094,21.04166635
-98.36666761,21.04166635
-98.35833428,21.04166635
-98.35000095,21.04166635
-98.35000095,21.04999968
-98.35833428,21.04999968
-98.35833428,21.05833301
-98.35000095,21.05833301
-98.35000095,21.06666634
-98.35833428,21.06666634
-98.36666761,21.06666634
-98.36666761,21.07499968
-98.35833428,21.07499968
-98.35000095,21.07499968
-98.34166761,21.07499968
-98.34166761,21.08333301
-98.33333428,21.08333301
-98.33333428,21.09166634
-98.32500095,21.09166634
-98.31666761,21.09166634
-98.31666761,21.09999968
-98.31666761,21.10833301
-98.32500095,21.10833301
-98.33333428,21.10833301
-98.33333428,21.09999968
-98.34166761,21.09999968
-98.34166761,21.09166634
-98.35000095,21.09166634
-98.35833428,21.09166634
-98.36666761,21.09166634
-98.37500094,21.09166634
-98.38333428,21.09166634
-98.39166761,21.09166634
-98.39166761,21.08333301
-98.38333428,21.08333301
-98.38333428,21.07499968
-98.39166761,21.07499968
-98.39166761,21.06666634
-98.40000094,21.06666634
-98.40000094,21.07499968
-98.40833428,21.07499968
-98.40833428,21.06666634
-98.41666761,21.06666634
-98.42500094,21.06666634
-98.42500094,21.05833301
-98.43333428,21.05833301
-98.43333428,21.04999968
-98.42500094,21.04999968
-98.41666761,21.04999968
-98.41666761,21.05833301
-98.40833428,21.05833301
-98.40833428,21.04999968
-98.40000094,21.04999968
-98.40000094,21.04166635
-98.39166761,21.04166635
-98.39166761,21.03333301
-98.40000094,21.03333301
-98.40000094,21.02499968
-98.40833428,21.02499968
-98.40833428,21.03333301
-98.41666761,21.03333301
-98.41666761,21.02499968
-98.41666761,21.01666635
-98.42500094,21.01666635
-98.42500094,21.00833301
-98.43333428,21.00833301
-98.43333428,20.99999968
-98.43333428,20.99166635
-98.43333428,20.98333301
-98.42500094,20.98333301
-98.42500094,20.99166635
-98.41666761,20.99166635
-98.40833428,20.99166635
-98.40000094,20.99166635
-98.40000094,20.98333301
-98.39166761,20.98333301
-98.38333428,20.98333301
-98.37500094,20.98333301
-98.37500094,20.97499968
-98.38333428,20.97499968
-98.38333428,20.96666635
-98.38333428,20.95833302
-98.38333428,20.94999968
-98.39166761,20.94999968
-98.40000094,20.94999968
-98.40000094,20.94166635
-98.40000094,20.93333302
-98.40833428,20.93333302
-98.40833428,20.92499968
-98.40833428,20.91666635
-98.40000094,20.91666635
-98.40000094,20.92499968
-98.39166761,20.92499968
-98.39166761,20.93333302
-98.38333428,20.93333302
-98.37500094,20.93333302
-98.37500094,20.94166635
-98.36666761,20.94166635
-98.36666761,20.94999968
-98.36666761,20.95833302
-98.35833428,20.95833302
-98.35833428,20.94999968
-98.35000095,20.94999968
-98.35000095,20.95833302
-98.34166761,20.95833302
-98.34166761,20.96666635
-98.33333428,20.96666635
-98.33333428,20.97499968
-98.32500095,20.97499968
-98.32500095,20.96666635
-98.31666761,20.96666635
-98.31666761,20.95833302
-98.32500095,20.95833302
-98.33333428,20.95833302
-98.33333428,20.94999968
-98.33333428,20.94166635
-98.33333428,20.93333302
-98.34166761,20.93333302
-98.34166761,20.92499968
-98.35000095,20.92499968
-98.35833428,20.92499968
-98.36666761,20.92499968
-98.36666761,20.91666635
-98.37500094,20.91666635
-98.37500094,20.90833302
-98.38333428,20.90833302
-98.38333428,20.91666635
-98.39166761,20.91666635
-98.39166761,20.90833302
-98.40000094,20.90833302
-98.40833428,20.90833302
-98.40833428,20.89999968
-98.41666761,20.89999968
-98.42500094,20.89999968
-98.43333428,20.89999968
-98.44166761,20.89999968
-98.45000094,20.89999968
-98.45000094,20.90833302
-98.44166761,20.90833302
-98.43333428,20.90833302
-98.42500094,20.90833302
-98.42500094,20.91666635
-98.41666761,20.91666635
-98.41666761,20.92499968
-98.42500094,20.92499968
-98.43333428,20.92499968
-98.43333428,20.91666635
-98.44166761,20.91666635
-98.45000094,20.91666635
-98.45833427,20.91666635
-98.45833427,20.92499968
-98.45000094,20.92499968
-98.45000094,20.93333302
-98.45833427,20.93333302
-98.45833427,20.94166635
-98.45000094,20.94166635
-98.44166761,20.94166635
-98.43333428,20.94166635
-98.42500094,20.94166635
-98.42500094,20.94999968
-98.41666761,20.94999968
-98.40833428,20.94999968
-98.40833428,20.95833302
-98.40000094,20.95833302
-98.40000094,20.96666635
-98.40833428,20.96666635
-98.40833428,20.97499968
-98.41666761,20.97499968
-98.42500094,20.97499968
-98.42500094,20.96666635
-98.41666761,20.96666635
-98.41666761,20.95833302
-98.42500094,20.95833302
-98.43333428,20.95833302
-98.44166761,20.95833302
-98.45000094,20.95833302
-98.45833427,20.95833302
-98.46666761,20.95833302
-98.47500094,20.95833302
-98.47500094,20.96666635
-98.46666761,20.96666635
-98.46666761,20.97499968
-98.45833427,20.97499968
-98.45833427,20.98333301
-98.46666761,20.98333301
-98.47500094,20.98333301
-98.48333427,20.98333301
-98.48333427,20.97499968
-98.49166761,20.97499968
-98.50000094,20.97499968
-98.50833427,20.97499968
-98.51666761,20.97499968
-98.52500094,20.97499968
-98.53333427,20.97499968
-98.53333427,20.96666635
-98.5416676,20.96666635
-98.5416676,20.97499968
-98.55000094,20.97499968
-98.55000094,20.96666635
-98.55833427,20.96666635
-98.55833427,20.97499968
-98.5666676,20.97499968
-98.57500094,20.97499968
-98.57500094,20.98333301
-98.5666676,20.98333301
-98.55833427,20.98333301
-98.55833427,20.99166635
-98.55000094,20.99166635
-98.55000094,20.98333301
-98.5416676,20.98333301
-98.5416676,20.99166635
-98.53333427,20.99166635
-98.53333427,20.99999968
-98.5416676,20.99999968
-98.5416676,21.00833301
-98.5416676,21.01666635
-98.55000094,21.01666635
-98.55833427,21.01666635
-98.5666676,21.01666635
-98.5666676,21.00833301
-98.57500094,21.00833301
-98.57500094,20.99999968
-98.58333427,20.99999968
-98.5916676,20.99999968
-98.5916676,20.99166635
-98.5916676,20.98333301
-98.60000094,20.98333301
-98.60000094,20.97499968
-98.60000094,20.96666635
-98.60833427,20.96666635
-98.60833427,20.97499968
-98.6166676,20.97499968
-98.6166676,20.98333301
-98.6166676,20.99166635
-98.6166676,20.99999968
-98.6166676,21.00833301
-98.6166676,21.01666635
-98.6166676,21.02499968
-98.60833427,21.02499968
-98.60833427,21.03333301
-98.60000094,21.03333301
-98.60000094,21.04166635
-98.60000094,21.04999968
-98.60000094,21.05833301
-98.5916676,21.05833301
-98.5916676,21.06666634
-98.60000094,21.06666634
-98.60833427,21.06666634
-98.60833427,21.07499968
-98.60833427,21.08333301
-98.60833427,21.09166634
-98.60833427,21.09999968
-98.60000094,21.09999968
-98.5916676,21.09999968
-98.5916676,21.10833301
-98.60000094,21.10833301
-98.60833427,21.10833301
-98.60833427,21.11666634
-98.6166676,21.11666634
-98.6166676,21.10833301
-98.6166676,21.09999968
-98.62500093,21.09999968
-98.62500093,21.09166634
-98.63333427,21.09166634
-98.6416676,21.09166634
-98.65000093,21.09166634
-98.65000093,21.09999968
-98.65000093,21.10833301
-98.65000093,21.11666634
-98.65000093,21.12499968
-98.65833427,21.12499968
-98.65833427,21.11666634
-98.65833427,21.10833301
-98.6666676,21.10833301
-98.6666676,21.09999968
-98.67500093,21.09999968
-98.68333427,21.09999968
-98.6916676,21.09999968
-98.6916676,21.10833301
-98.6916676,21.11666634
-98.70000093,21.11666634
-98.70000093,21.12499968
-98.6916676,21.12499968
-98.6916676,21.13333301
-98.70000093,21.13333301
-98.70000093,21.14166634
-98.70000093,21.14999967
-98.70833426,21.14999967
-98.70833426,21.15833301
-98.7166676,21.15833301
-98.7166676,21.16666634
-98.7166676,21.17499967
-98.72500093,21.17499967
-98.73333426,21.17499967
-98.73333426,21.18333301
-98.7416676,21.18333301
-98.7416676,21.17499967
-98.75000093,21.17499967
-98.75000093,21.18333301
-98.75000093,21.19166634
-98.75833426,21.19166634
-98.75833426,21.18333301
-98.7666676,21.18333301
-98.77500093,21.18333301
-98.77500093,21.17499967
-98.77500093,21.16666634
-98.78333426,21.16666634
-98.78333426,21.15833301
-98.79166759,21.15833301
-98.80000093,21.15833301
-98.80833426,21.15833301
-98.81666759,21.15833301
-98.81666759,21.14999967
-98.81666759,21.14166634
-98.81666759,21.13333301
-98.82500093,21.13333301
-98.83333426,21.13333301
-98.84166759,21.13333301
-98.84166759,21.12499968
-98.84166759,21.11666634
-98.84166759,21.10833301
-98.85000093,21.10833301
-98.85833426,21.10833301
-98.85833426,21.11666634
-98.86666759,21.11666634
-98.87500092,21.11666634
-98.87500092,21.10833301
-98.88333426,21.10833301
-98.89166759,21.10833301
-98.90000092,21.10833301
-98.90833426,21.10833301
-98.91666759,21.10833301
-98.92500092,21.10833301
-98.93333426,21.10833301
-98.94166759,21.10833301
-98.95000092,21.10833301
-98.95833425,21.10833301
-98.96666759,21.10833301
-98.97500092,21.10833301
-98.97500092,21.11666634
-98.98333425,21.11666634
-98.99166759,21.11666634
-99.00000092,21.11666634
-99.00833425,21.11666634
-99.01666759,21.11666634
-99.02500092,21.11666634
-99.03333425,21.11666634
-99.04166758,21.11666634
-99.05000092,21.11666634
-99.05000092,21.12499968
-99.05833425,21.12499968
-99.05833425,21.11666634
-99.06666758,21.11666634
-99.07500092,21.11666634
-99.07500092,21.12499968
-99.08333425,21.12499968
-99.08333425,21.11666634
-99.09166758,21.11666634
-99.10000092,21.11666634
-99.10833425,21.11666634
-99.11666758,21.11666634
-99.11666758,21.12499968
-99.11666758,21.13333301
-99.11666758,21.14166634
-99.12500091,21.14166634
-99.13333425,21.14166634
-99.13333425,21.13333301
-99.14166758,21.13333301
-99.15000091,21.13333301
-99.15833425,21.13333301
-99.16666758,21.13333301
-99.16666758,21.12499968
-99.17500091,21.12499968
-99.17500091,21.13333301
-99.17500091,21.14166634
-99.16666758,21.14166634
-99.16666758,21.14999967
-99.15833425,21.14999967
-99.15833425,21.15833301
-99.15000091,21.15833301
-99.15000091,21.16666634
-99.15000091,21.17499967
-99.15833425,21.17499967
-99.15833425,21.18333301
-99.15000091,21.18333301
-99.14166758,21.18333301
-99.14166758,21.17499967
-99.13333425,21.17499967
-99.13333425,21.18333301
-99.12500091,21.18333301
-99.11666758,21.18333301
-99.11666758,21.19166634
-99.11666758,21.19999967
-99.11666758,21.20833301
-99.12500091,21.20833301
-99.13333425,21.20833301
-99.13333425,21.21666634
-99.13333425,21.22499967
-99.14166758,21.22499967
-99.14166758,21.21666634
-99.14166758,21.20833301
-99.15000091,21.20833301
-99.15000091,21.21666634
-99.15833425,21.21666634
-99.16666758,21.21666634
-99.16666758,21.22499967
-99.17500091,21.22499967
-99.17500091,21.233333
-99.18333425,21.233333
-99.18333425,21.24166634
-99.17500091,21.24166634
-99.16666758,21.24166634
-99.15833425,21.24166634
-99.15833425,21.233333
-99.15000091,21.233333
-99.14166758,21.233333
-99.13333425,21.233333
-99.13333425,21.24166634
-99.13333425,21.24999967
-99.12500091,21.24999967
-99.12500091,21.258333
-99.12500091,21.26666634
-99.11666758,21.26666634
-99.11666758,21.27499967
-99.12500091,21.27499967
-99.12500091,21.283333
-99.11666758,21.283333
-99.11666758,21.29166633
-99.12500091,21.29166633
-99.13333425,21.29166633
-99.13333425,21.29999967
-99.13333425,21.308333
-99.12500091,21.308333
-99.12500091,21.29999967
-99.11666758,21.29999967
-99.10833425,21.29999967
-99.10000092,21.29999967
-99.10000092,21.29166633
-99.10833425,21.29166633
-99.10833425,21.283333
-99.10000092,21.283333
-99.09166758,21.283333
-99.09166758,21.27499967
-99.10000092,21.27499967
-99.10000092,21.26666634
-99.10833425,21.26666634
-99.10833425,21.258333
-99.10833425,21.24999967
-99.10000092,21.24999967
-99.10000092,21.24166634
-99.09166758,21.24166634
-99.08333425,21.24166634
-99.08333425,21.24999967
-99.07500092,21.24999967
-99.07500092,21.24166634
-99.06666758,21.24166634
-99.05833425,21.24166634
-99.05000092,21.24166634
-99.05000092,21.24999967
-99.05000092,21.258333
-99.05833425,21.258333
-99.05833425,21.26666634
-99.05833425,21.27499967
-99.05833425,21.283333
-99.05000092,21.283333
-99.04166758,21.283333
-99.04166758,21.27499967
-99.03333425,21.27499967
-99.02500092,21.27499967
-99.02500092,21.26666634
-99.01666759,21.26666634
-99.01666759,21.258333
-99.02500092,21.258333
-99.02500092,21.24999967
-99.03333425,21.24999967
-99.04166758,21.24999967
-99.04166758,21.24166634
-99.04166758,21.233333
-99.04166758,21.22499967
-99.03333425,21.22499967
-99.03333425,21.21666634
-99.04166758,21.21666634
-99.04166758,21.20833301
-99.04166758,21.19999967
-99.03333425,21.19999967
-99.03333425,21.19166634
-99.02500092,21.19166634
-99.01666759,21.19166634
-99.01666759,21.18333301
-99.00833425,21.18333301
-99.00833425,21.19166634
-99.00833425,21.19999967
-99.01666759,21.19999967
-99.01666759,21.20833301
-99.01666759,21.21666634
-99.01666759,21.22499967
-99.00833425,21.22499967
-99.00833425,21.21666634
-99.00000092,21.21666634
-99.00000092,21.20833301
-98.99166759,21.20833301
-98.99166759,21.19999967
-98.98333425,21.19999967
-98.98333425,21.19166634
-98.98333425,21.18333301
-98.97500092,21.18333301
-98.96666759,21.18333301
-98.95833425,21.18333301
-98.95833425,21.19166634
-98.95000092,21.19166634
-98.95000092,21.19999967
-98.95000092,21.20833301
-98.94166759,21.20833301
-98.93333426,21.20833301
-98.92500092,21.20833301
-98.92500092,21.21666634
-98.93333426,21.21666634
-98.93333426,21.22499967
-98.94166759,21.22499967
-98.95000092,21.22499967
-98.95000092,21.21666634
-98.95833425,21.21666634
-98.95833425,21.22499967
-98.95833425,21.233333
-98.95000092,21.233333
-98.95000092,21.24166634
-98.95833425,21.24166634
-98.96666759,21.24166634
-98.96666759,21.233333
-98.97500092,21.233333
-98.97500092,21.22499967
-98.98333425,21.22499967
-98.98333425,21.233333
-98.98333425,21.24166634
-98.97500092,21.24166634
-98.97500092,21.24999967
-98.96666759,21.24999967
-98.95833425,21.24999967
-98.95833425,21.258333
-98.95833425,21.26666634
-98.95833425,21.27499967
-98.95833425,21.283333
-98.95000092,21.283333
-98.95000092,21.29166633
-98.95833425,21.29166633
-98.95833425,21.29999967
-98.96666759,21.29999967
-98.96666759,21.29166633
-98.96666759,21.283333
-98.97500092,21.283333
-98.97500092,21.29166633
-98.97500092,21.29999967
-98.97500092,21.308333
-98.98333425,21.308333
-98.98333425,21.31666633
-98.98333425,21.32499967
-98.99166759,21.32499967
-98.99166759,21.31666633
-99.00000092,21.31666633
-99.00833425,21.31666633
-99.01666759,21.31666633
-99.01666759,21.308333
-99.01666759,21.29999967
-99.01666759,21.29166633
-99.02500092,21.29166633
-99.02500092,21.29999967
-99.03333425,21.29999967
-99.04166758,21.29999967
-99.05000092,21.29999967
-99.05833425,21.29999967
-99.05833425,21.29166633
-99.06666758,21.29166633
-99.07500092,21.29166633
-99.07500092,21.29999967
-99.06666758,21.29999967
-99.06666758,21.308333
-99.07500092,21.308333
-99.08333425,21.308333
-99.09166758,21.308333
-99.10000092,21.308333
-99.10000092,21.31666633
-99.09166758,21.31666633
-99.08333425,21.31666633
-99.08333425,21.32499967
-99.09166758,21.32499967
-99.10000092,21.32499967
-99.10833425,21.32499967
-99.10833425,21.333333
-99.10833425,21.34166633
-99.10000092,21.34166633
-99.09166758,21.34166633
-99.08333425,21.34166633
-99.08333425,21.34999967
-99.07500092,21.34999967
-99.07500092,21.358333
-99.07500092,21.36666633
-99.06666758,21.36666633
-99.06666758,21.37499967
-99.06666758,21.383333
-99.07500092,21.383333
-99.07500092,21.37499967
-99.08333425,21.37499967
-99.08333425,21.36666633
-99.09166758,21.36666633
-99.09166758,21.358333
-99.10000092,21.358333
-99.10000092,21.36666633
-99.10833425,21.36666633
-99.11666758,21.36666633
-99.11666758,21.358333
-99.12500091,21.358333
-99.13333425,21.358333
-99.13333425,21.34999967
-99.14166758,21.34999967
-99.14166758,21.34166633
-99.13333425,21.34166633
-99.13333425,21.333333
-99.14166758,21.333333
-99.15000091,21.333333
-99.15000091,21.34166633
-99.15833425,21.34166633
-99.15833425,21.34999967
-99.15833425,21.358333
-99.15000091,21.358333
-99.15000091,21.36666633
-99.15000091,21.37499967
-99.14166758,21.37499967
-99.14166758,21.383333
-99.15000091,21.383333
-99.15000091,21.39166633
-99.15833425,21.39166633
-99.15833425,21.39999966
-99.15000091,21.39999966
-99.14166758,21.39999966
-99.14166758,21.408333
-99.13333425,21.408333
-99.12500091,21.408333
-99.12500091,21.41666633
-99.12500091,21.42499966
-99.11666758,21.42499966
-99.11666758,21.433333
-99.10833425,21.433333
-99.10833425,21.44166633
-99.10833425,21.44999966
-99.10833425,21.458333
-99.10000092,21.458333
-99.09166758,21.458333
-99.09166758,21.46666633
-99.08333425,21.46666633
-99.07500092,21.46666633
-99.06666758,21.46666633
-99.06666758,21.458333
-99.07500092,21.458333
-99.08333425,21.458333
-99.08333425,21.44999966
-99.08333425,21.44166633
-99.09166758,21.44166633
-99.09166758,21.433333
-99.08333425,21.433333
-99.08333425,21.42499966
-99.07500092,21.42499966
-99.07500092,21.41666633
-99.08333425,21.41666633
-99.08333425,21.408333
-99.09166758,21.408333
-99.09166758,21.39999966
-99.08333425,21.39999966
-99.08333425,21.39166633
-99.07500092,21.39166633
-99.06666758,21.39166633
-99.05833425,21.39166633
-99.05833425,21.39999966
-99.05000092,21.39999966
-99.05000092,21.39166633
-99.05000092,21.383333
-99.05000092,21.37499967
-99.05833425,21.37499967
-99.05833425,21.36666633
-99.05000092,21.36666633
-99.04166758,21.36666633
-99.04166758,21.37499967
-99.04166758,21.383333
-99.04166758,21.39166633
-99.04166758,21.39999966
-99.04166758,21.408333
-99.04166758,21.41666633
-99.04166758,21.42499966
-99.05000092,21.42499966
-99.05000092,21.433333
-99.04166758,21.433333
-99.04166758,21.44166633
-99.03333425,21.44166633
-99.02500092,21.44166633
-99.02500092,21.44999966
-99.01666759,21.44999966
-99.01666759,21.458333
-99.01666759,21.46666633
-99.00833425,21.46666633
-99.00000092,21.46666633
-98.99166759,21.46666633
-98.99166759,21.47499966
-98.99166759,21.48333299
-99.00000092,21.48333299
-99.00000092,21.49166633
-99.00833425,21.49166633
-99.01666759,21.49166633
-99.01666759,21.49999966
-99.02500092,21.49999966
-99.02500092,21.50833299
-99.02500092,21.51666633
-99.03333425,21.51666633
-99.04166758,21.51666633
-99.05000092,21.51666633
-99.05833425,21.51666633
-99.05833425,21.52499966
-99.05000092,21.52499966
-99.04166758,21.52499966
-99.03333425,21.52499966
-99.03333425,21.53333299
-99.03333425,21.54166633
-99.03333425,21.54999966
-99.03333425,21.55833299
-99.02500092,21.55833299
-99.02500092,21.56666632
-99.01666759,21.56666632
-99.01666759,21.57499966
-99.01666759,21.58333299
-99.01666759,21.59166632
-99.01666759,21.59999966
-99.01666759,21.60833299
-99.00833425,21.60833299
-99.00833425,21.61666632
-99.00833425,21.62499966
-99.00000092,21.62499966
-99.00000092,21.63333299
-99.00000092,21.64166632
-99.00000092,21.64999965
-99.00000092,21.65833299
-98.99166759,21.65833299
-98.99166759,21.66666632
-98.99166759,21.67499965
-98.99166759,21.68333299
-98.99166759,21.69166632
-98.98333425,21.69166632
-98.98333425,21.69999965
-98.98333425,21.70833299
-98.98333425,21.71666632
-98.98333425,21.72499965
-98.98333425,21.73333298
-98.98333425,21.74166632
-98.98333425,21.74999965
-98.98333425,21.75833298
-98.98333425,21.76666632
-98.98333425,21.77499965
-98.98333425,21.78333298
-98.98333425,21.79166632
-98.98333425,21.79999965
-98.98333425,21.80833298
-98.98333425,21.81666631
-98.98333425,21.82499965
-98.98333425,21.83333298
-98.98333425,21.84166631
-98.98333425,21.84999965
-98.98333425,21.85833298
-98.98333425,21.86666631
-98.98333425,21.87499965
-98.98333425,21.88333298
-98.98333425,21.89166631
-98.98333425,21.89999964
-98.98333425,21.90833298
-98.98333425,21.91666631
-98.98333425,21.92499964
-98.99166759,21.92499964
-98.99166759,21.93333298
-98.99166759,21.94166631
-98.98333425,21.94166631
-98.98333425,21.94999964
-98.99166759,21.94999964
-98.99166759,21.95833298
-98.99166759,21.96666631
-98.99166759,21.97499964
-98.99166759,21.98333297
-98.98333425,21.98333297
-98.97500092,21.98333297
-98.97500092,21.99166631
-98.98333425,21.99166631
-98.98333425,21.99999964
-98.98333425,22.00833297
-98.99166759,22.00833297
-98.99166759,22.01666631
-98.99166759,22.02499964
-98.99166759,22.03333297
-98.99166759,22.04166631
-98.99166759,22.04999964
-98.99166759,22.05833297
-98.99166759,22.0666663
-98.99166759,22.07499964
-98.99166759,22.08333297
-98.99166759,22.0916663
-98.99166759,22.09999964
-98.99166759,22.10833297
-98.99166759,22.1166663
-98.99166759,22.12499964
-98.99166759,22.13333297
-98.99166759,22.1416663
-98.99166759,22.14999963
-98.99166759,22.15833297
-98.99166759,22.1666663
-98.99166759,22.17499963
-98.99166759,22.18333297
-98.99166759,22.1916663
-98.99166759,22.19999963
-98.99166759,22.20833297
-98.99166759,22.2166663
-98.99166759,22.22499963
-98.98333425,22.22499963
-98.98333425,22.23333296
-98.98333425,22.2416663
-98.97500092,22.2416663
-98.97500092,22.24999963
-98.97500092,22.25833296
-98.97500092,22.2666663
-98.96666759,22.2666663
-98.96666759,22.27499963
-98.96666759,22.28333296
-98.96666759,22.2916663
-98.95833425,22.2916663
-98.95833425,22.29999963
-98.95000092,22.29999963
-98.94166759,22.29999963
-98.94166759,22.30833296
-98.93333426,22.30833296
-98.93333426,22.31666629
-98.92500092,22.31666629
-98.92500092,22.32499963
-98.91666759,22.32499963
-98.91666759,22.33333296
-98.90833426,22.33333296
-98.90000092,22.33333296
-98.90000092,22.34166629
-98.89166759,22.34166629
-98.88333426,22.34166629
-98.87500092,22.34166629
-98.86666759,22.34166629
-98.85833426,22.34166629
-98.85000093,22.34166629
-98.84166759,22.34166629
-98.83333426,22.34166629
-98.82500093,22.34166629
-98.81666759,22.34166629
-98.80833426,22.34166629
-98.80000093,22.34166629
-98.79166759,22.34166629
-98.78333426,22.34166629
-98.77500093,22.34166629
-98.7666676,22.34166629
-98.75833426,22.34166629
-98.75000093,22.34166629
-98.7416676,22.34166629
-98.7416676,22.33333296
-98.73333426,22.33333296
-98.73333426,22.32499963
-98.72500093,22.32499963
-98.7166676,22.32499963
-98.7166676,22.31666629
-98.70833426,22.31666629
-98.70000093,22.31666629
-98.70000093,22.30833296
-98.6916676,22.30833296
-98.68333427,22.30833296
-98.68333427,22.29999963
-98.67500093,22.29999963
-98.6666676,22.29999963
-98.6666676,22.2916663
-98.65833427,22.2916663
-98.65000093,22.2916663
-98.65000093,22.28333296
-98.6416676,22.28333296
-98.63333427,22.28333296
-98.63333427,22.27499963
-98.62500093,22.27499963
-98.6166676,22.27499963
-98.6166676,22.2666663
-98.60833427,22.2666663
-98.60000094,22.2666663
-98.60000094,22.25833296
-98.5916676,22.25833296
-98.5916676,22.24999963
-98.58333427,22.24999963
-98.58333427,22.2416663
-98.57500094,22.2416663
-98.57500094,22.23333296
-98.5666676,22.23333296
-98.5666676,22.22499963
-98.55833427,22.22499963
-98.55000094,22.22499963
-98.55000094,22.2166663
-98.5416676,22.2166663
-98.5416676,22.20833297
-98.53333427,22.20833297
-98.53333427,22.19999963
-98.52500094,22.19999963
-98.52500094,22.1916663
-98.51666761,22.1916663
-98.51666761,22.18333297
-98.50833427,22.18333297
-98.50833427,22.17499963
-98.50000094,22.17499963
-98.50000094,22.1666663
-98.49166761,22.1666663
-98.48333427,22.1666663
-98.48333427,22.15833297
-98.47500094,22.15833297
-98.47500094,22.14999963
-98.46666761,22.14999963
-98.46666761,22.1416663
-98.45833427,22.1416663
-98.45833427,22.13333297
-98.45000094,22.13333297
-98.45000094,22.12499964
-98.44166761,22.12499964
-98.44166761,22.1166663
-98.43333428,22.1166663
-98.43333428,22.10833297
-98.42500094,22.10833297
-98.42500094,22.09999964
-98.41666761,22.09999964
-98.41666761,22.0916663
-98.40833428,22.0916663
-98.40833428,22.08333297
-98.40000094,22.08333297
-98.39166761,22.08333297
-98.38333428,22.08333297
-98.37500094,22.08333297
-98.36666761,22.08333297
-98.36666761,22.07499964
-98.35833428,22.07499964
-98.35000095,22.07499964
-98.34166761,22.07499964
-98.33333428,22.07499964
-98.32500095,22.07499964
-98.31666761,22.07499964
-98.31666761,22.0666663
-98.30833428,22.0666663
-98.30000095,22.0666663
-98.29166761,22.0666663
-98.28333428,22.0666663
-98.27500095,22.0666663
-98.26666762,22.0666663
-98.26666762,22.05833297
-98.25833428,22.05833297
-98.25000095,22.05833297
-98.24166762,22.05833297
-98.23333428,22.05833297
-98.22500095,22.05833297
-98.21666762,22.05833297
-98.21666762,22.04999964
-98.20833428,22.04999964
-98.20000095,22.04999964
-98.20000095,22.04166631
-98.19166762,22.04166631
-98.18333429,22.04166631
-98.18333429,22.03333297
-98.17500095,22.03333297
-98.16666762,22.03333297
-98.16666762,22.02499964
-98.15833429,22.02499964
-98.15000095,22.02499964
-98.15000095,22.01666631
-98.14166762,22.01666631
-98.13333429,22.01666631
-98.13333429,22.00833297
-98.12500095,22.00833297
-98.11666762,22.00833297
-98.11666762,21.99999964
-98.10833429,21.99999964
-98.10833429,21.99166631
-98.10000096,21.99166631
-98.09166762,21.99166631
-98.09166762,21.98333297
-98.10000096,21.98333297
-98.10833429,21.98333297
-98.10833429,21.97499964
-98.10000096,21.97499964
-98.10000096,21.96666631
-98.10833429,21.96666631
-98.11666762,21.96666631
-98.12500095,21.96666631
-98.12500095,21.95833298
-98.12500095,21.94999964
-98.12500095,21.94166631
-98.11666762,21.94166631
-98.10833429,21.94166631
-98.10833429,21.94999964
-98.10833429,21.95833298
-98.10000096,21.95833298
-98.10000096,21.94999964
-98.09166762,21.94999964
-98.09166762,21.94166631
-98.10000096,21.94166631
-98.10000096,21.93333298
-98.09166762,21.93333298
-98.08333429,21.93333298
-98.08333429,21.94166631
-98.08333429,21.94999964
-98.08333429,21.95833298
-98.07500096,21.95833298
-98.06666762,21.95833298
-98.06666762,21.94999964
-98.05833429,21.94999964
-98.05833429,21.95833298
-98.05000096,21.95833298
-98.04166762,21.95833298
-98.03333429,21.95833298
-98.03333429,21.94999964
-98.04166762,21.94999964
-98.04166762,21.94166631
-98.05000096,21.94166631
-98.05000096,21.93333298
-98.04166762,21.93333298
-98.04166762,21.92499964
-98.05000096,21.92499964
-98.05000096,21.91666631
-98.05833429,21.91666631
-98.06666762,21.91666631
-98.07500096,21.91666631
-98.07500096,21.90833298
-98.07500096,21.89999964
-98.06666762,21.89999964
-98.06666762,21.90833298
-98.05833429,21.90833298
-98.05000096,21.90833298
-98.05000096,21.89999964
-98.04166762,21.89999964
-98.03333429,21.89999964
-98.03333429,21.90833298
-98.02500096,21.90833298
-98.02500096,21.91666631
-98.03333429,21.91666631
-98.03333429,21.92499964
-98.03333429,21.93333298
-98.02500096,21.93333298
-98.02500096,21.92499964
-98.01666763,21.92499964
-98.00833429,21.92499964
-98.00833429,21.93333298
-98.00833429,21.94166631
-98.00000096,21.94166631
-97.99166763,21.94166631
-97.99166763,21.93333298
-97.98333429,21.93333298
-97.97500096,21.93333298
-97.97500096,21.92499964
-97.96666763,21.92499964
-97.96666763,21.91666631
-97.95833429,21.91666631
-97.95000096,21.91666631
-97.94166763,21.91666631
-97.94166763,21.90833298
-97.95000096,21.90833298
-97.95000096,21.89999964
-97.94166763,21.89999964
-97.9333343,21.89999964
-97.9333343,21.90833298
-97.92500096,21.90833298
-97.92500096,21.89999964
-97.91666763,21.89999964
-97.91666763,21.89166631
-97.9083343,21.89166631
-97.90000096,21.89166631
-97.90000096,21.88333298
-97.89166763,21.88333298
-97.8833343,21.88333298
-97.8833343,21.87499965
-97.87500096,21.87499965
-97.86666763,21.87499965
-97.86666763,21.86666631
-97.8583343,21.86666631
-97.85000097,21.86666631
-97.85000097,21.85833298
-97.84166763,21.85833298
-97.8333343,21.85833298
-97.8333343,21.84999965
-97.82500097,21.84999965
-97.82500097,21.84166631
-97.81666763,21.84166631
-97.8083343,21.84166631
-97.8083343,21.83333298
-97.80000097,21.83333298
-97.79166763,21.83333298
-97.79166763,21.82499965
-97.7833343,21.82499965
-97.77500097,21.82499965
-97.77500097,21.81666631
-97.76666764,21.81666631
-97.7583343,21.81666631
-97.7583343,21.80833298
-97.75000097,21.80833298
-97.75000097,21.79999965
-97.74166764,21.79999965
-97.7333343,21.79999965
-97.7333343,21.79166632
-97.72500097,21.79166632
-97.72500097,21.78333298
-97.72500097,21.77499965
-97.72500097,21.76666632
-97.71666764,21.76666632
-97.71666764,21.75833298
-97.71666764,21.74999965
-97.71666764,21.74166632
-97.71666764,21.73333298
-97.71666764,21.72499965
-97.7083343,21.72499965
-97.7083343,21.71666632
-97.7083343,21.70833299
-97.7083343,21.69999965
-97.7083343,21.69166632
-97.7083343,21.68333299
-97.70000097,21.68333299
-97.70000097,21.67499965
-97.70000097,21.66666632
-97.69166764,21.66666632
-97.69166764,21.65833299
-97.69166764,21.64999965
-97.68333431,21.64999965
-97.68333431,21.64166632
-97.68333431,21.63333299
-97.68333431,21.62499966
-97.67500097,21.62499966
-97.67500097,21.61666632
-97.68333431,21.61666632
-97.69166764,21.61666632
-97.69166764,21.60833299
-97.68333431,21.60833299
-97.67500097,21.60833299
-97.67500097,21.59999966
-97.68333431,21.59999966
-97.68333431,21.59166632
-97.67500097,21.59166632
-97.67500097,21.58333299
-97.66666764,21.58333299
-97.66666764,21.57499966
-97.65833431,21.57499966
-97.65833431,21.56666632
-97.65000097,21.56666632
-97.65000097,21.55833299
-97.65000097,21.54999966
-97.65000097,21.54166633
-97.64166764,21.54166633
-97.64166764,21.53333299
-97.64166764,21.52499966
-97.63333431,21.52499966
-97.63333431,21.51666633
-97.63333431,21.50833299
-97.62500097,21.50833299
-97.62500097,21.49999966
-97.62500097,21.49166633
-97.61666764,21.49166633
-97.61666764,21.48333299
-97.61666764,21.47499966
-97.61666764,21.46666633
-97.60833431,21.46666633
-97.60000098,21.46666633
-97.60000098,21.458333
-97.60000098,21.44999966
-97.60000098,21.44166633
-97.59166764,21.44166633
-97.58333431,21.44166633
-97.58333431,21.433333
-97.58333431,21.42499966
-97.57500098,21.42499966
-97.57500098,21.433333
-97.57500098,21.44166633
-97.56666764,21.44166633
-97.55833431,21.44166633
-97.55833431,21.433333
-97.55000098,21.433333
-97.54166764,21.433333
-97.54166764,21.42499966
-97.53333431,21.42499966
-97.53333431,21.41666633
-97.53333431,21.408333
-97.52500098,21.408333
-97.52500098,21.39999966
-97.52500098,21.39166633
-97.51666765,21.39166633
-97.51666765,21.383333
-97.51666765,21.37499967
-97.50833431,21.37499967
-97.50833431,21.36666633
-97.50000098,21.36666633
-97.50000098,21.358333
-97.50000098,21.34999967
-97.49166765,21.34999967
-97.49166765,21.34166633
-97.49166765,21.333333
-97.48333431,21.333333
-97.48333431,21.32499967
-97.48333431,21.31666633
-97.47500098,21.31666633
-97.47500098,21.308333
-97.47500098,21.29999967
-97.46666765,21.29999967
-97.46666765,21.29166633
-97.46666765,21.283333
-97.45833431,21.283333
-97.45833431,21.27499967
-97.45833431,21.26666634
-97.45833431,21.258333
-97.45000098,21.258333
-97.45000098,21.24999967
-97.45000098,21.24166634
-97.45000098,21.233333
-97.44166765,21.233333
-97.44166765,21.22499967
-97.44166765,21.21666634
-97.44166765,21.20833301
-97.43333432,21.20833301
-97.43333432,21.19999967
-97.43333432,21.19166634
-97.42500098,21.19166634
-97.42500098,21.18333301
-97.42500098,21.17499967
-97.42500098,21.16666634
-97.41666765,21.16666634
-97.41666765,21.15833301
-97.41666765,21.14999967
-97.41666765,21.14166634
-97.40833432,21.14166634
-97.40833432,21.13333301
-97.40833432,21.12499968
-97.40000098,21.12499968
-97.40000098,21.11666634
-97.40000098,21.10833301
-97.39166765,21.10833301
-97.39166765,21.09999968
-97.39166765,21.09166634
-97.38333432,21.09166634
-97.38333432,21.08333301
-97.38333432,21.07499968
-97.37500098,21.07499968
-97.37500098,21.06666634
-97.37500098,21.05833301
-97.36666765,21.05833301
-97.36666765,21.04999968
-97.37500098,21.04999968
-97.38333432,21.04999968
-97.38333432,21.04166635
-97.39166765,21.04166635
-97.39166765,21.03333301
-97.38333432,21.03333301
-97.38333432,21.02499968
-97.37500098,21.02499968
-97.37500098,21.01666635
-97.36666765,21.01666635
-97.36666765,21.00833301
-97.36666765,20.99999968
-97.35833432,20.99999968
-97.35833432,20.99166635
-97.35833432,20.98333301
-97.35000099,20.98333301
-97.35000099,20.97499968
-97.34166765,20.97499968
-97.34166765,20.96666635
-97.33333432,20.96666635
-97.33333432,20.95833302
-97.32500099,20.95833302
-97.31666765,20.95833302
-97.31666765,20.94999968
-97.30833432,20.94999968
-97.30833432,20.94166635
-97.30833432,20.93333302
-97.30000099,20.93333302
-97.30000099,20.92499968
-97.30000099,20.91666635
-97.29166765,20.91666635
-97.29166765,20.90833302
-97.29166765,20.89999968
-97.28333432,20.89999968
-97.28333432,20.89166635
-97.28333432,20.88333302
-97.28333432,20.87499968
-97.27500099,20.87499968
-97.27500099,20.86666635
-97.27500099,20.85833302
-97.27500099,20.84999969
-97.26666766,20.84999969
-97.26666766,20.84166635
-97.26666766,20.83333302
-97.25833432,20.83333302
-97.25833432,20.82499969
-97.25833432,20.81666635
-97.25833432,20.80833302
-97.25000099,20.80833302
-97.25000099,20.79999969
-97.25000099,20.79166636
-97.24166766,20.79166636
-97.24166766,20.78333302
-97.24166766,20.77499969
-97.24166766,20.76666636
-97.23333432,20.76666636
-97.23333432,20.75833302
-97.23333432,20.74999969
-97.23333432,20.74166636
-97.22500099,20.74166636
-97.22500099,20.73333302
-97.23333432,20.73333302
-97.23333432,20.72499969
-97.22500099,20.72499969
-97.22500099,20.71666636
-97.21666766,20.71666636
-97.21666766,20.70833303
-97.21666766,20.69999969
-97.20833432,20.69999969
-97.20833432,20.69166636
-97.20833432,20.68333303
-97.20833432,20.67499969
-97.20000099,20.67499969
-97.20000099,20.66666636
-97.20000099,20.65833303
-97.19166766,20.65833303
-97.19166766,20.64999969
-97.19166766,20.64166636
-97.18333433,20.64166636
-97.18333433,20.63333303
-97.17500099,20.63333303
-97.17500099,20.6249997
-97.16666766,20.6249997
-97.16666766,20.61666636
-97.16666766,20.60833303
-97.15833433,20.60833303
-97.15833433,20.5999997
-97.15000099,20.5999997
-97.15000099,20.59166636
-97.15000099,20.58333303
-97.14166766,20.58333303
-97.14166766,20.5749997
-97.13333433,20.5749997
-97.13333433,20.56666636
-97.13333433,20.55833303
-97.12500099,20.55833303
-97.12500099,20.5499997
-97.11666766,20.5499997
-97.11666766,20.54166637
-97.11666766,20.53333303
-97.10833433,20.53333303
-97.10833433,20.5249997
-97.100001,20.5249997
-97.100001,20.51666637
-97.100001,20.50833303
-97.09166766,20.50833303
-97.09166766,20.4999997
-97.08333433,20.4999997
-97.08333433,20.49166637
-97.08333433,20.48333303
-97.075001,20.48333303
-97.075001,20.4749997
-97.06666766,20.4749997
-97.06666766,20.46666637
-97.05833433,20.46666637
-97.05833433,20.45833304
-97.050001,20.45833304
-97.050001,20.46666637
-97.04166766,20.46666637
-97.03333433,20.46666637
-97.03333433,20.45833304
-97.025001,20.45833304
-97.025001,20.4499997
-97.01666767,20.4499997
-97.01666767,20.44166637
-97.00833433,20.44166637
-97.00833433,20.43333304
-97.000001,20.43333304
-97.000001,20.4249997
-96.99166767,20.4249997
-96.99166767,20.41666637
-96.98333433,20.41666637
-96.98333433,20.40833304
-96.975001,20.40833304
-96.975001,20.3999997
-96.96666767,20.3999997
-96.96666767,20.39166637
-96.95833433,20.39166637
-96.95833433,20.38333304
-96.950001,20.38333304
-96.950001,20.37499971
-96.950001,20.36666637
-96.94166767,20.36666637
-96.94166767,20.35833304
-96.93333434,20.35833304
-96.93333434,20.34999971
-96.925001,20.34999971
-96.925001,20.34166637
-96.925001,20.33333304
-96.91666767,20.33333304
-96.91666767,20.32499971
-96.90833434,20.32499971
-96.90833434,20.31666637
-96.90833434,20.30833304
-96.900001,20.30833304
-96.900001,20.29999971
-96.89166767,20.29999971
-96.89166767,20.29166637
-96.88333434,20.29166637
-96.88333434,20.28333304
-96.875001,20.28333304
-96.875001,20.27499971
-96.86666767,20.27499971
-96.86666767,20.26666638
-96.85833434,20.26666638
-96.85833434,20.25833304
-96.85000101,20.25833304
-96.85000101,20.24999971
-96.84166767,20.24999971
-96.83333434,20.24999971
-96.83333434,20.24166638
-96.82500101,20.24166638
-96.82500101,20.23333304
-96.81666767,20.23333304
-96.81666767,20.22499971
-96.80833434,20.22499971
-96.80833434,20.21666638
-96.80000101,20.21666638
-96.80000101,20.20833305
-96.79166767,20.20833305
-96.79166767,20.19999971
-96.78333434,20.19999971
-96.78333434,20.19166638
-96.77500101,20.19166638
-96.77500101,20.18333305
-96.76666768,20.18333305
-96.75833434,20.18333305
-96.75833434,20.17499971
-96.75833434,20.16666638
-96.75000101,20.16666638
-96.75000101,20.15833305
-96.74166768,20.15833305
-96.74166768,20.14999971
-96.73333434,20.14999971
-96.73333434,20.14166638
-96.72500101,20.14166638
-96.72500101,20.13333305
-96.71666768,20.13333305
-96.71666768,20.12499972
-96.70833434,20.12499972
-96.70833434,20.11666638
-96.70000101,20.11666638
-96.70000101,20.10833305
-96.69166768,20.10833305
-96.69166768,20.09999972
-96.68333435,20.09999972
-96.68333435,20.09166638
-96.67500101,20.09166638
-96.67500101,20.08333305
-96.66666768,20.08333305
-96.66666768,20.07499972
-96.65833435,20.07499972
-96.65833435,20.06666638
-96.65000101,20.06666638
-96.65000101,20.05833305
-96.64166768,20.05833305
-96.64166768,20.04999972
-96.63333435,20.04999972
-96.63333435,20.04166639
-96.62500101,20.04166639
-96.62500101,20.03333305
-96.61666768,20.03333305
-96.61666768,20.02499972
-96.61666768,20.01666639
-96.60833435,20.01666639
-96.60833435,20.00833305
-96.60833435,19.99999972
-96.60000102,19.99999972
-96.60000102,19.99166639
-96.60000102,19.98333305
-96.59166768,19.98333305
-96.59166768,19.97499972
-96.59166768,19.96666639
-96.58333435,19.96666639
-96.58333435,19.95833306
-96.58333435,19.94999972
-96.57500102,19.94999972
-96.57500102,19.94166639
-96.57500102,19.93333306
-96.56666768,19.93333306
-96.56666768,19.92499972
-96.55833435,19.92499972
-96.55833435,19.91666639
-96.55000102,19.91666639
-96.55000102,19.90833306
-96.54166768,19.90833306
-96.54166768,19.89999972
-96.53333435,19.89999972
-96.53333435,19.89166639
-96.53333435,19.88333306
-96.52500102,19.88333306
-96.52500102,19.87499972
-96.51666769,19.87499972
-96.51666769,19.86666639
-96.50833435,19.86666639
-96.50833435,19.85833306
-96.50000102,19.85833306
-96.50000102,19.84999973
-96.49166769,19.84999973
-96.49166769,19.84166639
-96.48333435,19.84166639
-96.48333435,19.83333306
-96.48333435,19.82499973
-96.47500102,19.82499973
-96.47500102,19.81666639
-96.47500102,19.80833306
-96.48333435,19.80833306
-96.48333435,19.79999973
-96.47500102,19.79999973
-96.46666769,19.79999973
-96.46666769,19.7916664
-96.45833435,19.7916664
-96.45833435,19.78333306
-96.45833435,19.77499973
-96.45000102,19.77499973
-96.45000102,19.7666664
-96.45000102,19.75833306
-96.45000102,19.74999973
-96.44166769,19.74999973
-96.44166769,19.7416664
-96.45000102,19.7416664
-96.45833435,19.7416664
-96.46666769,19.7416664
-96.47500102,19.7416664
-96.47500102,19.73333306
-96.47500102,19.72499973
-96.46666769,19.72499973
-96.45833435,19.72499973
-96.45833435,19.7166664
-96.45833435,19.70833307
-96.45000102,19.70833307
-96.45000102,19.7166664
-96.44166769,19.7166664
-96.43333436,19.7166664
-96.43333436,19.70833307
-96.43333436,19.69999973
-96.42500102,19.69999973
-96.42500102,19.6916664
-96.42500102,19.68333307
-96.43333436,19.68333307
-96.44166769,19.68333307
-96.44166769,19.67499973
-96.43333436,19.67499973
-96.43333436,19.6666664
-96.42500102,19.6666664
-96.42500102,19.65833307
-96.43333436,19.65833307
-96.43333436,19.64999973
-96.42500102,19.64999973
-96.41666769,19.64999973
-96.41666769,19.6416664
-96.41666769,19.63333307
-96.41666769,19.62499974
-96.42500102,19.62499974
-96.42500102,19.6166664
-96.42500102,19.60833307
-96.41666769,19.60833307
-96.41666769,19.59999974
-96.40833436,19.59999974
-96.40833436,19.5916664
-96.40833436,19.58333307
-96.40833436,19.57499974
-96.40000102,19.57499974
-96.40000102,19.5666664
-96.40000102,19.55833307
-96.40000102,19.54999974
-96.39166769,19.54999974
-96.39166769,19.54166641
-96.39166769,19.53333307
-96.39166769,19.52499974
-96.38333436,19.52499974
-96.38333436,19.51666641
-96.38333436,19.50833307
-96.37500102,19.50833307
-96.37500102,19.49999974
-96.36666769,19.49999974
-96.36666769,19.49166641
-96.35833436,19.49166641
-96.35833436,19.48333307
-96.35000103,19.48333307
-96.35000103,19.47499974
-96.35000103,19.46666641
-96.35000103,19.45833307
-96.35000103,19.44999974
-96.35000103,19.44166641
-96.35000103,19.43333308
-96.35000103,19.42499974
-96.35000103,19.41666641
-96.35000103,19.40833308
-96.34166769,19.40833308
-96.34166769,19.39999974
-96.34166769,19.39166641
-96.34166769,19.38333308
-96.34166769,19.37499975
-96.33333436,19.37499975
-96.33333436,19.36666641
-96.33333436,19.35833308
-96.33333436,19.34999975
-96.33333436,19.34166641
-96.32500103,19.34166641
-96.32500103,19.33333308
-96.33333436,19.33333308
-96.33333436,19.32499975
-96.32500103,19.32499975
-96.31666769,19.32499975
-96.31666769,19.31666641
-96.31666769,19.30833308
-96.31666769,19.29999975
-96.30833436,19.29999975
-96.30833436,19.29166642
-96.30000103,19.29166642
-96.29166769,19.29166642
-96.29166769,19.28333308
-96.29166769,19.27499975
-96.29166769,19.26666642
-96.28333436,19.26666642
-96.27500103,19.26666642
-96.2666677,19.26666642
-96.2666677,19.25833308
-96.25833436,19.25833308
-96.25833436,19.24999975
-96.25000103,19.24999975
-96.25000103,19.24166642
-96.2416677,19.24166642
-96.2416677,19.24999975
-96.23333436,19.24999975
-96.23333436,19.24166642
-96.23333436,19.23333308
-96.23333436,19.22499975
-96.22500103,19.22499975
-96.2166677,19.22499975
-96.20833436,19.22499975
-96.20833436,19.21666642
-96.20000103,19.21666642
-96.20000103,19.20833309
-96.1916677,19.20833309
-96.18333437,19.20833309
-96.18333437,19.19999975
-96.17500103,19.19999975
-96.17500103,19.19166642
-96.1666677,19.19166642
-96.1666677,19.18333309
-96.15833437,19.18333309
-96.15833437,19.17499975
-96.15000103,19.17499975
-96.15000103,19.16666642
-96.1416677,19.16666642
-96.13333437,19.16666642
-96.13333437,19.15833309
-96.13333437,19.14999975
-96.13333437,19.14166642
-96.13333437,19.13333309
-96.13333437,19.12499976
-96.13333437,19.11666642
-96.13333437,19.10833309
-96.12500103,19.10833309
-96.12500103,19.09999976
-96.13333437,19.09999976
-96.1416677,19.09999976
-96.1416677,19.09166642
-96.13333437,19.09166642
-96.12500103,19.09166642
-96.1166677,19.09166642
-96.1166677,19.08333309
-96.1166677,19.07499976
-96.1166677,19.06666642
-96.1166677,19.05833309
-96.10833437,19.05833309
-96.10833437,19.06666642
-96.10000104,19.06666642
-96.10000104,19.05833309
-96.0916677,19.05833309
-96.0916677,19.04999976
-96.08333437,19.04999976
-96.08333437,19.04166643
-96.07500104,19.04166643
-96.0666677,19.04166643
-96.05833437,19.04166643
-96.05000104,19.04166643
-96.05000104,19.03333309
-96.0416677,19.03333309
-96.03333437,19.03333309
-96.02500104,19.03333309
-96.02500104,19.02499976
-96.01666771,19.02499976
-96.00833437,19.02499976
-96.00000104,19.02499976
-96.00000104,19.01666643
-96.00000104,19.00833309
-96.00000104,18.99999976
-95.99166771,18.99999976
-95.99166771,18.99166643
-95.99166771,18.98333309
-95.99166771,18.97499976
-95.98333437,18.97499976
-95.98333437,18.96666643
-95.98333437,18.9583331
-95.98333437,18.94999976
-95.98333437,18.94166643
-95.97500104,18.94166643
-95.97500104,18.9333331
-95.97500104,18.92499976
-95.97500104,18.91666643
-95.97500104,18.9083331
-95.97500104,18.89999976
-95.96666771,18.89999976
-95.96666771,18.89166643
-95.96666771,18.8833331
-95.96666771,18.87499976
-95.96666771,18.86666643
-95.96666771,18.8583331
-95.96666771,18.84999977
-95.96666771,18.84166643
-95.95833437,18.84166643
-95.95833437,18.8333331
-95.95000104,18.8333331
-95.95000104,18.82499977
-95.95000104,18.81666643
-95.94166771,18.81666643
-95.94166771,18.8083331
-95.93333438,18.8083331
-95.93333438,18.79999977
-95.92500104,18.79999977
-95.92500104,18.79166644
-95.92500104,18.7833331
-95.91666771,18.7833331
-95.90833438,18.7833331
-95.90000104,18.7833331
-95.89166771,18.7833331
-95.88333438,18.7833331
-95.88333438,18.77499977
-95.87500104,18.77499977
-95.86666771,18.77499977
-95.85833438,18.77499977
-95.85000105,18.77499977
-95.85000105,18.76666644
-95.84166771,18.76666644
-95.83333438,18.76666644
-95.83333438,18.7583331
-95.82500105,18.7583331
-95.82500105,18.74999977
-95.81666771,18.74999977
-95.81666771,18.74166644
-95.82500105,18.74166644
-95.82500105,18.7333331
-95.83333438,18.7333331
-95.83333438,18.74166644
-95.83333438,18.74999977
-95.84166771,18.74999977
-95.84166771,18.74166644
-95.85000105,18.74166644
-95.85833438,18.74166644
-95.85833438,18.74999977
-95.85000105,18.74999977
-95.85000105,18.7583331
-95.85833438,18.7583331
-95.86666771,18.7583331
-95.86666771,18.74999977
-95.86666771,18.74166644
-95.87500104,18.74166644
-95.87500104,18.7333331
-95.87500104,18.72499977
-95.88333438,18.72499977
-95.88333438,18.71666644
-95.87500104,18.71666644
-95.86666771,18.71666644
-95.85833438,18.71666644
-95.85833438,18.70833311
-95.85000105,18.70833311
-95.84166771,18.70833311
-95.84166771,18.71666644
-95.83333438,18.71666644
-95.82500105,18.71666644
-95.81666771,18.71666644
-95.80833438,18.71666644
-95.80833438,18.72499977
-95.80000105,18.72499977
-95.80000105,18.7333331
-95.80000105,18.74166644
-95.80000105,18.74999977
-95.79166771,18.74999977
-95.78333438,18.74999977
-95.77500105,18.74999977
-95.76666772,18.74999977
-95.76666772,18.74166644
-95.75833438,18.74166644
-95.75000105,18.74166644
-95.75000105,18.7333331
-95.74166772,18.7333331
-95.73333438,18.7333331
-95.73333438,18.72499977
-95.72500105,18.72499977
-95.71666772,18.72499977
-95.70833438,18.72499977
-95.70000105,18.72499977
-95.69166772,18.72499977
-95.68333439,18.72499977
-95.67500105,18.72499977
-95.67500105,18.71666644
-95.66666772,18.71666644
-95.65833439,18.71666644
-95.65000105,18.71666644
-95.65000105,18.70833311
-95.64166772,18.70833311
-95.64166772,18.69999977
-95.64166772,18.69166644
-95.64166772,18.68333311
-95.63333439,18.68333311
-95.63333439,18.69166644
-95.62500105,18.69166644
-95.61666772,18.69166644
-95.61666772,18.68333311
-95.60833439,18.68333311
-95.60833439,18.69166644
-95.60833439,18.69999977
-95.60000106,18.69999977
-95.60000106,18.69166644
-95.59166772,18.69166644
-95.58333439,18.69166644
-95.57500106,18.69166644
-95.57500106,18.68333311
-95.56666772,18.68333311
-95.56666772,18.67499977
-95.55833439,18.67499977
-95.55833439,18.66666644
-95.55000106,18.66666644
-95.55000106,18.65833311
-95.55000106,18.64999977
-95.54166772,18.64999977
-95.54166772,18.65833311
-95.54166772,18.66666644
-95.53333439,18.66666644
-95.53333439,18.67499977
-95.52500106,18.67499977
-95.51666773,18.67499977
-95.50833439,18.67499977
-95.50000106,18.67499977
-95.49166773,18.67499977
-95.49166773,18.66666644
-95.48333439,18.66666644
-95.48333439,18.65833311
-95.48333439,18.64999977
-95.48333439,18.64166644
-95.47500106,18.64166644
-95.47500106,18.64999977
-95.47500106,18.65833311
-95.47500106,18.66666644
-95.46666773,18.66666644
-95.46666773,18.67499977
-95.45833439,18.67499977
-95.45833439,18.68333311
-95.45000106,18.68333311
-95.45000106,18.67499977
-95.44166773,18.67499977
-95.44166773,18.68333311
-95.4333344,18.68333311
-95.4333344,18.67499977
-95.42500106,18.67499977
-95.42500106,18.66666644
-95.41666773,18.66666644
-95.41666773,18.65833311
-95.41666773,18.64999977
-95.41666773,18.64166644
-95.4083344,18.64166644
-95.4083344,18.64999977
-95.40000106,18.64999977
-95.40000106,18.65833311
-95.4083344,18.65833311
-95.4083344,18.66666644
-95.40000106,18.66666644
-95.39166773,18.66666644
-95.39166773,18.65833311
-95.3833344,18.65833311
-95.3833344,18.66666644
-95.37500106,18.66666644
-95.37500106,18.67499977
-95.36666773,18.67499977
-95.36666773,18.68333311
-95.36666773,18.69166644
-95.3583344,18.69166644
-95.3583344,18.68333311
-95.35000107,18.68333311
-95.35000107,18.69166644
-95.34166773,18.69166644
-95.3333344,18.69166644
-95.3333344,18.68333311
-95.32500107,18.68333311
-95.32500107,18.69166644
-95.31666773,18.69166644
-95.3083344,18.69166644
-95.30000107,18.69166644
-95.29166773,18.69166644
-95.2833344,18.69166644
-95.27500107,18.69166644
-95.26666774,18.69166644
-95.2583344,18.69166644
-95.2583344,18.68333311
-95.25000107,18.68333311
-95.24166774,18.68333311
-95.2333344,18.68333311
-95.22500107,18.68333311
-95.21666774,18.68333311
-95.2083344,18.68333311
-95.2083344,18.67499977
-95.20000107,18.67499977
-95.19166774,18.67499977
-95.18333441,18.67499977
-95.18333441,18.66666644
-95.17500107,18.66666644
-95.16666774,18.66666644
-95.16666774,18.65833311
-95.15833441,18.65833311
-95.15000107,18.65833311
-95.15000107,18.64999977
-95.14166774,18.64999977
-95.14166774,18.64166644
-95.13333441,18.64166644
-95.12500107,18.64166644
-95.12500107,18.63333311
-95.11666774,18.63333311
-95.11666774,18.62499978
-95.10833441,18.62499978
-95.10833441,18.61666644
-95.10000108,18.61666644
-95.10000108,18.60833311
-95.09166774,18.60833311
-95.09166774,18.59999978
-95.10000108,18.59999978
-95.10000108,18.59166644
-95.09166774,18.59166644
-95.09166774,18.58333311
-95.09166774,18.57499978
-95.09166774,18.56666644
-95.08333441,18.56666644
-95.08333441,18.57499978
-95.07500108,18.57499978
-95.07500108,18.58333311
-95.06666774,18.58333311
-95.06666774,18.57499978
-95.05833441,18.57499978
-95.05833441,18.56666644
-95.05833441,18.55833311
-95.05000108,18.55833311
-95.05000108,18.54999978
-95.05000108,18.54166645
-95.05000108,18.53333311
-95.04166774,18.53333311
-95.04166774,18.52499978
-95.04166774,18.51666645
-95.04166774,18.50833311
-95.03333441,18.50833311
-95.03333441,18.49999978
-95.02500108,18.49999978
-95.02500108,18.49166645
-95.01666775,18.49166645
-95.00833441,18.49166645
-95.00833441,18.48333311
-95.00000108,18.48333311
-95.00000108,18.47499978
-95.00000108,18.46666645
-95.00000108,18.45833311
-95.00000108,18.44999978
-95.00000108,18.44166645
-95.00833441,18.44166645
-95.00833441,18.43333312
-95.01666775,18.43333312
-95.01666775,18.42499978
-95.02500108,18.42499978
-95.02500108,18.41666645
-95.02500108,18.40833312
-95.03333441,18.40833312
-95.03333441,18.39999978
-95.04166774,18.39999978
-95.04166774,18.39166645
-95.05000108,18.39166645
-95.05000108,18.38333312
-95.05000108,18.37499979
-95.05833441,18.37499979
-95.05833441,18.36666645
-95.06666774,18.36666645
-95.07500108,18.36666645
-95.07500108,18.35833312
-95.08333441,18.35833312
-95.09166774,18.35833312
-95.09166774,18.34999979
-95.10000108,18.34999979
-95.10833441,18.34999979
-95.10833441,18.34166645
-95.11666774,18.34166645
-95.11666774,18.33333312
-95.12500107,18.33333312
-95.13333441,18.33333312
-95.13333441,18.32499979
-95.14166774,18.32499979
-95.15000107,18.32499979
-95.15000107,18.31666645
-95.15000107,18.30833312
-95.15833441,18.30833312
-95.15833441,18.29999979
-95.16666774,18.29999979
-95.16666774,18.29166646
-95.17500107,18.29166646
-95.17500107,18.28333312
-95.17500107,18.27499979
-95.18333441,18.27499979
-95.18333441,18.26666646
-95.19166774,18.26666646
-95.19166774,18.25833312
-95.20000107,18.25833312
-95.20000107,18.24999979
-95.2083344,18.24999979
-95.2083344,18.24166646
-95.2083344,18.23333312
-95.21666774,18.23333312
-95.21666774,18.22499979
-95.22500107,18.22499979
-95.22500107,18.21666646
-95.2333344,18.21666646
-95.2333344,18.20833313
-95.24166774,18.20833313
-95.24166774,18.19999979
-95.24166774,18.19166646
-95.25000107,18.19166646
-95.25000107,18.18333313
-95.2583344,18.18333313
-95.2583344,18.17499979
-95.26666774,18.17499979
-95.26666774,18.16666646
-95.27500107,18.16666646
-95.27500107,18.15833313
-95.27500107,18.14999979
-95.2833344,18.14999979
-95.2833344,18.14166646
-95.29166773,18.14166646
-95.29166773,18.13333313
-95.30000107,18.13333313
-95.30000107,18.1249998
-95.30000107,18.11666646
-95.3083344,18.11666646
-95.3083344,18.10833313
-95.31666773,18.10833313
-95.31666773,18.0999998
-95.32500107,18.0999998
-95.32500107,18.09166646
-95.3333344,18.09166646
-95.34166773,18.09166646
-95.34166773,18.08333313
-95.35000107,18.08333313
-95.3583344,18.08333313
-95.36666773,18.08333313
-95.36666773,18.0749998
-95.37500106,18.0749998
-95.3833344,18.0749998
-95.3833344,18.06666646
-95.39166773,18.06666646
-95.40000106,18.06666646
-95.40000106,18.05833313
-95.4083344,18.05833313
-95.41666773,18.05833313
-95.41666773,18.0499998
-95.42500106,18.0499998
-95.4333344,18.0499998
-95.44166773,18.0499998
-95.44166773,18.04166646
-95.45000106,18.04166646
-95.45833439,18.04166646
-95.45833439,18.03333313
-95.46666773,18.03333313
-95.47500106,18.03333313
-95.48333439,18.03333313
-95.49166773,18.03333313
-95.49166773,18.0249998
-95.50000106,18.0249998
-95.50833439,18.0249998
-95.51666773,18.0249998
-95.52500106,18.0249998
-95.52500106,18.01666647
-95.53333439,18.01666647
-95.54166772,18.01666647
-95.55000106,18.01666647
-95.55000106,18.00833313
-95.55833439,18.00833313
-95.56666772,18.00833313
-95.57500106,18.00833313
-95.58333439,18.00833313
-95.58333439,17.9999998
-95.59166772,17.9999998
-95.60000106,17.9999998
-95.60833439,17.9999998
-95.61666772,17.9999998
-95.61666772,17.99166647
-95.62500105,17.99166647
-95.63333439,17.99166647
-95.64166772,17.99166647
-95.64166772,17.9999998
-95.63333439,17.9999998
-95.63333439,18.00833313
-95.64166772,18.00833313
-95.64166772,18.01666647
-95.63333439,18.01666647
-95.63333439,18.0249998
-95.63333439,18.03333313
-95.64166772,18.03333313
-95.65000105,18.03333313
-95.65000105,18.04166646
-95.65000105,18.0499998
-95.65833439,18.0499998
-95.66666772,18.0499998
-95.66666772,18.04166646
-95.67500105,18.04166646
-95.67500105,18.03333313
-95.66666772,18.03333313
-95.66666772,18.0249998
-95.66666772,18.01666647
-95.65833439,18.01666647
-95.65833439,18.00833313
-95.65833439,17.9999998
-95.66666772,17.9999998
-95.66666772,17.99166647
-95.65833439,17.99166647
-95.65000105,17.99166647
-95.65000105,17.98333313
-95.65833439,17.98333313
-95.66666772,17.98333313
-95.67500105,17.98333313
-95.67500105,17.9749998
-95.68333439,17.9749998
-95.69166772,17.9749998
-95.70000105,17.9749998
-95.70833438,17.9749998
-95.70833438,17.96666647
-95.71666772,17.96666647
-95.72500105,17.96666647
-95.73333438,17.96666647
-95.74166772,17.96666647
-95.75000105,17.96666647
-95.75833438,17.96666647
-95.76666772,17.96666647
-95.76666772,17.95833314
-95.77500105,17.95833314
-95.78333438,17.95833314
-95.79166771,17.95833314
-95.79166771,17.96666647
-95.80000105,17.96666647
-95.80000105,17.95833314
-95.80833438,17.95833314
-95.80833438,17.9499998
-95.81666771,17.9499998
-95.82500105,17.9499998
-95.83333438,17.9499998
-95.84166771,17.9499998
-95.84166771,17.95833314
-95.84166771,17.96666647
-95.85000105,17.96666647
-95.85000105,17.95833314
-95.85000105,17.9499998
-95.85833438,17.9499998
-95.85833438,17.94166647
-95.86666771,17.94166647
-95.87500104,17.94166647
-95.88333438,17.94166647
-95.89166771,17.94166647
-95.90000104,17.94166647
-95.90000104,17.93333314
-95.90833438,17.93333314
-95.91666771,17.93333314
-95.92500104,17.93333314
-95.93333438,17.93333314
-95.94166771,17.93333314
-95.94166771,17.9249998
-95.95000104,17.9249998
-95.95833437,17.9249998
-95.96666771,17.9249998
-95.97500104,17.9249998
-95.98333437,17.9249998
-95.99166771,17.9249998
-95.99166771,17.93333314
-95.99166771,17.94166647
-96.00000104,17.94166647
-96.00000104,17.9499998
-96.00833437,17.9499998
-96.00833437,17.95833314
-96.01666771,17.95833314
-96.01666771,17.96666647
-96.02500104,17.96666647
-96.02500104,17.9749998
-96.03333437,17.9749998
-96.03333437,17.98333313
-96.0416677,17.98333313
-96.0416677,17.99166647
-96.05000104,17.99166647
-96.05000104,17.9999998
-96.05833437,17.9999998
-96.0666677,17.9999998
-96.07500104,17.9999998
-96.08333437,17.9999998
-96.0916677,17.9999998
-96.10000104,17.9999998
-96.10833437,17.9999998
-96.10833437,18.00833313
-96.1166677,18.00833313
-96.1166677,17.9999998
-96.12500103,17.9999998
-96.12500103,18.00833313
-96.13333437,18.00833313
-96.1416677,18.00833313
-96.1416677,18.01666647
-96.15000103,18.01666647
-96.15000103,18.0249998
-96.15833437,18.0249998
-96.15833437,18.03333313
-96.15833437,18.04166646
-96.15000103,18.04166646
-96.1416677,18.04166646
-96.1416677,18.0499998
-96.15000103,18.0499998
-96.15000103,18.05833313
-96.15000103,18.06666646
-96.15000103,18.0749998
-96.15833437,18.0749998
-96.15833437,18.08333313
-96.15833437,18.09166646
-96.15833437,18.0999998
-96.15000103,18.0999998
-96.15000103,18.10833313
-96.15833437,18.10833313
-96.15833437,18.11666646
-96.1666677,18.11666646
-96.1666677,18.1249998
-96.17500103,18.1249998
-96.17500103,18.13333313
-96.18333437,18.13333313
-96.18333437,18.14166646
-96.1916677,18.14166646
-96.20000103,18.14166646
-96.20000103,18.14999979
-96.20000103,18.15833313
-96.20000103,18.16666646
-96.20833436,18.16666646
-96.2166677,18.16666646
-96.2166677,18.17499979
-96.2166677,18.18333313
-96.22500103,18.18333313
-96.22500103,18.19166646
-96.23333436,18.19166646
-96.23333436,18.19999979
-96.2416677,18.19999979
-96.2416677,18.20833313
-96.25000103,18.20833313
-96.25833436,18.20833313
-96.25833436,18.21666646
-96.2666677,18.21666646
-96.2666677,18.22499979
-96.27500103,18.22499979
-96.27500103,18.23333312
-96.28333436,18.23333312
-96.28333436,18.24166646
-96.29166769,18.24166646
-96.29166769,18.24999979
-96.30000103,18.24999979
-96.30000103,18.25833312
-96.30833436,18.25833312
-96.31666769,18.25833312
-96.31666769,18.26666646
-96.32500103,18.26666646
-96.32500103,18.27499979
-96.33333436,18.27499979
-96.33333436,18.28333312
-96.34166769,18.28333312
-96.35000103,18.28333312
-96.35000103,18.29166646
-96.35833436,18.29166646
-96.35833436,18.29999979
-96.36666769,18.29999979
-96.36666769,18.30833312
-96.37500102,18.30833312
-96.37500102,18.31666645
-96.36666769,18.31666645
-96.36666769,18.32499979
-96.36666769,18.33333312
-96.37500102,18.33333312
-96.37500102,18.34166645
-96.38333436,18.34166645
-96.39166769,18.34166645
-96.39166769,18.34999979
-96.40000102,18.34999979
-96.40000102,18.35833312
-96.40833436,18.35833312
-96.40833436,18.36666645
-96.41666769,18.36666645
-96.41666769,18.37499979
-96.42500102,18.37499979
-96.43333436,18.37499979
-96.43333436,18.38333312
-96.43333436,18.39166645
-96.44166769,18.39166645
-96.45000102,18.39166645
-96.45000102,18.38333312
-96.45833435,18.38333312
-96.45833435,18.39166645
-96.46666769,18.39166645
-96.46666769,18.38333312
-96.46666769,18.37499979
-96.45833435,18.37499979
-96.45833435,18.36666645
-96.45833435,18.35833312
-96.45000102,18.35833312
-96.45000102,18.34999979
-96.44166769,18.34999979
-96.44166769,18.34166645
-96.44166769,18.33333312
-96.44166769,18.32499979
-96.43333436,18.32499979
-96.43333436,18.31666645
-96.43333436,18.30833312
-96.44166769,18.30833312
-96.44166769,18.31666645
-96.45000102,18.31666645
-96.45000102,18.32499979
-96.45833435,18.32499979
-96.45833435,18.33333312
-96.45833435,18.34166645
-96.46666769,18.34166645
-96.46666769,18.34999979
-96.47500102,18.34999979
-96.47500102,18.35833312
-96.48333435,18.35833312
-96.48333435,18.36666645
-96.49166769,18.36666645
-96.49166769,18.37499979
-96.50000102,18.37499979
-96.50833435,18.37499979
-96.50833435,18.38333312
-96.50833435,18.39166645
-96.51666769,18.39166645
-96.52500102,18.39166645
-96.52500102,18.39999978
-96.52500102,18.40833312
-96.53333435,18.40833312
-96.53333435,18.41666645
-96.53333435,18.42499978
-96.54166768,18.42499978
-96.54166768,18.43333312
-96.54166768,18.44166645
-96.54166768,18.44999978
-96.55000102,18.44999978
-96.55000102,18.45833311
-96.55833435,18.45833311
-96.55833435,18.46666645
-96.56666768,18.46666645
-96.56666768,18.47499978
-96.57500102,18.47499978
-96.57500102,18.48333311
-96.58333435,18.48333311
-96.58333435,18.49166645
-96.59166768,18.49166645
-96.60000102,18.49166645
-96.60000102,18.49999978
-96.60833435,18.49999978
-96.61666768,18.49999978
-96.61666768,18.50833311
-96.62500101,18.50833311
-96.62500101,18.49999978
-96.63333435,18.49999978
-96.64166768,18.49999978
-96.65000101,18.49999978
-96.65000101,18.50833311
-96.64166768,18.50833311
-96.64166768,18.51666645
-96.63333435,18.51666645
-96.63333435,18.52499978
-96.64166768,18.52499978
-96.64166768,18.53333311
-96.65000101,18.53333311
-96.65000101,18.54166645
-96.65833435,18.54166645
-96.65833435,18.54999978
-96.66666768,18.54999978
-96.66666768,18.55833311
-96.67500101,18.55833311
-96.67500101,18.56666644
-96.67500101,18.57499978
-96.68333435,18.57499978
-96.68333435,18.58333311
-96.69166768,18.58333311
-96.69166768,18.57499978
-96.70000101,18.57499978
-96.70000101,18.58333311
-96.70833434,18.58333311
-96.70833434,18.57499978
-96.71666768,18.57499978
-96.71666768,18.56666644
-96.71666768,18.55833311
-96.71666768,18.54999978
-96.72500101,18.54999978
-96.73333434,18.54999978
-96.73333434,18.55833311
-96.72500101,18.55833311
-96.72500101,18.56666644
-96.72500101,18.57499978
-96.72500101,18.58333311
-96.71666768,18.58333311
-96.71666768,18.59166644
-96.70833434,18.59166644
-96.70000101,18.59166644
-96.70000101,18.59999978
-96.69166768,18.59999978
-96.69166768,18.60833311
-96.70000101,18.60833311
-96.70000101,18.61666644
-96.69166768,18.61666644
-96.68333435,18.61666644
-96.68333435,18.60833311
-96.67500101,18.60833311
-96.67500101,18.61666644
-96.67500101,18.62499978
-96.68333435,18.62499978
-96.68333435,18.63333311
-96.69166768,18.63333311
-96.69166768,18.64166644
-96.69166768,18.64999977
-96.70000101,18.64999977
-96.70000101,18.65833311
-96.70833434,18.65833311
-96.70833434,18.66666644
-96.71666768,18.66666644
-96.71666768,18.67499977
-96.72500101,18.67499977
-96.72500101,18.68333311
-96.73333434,18.68333311
-96.73333434,18.69166644
-96.74166768,18.69166644
-96.75000101,18.69166644
-96.75000101,18.68333311
-96.75833434,18.68333311
-96.75833434,18.67499977
-96.75833434,18.66666644
-96.75000101,18.66666644
-96.75000101,18.65833311
-96.75833434,18.65833311
-96.76666768,18.65833311
-96.76666768,18.66666644
-96.77500101,18.66666644
-96.77500101,18.67499977
-96.77500101,18.68333311
-96.78333434,18.68333311
-96.78333434,18.69166644
-96.79166767,18.69166644
-96.79166767,18.69999977
-96.79166767,18.70833311
-96.79166767,18.71666644
-96.80000101,18.71666644
-96.80000101,18.72499977
-96.80833434,18.72499977
-96.80833434,18.7333331
-96.81666767,18.7333331
-96.81666767,18.74166644
-96.82500101,18.74166644
-96.83333434,18.74166644
-96.84166767,18.74166644
-96.84166767,18.74999977
-96.85000101,18.74999977
-96.85000101,18.74166644
-96.85833434,18.74166644
-96.85833434,18.7333331
-96.86666767,18.7333331
-96.86666767,18.74166644
-96.875001,18.74166644
-96.88333434,18.74166644
-96.88333434,18.74999977
-96.875001,18.74999977
-96.875001,18.7583331
-96.88333434,18.7583331
-96.89166767,18.7583331
-96.900001,18.7583331
-96.900001,18.76666644
-96.900001,18.77499977
-96.90833434,18.77499977
-96.90833434,18.7833331
-96.90833434,18.79166644
-96.90833434,18.79999977
-96.90833434,18.8083331
-96.90833434,18.81666643
-96.90833434,18.82499977
-96.91666767,18.82499977
-96.91666767,18.8333331
-96.91666767,18.84166643
-96.91666767,18.84999977
-96.91666767,18.8583331
-96.91666767,18.86666643
-96.91666767,18.87499976
-96.91666767,18.8833331
-96.91666767,18.89166643
-96.91666767,18.89999976
-96.91666767,18.9083331
-96.925001,18.9083331
-96.925001,18.91666643
-96.925001,18.92499976
-96.925001,18.9333331
-96.925001,18.94166643
-96.925001,18.94999976
-96.925001,18.9583331
-96.91666767,18.9583331
-96.90833434,18.9583331
-96.900001,18.9583331
-96.89166767,18.9583331
-96.89166767,18.96666643
-96.88333434,18.96666643
-96.88333434,18.97499976
-96.88333434,18.98333309
-96.875001,18.98333309
-96.86666767,18.98333309
-96.86666767,18.99166643
-96.875001,18.99166643
-96.875001,18.99999976
-96.88333434,18.99999976
-96.88333434,19.00833309
-96.89166767,19.00833309
-96.89166767,19.01666643
-96.900001,19.01666643
-96.900001,19.02499976
-96.89166767,19.02499976
-96.89166767,19.03333309
-96.900001,19.03333309
-96.90833434,19.03333309
-96.90833434,19.02499976
-96.90833434,19.01666643
-96.90833434,19.00833309
-96.91666767,19.00833309
-96.91666767,18.99999976
-96.925001,18.99999976
-96.925001,18.99166643
-96.93333434,18.99166643
-96.93333434,18.99999976
-96.93333434,19.00833309
-96.93333434,19.01666643
-96.93333434,19.02499976
-96.93333434,19.03333309
-96.93333434,19.04166643
-96.93333434,19.04999976
-96.93333434,19.05833309
-96.93333434,19.06666642
-96.94166767,19.06666642
-96.94166767,19.07499976
-96.94166767,19.08333309
-96.94166767,19.09166642
-96.94166767,19.09999976
-96.94166767,19.10833309
-96.94166767,19.11666642
-96.94166767,19.12499976
-96.94166767,19.13333309
-96.94166767,19.14166642
-96.950001,19.14166642
-96.950001,19.14999975
-96.950001,19.15833309
-96.950001,19.16666642
-96.950001,19.17499975
-96.950001,19.18333309
-96.950001,19.19166642
-96.950001,19.19999975
-96.950001,19.20833309
-96.95833433,19.20833309
-96.95833433,19.21666642
-96.95833433,19.22499975
-96.95833433,19.23333308
-96.95833433,19.24166642
-96.95833433,19.24999975
-96.95833433,19.25833308
-96.950001,19.25833308
-96.950001,19.26666642
-96.95833433,19.26666642
-96.95833433,19.27499975
-96.95833433,19.28333308
-96.950001,19.28333308
-96.950001,19.29166642
-96.94166767,19.29166642
-96.94166767,19.29999975
-96.950001,19.29999975
-96.95833433,19.29999975
-96.95833433,19.29166642
-96.96666767,19.29166642
-96.96666767,19.29999975
-96.96666767,19.30833308
-96.96666767,19.31666641
-96.96666767,19.32499975
-96.96666767,19.33333308
-96.96666767,19.34166641
-96.96666767,19.34999975
-96.95833433,19.34999975
-96.95833433,19.35833308
-96.950001,19.35833308
-96.950001,19.36666641
-96.950001,19.37499975
-96.94166767,19.37499975
-96.94166767,19.38333308
-96.950001,19.38333308
-96.95833433,19.38333308
-96.95833433,19.37499975
-96.95833433,19.36666641
-96.96666767,19.36666641
-96.96666767,19.35833308
-96.975001,19.35833308
-96.975001,19.36666641
-96.975001,19.37499975
-96.975001,19.38333308
-96.975001,19.39166641
-96.975001,19.39999974
-96.98333433,19.39999974
-96.98333433,19.40833308
-96.98333433,19.41666641
-96.99166767,19.41666641
-96.99166767,19.42499974
-96.99166767,19.43333308
-97.000001,19.43333308
-97.000001,19.44166641
-97.000001,19.44999974
-96.99166767,19.44999974
-96.99166767,19.45833307
-96.99166767,19.46666641
-96.98333433,19.46666641
-96.98333433,19.47499974
-96.99166767,19.47499974
-96.99166767,19.48333307
-96.99166767,19.49166641
-97.000001,19.49166641
-97.000001,19.49999974
-97.00833433,19.49999974
-97.01666767,19.49999974
-97.025001,19.49999974
-97.025001,19.50833307
-97.03333433,19.50833307
-97.03333433,19.51666641
-97.03333433,19.52499974
-97.04166766,19.52499974
-97.04166766,19.53333307
-97.04166766,19.54166641
-97.04166766,19.54999974
-97.050001,19.54999974
-97.050001,19.55833307
-97.050001,19.5666664
-97.04166766,19.5666664
-97.04166766,19.57499974
-97.04166766,19.58333307
-97.050001,19.58333307
-97.050001,19.5916664
-97.05833433,19.5916664
-97.05833433,19.59999974
-97.050001,19.59999974
-97.04166766,19.59999974
-97.04166766,19.60833307
-97.03333433,19.60833307
-97.025001,19.60833307
-97.01666767,19.60833307
-97.01666767,19.6166664
-97.00833433,19.6166664
-97.00833433,19.62499974
-97.000001,19.62499974
-96.99166767,19.62499974
-96.99166767,19.63333307
-97.000001,19.63333307
-97.00833433,19.63333307
-97.00833433,19.6416664
-97.00833433,19.64999973
-97.01666767,19.64999973
-97.01666767,19.6416664
-97.025001,19.6416664
-97.025001,19.63333307
-97.03333433,19.63333307
-97.04166766,19.63333307
-97.04166766,19.62499974
-97.050001,19.62499974
-97.050001,19.6166664
-97.05833433,19.6166664
-97.05833433,19.60833307
-97.06666766,19.60833307
-97.06666766,19.6166664
-97.06666766,19.62499974
-97.075001,19.62499974
-97.075001,19.63333307
-97.075001,19.6416664
-97.075001,19.64999973
-97.075001,19.65833307
-97.08333433,19.65833307
-97.08333433,19.6666664
-97.08333433,19.67499973
-97.075001,19.67499973
-97.075001,19.6666664
-97.06666766,19.6666664
-97.06666766,19.67499973
-97.05833433,19.67499973
-97.05833433,19.68333307
-97.050001,19.68333307
-97.050001,19.6916664
-97.050001,19.69999973
-97.04166766,19.69999973
-97.03333433,19.69999973
-97.03333433,19.70833307
-97.04166766,19.70833307
-97.04166766,19.7166664
-97.04166766,19.72499973
-97.04166766,19.73333306
-97.04166766,19.7416664
-97.050001,19.7416664
-97.050001,19.74999973
-97.05833433,19.74999973
-97.06666766,19.74999973
-97.075001,19.74999973
-97.075001,19.7416664
-97.075001,19.73333306
-97.08333433,19.73333306
-97.08333433,19.72499973
-97.075001,19.72499973
-97.06666766,19.72499973
-97.05833433,19.72499973
-97.05833433,19.73333306
-97.050001,19.73333306
-97.050001,19.72499973
-97.050001,19.7166664
-97.05833433,19.7166664
-97.05833433,19.70833307
-97.06666766,19.70833307
-97.075001,19.70833307
-97.075001,19.69999973
-97.06666766,19.69999973
-97.06666766,19.6916664
-97.06666766,19.68333307
-97.075001,19.68333307
-97.075001,19.6916664
-97.08333433,19.6916664
-97.08333433,19.69999973
-97.09166766,19.69999973
-97.09166766,19.70833307
-97.100001,19.70833307
-97.100001,19.7166664
-97.100001,19.72499973
-97.100001,19.73333306
-97.10833433,19.73333306
-97.10833433,19.7416664
-97.10833433,19.74999973
-97.10833433,19.75833306
-97.11666766,19.75833306
-97.11666766,19.7666664
-97.11666766,19.77499973
-97.11666766,19.78333306
-97.12500099,19.78333306
-97.12500099,19.7916664
-97.12500099,19.79999973
-97.12500099,19.80833306
-97.13333433,19.80833306
-97.13333433,19.81666639
-97.13333433,19.82499973
-97.13333433,19.83333306
-97.14166766,19.83333306
-97.14166766,19.84166639
-97.14166766,19.84999973
-97.14166766,19.85833306
-97.15000099,19.85833306
-97.15000099,19.86666639
-97.15000099,19.87499972
-97.15833433,19.87499972
-97.15833433,19.88333306
-97.15833433,19.89166639
-97.15833433,19.89999972
-97.16666766,19.89999972
-97.16666766,19.90833306
-97.16666766,19.91666639
-97.16666766,19.92499972
-97.17500099,19.92499972
-97.17500099,19.93333306
-97.17500099,19.94166639
-97.18333433,19.94166639
-97.18333433,19.94999972
-97.19166766,19.94999972
-97.19166766,19.95833306
-97.20000099,19.95833306
-97.20000099,19.96666639
-97.20833432,19.96666639
-97.20833432,19.97499972
-97.21666766,19.97499972
-97.21666766,19.98333305
-97.22500099,19.98333305
-97.22500099,19.99166639
-97.23333432,19.99166639
-97.23333432,19.99999972
-97.23333432,20.00833305
-97.22500099,20.00833305
-97.21666766,20.00833305
-97.21666766,20.01666639
-97.22500099,20.01666639
-97.22500099,20.02499972
-97.23333432,20.02499972
-97.23333432,20.01666639
-97.24166766,20.01666639
-97.24166766,20.00833305
-97.25000099,20.00833305
-97.25000099,20.01666639
-97.25000099,20.02499972
-97.24166766,20.02499972
-97.24166766,20.03333305
-97.24166766,20.04166639
-97.23333432,20.04166639
-97.23333432,20.04999972
-97.23333432,20.05833305
-97.23333432,20.06666638
-97.22500099,20.06666638
-97.21666766,20.06666638
-97.21666766,20.07499972
-97.21666766,20.08333305
-97.22500099,20.08333305
-97.22500099,20.09166638
-97.21666766,20.09166638
-97.21666766,20.09999972
-97.22500099,20.09999972
-97.22500099,20.10833305
-97.22500099,20.11666638
-97.22500099,20.12499972
-97.21666766,20.12499972
-97.20833432,20.12499972
-97.20833432,20.11666638
-97.20000099,20.11666638
-97.19166766,20.11666638
-97.18333433,20.11666638
-97.18333433,20.12499972
-97.18333433,20.13333305
-97.17500099,20.13333305
-97.16666766,20.13333305
-97.15833433,20.13333305
-97.15833433,20.12499972
-97.15833433,20.11666638
-97.15000099,20.11666638
-97.14166766,20.11666638
-97.14166766,20.12499972
-97.13333433,20.12499972
-97.13333433,20.13333305
-97.12500099,20.13333305
-97.12500099,20.14166638
-97.11666766,20.14166638
-97.10833433,20.14166638
-97.100001,20.14166638
-97.09166766,20.14166638
-97.08333433,20.14166638
-97.075001,20.14166638
-97.075001,20.14999971
-97.06666766,20.14999971
-97.05833433,20.14999971
-97.050001,20.14999971
-97.050001,20.15833305
-97.04166766,20.15833305
-97.03333433,20.15833305
-97.025001,20.15833305
-97.01666767,20.15833305
-97.00833433,20.15833305
-97.00833433,20.16666638
-97.000001,20.16666638
-96.99166767,20.16666638
-96.98333433,20.16666638
-96.975001,20.16666638
-96.96666767,20.16666638
-96.96666767,20.17499971
-96.975001,20.17499971
-96.98333433,20.17499971
-96.98333433,20.18333305
-96.98333433,20.19166638
-96.98333433,20.19999971
-96.98333433,20.20833305
-96.99166767,20.20833305
-97.000001,20.20833305
-97.000001,20.19999971
-97.00833433,20.19999971
-97.00833433,20.19166638
-97.01666767,20.19166638
-97.01666767,20.19999971
-97.025001,20.19999971
-97.025001,20.19166638
-97.03333433,20.19166638
-97.04166766,20.19166638
-97.04166766,20.19999971
-97.03333433,20.19999971
-97.03333433,20.20833305
-97.025001,20.20833305
-97.01666767,20.20833305
-97.01666767,20.21666638
-97.00833433,20.21666638
-97.000001,20.21666638
-97.000001,20.22499971
-97.00833433,20.22499971
-97.01666767,20.22499971
-97.025001,20.22499971
-97.025001,20.23333304
-97.03333433,20.23333304
-97.03333433,20.24166638
-97.03333433,20.24999971
-97.03333433,20.25833304
-97.03333433,20.26666638
-97.04166766,20.26666638
-97.04166766,20.25833304
-97.050001,20.25833304
-97.050001,20.24999971
-97.04166766,20.24999971
-97.04166766,20.24166638
-97.050001,20.24166638
-97.05833433,20.24166638
-97.05833433,20.24999971
-97.06666766,20.24999971
-97.06666766,20.25833304
-97.06666766,20.26666638
-97.05833433,20.26666638
-97.050001,20.26666638
-97.050001,20.27499971
-97.05833433,20.27499971
-97.05833433,20.28333304
-97.05833433,20.29166637
-97.050001,20.29166637
-97.04166766,20.29166637
-97.04166766,20.28333304
-97.03333433,20.28333304
-97.025001,20.28333304
-97.01666767,20.28333304
-97.01666767,20.29166637
-97.00833433,20.29166637
-97.000001,20.29166637
-97.000001,20.29999971
-96.99166767,20.29999971
-96.99166767,20.29166637
-96.98333433,20.29166637
-96.98333433,20.28333304
-96.975001,20.28333304
-96.975001,20.29166637
-96.96666767,20.29166637
-96.96666767,20.29999971
-96.95833433,20.29999971
-96.950001,20.29999971
-96.950001,20.30833304
-96.950001,20.31666637
-96.95833433,20.31666637
-96.95833433,20.32499971
-96.96666767,20.32499971
-96.96666767,20.31666637
-96.96666767,20.30833304
-96.975001,20.30833304
-96.98333433,20.30833304
-96.98333433,20.31666637
-96.98333433,20.32499971
-96.98333433,20.33333304
-96.975001,20.33333304
-96.975001,20.34166637
-96.98333433,20.34166637
-96.98333433,20.34999971
-96.98333433,20.35833304
-96.99166767,20.35833304
-96.99166767,20.34999971
-96.99166767,20.34166637
-96.99166767,20.33333304
-96.99166767,20.32499971
-97.000001,20.32499971
-97.000001,20.33333304
-97.00833433,20.33333304
-97.00833433,20.32499971
-97.01666767,20.32499971
-97.01666767,20.33333304
-97.025001,20.33333304
-97.025001,20.34166637
-97.03333433,20.34166637
-97.04166766,20.34166637
-97.04166766,20.33333304
-97.04166766,20.32499971
-97.050001,20.32499971
-97.050001,20.33333304
-97.050001,20.34166637
-97.050001,20.34999971
-97.050001,20.35833304
-97.04166766,20.35833304
-97.04166766,20.36666637
-97.03333433,20.36666637
-97.025001,20.36666637
-97.025001,20.37499971
-97.025001,20.38333304
-97.03333433,20.38333304
-97.04166766,20.38333304
-97.050001,20.38333304
-97.050001,20.37499971
-97.05833433,20.37499971
-97.05833433,20.36666637
-97.05833433,20.35833304
-97.05833433,20.34999971
-97.06666766,20.34999971
-97.06666766,20.34166637
-97.06666766,20.33333304
-97.06666766,20.32499971
-97.075001,20.32499971
-97.075001,20.31666637
-97.08333433,20.31666637
-97.08333433,20.32499971
-97.08333433,20.33333304
-97.075001,20.33333304
-97.075001,20.34166637
-97.075001,20.34999971
-97.08333433,20.34999971
-97.08333433,20.35833304
-97.09166766,20.35833304
-97.09166766,20.34999971
-97.09166766,20.34166637
-97.09166766,20.33333304
-97.100001,20.33333304
-97.100001,20.32499971
-97.10833433,20.32499971
-97.10833433,20.31666637
-97.10833433,20.30833304
-97.11666766,20.30833304
-97.12500099,20.30833304
-97.13333433,20.30833304
-97.13333433,20.31666637
-97.13333433,20.32499971
-97.13333433,20.33333304
-97.13333433,20.34166637
-97.12500099,20.34166637
-97.12500099,20.34999971
-97.11666766,20.34999971
-97.10833433,20.34999971
-97.10833433,20.34166637
-97.100001,20.34166637
-97.100001,20.34999971
-97.100001,20.35833304
-97.10833433,20.35833304
-97.10833433,20.36666637
-97.10833433,20.37499971
-97.11666766,20.37499971
-97.11666766,20.38333304
-97.11666766,20.39166637
-97.11666766,20.3999997
-97.11666766,20.40833304
-97.12500099,20.40833304
-97.13333433,20.40833304
-97.13333433,20.3999997
-97.13333433,20.39166637
-97.12500099,20.39166637
-97.12500099,20.38333304
-97.13333433,20.38333304
-97.13333433,20.37499971
-97.13333433,20.36666637
-97.12500099,20.36666637
-97.12500099,20.35833304
-97.13333433,20.35833304
-97.14166766,20.35833304
-97.14166766,20.36666637
-97.15000099,20.36666637
-97.15000099,20.37499971
-97.15833433,20.37499971
-97.15833433,20.38333304
-97.16666766,20.38333304
-97.17500099,20.38333304
-97.18333433,20.38333304
-97.18333433,20.39166637
-97.19166766,20.39166637
-97.19166766,20.3999997
-97.20000099,20.3999997
-97.20000099,20.40833304
-97.20833432,20.40833304
-97.20833432,20.41666637
-97.20833432,20.4249997
-97.20833432,20.43333304
-97.21666766,20.43333304
-97.21666766,20.4249997
-97.22500099,20.4249997
-97.22500099,20.43333304
-97.23333432,20.43333304
-97.23333432,20.44166637
-97.24166766,20.44166637
-97.24166766,20.4499997
-97.24166766,20.45833304
-97.25000099,20.45833304
-97.25000099,20.46666637
-97.24166766,20.46666637
-97.24166766,20.4749997
-97.24166766,20.48333303
-97.25000099,20.48333303
-97.25000099,20.4749997
-97.25833432,20.4749997
-97.26666766,20.4749997
-97.26666766,20.48333303
-97.27500099,20.48333303
-97.28333432,20.48333303
-97.28333432,20.49166637
-97.28333432,20.4999997
-97.28333432,20.50833303
-97.28333432,20.51666637
-97.27500099,20.51666637
-97.27500099,20.5249997
-97.27500099,20.53333303
-97.28333432,20.53333303
-97.29166765,20.53333303
-97.30000099,20.53333303
-97.30000099,20.5249997
-97.29166765,20.5249997
-97.29166765,20.51666637
-97.30000099,20.51666637
-97.30000099,20.50833303
-97.30833432,20.50833303
-97.30833432,20.4999997
-97.31666765,20.4999997
-97.31666765,20.49166637
-97.31666765,20.48333303
-97.30833432,20.48333303
-97.30833432,20.4749997
-97.31666765,20.4749997
-97.32500099,20.4749997
-97.32500099,20.46666637
-97.33333432,20.46666637
-97.33333432,20.45833304
-97.32500099,20.45833304
-97.31666765,20.45833304
-97.30833432,20.45833304
-97.30833432,20.46666637
-97.30000099,20.46666637
-97.30000099,20.45833304
-97.30000099,20.4499997
-97.30833432,20.4499997
-97.30833432,20.44166637
-97.30833432,20.43333304
-97.31666765,20.43333304
-97.32500099,20.43333304
-97.33333432,20.43333304
-97.34166765,20.43333304
-97.34166765,20.44166637
-97.34166765,20.4499997
-97.34166765,20.45833304
-97.35000099,20.45833304
-97.35000099,20.46666637
-97.35833432,20.46666637
-97.35833432,20.4749997
-97.35000099,20.4749997
-97.35000099,20.48333303
-97.35000099,20.49166637
-97.35833432,20.49166637
-97.36666765,20.49166637
-97.37500098,20.49166637
-97.37500098,20.4999997
-97.36666765,20.4999997
-97.35833432,20.4999997
-97.35833432,20.50833303
-97.36666765,20.50833303
-97.36666765,20.51666637
-97.37500098,20.51666637
-97.38333432,20.51666637
-97.38333432,20.50833303
-97.39166765,20.50833303
-97.39166765,20.51666637
-97.39166765,20.5249997
-97.40000098,20.5249997
-97.40833432,20.5249997
-97.40833432,20.51666637
-97.40833432,20.50833303
-97.41666765,20.50833303
-97.41666765,20.4999997
-97.41666765,20.49166637
-97.42500098,20.49166637
-97.42500098,20.4999997
-97.43333432,20.4999997
-97.43333432,20.49166637
-97.43333432,20.48333303
-97.42500098,20.48333303
-97.41666765,20.48333303
-97.41666765,20.4749997
-97.40833432,20.4749997
-97.40833432,20.46666637
-97.40000098,20.46666637
-97.40000098,20.45833304
-97.39166765,20.45833304
-97.39166765,20.4499997
-97.38333432,20.4499997
-97.38333432,20.44166637
-97.37500098,20.44166637
-97.36666765,20.44166637
-97.36666765,20.43333304
-97.35833432,20.43333304
-97.35833432,20.44166637
-97.35833432,20.4499997
-97.35000099,20.4499997
-97.35000099,20.44166637
-97.35000099,20.43333304
-97.35000099,20.4249997
-97.35000099,20.41666637
-97.35000099,20.40833304
-97.34166765,20.40833304
-97.33333432,20.40833304
-97.32500099,20.40833304
-97.32500099,20.3999997
-97.31666765,20.3999997
-97.31666765,20.40833304
-97.30833432,20.40833304
-97.30833432,20.41666637
-97.30000099,20.41666637
-97.30000099,20.40833304
-97.30000099,20.3999997
-97.29166765,20.3999997
-97.28333432,20.3999997
-97.27500099,20.3999997
-97.27500099,20.39166637
-97.26666766,20.39166637
-97.26666766,20.3999997
-97.25833432,20.3999997
-97.25000099,20.3999997
-97.24166766,20.3999997
-97.24166766,20.39166637
-97.25000099,20.39166637
-97.25000099,20.38333304
-97.25000099,20.37499971
-97.24166766,20.37499971
-97.24166766,20.36666637
-97.23333432,20.36666637
-97.23333432,20.35833304
-97.22500099,20.35833304
-97.22500099,20.34999971
-97.23333432,20.34999971
-97.23333432,20.34166637
-97.23333432,20.33333304
-97.24166766,20.33333304
-97.24166766,20.34166637
-97.25000099,20.34166637
-97.25000099,20.33333304
-97.25000099,20.32499971
-97.25833432,20.32499971
-97.25833432,20.31666637
-97.26666766,20.31666637
-97.27500099,20.31666637
-97.27500099,20.30833304
-97.28333432,20.30833304
-97.28333432,20.29999971
-97.28333432,20.29166637
-97.28333432,20.28333304
-97.28333432,20.27499971
-97.27500099,20.27499971
-97.27500099,20.26666638
-97.27500099,20.25833304
-97.27500099,20.24999971
-97.27500099,20.24166638
-97.27500099,20.23333304
-97.27500099,20.22499971
-97.27500099,20.21666638
-97.26666766,20.21666638
-97.26666766,20.20833305
-97.27500099,20.20833305
-97.27500099,20.19999971
-97.27500099,20.19166638
-97.28333432,20.19166638
-97.28333432,20.19999971
-97.28333432,20.20833305
-97.29166765,20.20833305
-97.29166765,20.21666638
-97.29166765,20.22499971
-97.29166765,20.23333304
-97.29166765,20.24166638
-97.30000099,20.24166638
-97.30000099,20.23333304
-97.30833432,20.23333304
-97.30833432,20.22499971
-97.31666765,20.22499971
-97.31666765,20.21666638
-97.32500099,20.21666638
-97.32500099,20.20833305
-97.32500099,20.19999971
-97.33333432,20.19999971
-97.34166765,20.19999971
-97.34166765,20.19166638
-97.34166765,20.18333305
-97.35000099,20.18333305
-97.35833432,20.18333305
-97.35833432,20.19166638
-97.35000099,20.19166638
-97.35000099,20.19999971
-97.35000099,20.20833305
-97.35833432,20.20833305
-97.35833432,20.21666638
-97.36666765,20.21666638
-97.37500098,20.21666638
-97.37500098,20.20833305
-97.38333432,20.20833305
-97.39166765,20.20833305
-97.39166765,20.21666638
-97.38333432,20.21666638
-97.38333432,20.22499971
-97.38333432,20.23333304
-97.38333432,20.24166638
-97.39166765,20.24166638
-97.40000098,20.24166638
-97.40000098,20.23333304
-97.40833432,20.23333304
-97.40833432,20.22499971
-97.41666765,20.22499971
-97.41666765,20.23333304
-97.42500098,20.23333304
-97.43333432,20.23333304
-97.43333432,20.22499971
-97.44166765,20.22499971
-97.45000098,20.22499971
-97.45000098,20.21666638
-97.45000098,20.20833305
-97.45000098,20.19999971
-97.44166765,20.19999971
-97.44166765,20.19166638
-97.44166765,20.18333305
-97.44166765,20.17499971
-97.44166765,20.16666638
-97.45000098,20.16666638
-97.45000098,20.15833305
-97.45833431,20.15833305
-97.45833431,20.16666638
-97.45833431,20.17499971
-97.46666765,20.17499971
-97.47500098,20.17499971
-97.47500098,20.18333305
-97.47500098,20.19166638
-97.48333431,20.19166638
-97.48333431,20.19999971
-97.49166765,20.19999971
-97.49166765,20.20833305
-97.50000098,20.20833305
-97.50833431,20.20833305
-97.50833431,20.21666638
-97.50000098,20.21666638
-97.50000098,20.22499971
-97.50000098,20.23333304
-97.50833431,20.23333304
-97.50833431,20.24166638
-97.51666765,20.24166638
-97.51666765,20.24999971
-97.52500098,20.24999971
-97.53333431,20.24999971
-97.54166764,20.24999971
-97.54166764,20.24166638
-97.55000098,20.24166638
-97.55833431,20.24166638
-97.56666764,20.24166638
-97.56666764,20.24999971
-97.56666764,20.25833304
-97.55833431,20.25833304
-97.55833431,20.26666638
-97.56666764,20.26666638
-97.57500098,20.26666638
-97.58333431,20.26666638
-97.59166764,20.26666638
-97.59166764,20.27499971
-97.59166764,20.28333304
-97.60000098,20.28333304
-97.60833431,20.28333304
-97.60833431,20.29166637
-97.61666764,20.29166637
-97.62500097,20.29166637
-97.62500097,20.29999971
-97.63333431,20.29999971
-97.63333431,20.30833304
-97.64166764,20.30833304
-97.65000097,20.30833304
-97.65000097,20.31666637
-97.65833431,20.31666637
-97.66666764,20.31666637
-97.67500097,20.31666637
-97.67500097,20.32499971
-97.66666764,20.32499971
-97.66666764,20.33333304
-97.65833431,20.33333304
-97.65000097,20.33333304
-97.64166764,20.33333304
-97.64166764,20.32499971
-97.63333431,20.32499971
-97.63333431,20.31666637
-97.62500097,20.31666637
-97.62500097,20.32499971
-97.61666764,20.32499971
-97.60833431,20.32499971
-97.60833431,20.31666637
-97.60000098,20.31666637
-97.60000098,20.30833304
-97.59166764,20.30833304
-97.59166764,20.29999971
-97.58333431,20.29999971
-97.58333431,20.30833304
-97.57500098,20.30833304
-97.57500098,20.31666637
-97.58333431,20.31666637
-97.58333431,20.32499971
-97.59166764,20.32499971
-97.59166764,20.33333304
-97.59166764,20.34166637
-97.58333431,20.34166637
-97.58333431,20.34999971
-97.58333431,20.35833304
-97.59166764,20.35833304
-97.60000098,20.35833304
-97.60000098,20.36666637
-97.60000098,20.37499971
-97.60833431,20.37499971
-97.60833431,20.38333304
-97.61666764,20.38333304
-97.61666764,20.39166637
-97.61666764,20.3999997
-97.61666764,20.40833304
-97.60833431,20.40833304
-97.60833431,20.41666637
-97.60000098,20.41666637
-97.60000098,20.4249997
-97.60000098,20.43333304
-97.60833431,20.43333304
-97.60833431,20.44166637
-97.61666764,20.44166637
-97.62500097,20.44166637
-97.63333431,20.44166637
-97.63333431,20.43333304
-97.63333431,20.4249997
-97.63333431,20.41666637
-97.63333431,20.40833304
-97.64166764,20.40833304
-97.64166764,20.3999997
-97.65000097,20.3999997
-97.65000097,20.39166637
-97.65000097,20.38333304
-97.65833431,20.38333304
-97.65833431,20.39166637
-97.66666764,20.39166637
-97.66666764,20.38333304
-97.66666764,20.37499971
-97.67500097,20.37499971
-97.67500097,20.36666637
-97.68333431,20.36666637
-97.68333431,20.35833304
-97.69166764,20.35833304
-97.70000097,20.35833304
-97.70000097,20.36666637
-97.7083343,20.36666637
-97.71666764,20.36666637
-97.72500097,20.36666637
-97.72500097,20.37499971
-97.71666764,20.37499971
-97.7083343,20.37499971
-97.70000097,20.37499971
-97.69166764,20.37499971
-97.68333431,20.37499971
-97.68333431,20.38333304
-97.69166764,20.38333304
-97.69166764,20.39166637
-97.70000097,20.39166637
-97.70000097,20.3999997
-97.69166764,20.3999997
-97.69166764,20.40833304
-97.70000097,20.40833304
-97.7083343,20.40833304
-97.7083343,20.41666637
-97.71666764,20.41666637
-97.71666764,20.40833304
-97.72500097,20.40833304
-97.7333343,20.40833304
-97.74166764,20.40833304
-97.74166764,20.41666637
-97.74166764,20.4249997
-97.74166764,20.43333304
-97.74166764,20.44166637
-97.74166764,20.4499997
-97.7333343,20.4499997
-97.7333343,20.45833304
-97.72500097,20.45833304
-97.72500097,20.4499997
-97.72500097,20.44166637
-97.7333343,20.44166637
-97.7333343,20.43333304
-97.7333343,20.4249997
-97.72500097,20.4249997
-97.71666764,20.4249997
-97.71666764,20.43333304
-97.71666764,20.44166637
-97.7083343,20.44166637
-97.70000097,20.44166637
-97.69166764,20.44166637
-97.69166764,20.4499997
-97.70000097,20.4499997
-97.70000097,20.45833304
-97.7083343,20.45833304
-97.71666764,20.45833304
-97.71666764,20.46666637
-97.72500097,20.46666637
-97.7333343,20.46666637
-97.74166764,20.46666637
-97.74166764,20.4749997
-97.75000097,20.4749997
-97.7583343,20.4749997
-97.7583343,20.48333303
-97.76666764,20.48333303
-97.76666764,20.4749997
-97.76666764,20.46666637
-97.77500097,20.46666637
-97.7833343,20.46666637
-97.7833343,20.45833304
-97.79166763,20.45833304
-97.80000097,20.45833304
-97.80000097,20.4499997
-97.8083343,20.4499997
-97.81666763,20.4499997
-97.82500097,20.4499997
-97.8333343,20.4499997
-97.8333343,20.44166637
-97.84166763,20.44166637
-97.84166763,20.4499997
-97.85000097,20.4499997
-97.85000097,20.45833304
-97.8583343,20.45833304
-97.8583343,20.4499997
-97.86666763,20.4499997
-97.87500096,20.4499997
-97.87500096,20.44166637
-97.86666763,20.44166637
-97.86666763,20.43333304
-97.8583343,20.43333304
-97.8583343,20.4249997
-97.86666763,20.4249997
-97.86666763,20.41666637
-97.87500096,20.41666637
-97.87500096,20.4249997
-97.8833343,20.4249997
-97.8833343,20.43333304
-97.89166763,20.43333304
-97.90000096,20.43333304
-97.9083343,20.43333304
-97.91666763,20.43333304
-97.91666763,20.44166637
-97.92500096,20.44166637
-97.92500096,20.4499997
-97.92500096,20.45833304
-97.92500096,20.46666637
-97.9333343,20.46666637
-97.9333343,20.45833304
-97.9333343,20.4499997
-97.94166763,20.4499997
-97.95000096,20.4499997
-97.95833429,20.4499997
-97.95833429,20.45833304
-97.96666763,20.45833304
-97.97500096,20.45833304
-97.98333429,20.45833304
-97.98333429,20.46666637
-97.98333429,20.4749997
-97.99166763,20.4749997
-97.99166763,20.48333303
-97.99166763,20.49166637
-98.00000096,20.49166637
-98.00000096,20.4999997
-97.99166763,20.4999997
-97.99166763,20.50833303
-97.98333429,20.50833303
-97.97500096,20.50833303
-97.97500096,20.51666637
-97.98333429,20.51666637
-97.99166763,20.51666637
-97.99166763,20.5249997
-97.98333429,20.5249997
-97.98333429,20.53333303
-97.98333429,20.54166637
-97.97500096,20.54166637
</coordinates>
</LinearRing>
</outerBoundaryIs>
<innerBoundaryIs>
<LinearRing>
<coordinates>
-97.95000096,20.53333303
-97.95000096,20.5249997
-97.95833429,20.5249997
-97.95833429,20.53333303
-97.95833429,20.54166637
-97.95833429,20.5499997
-97.95833429,20.55833303
-97.96666763,20.55833303
-97.96666763,20.5499997
-97.96666763,20.54166637
-97.97500096,20.54166637
-97.97500096,20.53333303
-97.97500096,20.5249997
-97.96666763,20.5249997
-97.96666763,20.51666637
-97.95833429,20.51666637
-97.95833429,20.50833303
-97.95000096,20.50833303
-97.95000096,20.51666637
-97.94166763,20.51666637
-97.94166763,20.5249997
-97.9333343,20.5249997
-97.9333343,20.53333303
-97.9333343,20.54166637
-97.9333343,20.5499997
-97.9333343,20.55833303
-97.94166763,20.55833303
-97.94166763,20.5499997
-97.95000096,20.5499997
-97.95000096,20.54166637
-97.95000096,20.53333303
</coordinates>
</LinearRing>
</innerBoundaryIs>
<innerBoundaryIs>
<LinearRing>
<coordinates>
-98.00833429,20.56666636
-98.00833429,20.5749997
-98.01666763,20.5749997
-98.01666763,20.56666636
-98.00833429,20.56666636
</coordinates>
</LinearRing>
</innerBoundaryIs>
<innerBoundaryIs>
<LinearRing>
<coordinates>
-98.32500095,20.60833303
-98.31666761,20.60833303
-98.30833428,20.60833303
-98.30833428,20.61666636
-98.31666761,20.61666636
-98.32500095,20.61666636
-98.32500095,20.60833303
</coordinates>
</LinearRing>
</innerBoundaryIs>
<innerBoundaryIs>
<LinearRing>
<coordinates>
-98.31666761,20.64999969
-98.31666761,20.64166636
-98.30833428,20.64166636
-98.30833428,20.64999969
-98.31666761,20.64999969
</coordinates>
</LinearRing>
</innerBoundaryIs>
<innerBoundaryIs>
<LinearRing>
<coordinates>
-98.22500095,20.68333303
-98.22500095,20.67499969
-98.21666762,20.67499969
-98.21666762,20.66666636
-98.22500095,20.66666636
-98.22500095,20.65833303
-98.22500095,20.64999969
-98.21666762,20.64999969
-98.21666762,20.65833303
-98.20833428,20.65833303
-98.20833428,20.66666636
-98.20000095,20.66666636
-98.20000095,20.67499969
-98.20833428,20.67499969
-98.20833428,20.68333303
-98.21666762,20.68333303
-98.22500095,20.68333303
</coordinates>
</LinearRing>
</innerBoundaryIs>
<innerBoundaryIs>
<LinearRing>
<coordinates>
-98.20833428,20.65833303
-98.20833428,20.64999969
-98.20000095,20.64999969
-98.19166762,20.64999969
-98.19166762,20.65833303
-98.20000095,20.65833303
-98.20833428,20.65833303
</coordinates>
</LinearRing>
</innerBoundaryIs>
<innerBoundaryIs>
<LinearRing>
<coordinates>
-98.19166762,20.70833303
-98.19166762,20.69999969
-98.19166762,20.69166636
-98.20000095,20.69166636
-98.20000095,20.68333303
-98.19166762,20.68333303
-98.18333429,20.68333303
-98.18333429,20.69166636
-98.18333429,20.69999969
-98.17500095,20.69999969
-98.16666762,20.69999969
-98.15833429,20.69999969
-98.15833429,20.70833303
-98.16666762,20.70833303
-98.17500095,20.70833303
-98.18333429,20.70833303
-98.19166762,20.70833303
</coordinates>
</LinearRing>
</innerBoundaryIs>
<innerBoundaryIs>
<LinearRing>
<coordinates>
-98.10000096,20.69166636
-98.10833429,20.69166636
-98.10833429,20.68333303
-98.10000096,20.68333303
-98.10000096,20.69166636
</coordinates>
</LinearRing>
</innerBoundaryIs>
<innerBoundaryIs>
<LinearRing>
<coordinates>
-98.03333429,20.74166636
-98.02500096,20.74166636
-98.02500096,20.74999969
-98.03333429,20.74999969
-98.03333429,20.74166636
</coordinates>
</LinearRing>
</innerBoundaryIs>
<innerBoundaryIs>
<LinearRing>
<coordinates>
-98.13333429,20.78333302
-98.13333429,20.77499969
-98.12500095,20.77499969
-98.12500095,20.78333302
-98.13333429,20.78333302
</coordinates>
</LinearRing>
</innerBoundaryIs>
<innerBoundaryIs>
<LinearRing>
<coordinates>
-98.05833429,20.80833302
-98.05000096,20.80833302
-98.05000096,20.81666635
-98.05833429,20.81666635
-98.05833429,20.80833302
</coordinates>
</LinearRing>
</innerBoundaryIs>
<innerBoundaryIs>
<LinearRing>
<coordinates>
-98.08333429,20.87499968
-98.08333429,20.86666635
-98.07500096,20.86666635
-98.07500096,20.87499968
-98.08333429,20.87499968
</coordinates>
</LinearRing>
</innerBoundaryIs>
<innerBoundaryIs>
<LinearRing>
<coordinates>
-98.14166762,20.89166635
-98.14166762,20.89999968
-98.14166762,20.90833302
-98.13333429,20.90833302
-98.13333429,20.91666635
-98.13333429,20.92499968
-98.14166762,20.92499968
-98.15000095,20.92499968
-98.15833429,20.92499968
-98.15833429,20.93333302
-98.15833429,20.94166635
-98.15833429,20.94999968
-98.15000095,20.94999968
-98.14166762,20.94999968
-98.14166762,20.95833302
-98.13333429,20.95833302
-98.12500095,20.95833302
-98.11666762,20.95833302
-98.11666762,20.96666635
-98.11666762,20.97499968
-98.12500095,20.97499968
-98.12500095,20.98333301
-98.13333429,20.98333301
-98.13333429,20.97499968
-98.14166762,20.97499968
-98.15000095,20.97499968
-98.15833429,20.97499968
-98.15833429,20.96666635
-98.16666762,20.96666635
-98.16666762,20.95833302
-98.16666762,20.94999968
-98.17500095,20.94999968
-98.17500095,20.95833302
-98.18333429,20.95833302
-98.18333429,20.94999968
-98.18333429,20.94166635
-98.18333429,20.93333302
-98.19166762,20.93333302
-98.20000095,20.93333302
-98.20833428,20.93333302
-98.20833428,20.92499968
-98.21666762,20.92499968
-98.21666762,20.91666635
-98.21666762,20.90833302
-98.20833428,20.90833302
-98.20833428,20.89999968
-98.20833428,20.89166635
-98.20000095,20.89166635
-98.20000095,20.88333302
-98.19166762,20.88333302
-98.18333429,20.88333302
-98.18333429,20.89166635
-98.19166762,20.89166635
-98.19166762,20.89999968
-98.20000095,20.89999968
-98.20000095,20.90833302
-98.19166762,20.90833302
-98.18333429,20.90833302
-98.18333429,20.91666635
-98.17500095,20.91666635
-98.17500095,20.92499968
-98.16666762,20.92499968
-98.16666762,20.91666635
-98.15833429,20.91666635
-98.15833429,20.90833302
-98.15833429,20.89999968
-98.16666762,20.89999968
-98.16666762,20.89166635
-98.15833429,20.89166635
-98.15000095,20.89166635
-98.14166762,20.89166635
</coordinates>
</LinearRing>
</innerBoundaryIs>
<innerBoundaryIs>
<LinearRing>
<coordinates>
-98.16666762,20.84166635
-98.16666762,20.84999969
-98.15833429,20.84999969
-98.15833429,20.85833302
-98.16666762,20.85833302
-98.16666762,20.86666635
-98.17500095,20.86666635
-98.18333429,20.86666635
-98.18333429,20.85833302
-98.17500095,20.85833302
-98.17500095,20.84999969
-98.17500095,20.84166635
-98.16666762,20.84166635
</coordinates>
</LinearRing>
</innerBoundaryIs>
<innerBoundaryIs>
<LinearRing>
<coordinates>
-98.20833428,20.75833302
-98.20000095,20.75833302
-98.20000095,20.76666636
-98.20833428,20.76666636
-98.20833428,20.75833302
</coordinates>
</LinearRing>
</innerBoundaryIs>
<innerBoundaryIs>
<LinearRing>
<coordinates>
-98.30000095,20.92499968
-98.29166761,20.92499968
-98.29166761,20.93333302
-98.30000095,20.93333302
-98.30000095,20.92499968
</coordinates>
</LinearRing>
</innerBoundaryIs>
<innerBoundaryIs>
<LinearRing>
<coordinates>
-98.27500095,20.94999968
-98.27500095,20.94166635
-98.26666762,20.94166635
-98.25833428,20.94166635
-98.25833428,20.94999968
-98.26666762,20.94999968
-98.27500095,20.94999968
</coordinates>
</LinearRing>
</innerBoundaryIs>
<innerBoundaryIs>
<LinearRing>
<coordinates>
-98.33333428,21.04999968
-98.33333428,21.05833301
-98.34166761,21.05833301
-98.34166761,21.04999968
-98.33333428,21.04999968
</coordinates>
</LinearRing>
</innerBoundaryIs>
<innerBoundaryIs>
<LinearRing>
<coordinates>
-98.43333428,21.04999968
-98.44166761,21.04999968
-98.44166761,21.04166635
-98.43333428,21.04166635
-98.43333428,21.04999968
</coordinates>
</LinearRing>
</innerBoundaryIs>
<innerBoundaryIs>
<LinearRing>
<coordinates>
-98.43333428,20.98333301
-98.44166761,20.98333301
-98.44166761,20.99166635
-98.45000094,20.99166635
-98.45000094,20.98333301
-98.45000094,20.97499968
-98.44166761,20.97499968
-98.44166761,20.96666635
-98.43333428,20.96666635
-98.43333428,20.97499968
-98.43333428,20.98333301
</coordinates>
</LinearRing>
</innerBoundaryIs>
<innerBoundaryIs>
<LinearRing>
<coordinates>
-98.43333428,20.92499968
-98.43333428,20.93333302
-98.44166761,20.93333302
-98.44166761,20.92499968
-98.43333428,20.92499968
</coordinates>
</LinearRing>
</innerBoundaryIs>
<innerBoundaryIs>
<LinearRing>
<coordinates>
-98.40000094,20.96666635
-98.39166761,20.96666635
-98.39166761,20.97499968
-98.40000094,20.97499968
-98.40000094,20.96666635
</coordinates>
</LinearRing>
</innerBoundaryIs>
<innerBoundaryIs>
<LinearRing>
<coordinates>
-98.48333427,20.98333301
-98.48333427,20.99166635
-98.49166761,20.99166635
-98.50000094,20.99166635
-98.50000094,20.98333301
-98.49166761,20.98333301
-98.48333427,20.98333301
</coordinates>
</LinearRing>
</innerBoundaryIs>
<innerBoundaryIs>
<LinearRing>
<coordinates>
-98.53333427,20.99999968
-98.52500094,20.99999968
-98.51666761,20.99999968
-98.51666761,21.00833301
-98.51666761,21.01666635
-98.52500094,21.01666635
-98.53333427,21.01666635
-98.53333427,21.00833301
-98.53333427,20.99999968
</coordinates>
</LinearRing>
</innerBoundaryIs>
<innerBoundaryIs>
<LinearRing>
<coordinates>
-98.65000093,21.12499968
-98.6416676,21.12499968
-98.6416676,21.13333301
-98.65000093,21.13333301
-98.65000093,21.12499968
</coordinates>
</LinearRing>
</innerBoundaryIs>
<innerBoundaryIs>
<LinearRing>
<coordinates>
-99.08333425,21.12499968
-99.08333425,21.13333301
-99.07500092,21.13333301
-99.06666758,21.13333301
-99.06666758,21.14166634
-99.07500092,21.14166634
-99.08333425,21.14166634
-99.08333425,21.14999967
-99.09166758,21.14999967
-99.09166758,21.14166634
-99.09166758,21.13333301
-99.10000092,21.13333301
-99.10000092,21.12499968
-99.09166758,21.12499968
-99.08333425,21.12499968
</coordinates>
</LinearRing>
</innerBoundaryIs>
<innerBoundaryIs>
<LinearRing>
<coordinates>
-99.11666758,21.20833301
-99.10833425,21.20833301
-99.10833425,21.21666634
-99.10833425,21.22499967
-99.11666758,21.22499967
-99.12500091,21.22499967
-99.12500091,21.21666634
-99.11666758,21.21666634
-99.11666758,21.20833301
</coordinates>
</LinearRing>
</innerBoundaryIs>
<innerBoundaryIs>
<LinearRing>
<coordinates>
-98.95000092,21.283333
-98.95000092,21.27499967
-98.94166759,21.27499967
-98.94166759,21.283333
-98.95000092,21.283333
</coordinates>
</LinearRing>
</innerBoundaryIs>
<innerBoundaryIs>
<LinearRing>
<coordinates>
-98.95833425,21.29999967
-98.95000092,21.29999967
-98.95000092,21.308333
-98.95833425,21.308333
-98.95833425,21.29999967
</coordinates>
</LinearRing>
</innerBoundaryIs>
<innerBoundaryIs>
<LinearRing>
<coordinates>
-98.98333425,21.32499967
-98.97500092,21.32499967
-98.97500092,21.333333
-98.97500092,21.34166633
-98.96666759,21.34166633
-98.96666759,21.34999967
-98.95833425,21.34999967
-98.95833425,21.34166633
-98.95833425,21.333333
-98.95000092,21.333333
-98.95000092,21.32499967
-98.95000092,21.31666633
-98.94166759,21.31666633
-98.93333426,21.31666633
-98.93333426,21.32499967
-98.93333426,21.333333
-98.94166759,21.333333
-98.94166759,21.34166633
-98.94166759,21.34999967
-98.93333426,21.34999967
-98.93333426,21.358333
-98.93333426,21.36666633
-98.93333426,21.37499967
-98.93333426,21.383333
-98.94166759,21.383333
-98.94166759,21.39166633
-98.93333426,21.39166633
-98.93333426,21.39999966
-98.93333426,21.408333
-98.93333426,21.41666633
-98.94166759,21.41666633
-98.95000092,21.41666633
-98.95000092,21.408333
-98.95000092,21.39999966
-98.95833425,21.39999966
-98.95833425,21.408333
-98.96666759,21.408333
-98.96666759,21.41666633
-98.97500092,21.41666633
-98.97500092,21.408333
-98.97500092,21.39999966
-98.98333425,21.39999966
-98.98333425,21.39166633
-98.97500092,21.39166633
-98.97500092,21.383333
-98.98333425,21.383333
-98.98333425,21.37499967
-98.99166759,21.37499967
-99.00000092,21.37499967
-99.00000092,21.36666633
-99.00000092,21.358333
-98.99166759,21.358333
-98.99166759,21.34999967
-99.00000092,21.34999967
-99.00000092,21.34166633
-98.99166759,21.34166633
-98.98333425,21.34166633
-98.98333425,21.333333
-98.98333425,21.32499967
</coordinates>
</LinearRing>
</innerBoundaryIs>
<innerBoundaryIs>
<LinearRing>
<coordinates>
-98.97500092,21.32499967
-98.97500092,21.31666633
-98.96666759,21.31666633
-98.96666759,21.32499967
-98.97500092,21.32499967
</coordinates>
</LinearRing>
</innerBoundaryIs>
<innerBoundaryIs>
<LinearRing>
<coordinates>
-98.99166759,21.32499967
-98.99166759,21.333333
-99.00000092,21.333333
-99.00000092,21.32499967
-98.99166759,21.32499967
</coordinates>
</LinearRing>
</innerBoundaryIs>
<innerBoundaryIs>
<LinearRing>
<coordinates>
-99.13333425,21.358333
-99.13333425,21.36666633
-99.14166758,21.36666633
-99.14166758,21.358333
-99.13333425,21.358333
</coordinates>
</LinearRing>
</innerBoundaryIs>
<innerBoundaryIs>
<LinearRing>
<coordinates>
-99.14166758,21.39999966
-99.14166758,21.39166633
-99.13333425,21.39166633
-99.12500091,21.39166633
-99.12500091,21.39999966
-99.13333425,21.39999966
-99.14166758,21.39999966
</coordinates>
</LinearRing>
</innerBoundaryIs>
<innerBoundaryIs>
<LinearRing>
<coordinates>
-99.04166758,21.36666633
-99.04166758,21.358333
-99.04166758,21.34999967
-99.04166758,21.34166633
-99.03333425,21.34166633
-99.02500092,21.34166633
-99.02500092,21.34999967
-99.01666759,21.34999967
-99.01666759,21.358333
-99.02500092,21.358333
-99.02500092,21.36666633
-99.03333425,21.36666633
-99.04166758,21.36666633
</coordinates>
</LinearRing>
</innerBoundaryIs>
<innerBoundaryIs>
<LinearRing>
<coordinates>
-99.01666759,21.44999966
-99.01666759,21.44166633
-99.00833425,21.44166633
-99.00833425,21.44999966
-99.01666759,21.44999966
</coordinates>
</LinearRing>
</innerBoundaryIs>
<innerBoundaryIs>
<LinearRing>
<coordinates>
-99.00833425,21.44999966
-99.00000092,21.44999966
-99.00000092,21.458333
-99.00833425,21.458333
-99.00833425,21.44999966
</coordinates>
</LinearRing>
</innerBoundaryIs>
<innerBoundaryIs>
<LinearRing>
<coordinates>
-99.00000092,21.44999966
-99.00000092,21.44166633
-99.00000092,21.433333
-98.99166759,21.433333
-98.99166759,21.44166633
-98.98333425,21.44166633
-98.98333425,21.433333
-98.97500092,21.433333
-98.97500092,21.44166633
-98.96666759,21.44166633
-98.96666759,21.44999966
-98.97500092,21.44999966
-98.98333425,21.44999966
-98.99166759,21.44999966
-99.00000092,21.44999966
</coordinates>
</LinearRing>
</innerBoundaryIs>
<innerBoundaryIs>
<LinearRing>
<coordinates>
-99.00000092,21.433333
-99.00833425,21.433333
-99.00833425,21.42499966
-99.00000092,21.42499966
-99.00000092,21.433333
</coordinates>
</LinearRing>
</innerBoundaryIs>
<innerBoundaryIs>
<LinearRing>
<coordinates>
-99.00000092,21.42499966
-99.00000092,21.41666633
-98.99166759,21.41666633
-98.99166759,21.408333
-98.98333425,21.408333
-98.98333425,21.41666633
-98.98333425,21.42499966
-98.99166759,21.42499966
-99.00000092,21.42499966
</coordinates>
</LinearRing>
</innerBoundaryIs>
<innerBoundaryIs>
<LinearRing>
<coordinates>
-98.96666759,21.44166633
-98.96666759,21.433333
-98.95833425,21.433333
-98.95833425,21.44166633
-98.96666759,21.44166633
</coordinates>
</LinearRing>
</innerBoundaryIs>
<innerBoundaryIs>
<LinearRing>
<coordinates>
-98.10000096,21.93333298
-98.10833429,21.93333298
-98.11666762,21.93333298
-98.12500095,21.93333298
-98.12500095,21.92499964
-98.12500095,21.91666631
-98.13333429,21.91666631
-98.13333429,21.90833298
-98.12500095,21.90833298
-98.12500095,21.89999964
-98.12500095,21.89166631
-98.12500095,21.88333298
-98.11666762,21.88333298
-98.10833429,21.88333298
-98.10833429,21.89166631
-98.10833429,21.89999964
-98.10000096,21.89999964
-98.10000096,21.90833298
-98.09166762,21.90833298
-98.08333429,21.90833298
-98.08333429,21.91666631
-98.08333429,21.92499964
-98.09166762,21.92499964
-98.10000096,21.92499964
-98.10000096,21.93333298
</coordinates>
</LinearRing>
</innerBoundaryIs>
<innerBoundaryIs>
<LinearRing>
<coordinates>
-97.79166763,21.82499965
-97.80000097,21.82499965
-97.80000097,21.81666631
-97.80000097,21.80833298
-97.79166763,21.80833298
-97.7833343,21.80833298
-97.7833343,21.81666631
-97.79166763,21.81666631
-97.79166763,21.82499965
</coordinates>
</LinearRing>
</innerBoundaryIs>
<innerBoundaryIs>
<LinearRing>
<coordinates>
-97.7583343,21.80833298
-97.76666764,21.80833298
-97.76666764,21.79999965
-97.7583343,21.79999965
-97.7583343,21.80833298
</coordinates>
</LinearRing>
</innerBoundaryIs>
<innerBoundaryIs>
<LinearRing>
<coordinates>
-97.7083343,21.68333299
-97.71666764,21.68333299
-97.71666764,21.67499965
-97.7083343,21.67499965
-97.7083343,21.68333299
</coordinates>
</LinearRing>
</innerBoundaryIs>
<innerBoundaryIs>
<LinearRing>
<coordinates>
-97.33333432,20.95833302
-97.34166765,20.95833302
-97.34166765,20.94999968
-97.33333432,20.94999968
-97.33333432,20.95833302
</coordinates>
</LinearRing>
</innerBoundaryIs>
<innerBoundaryIs>
<LinearRing>
<coordinates>
-97.34166765,20.94999968
-97.35000099,20.94999968
-97.35833432,20.94999968
-97.35833432,20.94166635
-97.36666765,20.94166635
-97.37500098,20.94166635
-97.38333432,20.94166635
-97.39166765,20.94166635
-97.39166765,20.93333302
-97.38333432,20.93333302
-97.37500098,20.93333302
-97.36666765,20.93333302
-97.35833432,20.93333302
-97.35000099,20.93333302
-97.35000099,20.94166635
-97.34166765,20.94166635
-97.34166765,20.94999968
</coordinates>
</LinearRing>
</innerBoundaryIs>
<innerBoundaryIs>
<LinearRing>
<coordinates>
-97.19166766,20.64166636
-97.20000099,20.64166636
-97.20000099,20.63333303
-97.19166766,20.63333303
-97.19166766,20.64166636
</coordinates>
</LinearRing>
</innerBoundaryIs>
<innerBoundaryIs>
<LinearRing>
<coordinates>
-97.075001,20.4749997
-97.08333433,20.4749997
-97.08333433,20.46666637
-97.08333433,20.45833304
-97.075001,20.45833304
-97.075001,20.46666637
-97.075001,20.4749997
</coordinates>
</LinearRing>
</innerBoundaryIs>
<innerBoundaryIs>
<LinearRing>
<coordinates>
-96.91666767,20.32499971
-96.925001,20.32499971
-96.925001,20.31666637
-96.91666767,20.31666637
-96.91666767,20.32499971
</coordinates>
</LinearRing>
</innerBoundaryIs>
<innerBoundaryIs>
<LinearRing>
<coordinates>
-96.47500102,19.72499973
-96.48333435,19.72499973
-96.48333435,19.7166664
-96.47500102,19.7166664
-96.47500102,19.72499973
</coordinates>
</LinearRing>
</innerBoundaryIs>
<innerBoundaryIs>
<LinearRing>
<coordinates>
-96.48333435,19.72499973
-96.48333435,19.73333306
-96.49166769,19.73333306
-96.49166769,19.72499973
-96.48333435,19.72499973
</coordinates>
</LinearRing>
</innerBoundaryIs>
<innerBoundaryIs>
<LinearRing>
<coordinates>
-96.49166769,19.73333306
-96.49166769,19.7416664
-96.50000102,19.7416664
-96.50833435,19.7416664
-96.50833435,19.73333306
-96.50000102,19.73333306
-96.49166769,19.73333306
</coordinates>
</LinearRing>
</innerBoundaryIs>
<innerBoundaryIs>
<LinearRing>
<coordinates>
-96.41666769,19.59999974
-96.42500102,19.59999974
-96.43333436,19.59999974
-96.43333436,19.5916664
-96.43333436,19.58333307
-96.42500102,19.58333307
-96.41666769,19.58333307
-96.41666769,19.5916664
-96.41666769,19.59999974
</coordinates>
</LinearRing>
</innerBoundaryIs>
<innerBoundaryIs>
<LinearRing>
<coordinates>
-95.64166772,18.68333311
-95.65000105,18.68333311
-95.65000105,18.67499977
-95.65000105,18.66666644
-95.64166772,18.66666644
-95.64166772,18.67499977
-95.64166772,18.68333311
</coordinates>
</LinearRing>
</innerBoundaryIs>
<innerBoundaryIs>
<LinearRing>
<coordinates>
-95.64166772,18.66666644
-95.64166772,18.65833311
-95.64166772,18.64999977
-95.64166772,18.64166644
-95.64166772,18.63333311
-95.64166772,18.62499978
-95.64166772,18.61666644
-95.65000105,18.61666644
-95.65000105,18.60833311
-95.64166772,18.60833311
-95.63333439,18.60833311
-95.63333439,18.61666644
-95.63333439,18.62499978
-95.63333439,18.63333311
-95.63333439,18.64166644
-95.63333439,18.64999977
-95.63333439,18.65833311
-95.63333439,18.66666644
-95.64166772,18.66666644
</coordinates>
</LinearRing>
</innerBoundaryIs>
<innerBoundaryIs>
<LinearRing>
<coordinates>
-95.37500106,18.66666644
-95.37500106,18.65833311
-95.37500106,18.64999977
-95.37500106,18.64166644
-95.3833344,18.64166644
-95.3833344,18.63333311
-95.3833344,18.62499978
-95.37500106,18.62499978
-95.37500106,18.63333311
-95.36666773,18.63333311
-95.36666773,18.64166644
-95.3583344,18.64166644
-95.3583344,18.64999977
-95.35000107,18.64999977
-95.35000107,18.65833311
-95.3583344,18.65833311
-95.3583344,18.66666644
-95.36666773,18.66666644
-95.37500106,18.66666644
</coordinates>
</LinearRing>
</innerBoundaryIs>
<innerBoundaryIs>
<LinearRing>
<coordinates>
-95.01666775,18.43333312
-95.01666775,18.44166645
-95.02500108,18.44166645
-95.02500108,18.43333312
-95.01666775,18.43333312
</coordinates>
</LinearRing>
</innerBoundaryIs>
<innerBoundaryIs>
<LinearRing>
<coordinates>
-95.02500108,18.44166645
-95.02500108,18.44999978
-95.02500108,18.45833311
-95.02500108,18.46666645
-95.03333441,18.46666645
-95.04166774,18.46666645
-95.05000108,18.46666645
-95.05000108,18.47499978
-95.05833441,18.47499978
-95.05833441,18.46666645
-95.05833441,18.45833311
-95.05000108,18.45833311
-95.04166774,18.45833311
-95.04166774,18.44999978
-95.03333441,18.44999978
-95.03333441,18.44166645
-95.02500108,18.44166645
</coordinates>
</LinearRing>
</innerBoundaryIs>
<innerBoundaryIs>
<LinearRing>
<coordinates>
-95.05833441,18.47499978
-95.05833441,18.48333311
-95.06666774,18.48333311
-95.06666774,18.47499978
-95.05833441,18.47499978
</coordinates>
</LinearRing>
</innerBoundaryIs>
<innerBoundaryIs>
<LinearRing>
<coordinates>
-95.63333439,18.03333313
-95.62500105,18.03333313
-95.62500105,18.04166646
-95.63333439,18.04166646
-95.63333439,18.03333313
</coordinates>
</LinearRing>
</innerBoundaryIs>
<innerBoundaryIs>
<LinearRing>
<coordinates>
-95.62500105,18.03333313
-95.62500105,18.0249998
-95.61666772,18.0249998
-95.61666772,18.03333313
-95.62500105,18.03333313
</coordinates>
</LinearRing>
</innerBoundaryIs>
<innerBoundaryIs>
<LinearRing>
<coordinates>
-95.66666772,18.0499998
-95.66666772,18.05833313
-95.67500105,18.05833313
-95.67500105,18.0499998
-95.66666772,18.0499998
</coordinates>
</LinearRing>
</innerBoundaryIs>
<innerBoundaryIs>
<LinearRing>
<coordinates>
-96.31666769,18.26666646
-96.30833436,18.26666646
-96.30833436,18.27499979
-96.31666769,18.27499979
-96.31666769,18.26666646
</coordinates>
</LinearRing>
</innerBoundaryIs>
<innerBoundaryIs>
<LinearRing>
<coordinates>
-96.46666769,18.39166645
-96.46666769,18.39999978
-96.47500102,18.39999978
-96.47500102,18.40833312
-96.47500102,18.41666645
-96.47500102,18.42499978
-96.48333435,18.42499978
-96.48333435,18.43333312
-96.49166769,18.43333312
-96.49166769,18.44166645
-96.50000102,18.44166645
-96.50000102,18.43333312
-96.50000102,18.42499978
-96.49166769,18.42499978
-96.49166769,18.41666645
-96.49166769,18.40833312
-96.48333435,18.40833312
-96.48333435,18.39999978
-96.48333435,18.39166645
-96.47500102,18.39166645
-96.46666769,18.39166645
</coordinates>
</LinearRing>
</innerBoundaryIs>
<innerBoundaryIs>
<LinearRing>
<coordinates>
-96.50000102,18.44166645
-96.50000102,18.44999978
-96.50833435,18.44999978
-96.50833435,18.44166645
-96.50000102,18.44166645
</coordinates>
</LinearRing>
</innerBoundaryIs>
<innerBoundaryIs>
<LinearRing>
<coordinates>
-96.89166767,19.03333309
-96.88333434,19.03333309
-96.875001,19.03333309
-96.875001,19.02499976
-96.86666767,19.02499976
-96.85833434,19.02499976
-96.85833434,19.03333309
-96.86666767,19.03333309
-96.86666767,19.04166643
-96.875001,19.04166643
-96.88333434,19.04166643
-96.89166767,19.04166643
-96.89166767,19.03333309
</coordinates>
</LinearRing>
</innerBoundaryIs>
<innerBoundaryIs>
<LinearRing>
<coordinates>
-96.950001,19.26666642
-96.94166767,19.26666642
-96.94166767,19.27499975
-96.950001,19.27499975
-96.950001,19.26666642
</coordinates>
</LinearRing>
</innerBoundaryIs>
<innerBoundaryIs>
<LinearRing>
<coordinates>
-96.99166767,19.44999974
-96.99166767,19.44166641
-96.98333433,19.44166641
-96.98333433,19.44999974
-96.99166767,19.44999974
</coordinates>
</LinearRing>
</innerBoundaryIs>
<innerBoundaryIs>
<LinearRing>
<coordinates>
-96.98333433,19.46666641
-96.98333433,19.45833307
-96.975001,19.45833307
-96.975001,19.46666641
-96.98333433,19.46666641
</coordinates>
</LinearRing>
</innerBoundaryIs>
<innerBoundaryIs>
<LinearRing>
<coordinates>
-97.08333433,19.73333306
-97.08333433,19.7416664
-97.09166766,19.7416664
-97.09166766,19.73333306
-97.08333433,19.73333306
</coordinates>
</LinearRing>
</innerBoundaryIs>
<innerBoundaryIs>
<LinearRing>
<coordinates>
-97.21666766,20.01666639
-97.20833432,20.01666639
-97.20833432,20.02499972
-97.20833432,20.03333305
-97.21666766,20.03333305
-97.21666766,20.02499972
-97.21666766,20.01666639
</coordinates>
</LinearRing>
</innerBoundaryIs>
<innerBoundaryIs>
<LinearRing>
<coordinates>
-97.15833433,20.11666638
-97.16666766,20.11666638
-97.16666766,20.10833305
-97.15833433,20.10833305
-97.15833433,20.11666638
</coordinates>
</LinearRing>
</innerBoundaryIs>
<innerBoundaryIs>
<LinearRing>
<coordinates>
-97.025001,20.36666637
-97.025001,20.35833304
-97.01666767,20.35833304
-97.00833433,20.35833304
-97.00833433,20.36666637
-97.01666767,20.36666637
-97.025001,20.36666637
</coordinates>
</LinearRing>
</innerBoundaryIs>
<innerBoundaryIs>
<LinearRing>
<coordinates>
-97.08333433,20.35833304
-97.075001,20.35833304
-97.075001,20.36666637
-97.08333433,20.36666637
-97.08333433,20.35833304
</coordinates>
</LinearRing>
</innerBoundaryIs>
<innerBoundaryIs>
<LinearRing>
<coordinates>
-97.075001,20.36666637
-97.06666766,20.36666637
-97.06666766,20.37499971
-97.075001,20.37499971
-97.075001,20.36666637
</coordinates>
</LinearRing>
</innerBoundaryIs>
<innerBoundaryIs>
<LinearRing>
<coordinates>
-97.075001,20.37499971
-97.075001,20.38333304
-97.06666766,20.38333304
-97.06666766,20.39166637
-97.075001,20.39166637
-97.075001,20.3999997
-97.06666766,20.3999997
-97.06666766,20.40833304
-97.05833433,20.40833304
-97.050001,20.40833304
-97.050001,20.41666637
-97.05833433,20.41666637
-97.06666766,20.41666637
-97.075001,20.41666637
-97.075001,20.40833304
-97.08333433,20.40833304
-97.08333433,20.3999997
-97.08333433,20.39166637
-97.09166766,20.39166637
-97.09166766,20.38333304
-97.100001,20.38333304
-97.100001,20.37499971
-97.09166766,20.37499971
-97.08333433,20.37499971
-97.075001,20.37499971
</coordinates>
</LinearRing>
</innerBoundaryIs>
<innerBoundaryIs>
<LinearRing>
<coordinates>
-97.11666766,20.40833304
-97.10833433,20.40833304
-97.10833433,20.41666637
-97.10833433,20.4249997
-97.11666766,20.4249997
-97.11666766,20.41666637
-97.11666766,20.40833304
</coordinates>
</LinearRing>
</innerBoundaryIs>
<innerBoundaryIs>
<LinearRing>
<coordinates>
-97.10833433,20.4249997
-97.100001,20.4249997
-97.100001,20.41666637
-97.09166766,20.41666637
-97.08333433,20.41666637
-97.08333433,20.4249997
-97.09166766,20.4249997
-97.09166766,20.43333304
-97.09166766,20.44166637
-97.100001,20.44166637
-97.100001,20.4499997
-97.10833433,20.4499997
-97.11666766,20.4499997
-97.11666766,20.44166637
-97.12500099,20.44166637
-97.12500099,20.43333304
-97.11666766,20.43333304
-97.10833433,20.43333304
-97.10833433,20.4249997
</coordinates>
</LinearRing>
</innerBoundaryIs>
<innerBoundaryIs>
<LinearRing>
<coordinates>
-97.12500099,20.44166637
-97.12500099,20.4499997
-97.12500099,20.45833304
-97.11666766,20.45833304
-97.10833433,20.45833304
-97.10833433,20.46666637
-97.10833433,20.4749997
-97.100001,20.4749997
-97.100001,20.48333303
-97.100001,20.49166637
-97.10833433,20.49166637
-97.10833433,20.4999997
-97.11666766,20.4999997
-97.12500099,20.4999997
-97.13333433,20.4999997
-97.14166766,20.4999997
-97.15000099,20.4999997
-97.15000099,20.50833303
-97.15833433,20.50833303
-97.15833433,20.51666637
-97.16666766,20.51666637
-97.16666766,20.50833303
-97.17500099,20.50833303
-97.17500099,20.4999997
-97.17500099,20.49166637
-97.17500099,20.48333303
-97.16666766,20.48333303
-97.16666766,20.4749997
-97.16666766,20.46666637
-97.17500099,20.46666637
-97.17500099,20.4749997
-97.18333433,20.4749997
-97.19166766,20.4749997
-97.20000099,20.4749997
-97.20000099,20.46666637
-97.20833432,20.46666637
-97.21666766,20.46666637
-97.22500099,20.46666637
-97.22500099,20.45833304
-97.21666766,20.45833304
-97.20833432,20.45833304
-97.20000099,20.45833304
-97.20000099,20.4499997
-97.19166766,20.4499997
-97.19166766,20.45833304
-97.18333433,20.45833304
-97.17500099,20.45833304
-97.17500099,20.4499997
-97.16666766,20.4499997
-97.16666766,20.44166637
-97.17500099,20.44166637
-97.17500099,20.43333304
-97.17500099,20.4249997
-97.16666766,20.4249997
-97.16666766,20.43333304
-97.15833433,20.43333304
-97.15833433,20.44166637
-97.15000099,20.44166637
-97.14166766,20.44166637
-97.14166766,20.4499997
-97.13333433,20.4499997
-97.13333433,20.44166637
-97.12500099,20.44166637
</coordinates>
</LinearRing>
</innerBoundaryIs>
<innerBoundaryIs>
<LinearRing>
<coordinates>
-97.24166766,20.48333303
-97.23333432,20.48333303
-97.23333432,20.4749997
-97.22500099,20.4749997
-97.21666766,20.4749997
-97.20833432,20.4749997
-97.20833432,20.48333303
-97.20833432,20.49166637
-97.20000099,20.49166637
-97.20000099,20.48333303
-97.19166766,20.48333303
-97.19166766,20.49166637
-97.18333433,20.49166637
-97.18333433,20.4999997
-97.19166766,20.4999997
-97.20000099,20.4999997
-97.20833432,20.4999997
-97.21666766,20.4999997
-97.21666766,20.50833303
-97.22500099,20.50833303
-97.22500099,20.4999997
-97.22500099,20.49166637
-97.23333432,20.49166637
-97.24166766,20.49166637
-97.24166766,20.48333303
</coordinates>
</LinearRing>
</innerBoundaryIs>
<innerBoundaryIs>
<LinearRing>
<coordinates>
-97.25000099,20.48333303
-97.25000099,20.49166637
-97.25000099,20.4999997
-97.25833432,20.4999997
-97.25833432,20.49166637
-97.25833432,20.48333303
-97.25000099,20.48333303
</coordinates>
</LinearRing>
</innerBoundaryIs>
<innerBoundaryIs>
<LinearRing>
<coordinates>
-97.25000099,20.4999997
-97.24166766,20.4999997
-97.24166766,20.50833303
-97.25000099,20.50833303
-97.25000099,20.4999997
</coordinates>
</LinearRing>
</innerBoundaryIs>
<innerBoundaryIs>
<LinearRing>
<coordinates>
-97.31666765,20.4999997
-97.31666765,20.50833303
-97.32500099,20.50833303
-97.32500099,20.51666637
-97.31666765,20.51666637
-97.31666765,20.5249997
-97.30833432,20.5249997
-97.30833432,20.53333303
-97.31666765,20.53333303
-97.32500099,20.53333303
-97.32500099,20.5249997
-97.33333432,20.5249997
-97.33333432,20.51666637
-97.33333432,20.50833303
-97.34166765,20.50833303
-97.34166765,20.51666637
-97.34166765,20.5249997
-97.35000099,20.5249997
-97.35000099,20.51666637
-97.35000099,20.50833303
-97.35000099,20.4999997
-97.34166765,20.4999997
-97.34166765,20.49166637
-97.34166765,20.48333303
-97.33333432,20.48333303
-97.33333432,20.49166637
-97.33333432,20.4999997
-97.32500099,20.4999997
-97.31666765,20.4999997
</coordinates>
</LinearRing>
</innerBoundaryIs>
<innerBoundaryIs>
<LinearRing>
<coordinates>
-97.33333432,20.46666637
-97.33333432,20.4749997
-97.34166765,20.4749997
-97.34166765,20.46666637
-97.33333432,20.46666637
</coordinates>
</LinearRing>
</innerBoundaryIs>
<innerBoundaryIs>
<LinearRing>
<coordinates>
-97.36666765,20.51666637
-97.35833432,20.51666637
-97.35833432,20.5249997
-97.36666765,20.5249997
-97.36666765,20.51666637
</coordinates>
</LinearRing>
</innerBoundaryIs>
<innerBoundaryIs>
<LinearRing>
<coordinates>
-97.39166765,20.5249997
-97.38333432,20.5249997
-97.38333432,20.53333303
-97.39166765,20.53333303
-97.39166765,20.5249997
</coordinates>
</LinearRing>
</innerBoundaryIs>
<innerBoundaryIs>
<LinearRing>
<coordinates>
-97.38333432,20.44166637
-97.39166765,20.44166637
-97.39166765,20.43333304
-97.38333432,20.43333304
-97.38333432,20.44166637
</coordinates>
</LinearRing>
</innerBoundaryIs>
<innerBoundaryIs>
<LinearRing>
<coordinates>
-97.39166765,20.43333304
-97.40000098,20.43333304
-97.40000098,20.4249997
-97.39166765,20.4249997
-97.39166765,20.43333304
</coordinates>
</LinearRing>
</innerBoundaryIs>
<innerBoundaryIs>
<LinearRing>
<coordinates>
-97.40000098,20.4249997
-97.40833432,20.4249997
-97.40833432,20.41666637
-97.40000098,20.41666637
-97.40000098,20.4249997
</coordinates>
</LinearRing>
</innerBoundaryIs>
<innerBoundaryIs>
<LinearRing>
<coordinates>
-97.35833432,20.21666638
-97.35000099,20.21666638
-97.34166765,20.21666638
-97.34166765,20.22499971
-97.34166765,20.23333304
-97.34166765,20.24166638
-97.34166765,20.24999971
-97.35000099,20.24999971
-97.35833432,20.24999971
-97.35833432,20.24166638
-97.35000099,20.24166638
-97.35000099,20.23333304
-97.35000099,20.22499971
-97.35833432,20.22499971
-97.35833432,20.21666638
</coordinates>
</LinearRing>
</innerBoundaryIs>
<innerBoundaryIs>
<LinearRing>
<coordinates>
-97.69166764,20.44166637
-97.69166764,20.43333304
-97.69166764,20.4249997
-97.68333431,20.4249997
-97.67500097,20.4249997
-97.67500097,20.41666637
-97.66666764,20.41666637
-97.66666764,20.4249997
-97.66666764,20.43333304
-97.67500097,20.43333304
-97.68333431,20.43333304
-97.68333431,20.44166637
-97.69166764,20.44166637
</coordinates>
</LinearRing>
</innerBoundaryIs>
<innerBoundaryIs>
<LinearRing>
<coordinates>
-97.66666764,20.43333304
-97.65833431,20.43333304
-97.65833431,20.44166637
-97.65833431,20.4499997
-97.65833431,20.45833304
-97.65833431,20.46666637
-97.66666764,20.46666637
-97.67500097,20.46666637
-97.68333431,20.46666637
-97.68333431,20.45833304
-97.67500097,20.45833304
-97.66666764,20.45833304
-97.66666764,20.4499997
-97.66666764,20.44166637
-97.66666764,20.43333304
</coordinates>
</LinearRing>
</innerBoundaryIs>
<innerBoundaryIs>
<LinearRing>
<coordinates>
-97.65833431,20.43333304
-97.65833431,20.4249997
-97.65833431,20.41666637
-97.65000097,20.41666637
-97.64166764,20.41666637
-97.64166764,20.4249997
-97.65000097,20.4249997
-97.65000097,20.43333304
-97.65833431,20.43333304
</coordinates>
</LinearRing>
</innerBoundaryIs>
<innerBoundaryIs>
<LinearRing>
<coordinates>
-97.65833431,20.46666637
-97.65000097,20.46666637
-97.64166764,20.46666637
-97.64166764,20.4749997
-97.63333431,20.4749997
-97.63333431,20.48333303
-97.64166764,20.48333303
-97.65000097,20.48333303
-97.65833431,20.48333303
-97.65833431,20.49166637
-97.66666764,20.49166637
-97.67500097,20.49166637
-97.67500097,20.48333303
-97.66666764,20.48333303
-97.66666764,20.4749997
-97.65833431,20.4749997
-97.65833431,20.46666637
</coordinates>
</LinearRing>
</innerBoundaryIs>
<innerBoundaryIs>
<LinearRing>
<coordinates>
-97.9333343,20.46666637
-97.9333343,20.4749997
-97.9333343,20.48333303
-97.9333343,20.49166637
-97.94166763,20.49166637
-97.95000096,20.49166637
-97.95000096,20.48333303
-97.95000096,20.4749997
-97.95000096,20.46666637
-97.94166763,20.46666637
-97.9333343,20.46666637
</coordinates>
</LinearRing>
</innerBoundaryIs>
<innerBoundaryIs>
<LinearRing>
<coordinates>
-97.95833429,20.50833303
-97.96666763,20.50833303
-97.96666763,20.4999997
-97.95833429,20.4999997
-97.95833429,20.50833303
</coordinates>
</LinearRing>
</innerBoundaryIs>
<innerBoundaryIs>
<LinearRing>
<coordinates>
-97.9333343,20.55833303
-97.92500096,20.55833303
-97.92500096,20.56666636
-97.9333343,20.56666636
-97.9333343,20.55833303
</coordinates>
</LinearRing>
</innerBoundaryIs>
<innerBoundaryIs>
<LinearRing>
<coordinates>
-97.80000097,20.54166637
-97.79166763,20.54166637
-97.79166763,20.53333303
-97.7833343,20.53333303
-97.77500097,20.53333303
-97.76666764,20.53333303
-97.7583343,20.53333303
-97.7583343,20.5249997
-97.75000097,20.5249997
-97.74166764,20.5249997
-97.74166764,20.51666637
-97.7333343,20.51666637
-97.7333343,20.50833303
-97.74166764,20.50833303
-97.74166764,20.4999997
-97.75000097,20.4999997
-97.75000097,20.49166637
-97.74166764,20.49166637
-97.7333343,20.49166637
-97.7333343,20.48333303
-97.72500097,20.48333303
-97.72500097,20.49166637
-97.71666764,20.49166637
-97.7083343,20.49166637
-97.7083343,20.48333303
-97.7083343,20.4749997
-97.70000097,20.4749997
-97.69166764,20.4749997
-97.69166764,20.48333303
-97.70000097,20.48333303
-97.70000097,20.49166637
-97.70000097,20.4999997
-97.69166764,20.4999997
-97.69166764,20.50833303
-97.68333431,20.50833303
-97.68333431,20.51666637
-97.67500097,20.51666637
-97.67500097,20.50833303
-97.66666764,20.50833303
-97.66666764,20.51666637
-97.66666764,20.5249997
-97.65833431,20.5249997
-97.65833431,20.53333303
-97.65000097,20.53333303
-97.64166764,20.53333303
-97.63333431,20.53333303
-97.62500097,20.53333303
-97.62500097,20.54166637
-97.62500097,20.5499997
-97.63333431,20.5499997
-97.64166764,20.5499997
-97.64166764,20.54166637
-97.65000097,20.54166637
-97.65833431,20.54166637
-97.65833431,20.5499997
-97.66666764,20.5499997
-97.66666764,20.55833303
-97.65833431,20.55833303
-97.65833431,20.56666636
-97.66666764,20.56666636
-97.67500097,20.56666636
-97.67500097,20.55833303
-97.68333431,20.55833303
-97.69166764,20.55833303
-97.69166764,20.5499997
-97.70000097,20.5499997
-97.70000097,20.55833303
-97.7083343,20.55833303
-97.7083343,20.56666636
-97.70000097,20.56666636
-97.70000097,20.5749997
-97.7083343,20.5749997
-97.7083343,20.58333303
-97.7083343,20.59166636
-97.71666764,20.59166636
-97.72500097,20.59166636
-97.7333343,20.59166636
-97.7333343,20.58333303
-97.74166764,20.58333303
-97.74166764,20.59166636
-97.75000097,20.59166636
-97.7583343,20.59166636
-97.76666764,20.59166636
-97.77500097,20.59166636
-97.77500097,20.5999997
-97.7833343,20.5999997
-97.7833343,20.60833303
-97.77500097,20.60833303
-97.76666764,20.60833303
-97.7583343,20.60833303
-97.7583343,20.5999997
-97.75000097,20.5999997
-97.74166764,20.5999997
-97.74166764,20.60833303
-97.7333343,20.60833303
-97.7333343,20.5999997
-97.72500097,20.5999997
-97.71666764,20.5999997
-97.7083343,20.5999997
-97.70000097,20.5999997
-97.69166764,20.5999997
-97.68333431,20.5999997
-97.67500097,20.5999997
-97.66666764,20.5999997
-97.66666764,20.60833303
-97.65833431,20.60833303
-97.65000097,20.60833303
-97.65000097,20.61666636
-97.64166764,20.61666636
-97.64166764,20.60833303
-97.63333431,20.60833303
-97.63333431,20.61666636
-97.63333431,20.6249997
-97.64166764,20.6249997
-97.65000097,20.6249997
-97.65833431,20.6249997
-97.65833431,20.63333303
-97.66666764,20.63333303
-97.66666764,20.6249997
-97.66666764,20.61666636
-97.67500097,20.61666636
-97.67500097,20.6249997
-97.67500097,20.63333303
-97.67500097,20.64166636
-97.66666764,20.64166636
-97.66666764,20.64999969
-97.65833431,20.64999969
-97.65000097,20.64999969
-97.65000097,20.64166636
-97.64166764,20.64166636
-97.63333431,20.64166636
-97.63333431,20.63333303
-97.62500097,20.63333303
-97.62500097,20.6249997
-97.61666764,20.6249997
-97.60833431,20.6249997
-97.60833431,20.63333303
-97.61666764,20.63333303
-97.61666764,20.64166636
-97.61666764,20.64999969
-97.61666764,20.65833303
-97.60833431,20.65833303
-97.60833431,20.66666636
-97.61666764,20.66666636
-97.62500097,20.66666636
-97.62500097,20.67499969
-97.62500097,20.68333303
-97.61666764,20.68333303
-97.60833431,20.68333303
-97.60833431,20.69166636
-97.60000098,20.69166636
-97.60000098,20.69999969
-97.60833431,20.69999969
-97.61666764,20.69999969
-97.61666764,20.70833303
-97.61666764,20.71666636
-97.62500097,20.71666636
-97.62500097,20.70833303
-97.63333431,20.70833303
-97.63333431,20.71666636
-97.63333431,20.72499969
-97.64166764,20.72499969
-97.64166764,20.73333302
-97.64166764,20.74166636
-97.65000097,20.74166636
-97.65000097,20.73333302
-97.65833431,20.73333302
-97.66666764,20.73333302
-97.66666764,20.72499969
-97.66666764,20.71666636
-97.66666764,20.70833303
-97.66666764,20.69999969
-97.66666764,20.69166636
-97.67500097,20.69166636
-97.68333431,20.69166636
-97.68333431,20.69999969
-97.67500097,20.69999969
-97.67500097,20.70833303
-97.68333431,20.70833303
-97.68333431,20.71666636
-97.69166764,20.71666636
-97.69166764,20.70833303
-97.69166764,20.69999969
-97.69166764,20.69166636
-97.70000097,20.69166636
-97.70000097,20.69999969
-97.7083343,20.69999969
-97.7083343,20.69166636
-97.71666764,20.69166636
-97.72500097,20.69166636
-97.7333343,20.69166636
-97.7333343,20.69999969
-97.72500097,20.69999969
-97.72500097,20.70833303
-97.71666764,20.70833303
-97.71666764,20.71666636
-97.71666764,20.72499969
-97.71666764,20.73333302
-97.7083343,20.73333302
-97.7083343,20.74166636
-97.70000097,20.74166636
-97.69166764,20.74166636
-97.69166764,20.73333302
-97.68333431,20.73333302
-97.68333431,20.74166636
-97.68333431,20.74999969
-97.69166764,20.74999969
-97.70000097,20.74999969
-97.7083343,20.74999969
-97.71666764,20.74999969
-97.71666764,20.75833302
-97.71666764,20.76666636
-97.72500097,20.76666636
-97.72500097,20.75833302
-97.7333343,20.75833302
-97.7333343,20.74999969
-97.74166764,20.74999969
-97.75000097,20.74999969
-97.7583343,20.74999969
-97.76666764,20.74999969
-97.76666764,20.75833302
-97.77500097,20.75833302
-97.77500097,20.76666636
-97.77500097,20.77499969
-97.7833343,20.77499969
-97.7833343,20.78333302
-97.77500097,20.78333302
-97.76666764,20.78333302
-97.7583343,20.78333302
-97.7583343,20.79166636
-97.75000097,20.79166636
-97.75000097,20.79999969
-97.7583343,20.79999969
-97.76666764,20.79999969
-97.76666764,20.80833302
-97.76666764,20.81666635
-97.77500097,20.81666635
-97.77500097,20.80833302
-97.77500097,20.79999969
-97.7833343,20.79999969
-97.7833343,20.79166636
-97.79166763,20.79166636
-97.79166763,20.78333302
-97.79166763,20.77499969
-97.80000097,20.77499969
-97.8083343,20.77499969
-97.81666763,20.77499969
-97.82500097,20.77499969
-97.8333343,20.77499969
-97.84166763,20.77499969
-97.84166763,20.76666636
-97.85000097,20.76666636
-97.85000097,20.75833302
-97.8583343,20.75833302
-97.8583343,20.76666636
-97.86666763,20.76666636
-97.86666763,20.77499969
-97.86666763,20.78333302
-97.86666763,20.79166636
-97.87500096,20.79166636
-97.87500096,20.78333302
-97.87500096,20.77499969
-97.8833343,20.77499969
-97.8833343,20.76666636
-97.8833343,20.75833302
-97.8833343,20.74999969
-97.8833343,20.74166636
-97.8833343,20.73333302
-97.87500096,20.73333302
-97.87500096,20.72499969
-97.87500096,20.71666636
-97.8833343,20.71666636
-97.8833343,20.70833303
-97.8833343,20.69999969
-97.87500096,20.69999969
-97.87500096,20.69166636
-97.86666763,20.69166636
-97.86666763,20.68333303
-97.86666763,20.67499969
-97.86666763,20.66666636
-97.8583343,20.66666636
-97.85000097,20.66666636
-97.85000097,20.65833303
-97.85000097,20.64999969
-97.8583343,20.64999969
-97.86666763,20.64999969
-97.86666763,20.65833303
-97.87500096,20.65833303
-97.87500096,20.64999969
-97.87500096,20.64166636
-97.87500096,20.63333303
-97.86666763,20.63333303
-97.8583343,20.63333303
-97.8583343,20.6249997
-97.85000097,20.6249997
-97.84166763,20.6249997
-97.84166763,20.61666636
-97.85000097,20.61666636
-97.85000097,20.60833303
-97.85000097,20.5999997
-97.84166763,20.5999997
-97.84166763,20.59166636
-97.84166763,20.58333303
-97.84166763,20.5749997
-97.8333343,20.5749997
-97.8333343,20.56666636
-97.8333343,20.55833303
-97.82500097,20.55833303
-97.81666763,20.55833303
-97.81666763,20.56666636
-97.8083343,20.56666636
-97.8083343,20.55833303
-97.8083343,20.5499997
-97.80000097,20.5499997
-97.80000097,20.54166637
</coordinates>
</LinearRing>
</innerBoundaryIs>
<innerBoundaryIs>
<LinearRing>
<coordinates>
-97.60833431,20.68333303
-97.60833431,20.67499969
-97.60000098,20.67499969
-97.60000098,20.68333303
-97.60833431,20.68333303
</coordinates>
</LinearRing>
</innerBoundaryIs>
<innerBoundaryIs>
<LinearRing>
<coordinates>
-97.7083343,20.73333302
-97.7083343,20.72499969
-97.70000097,20.72499969
-97.70000097,20.73333302
-97.7083343,20.73333302
</coordinates>
</LinearRing>
</innerBoundaryIs>
<innerBoundaryIs>
<LinearRing>
<coordinates>
-97.75000097,20.79166636
-97.75000097,20.78333302
-97.75000097,20.77499969
-97.75000097,20.76666636
-97.75000097,20.75833302
-97.74166764,20.75833302
-97.74166764,20.76666636
-97.74166764,20.77499969
-97.7333343,20.77499969
-97.72500097,20.77499969
-97.72500097,20.78333302
-97.72500097,20.79166636
-97.7333343,20.79166636
-97.74166764,20.79166636
-97.75000097,20.79166636
</coordinates>
</LinearRing>
</innerBoundaryIs>
<innerBoundaryIs>
<LinearRing>
<coordinates>
-97.77500097,20.81666635
-97.77500097,20.82499969
-97.77500097,20.83333302
-97.7833343,20.83333302
-97.7833343,20.84166635
-97.77500097,20.84166635
-97.76666764,20.84166635
-97.76666764,20.83333302
-97.7583343,20.83333302
-97.75000097,20.83333302
-97.75000097,20.84166635
-97.7583343,20.84166635
-97.7583343,20.84999969
-97.7583343,20.85833302
-97.76666764,20.85833302
-97.76666764,20.84999969
-97.77500097,20.84999969
-97.77500097,20.85833302
-97.7833343,20.85833302
-97.7833343,20.84999969
-97.79166763,20.84999969
-97.79166763,20.84166635
-97.79166763,20.83333302
-97.80000097,20.83333302
-97.8083343,20.83333302
-97.8083343,20.82499969
-97.80000097,20.82499969
-97.79166763,20.82499969
-97.79166763,20.81666635
-97.79166763,20.80833302
-97.7833343,20.80833302
-97.7833343,20.81666635
-97.77500097,20.81666635
</coordinates>
</LinearRing>
</innerBoundaryIs>
<innerBoundaryIs>
<LinearRing>
<coordinates>
-97.75000097,20.84166635
-97.74166764,20.84166635
-97.7333343,20.84166635
-97.72500097,20.84166635
-97.72500097,20.83333302
-97.7333343,20.83333302
-97.74166764,20.83333302
-97.74166764,20.82499969
-97.7333343,20.82499969
-97.72500097,20.82499969
-97.71666764,20.82499969
-97.7083343,20.82499969
-97.70000097,20.82499969
-97.70000097,20.83333302
-97.70000097,20.84166635
-97.69166764,20.84166635
-97.68333431,20.84166635
-97.68333431,20.84999969
-97.68333431,20.85833302
-97.67500097,20.85833302
-97.67500097,20.86666635
-97.67500097,20.87499968
-97.67500097,20.88333302
-97.68333431,20.88333302
-97.68333431,20.89166635
-97.69166764,20.89166635
-97.70000097,20.89166635
-97.7083343,20.89166635
-97.71666764,20.89166635
-97.72500097,20.89166635
-97.72500097,20.88333302
-97.7333343,20.88333302
-97.7333343,20.87499968
-97.72500097,20.87499968
-97.71666764,20.87499968
-97.71666764,20.86666635
-97.72500097,20.86666635
-97.7333343,20.86666635
-97.74166764,20.86666635
-97.74166764,20.85833302
-97.74166764,20.84999969
-97.75000097,20.84999969
-97.75000097,20.84166635
</coordinates>
</LinearRing>
</innerBoundaryIs>
<innerBoundaryIs>
<LinearRing>
<coordinates>
-97.67500097,20.85833302
-97.67500097,20.84999969
-97.67500097,20.84166635
-97.67500097,20.83333302
-97.66666764,20.83333302
-97.65833431,20.83333302
-97.65000097,20.83333302
-97.65000097,20.84166635
-97.65833431,20.84166635
-97.66666764,20.84166635
-97.66666764,20.84999969
-97.66666764,20.85833302
-97.67500097,20.85833302
</coordinates>
</LinearRing>
</innerBoundaryIs>
<innerBoundaryIs>
<LinearRing>
<coordinates>
-97.66666764,20.85833302
-97.65833431,20.85833302
-97.65000097,20.85833302
-97.65000097,20.86666635
-97.64166764,20.86666635
-97.63333431,20.86666635
-97.62500097,20.86666635
-97.62500097,20.85833302
-97.61666764,20.85833302
-97.60833431,20.85833302
-97.60000098,20.85833302
-97.59166764,20.85833302
-97.59166764,20.86666635
-97.60000098,20.86666635
-97.60833431,20.86666635
-97.61666764,20.86666635
-97.61666764,20.87499968
-97.62500097,20.87499968
-97.63333431,20.87499968
-97.64166764,20.87499968
-97.65000097,20.87499968
-97.65000097,20.88333302
-97.65833431,20.88333302
-97.65833431,20.87499968
-97.65833431,20.86666635
-97.66666764,20.86666635
-97.66666764,20.85833302
</coordinates>
</LinearRing>
</innerBoundaryIs>
<innerBoundaryIs>
<LinearRing>
<coordinates>
-97.62500097,20.85833302
-97.63333431,20.85833302
-97.63333431,20.84999969
-97.62500097,20.84999969
-97.62500097,20.85833302
</coordinates>
</LinearRing>
</innerBoundaryIs>
<innerBoundaryIs>
<LinearRing>
<coordinates>
-97.60833431,20.54166637
-97.60833431,20.53333303
-97.61666764,20.53333303
-97.61666764,20.5249997
-97.60833431,20.5249997
-97.60833431,20.51666637
-97.60000098,20.51666637
-97.59166764,20.51666637
-97.59166764,20.50833303
-97.58333431,20.50833303
-97.57500098,20.50833303
-97.56666764,20.50833303
-97.56666764,20.51666637
-97.57500098,20.51666637
-97.57500098,20.5249997
-97.58333431,20.5249997
-97.58333431,20.53333303
-97.57500098,20.53333303
-97.57500098,20.54166637
-97.58333431,20.54166637
-97.58333431,20.5499997
-97.59166764,20.5499997
-97.60000098,20.5499997
-97.60000098,20.54166637
-97.60833431,20.54166637
</coordinates>
</LinearRing>
</innerBoundaryIs>
<innerBoundaryIs>
<LinearRing>
<coordinates>
-97.57500098,20.54166637
-97.56666764,20.54166637
-97.55833431,20.54166637
-97.55833431,20.5499997
-97.55833431,20.55833303
-97.56666764,20.55833303
-97.56666764,20.5499997
-97.57500098,20.5499997
-97.57500098,20.54166637
</coordinates>
</LinearRing>
</innerBoundaryIs>
<innerBoundaryIs>
<LinearRing>
<coordinates>
-97.53333431,20.54166637
-97.52500098,20.54166637
-97.52500098,20.53333303
-97.51666765,20.53333303
-97.51666765,20.54166637
-97.50833431,20.54166637
-97.50000098,20.54166637
-97.50000098,20.53333303
-97.49166765,20.53333303
-97.49166765,20.54166637
-97.48333431,20.54166637
-97.48333431,20.5499997
-97.47500098,20.5499997
-97.47500098,20.55833303
-97.48333431,20.55833303
-97.49166765,20.55833303
-97.50000098,20.55833303
-97.50833431,20.55833303
-97.50833431,20.5499997
-97.51666765,20.5499997
-97.52500098,20.5499997
-97.53333431,20.5499997
-97.54166764,20.5499997
-97.54166764,20.54166637
-97.53333431,20.54166637
</coordinates>
</LinearRing>
</innerBoundaryIs>
<innerBoundaryIs>
<LinearRing>
<coordinates>
-97.47500098,20.55833303
-97.46666765,20.55833303
-97.46666765,20.56666636
-97.45833431,20.56666636
-97.45000098,20.56666636
-97.45000098,20.5749997
-97.45000098,20.58333303
-97.45833431,20.58333303
-97.46666765,20.58333303
-97.46666765,20.59166636
-97.47500098,20.59166636
-97.47500098,20.58333303
-97.47500098,20.5749997
-97.48333431,20.5749997
-97.48333431,20.56666636
-97.47500098,20.56666636
-97.47500098,20.55833303
</coordinates>
</LinearRing>
</innerBoundaryIs>
<innerBoundaryIs>
<LinearRing>
<coordinates>
-97.48333431,20.5749997
-97.48333431,20.58333303
-97.49166765,20.58333303
-97.49166765,20.59166636
-97.49166765,20.5999997
-97.48333431,20.5999997
-97.48333431,20.60833303
-97.49166765,20.60833303
-97.50000098,20.60833303
-97.50000098,20.5999997
-97.50000098,20.59166636
-97.50833431,20.59166636
-97.51666765,20.59166636
-97.52500098,20.59166636
-97.52500098,20.58333303
-97.51666765,20.58333303
-97.50833431,20.58333303
-97.50000098,20.58333303
-97.50000098,20.5749997
-97.50000098,20.56666636
-97.49166765,20.56666636
-97.49166765,20.5749997
-97.48333431,20.5749997
</coordinates>
</LinearRing>
</innerBoundaryIs>
<innerBoundaryIs>
<LinearRing>
<coordinates>
-97.52500098,20.58333303
-97.53333431,20.58333303
-97.53333431,20.5749997
-97.52500098,20.5749997
-97.52500098,20.58333303
</coordinates>
</LinearRing>
</innerBoundaryIs>
<innerBoundaryIs>
<LinearRing>
<coordinates>
-97.42500098,20.54166637
-97.41666765,20.54166637
-97.41666765,20.5499997
-97.40833432,20.5499997
-97.40833432,20.55833303
-97.41666765,20.55833303
-97.42500098,20.55833303
-97.42500098,20.5499997
-97.42500098,20.54166637
</coordinates>
</LinearRing>
</innerBoundaryIs>
<innerBoundaryIs>
<LinearRing>
<coordinates>
-97.42500098,20.55833303
-97.42500098,20.56666636
-97.43333432,20.56666636
-97.43333432,20.55833303
-97.42500098,20.55833303
</coordinates>
</LinearRing>
</innerBoundaryIs>
<innerBoundaryIs>
<LinearRing>
<coordinates>
-96.59166768,18.8583331
-96.59166768,18.84999977
-96.60000102,18.84999977
-96.60000102,18.8583331
-96.60833435,18.8583331
-96.60833435,18.84999977
-96.60833435,18.84166643
-96.60000102,18.84166643
-96.60000102,18.8333331
-96.59166768,18.8333331
-96.59166768,18.82499977
-96.58333435,18.82499977
-96.58333435,18.8333331
-96.57500102,18.8333331
-96.57500102,18.82499977
-96.57500102,18.81666643
-96.56666768,18.81666643
-96.56666768,18.82499977
-96.55833435,18.82499977
-96.55833435,18.8333331
-96.56666768,18.8333331
-96.56666768,18.84166643
-96.57500102,18.84166643
-96.57500102,18.84999977
-96.58333435,18.84999977
-96.58333435,18.8583331
-96.58333435,18.86666643
-96.59166768,18.86666643
-96.59166768,18.8583331
</coordinates>
</LinearRing>
</innerBoundaryIs>
<innerBoundaryIs>
<LinearRing>
<coordinates>
-96.60833435,18.8583331
-96.60833435,18.86666643
-96.61666768,18.86666643
-96.61666768,18.8583331
-96.60833435,18.8583331
</coordinates>
</LinearRing>
</innerBoundaryIs>
<innerBoundaryIs>
<LinearRing>
<coordinates>
-96.60833435,18.84166643
-96.61666768,18.84166643
-96.61666768,18.8333331
-96.60833435,18.8333331
-96.60833435,18.84166643
</coordinates>
</LinearRing>
</innerBoundaryIs>
<innerBoundaryIs>
<LinearRing>
<coordinates>
-96.36666769,18.86666643
-96.36666769,18.8583331
-96.35833436,18.8583331
-96.35000103,18.8583331
-96.35000103,18.86666643
-96.35833436,18.86666643
-96.35833436,18.87499976
-96.36666769,18.87499976
-96.36666769,18.86666643
</coordinates>
</LinearRing>
</innerBoundaryIs>
<innerBoundaryIs>
<LinearRing>
<coordinates>
-96.35833436,18.87499976
-96.35000103,18.87499976
-96.35000103,18.8833331
-96.35833436,18.8833331
-96.35833436,18.87499976
</coordinates>
</LinearRing>
</innerBoundaryIs>
<innerBoundaryIs>
<LinearRing>
<coordinates>
-96.00000104,18.45833311
-96.00000104,18.44999978
-96.00833437,18.44999978
-96.00833437,18.44166645
-96.00000104,18.44166645
-95.99166771,18.44166645
-95.99166771,18.43333312
-95.99166771,18.42499978
-95.98333437,18.42499978
-95.97500104,18.42499978
-95.97500104,18.43333312
-95.96666771,18.43333312
-95.96666771,18.42499978
-95.95833437,18.42499978
-95.95833437,18.41666645
-95.95000104,18.41666645
-95.95000104,18.42499978
-95.94166771,18.42499978
-95.94166771,18.41666645
-95.93333438,18.41666645
-95.93333438,18.40833312
-95.92500104,18.40833312
-95.92500104,18.41666645
-95.92500104,18.42499978
-95.91666771,18.42499978
-95.91666771,18.41666645
-95.91666771,18.40833312
-95.90833438,18.40833312
-95.90000104,18.40833312
-95.90000104,18.39999978
-95.90000104,18.39166645
-95.90833438,18.39166645
-95.90833438,18.38333312
-95.90833438,18.37499979
-95.90000104,18.37499979
-95.89166771,18.37499979
-95.88333438,18.37499979
-95.87500104,18.37499979
-95.87500104,18.36666645
-95.87500104,18.35833312
-95.86666771,18.35833312
-95.85833438,18.35833312
-95.85833438,18.36666645
-95.85833438,18.37499979
-95.85000105,18.37499979
-95.85000105,18.38333312
-95.85833438,18.38333312
-95.85833438,18.39166645
-95.85833438,18.39999978
-95.85833438,18.40833312
-95.85833438,18.41666645
-95.85000105,18.41666645
-95.84166771,18.41666645
-95.83333438,18.41666645
-95.83333438,18.42499978
-95.83333438,18.43333312
-95.83333438,18.44166645
-95.82500105,18.44166645
-95.82500105,18.43333312
-95.82500105,18.42499978
-95.81666771,18.42499978
-95.81666771,18.41666645
-95.80833438,18.41666645
-95.80833438,18.42499978
-95.80000105,18.42499978
-95.80000105,18.43333312
-95.80000105,18.44166645
-95.79166771,18.44166645
-95.79166771,18.44999978
-95.78333438,18.44999978
-95.78333438,18.45833311
-95.78333438,18.46666645
-95.77500105,18.46666645
-95.76666772,18.46666645
-95.75833438,18.46666645
-95.75833438,18.45833311
-95.75000105,18.45833311
-95.75000105,18.44999978
-95.74166772,18.44999978
-95.74166772,18.44166645
-95.75000105,18.44166645
-95.75000105,18.43333312
-95.74166772,18.43333312
-95.74166772,18.42499978
-95.73333438,18.42499978
-95.73333438,18.43333312
-95.73333438,18.44166645
-95.73333438,18.44999978
-95.73333438,18.45833311
-95.72500105,18.45833311
-95.72500105,18.46666645
-95.71666772,18.46666645
-95.71666772,18.47499978
-95.70833438,18.47499978
-95.70833438,18.48333311
-95.70833438,18.49166645
-95.71666772,18.49166645
-95.72500105,18.49166645
-95.72500105,18.48333311
-95.72500105,18.47499978
-95.73333438,18.47499978
-95.73333438,18.48333311
-95.74166772,18.48333311
-95.75000105,18.48333311
-95.75833438,18.48333311
-95.75833438,18.47499978
-95.76666772,18.47499978
-95.77500105,18.47499978
-95.77500105,18.48333311
-95.77500105,18.49166645
-95.77500105,18.49999978
-95.77500105,18.50833311
-95.76666772,18.50833311
-95.76666772,18.51666645
-95.75833438,18.51666645
-95.75833438,18.52499978
-95.75000105,18.52499978
-95.75000105,18.53333311
-95.74166772,18.53333311
-95.74166772,18.52499978
-95.73333438,18.52499978
-95.72500105,18.52499978
-95.71666772,18.52499978
-95.71666772,18.53333311
-95.72500105,18.53333311
-95.72500105,18.54166645
-95.72500105,18.54999978
-95.72500105,18.55833311
-95.71666772,18.55833311
-95.70833438,18.55833311
-95.70000105,18.55833311
-95.70000105,18.54999978
-95.69166772,18.54999978
-95.69166772,18.55833311
-95.69166772,18.56666644
-95.69166772,18.57499978
-95.70000105,18.57499978
-95.70000105,18.58333311
-95.70833438,18.58333311
-95.71666772,18.58333311
-95.72500105,18.58333311
-95.72500105,18.57499978
-95.73333438,18.57499978
-95.73333438,18.56666644
-95.74166772,18.56666644
-95.74166772,18.55833311
-95.74166772,18.54999978
-95.73333438,18.54999978
-95.73333438,18.54166645
-95.74166772,18.54166645
-95.75000105,18.54166645
-95.75833438,18.54166645
-95.75833438,18.54999978
-95.76666772,18.54999978
-95.76666772,18.54166645
-95.76666772,18.53333311
-95.76666772,18.52499978
-95.77500105,18.52499978
-95.77500105,18.51666645
-95.78333438,18.51666645
-95.79166771,18.51666645
-95.80000105,18.51666645
-95.80000105,18.52499978
-95.80000105,18.53333311
-95.80833438,18.53333311
-95.80833438,18.52499978
-95.80833438,18.51666645
-95.81666771,18.51666645
-95.81666771,18.52499978
-95.82500105,18.52499978
-95.82500105,18.51666645
-95.82500105,18.50833311
-95.83333438,18.50833311
-95.83333438,18.51666645
-95.84166771,18.51666645
-95.84166771,18.50833311
-95.85000105,18.50833311
-95.85000105,18.49999978
-95.85000105,18.49166645
-95.85000105,18.48333311
-95.85833438,18.48333311
-95.85833438,18.47499978
-95.86666771,18.47499978
-95.86666771,18.46666645
-95.87500104,18.46666645
-95.88333438,18.46666645
-95.88333438,18.47499978
-95.88333438,18.48333311
-95.89166771,18.48333311
-95.89166771,18.49166645
-95.90000104,18.49166645
-95.90000104,18.49999978
-95.90000104,18.50833311
-95.90833438,18.50833311
-95.91666771,18.50833311
-95.91666771,18.49999978
-95.90833438,18.49999978
-95.90833438,18.49166645
-95.90833438,18.48333311
-95.90833438,18.47499978
-95.91666771,18.47499978
-95.91666771,18.48333311
-95.92500104,18.48333311
-95.92500104,18.47499978
-95.93333438,18.47499978
-95.93333438,18.48333311
-95.93333438,18.49166645
-95.94166771,18.49166645
-95.94166771,18.49999978
-95.94166771,18.50833311
-95.94166771,18.51666645
-95.95000104,18.51666645
-95.95833437,18.51666645
-95.95833437,18.52499978
-95.96666771,18.52499978
-95.97500104,18.52499978
-95.98333437,18.52499978
-95.98333437,18.51666645
-95.98333437,18.50833311
-95.99166771,18.50833311
-96.00000104,18.50833311
-96.00000104,18.49999978
-96.00833437,18.49999978
-96.01666771,18.49999978
-96.02500104,18.49999978
-96.03333437,18.49999978
-96.03333437,18.49166645
-96.02500104,18.49166645
-96.01666771,18.49166645
-96.01666771,18.48333311
-96.00833437,18.48333311
-96.00833437,18.47499978
-96.00000104,18.47499978
-95.99166771,18.47499978
-95.98333437,18.47499978
-95.97500104,18.47499978
-95.97500104,18.46666645
-95.98333437,18.46666645
-95.99166771,18.46666645
-95.99166771,18.45833311
-96.00000104,18.45833311
</coordinates>
</LinearRing>
</innerBoundaryIs>
<innerBoundaryIs>
<LinearRing>
<coordinates>
-95.93333438,18.40833312
-95.94166771,18.40833312
-95.94166771,18.39999978
-95.93333438,18.39999978
-95.93333438,18.40833312
</coordinates>
</LinearRing>
</innerBoundaryIs>
<innerBoundaryIs>
<LinearRing>
<coordinates>
-95.94166771,18.39999978
-95.95000104,18.39999978
-95.95000104,18.39166645
-95.95000104,18.38333312
-95.95833437,18.38333312
-95.95833437,18.37499979
-95.95000104,18.37499979
-95.94166771,18.37499979
-95.94166771,18.38333312
-95.94166771,18.39166645
-95.94166771,18.39999978
</coordinates>
</LinearRing>
</innerBoundaryIs>
<innerBoundaryIs>
<LinearRing>
<coordinates>
-95.95000104,18.39999978
-95.95000104,18.40833312
-95.95833437,18.40833312
-95.95833437,18.39999978
-95.95000104,18.39999978
</coordinates>
</LinearRing>
</innerBoundaryIs>
<innerBoundaryIs>
<LinearRing>
<coordinates>
-95.74166772,18.42499978
-95.75000105,18.42499978
-95.75833438,18.42499978
-95.75833438,18.41666645
-95.75000105,18.41666645
-95.74166772,18.41666645
-95.74166772,18.42499978
</coordinates>
</LinearRing>
</innerBoundaryIs>
<innerBoundaryIs>
<LinearRing>
<coordinates>
-95.73333438,18.42499978
-95.73333438,18.41666645
-95.73333438,18.40833312
-95.72500105,18.40833312
-95.71666772,18.40833312
-95.71666772,18.39999978
-95.72500105,18.39999978
-95.72500105,18.39166645
-95.73333438,18.39166645
-95.73333438,18.38333312
-95.74166772,18.38333312
-95.74166772,18.37499979
-95.73333438,18.37499979
-95.73333438,18.36666645
-95.72500105,18.36666645
-95.72500105,18.35833312
-95.71666772,18.35833312
-95.71666772,18.36666645
-95.71666772,18.37499979
-95.71666772,18.38333312
-95.71666772,18.39166645
-95.70833438,18.39166645
-95.70833438,18.39999978
-95.70833438,18.40833312
-95.70833438,18.41666645
-95.71666772,18.41666645
-95.71666772,18.42499978
-95.72500105,18.42499978
-95.73333438,18.42499978
</coordinates>
</LinearRing>
</innerBoundaryIs>
<innerBoundaryIs>
<LinearRing>
<coordinates>
-95.74166772,18.37499979
-95.75000105,18.37499979
-95.75833438,18.37499979
-95.75833438,18.36666645
-95.75000105,18.36666645
-95.74166772,18.36666645
-95.74166772,18.37499979
</coordinates>
</LinearRing>
</innerBoundaryIs>
<innerBoundaryIs>
<LinearRing>
<coordinates>
-95.76666772,18.54999978
-95.76666772,18.55833311
-95.77500105,18.55833311
-95.77500105,18.54999978
-95.76666772,18.54999978
</coordinates>
</LinearRing>
</innerBoundaryIs>
<innerBoundaryIs>
<LinearRing>
<coordinates>
-95.77500105,18.52499978
-95.77500105,18.53333311
-95.78333438,18.53333311
-95.78333438,18.52499978
-95.77500105,18.52499978
</coordinates>
</LinearRing>
</innerBoundaryIs>
<innerBoundaryIs>
<LinearRing>
<coordinates>
-95.80833438,18.53333311
-95.80833438,18.54166645
-95.80000105,18.54166645
-95.80000105,18.54999978
-95.79166771,18.54999978
-95.79166771,18.55833311
-95.80000105,18.55833311
-95.80833438,18.55833311
-95.80833438,18.54999978
-95.81666771,18.54999978
-95.81666771,18.54166645
-95.81666771,18.53333311
-95.80833438,18.53333311
</coordinates>
</LinearRing>
</innerBoundaryIs>
<innerBoundaryIs>
<LinearRing>
<coordinates>
-95.98333437,18.52499978
-95.98333437,18.53333311
-95.99166771,18.53333311
-96.00000104,18.53333311
-96.00000104,18.54166645
-96.00833437,18.54166645
-96.00833437,18.53333311
-96.00833437,18.52499978
-96.00000104,18.52499978
-95.99166771,18.52499978
-95.98333437,18.52499978
</coordinates>
</LinearRing>
</innerBoundaryIs>
<innerBoundaryIs>
<LinearRing>
<coordinates>
-95.18333441,18.46666645
-95.18333441,18.45833311
-95.17500107,18.45833311
-95.17500107,18.46666645
-95.17500107,18.47499978
-95.18333441,18.47499978
-95.18333441,18.46666645
</coordinates>
</LinearRing>
</innerBoundaryIs>
<innerBoundaryIs>
<LinearRing>
<coordinates>
-95.17500107,18.47499978
-95.16666774,18.47499978
-95.16666774,18.48333311
-95.16666774,18.49166645
-95.16666774,18.49999978
-95.16666774,18.50833311
-95.17500107,18.50833311
-95.17500107,18.49999978
-95.17500107,18.49166645
-95.17500107,18.48333311
-95.17500107,18.47499978
</coordinates>
</LinearRing>
</innerBoundaryIs>
<innerBoundaryIs>
<LinearRing>
<coordinates>
-95.62500105,18.29166646
-95.61666772,18.29166646
-95.61666772,18.29999979
-95.62500105,18.29999979
-95.62500105,18.29166646
</coordinates>
</LinearRing>
</innerBoundaryIs>
<innerBoundaryIs>
<LinearRing>
<coordinates>
-95.61666772,18.29166646
-95.61666772,18.28333312
-95.60833439,18.28333312
-95.60833439,18.29166646
-95.61666772,18.29166646
</coordinates>
</LinearRing>
</innerBoundaryIs>
<innerBoundaryIs>
<LinearRing>
<coordinates>
-95.61666772,18.28333312
-95.62500105,18.28333312
-95.63333439,18.28333312
-95.63333439,18.27499979
-95.62500105,18.27499979
-95.61666772,18.27499979
-95.61666772,18.28333312
</coordinates>
</LinearRing>
</innerBoundaryIs>
<innerBoundaryIs>
<LinearRing>
<coordinates>
-95.48333439,18.29166646
-95.47500106,18.29166646
-95.47500106,18.29999979
-95.46666773,18.29999979
-95.46666773,18.30833312
-95.46666773,18.31666645
-95.47500106,18.31666645
-95.47500106,18.30833312
-95.48333439,18.30833312
-95.48333439,18.31666645
-95.49166773,18.31666645
-95.49166773,18.30833312
-95.49166773,18.29999979
-95.48333439,18.29999979
-95.48333439,18.29166646
</coordinates>
</LinearRing>
</innerBoundaryIs>
<innerBoundaryIs>
<LinearRing>
<coordinates>
-95.49166773,18.31666645
-95.49166773,18.32499979
-95.50000106,18.32499979
-95.50833439,18.32499979
-95.50833439,18.31666645
-95.50000106,18.31666645
-95.49166773,18.31666645
</coordinates>
</LinearRing>
</innerBoundaryIs>
<innerBoundaryIs>
<LinearRing>
<coordinates>
-96.12500103,18.15833313
-96.12500103,18.14999979
-96.12500103,18.14166646
-96.1166677,18.14166646
-96.1166677,18.14999979
-96.1166677,18.15833313
-96.12500103,18.15833313
</coordinates>
</LinearRing>
</innerBoundaryIs>
<innerBoundaryIs>
<LinearRing>
<coordinates>
-96.12500103,18.14166646
-96.13333437,18.14166646
-96.13333437,18.13333313
-96.12500103,18.13333313
-96.12500103,18.14166646
</coordinates>
</LinearRing>
</innerBoundaryIs>
<innerBoundaryIs>
<LinearRing>
<coordinates>
-96.12500103,18.13333313
-96.12500103,18.1249998
-96.1166677,18.1249998
-96.1166677,18.13333313
-96.12500103,18.13333313
</coordinates>
</LinearRing>
</innerBoundaryIs>
<innerBoundaryIs>
<LinearRing>
<coordinates>
-96.12500103,18.08333313
-96.12500103,18.0749998
-96.1166677,18.0749998
-96.10833437,18.0749998
-96.10833437,18.08333313
-96.1166677,18.08333313
-96.12500103,18.08333313
</coordinates>
</LinearRing>
</innerBoundaryIs>
<innerBoundaryIs>
<LinearRing>
<coordinates>
-96.12500103,18.0749998
-96.13333437,18.0749998
-96.13333437,18.06666646
-96.12500103,18.06666646
-96.12500103,18.0749998
</coordinates>
</LinearRing>
</innerBoundaryIs>
<innerBoundaryIs>
<LinearRing>
<coordinates>
-96.13333437,18.0749998
-96.13333437,18.08333313
-96.1416677,18.08333313
-96.1416677,18.0749998
-96.13333437,18.0749998
</coordinates>
</LinearRing>
</innerBoundaryIs>
<innerBoundaryIs>
<LinearRing>
<coordinates>
-95.68333439,18.08333313
-95.68333439,18.0749998
-95.67500105,18.0749998
-95.66666772,18.0749998
-95.66666772,18.08333313
-95.67500105,18.08333313
-95.68333439,18.08333313
</coordinates>
</LinearRing>
</innerBoundaryIs>
<innerBoundaryIs>
<LinearRing>
<coordinates>
-95.66666772,18.08333313
-95.65833439,18.08333313
-95.65833439,18.09166646
-95.66666772,18.09166646
-95.66666772,18.08333313
</coordinates>
</LinearRing>
</innerBoundaryIs>
<innerBoundaryIs>
<LinearRing>
<coordinates>
-95.98333437,17.9999998
-95.97500104,17.9999998
-95.97500104,18.00833313
-95.98333437,18.00833313
-95.98333437,17.9999998
</coordinates>
</LinearRing>
</innerBoundaryIs>
<innerBoundaryIs>
<LinearRing>
<coordinates>
-95.98333437,18.00833313
-95.98333437,18.01666647
-95.99166771,18.01666647
-95.99166771,18.00833313
-95.98333437,18.00833313
</coordinates>
</LinearRing>
</innerBoundaryIs>
<innerBoundaryIs>
<LinearRing>
<coordinates>
-95.97500104,17.9749998
-95.96666771,17.9749998
-95.96666771,17.98333313
-95.97500104,17.98333313
-95.97500104,17.9749998
</coordinates>
</LinearRing>
</innerBoundaryIs>
<innerBoundaryIs>
<LinearRing>
<coordinates>
-95.97500104,17.98333313
-95.97500104,17.99166647
-95.98333437,17.99166647
-95.98333437,17.98333313
-95.97500104,17.98333313
</coordinates>
</LinearRing>
</innerBoundaryIs>
<innerBoundaryIs>
<LinearRing>
<coordinates>
-95.83333438,18.1249998
-95.83333438,18.11666646
-95.83333438,18.10833313
-95.82500105,18.10833313
-95.82500105,18.11666646
-95.82500105,18.1249998
-95.82500105,18.13333313
-95.83333438,18.13333313
-95.83333438,18.1249998
</coordinates>
</LinearRing>
</innerBoundaryIs>
<innerBoundaryIs>
<LinearRing>
<coordinates>
-95.82500105,18.10833313
-95.82500105,18.0999998
-95.82500105,18.09166646
-95.82500105,18.08333313
-95.81666771,18.08333313
-95.81666771,18.09166646
-95.81666771,18.0999998
-95.81666771,18.10833313
-95.82500105,18.10833313
</coordinates>
</LinearRing>
</innerBoundaryIs>
<innerBoundaryIs>
<LinearRing>
<coordinates>
-95.65000105,18.0999998
-95.65000105,18.09166646
-95.64166772,18.09166646
-95.64166772,18.0999998
-95.64166772,18.10833313
-95.65000105,18.10833313
-95.65000105,18.0999998
</coordinates>
</LinearRing>
</innerBoundaryIs>
<innerBoundaryIs>
<LinearRing>
<coordinates>
-95.65000105,18.10833313
-95.65000105,18.11666646
-95.65833439,18.11666646
-95.65833439,18.10833313
-95.65000105,18.10833313
</coordinates>
</LinearRing>
</innerBoundaryIs>
<innerBoundaryIs>
<LinearRing>
<coordinates>
-95.4333344,18.23333312
-95.42500106,18.23333312
-95.42500106,18.24166646
-95.4333344,18.24166646
-95.4333344,18.23333312
</coordinates>
</LinearRing>
</innerBoundaryIs>
<innerBoundaryIs>
<LinearRing>
<coordinates>
-95.42500106,18.23333312
-95.42500106,18.22499979
-95.41666773,18.22499979
-95.41666773,18.23333312
-95.42500106,18.23333312
</coordinates>
</LinearRing>
</innerBoundaryIs>
<innerBoundaryIs>
<LinearRing>
<coordinates>
-95.35000107,18.19999979
-95.35000107,18.19166646
-95.3583344,18.19166646
-95.3583344,18.19999979
-95.36666773,18.19999979
-95.37500106,18.19999979
-95.3833344,18.19999979
-95.3833344,18.20833313
-95.37500106,18.20833313
-95.37500106,18.21666646
-95.3833344,18.21666646
-95.39166773,18.21666646
-95.40000106,18.21666646
-95.4083344,18.21666646
-95.4083344,18.20833313
-95.4083344,18.19999979
-95.40000106,18.19999979
-95.39166773,18.19999979
-95.39166773,18.19166646
-95.3833344,18.19166646
-95.37500106,18.19166646
-95.37500106,18.18333313
-95.36666773,18.18333313
-95.36666773,18.17499979
-95.3583344,18.17499979
-95.35000107,18.17499979
-95.35000107,18.18333313
-95.34166773,18.18333313
-95.34166773,18.17499979
-95.3333344,18.17499979
-95.3333344,18.16666646
-95.32500107,18.16666646
-95.31666773,18.16666646
-95.31666773,18.17499979
-95.32500107,18.17499979
-95.32500107,18.18333313
-95.32500107,18.19166646
-95.3333344,18.19166646
-95.3333344,18.19999979
-95.34166773,18.19999979
-95.34166773,18.20833313
-95.34166773,18.21666646
-95.35000107,18.21666646
-95.3583344,18.21666646
-95.3583344,18.20833313
-95.35000107,18.20833313
-95.35000107,18.19999979
</coordinates>
</LinearRing>
</innerBoundaryIs>
<innerBoundaryIs>
<LinearRing>
<coordinates>
-95.3333344,18.19999979
-95.32500107,18.19999979
-95.32500107,18.20833313
-95.3333344,18.20833313
-95.3333344,18.19999979
</coordinates>
</LinearRing>
</innerBoundaryIs>
<innerBoundaryIs>
<LinearRing>
<coordinates>
-95.30000107,18.19999979
-95.30000107,18.19166646
-95.29166773,18.19166646
-95.29166773,18.19999979
-95.30000107,18.19999979
</coordinates>
</LinearRing>
</innerBoundaryIs>
<innerBoundaryIs>
<LinearRing>
<coordinates>
-95.29166773,18.19999979
-95.2833344,18.19999979
-95.2833344,18.20833313
-95.2833344,18.21666646
-95.29166773,18.21666646
-95.29166773,18.20833313
-95.29166773,18.19999979
</coordinates>
</LinearRing>
</innerBoundaryIs>
<innerBoundaryIs>
<LinearRing>
<coordinates>
-95.91666771,18.34999979
-95.91666771,18.34166645
-95.90833438,18.34166645
-95.90000104,18.34166645
-95.90000104,18.34999979
-95.90833438,18.34999979
-95.90833438,18.35833312
-95.91666771,18.35833312
-95.91666771,18.34999979
</coordinates>
</LinearRing>
</innerBoundaryIs>
<innerBoundaryIs>
<LinearRing>
<coordinates>
-95.91666771,18.35833312
-95.91666771,18.36666645
-95.91666771,18.37499979
-95.92500104,18.37499979
-95.92500104,18.36666645
-95.92500104,18.35833312
-95.91666771,18.35833312
</coordinates>
</LinearRing>
</innerBoundaryIs>
<innerBoundaryIs>
<LinearRing>
<coordinates>
-95.89166771,18.65833311
-95.89166771,18.64999977
-95.90000104,18.64999977
-95.90000104,18.64166644
-95.89166771,18.64166644
-95.89166771,18.63333311
-95.90000104,18.63333311
-95.90000104,18.62499978
-95.90833438,18.62499978
-95.90833438,18.61666644
-95.90833438,18.60833311
-95.90833438,18.59999978
-95.90000104,18.59999978
-95.89166771,18.59999978
-95.88333438,18.59999978
-95.88333438,18.59166644
-95.87500104,18.59166644
-95.87500104,18.59999978
-95.86666771,18.59999978
-95.86666771,18.60833311
-95.86666771,18.61666644
-95.87500104,18.61666644
-95.87500104,18.62499978
-95.87500104,18.63333311
-95.88333438,18.63333311
-95.88333438,18.64166644
-95.88333438,18.64999977
-95.88333438,18.65833311
-95.88333438,18.66666644
-95.88333438,18.67499977
-95.88333438,18.68333311
-95.88333438,18.69166644
-95.89166771,18.69166644
-95.89166771,18.68333311
-95.89166771,18.67499977
-95.89166771,18.66666644
-95.89166771,18.65833311
</coordinates>
</LinearRing>
</innerBoundaryIs>
<innerBoundaryIs>
<LinearRing>
<coordinates>
-95.87500104,18.59166644
-95.87500104,18.58333311
-95.88333438,18.58333311
-95.88333438,18.57499978
-95.87500104,18.57499978
-95.86666771,18.57499978
-95.86666771,18.58333311
-95.86666771,18.59166644
-95.87500104,18.59166644
</coordinates>
</LinearRing>
</innerBoundaryIs>
<innerBoundaryIs>
<LinearRing>
<coordinates>
-95.86666771,18.57499978
-95.86666771,18.56666644
-95.86666771,18.55833311
-95.85833438,18.55833311
-95.85000105,18.55833311
-95.85000105,18.56666644
-95.85833438,18.56666644
-95.85833438,18.57499978
-95.86666771,18.57499978
</coordinates>
</LinearRing>
</innerBoundaryIs>
<innerBoundaryIs>
<LinearRing>
<coordinates>
-95.76666772,18.65833311
-95.75833438,18.65833311
-95.75833438,18.64999977
-95.75000105,18.64999977
-95.75000105,18.65833311
-95.75000105,18.66666644
-95.75000105,18.67499977
-95.75833438,18.67499977
-95.75833438,18.66666644
-95.76666772,18.66666644
-95.76666772,18.65833311
</coordinates>
</LinearRing>
</innerBoundaryIs>
<innerBoundaryIs>
<LinearRing>
<coordinates>
-95.75833438,18.64999977
-95.76666772,18.64999977
-95.76666772,18.64166644
-95.75833438,18.64166644
-95.75833438,18.64999977
</coordinates>
</LinearRing>
</innerBoundaryIs>
<innerBoundaryIs>
<LinearRing>
<coordinates>
-95.76666772,18.64166644
-95.77500105,18.64166644
-95.77500105,18.63333311
-95.78333438,18.63333311
-95.78333438,18.62499978
-95.79166771,18.62499978
-95.80000105,18.62499978
-95.80000105,18.61666644
-95.80000105,18.60833311
-95.79166771,18.60833311
-95.79166771,18.61666644
-95.78333438,18.61666644
-95.78333438,18.60833311
-95.77500105,18.60833311
-95.76666772,18.60833311
-95.76666772,18.59999978
-95.76666772,18.59166644
-95.76666772,18.58333311
-95.75833438,18.58333311
-95.75000105,18.58333311
-95.75000105,18.59166644
-95.74166772,18.59166644
-95.74166772,18.59999978
-95.75000105,18.59999978
-95.75000105,18.60833311
-95.75000105,18.61666644
-95.75000105,18.62499978
-95.75000105,18.63333311
-95.75833438,18.63333311
-95.76666772,18.63333311
-95.76666772,18.64166644
</coordinates>
</LinearRing>
</innerBoundaryIs>
<innerBoundaryIs>
<LinearRing>
<coordinates>
-95.80000105,18.60833311
-95.80833438,18.60833311
-95.81666771,18.60833311
-95.81666771,18.59999978
-95.82500105,18.59999978
-95.82500105,18.59166644
-95.83333438,18.59166644
-95.83333438,18.58333311
-95.82500105,18.58333311
-95.81666771,18.58333311
-95.80833438,18.58333311
-95.80833438,18.59166644
-95.80000105,18.59166644
-95.80000105,18.59999978
-95.80000105,18.60833311
</coordinates>
</LinearRing>
</innerBoundaryIs>
<innerBoundaryIs>
<LinearRing>
<coordinates>
-95.94166771,18.55833311
-95.93333438,18.55833311
-95.92500104,18.55833311
-95.91666771,18.55833311
-95.90833438,18.55833311
-95.90833438,18.56666644
-95.91666771,18.56666644
-95.91666771,18.57499978
-95.91666771,18.58333311
-95.91666771,18.59166644
-95.92500104,18.59166644
-95.93333438,18.59166644
-95.93333438,18.58333311
-95.93333438,18.57499978
-95.93333438,18.56666644
-95.94166771,18.56666644
-95.94166771,18.55833311
</coordinates>
</LinearRing>
</innerBoundaryIs>
<innerBoundaryIs>
<LinearRing>
<coordinates>
-95.90833438,18.56666644
-95.90000104,18.56666644
-95.90000104,18.57499978
-95.90833438,18.57499978
-95.90833438,18.56666644
</coordinates>
</LinearRing>
</innerBoundaryIs>
<innerBoundaryIs>
<LinearRing>
<coordinates>
-95.90000104,18.57499978
-95.89166771,18.57499978
-95.89166771,18.58333311
-95.90000104,18.58333311
-95.90000104,18.57499978
</coordinates>
</LinearRing>
</innerBoundaryIs>
<innerBoundaryIs>
<LinearRing>
<coordinates>
-95.93333438,18.59166644
-95.93333438,18.59999978
-95.93333438,18.60833311
-95.94166771,18.60833311
-95.95000104,18.60833311
-95.95833437,18.60833311
-95.95833437,18.59999978
-95.95833437,18.59166644
-95.95000104,18.59166644
-95.94166771,18.59166644
-95.93333438,18.59166644
</coordinates>
</LinearRing>
</innerBoundaryIs>
<innerBoundaryIs>
<LinearRing>
<coordinates>
-95.27500107,18.55833311
-95.27500107,18.54999978
-95.27500107,18.54166645
-95.26666774,18.54166645
-95.26666774,18.54999978
-95.2583344,18.54999978
-95.2583344,18.55833311
-95.26666774,18.55833311
-95.26666774,18.56666644
-95.27500107,18.56666644
-95.27500107,18.55833311
</coordinates>
</LinearRing>
</innerBoundaryIs>
<innerBoundaryIs>
<LinearRing>
<coordinates>
-95.26666774,18.54166645
-95.26666774,18.53333311
-95.2583344,18.53333311
-95.2583344,18.54166645
-95.26666774,18.54166645
</coordinates>
</LinearRing>
</innerBoundaryIs>
<innerBoundaryIs>
<LinearRing>
<coordinates>
-95.2333344,18.55833311
-95.2333344,18.54999978
-95.22500107,18.54999978
-95.22500107,18.54166645
-95.21666774,18.54166645
-95.2083344,18.54166645
-95.2083344,18.53333311
-95.20000107,18.53333311
-95.19166774,18.53333311
-95.18333441,18.53333311
-95.18333441,18.52499978
-95.17500107,18.52499978
-95.17500107,18.51666645
-95.16666774,18.51666645
-95.15833441,18.51666645
-95.15833441,18.50833311
-95.15833441,18.49999978
-95.15833441,18.49166645
-95.15833441,18.48333311
-95.15000107,18.48333311
-95.15000107,18.49166645
-95.15000107,18.49999978
-95.15000107,18.50833311
-95.14166774,18.50833311
-95.13333441,18.50833311
-95.12500107,18.50833311
-95.12500107,18.49999978
-95.11666774,18.49999978
-95.11666774,18.50833311
-95.11666774,18.51666645
-95.12500107,18.51666645
-95.12500107,18.52499978
-95.12500107,18.53333311
-95.13333441,18.53333311
-95.13333441,18.54166645
-95.13333441,18.54999978
-95.14166774,18.54999978
-95.14166774,18.55833311
-95.15000107,18.55833311
-95.15000107,18.56666644
-95.15000107,18.57499978
-95.15833441,18.57499978
-95.15833441,18.56666644
-95.16666774,18.56666644
-95.17500107,18.56666644
-95.17500107,18.57499978
-95.17500107,18.58333311
-95.18333441,18.58333311
-95.19166774,18.58333311
-95.19166774,18.59166644
-95.20000107,18.59166644
-95.20000107,18.59999978
-95.2083344,18.59999978
-95.2083344,18.60833311
-95.21666774,18.60833311
-95.21666774,18.59999978
-95.22500107,18.59999978
-95.22500107,18.59166644
-95.21666774,18.59166644
-95.2083344,18.59166644
-95.2083344,18.58333311
-95.21666774,18.58333311
-95.21666774,18.57499978
-95.22500107,18.57499978
-95.22500107,18.56666644
-95.22500107,18.55833311
-95.2333344,18.55833311
</coordinates>
</LinearRing>
</innerBoundaryIs>
<innerBoundaryIs>
<LinearRing>
<coordinates>
-95.11666774,18.49999978
-95.11666774,18.49166645
-95.10833441,18.49166645
-95.10833441,18.49999978
-95.11666774,18.49999978
</coordinates>
</LinearRing>
</innerBoundaryIs>
<innerBoundaryIs>
<LinearRing>
<coordinates>
-95.2083344,18.60833311
-95.20000107,18.60833311
-95.20000107,18.61666644
-95.2083344,18.61666644
-95.2083344,18.60833311
</coordinates>
</LinearRing>
</innerBoundaryIs>
<innerBoundaryIs>
<LinearRing>
<coordinates>
-95.21666774,18.60833311
-95.21666774,18.61666644
-95.21666774,18.62499978
-95.22500107,18.62499978
-95.22500107,18.61666644
-95.22500107,18.60833311
-95.21666774,18.60833311
</coordinates>
</LinearRing>
</innerBoundaryIs>
<innerBoundaryIs>
<LinearRing>
<coordinates>
-95.22500107,18.59166644
-95.2333344,18.59166644
-95.2333344,18.58333311
-95.22500107,18.58333311
-95.22500107,18.59166644
</coordinates>
</LinearRing>
</innerBoundaryIs>
<innerBoundaryIs>
<LinearRing>
<coordinates>
-96.59166768,18.58333311
-96.58333435,18.58333311
-96.58333435,18.59166644
-96.59166768,18.59166644
-96.59166768,18.58333311
</coordinates>
</LinearRing>
</innerBoundaryIs>
<innerBoundaryIs>
<LinearRing>
<coordinates>
-96.58333435,18.58333311
-96.58333435,18.57499978
-96.57500102,18.57499978
-96.57500102,18.58333311
-96.58333435,18.58333311
</coordinates>
</LinearRing>
</innerBoundaryIs>
<innerBoundaryIs>
<LinearRing>
<coordinates>
-96.58333435,18.57499978
-96.59166768,18.57499978
-96.59166768,18.56666644
-96.58333435,18.56666644
-96.58333435,18.57499978
</coordinates>
</LinearRing>
</innerBoundaryIs>
<innerBoundaryIs>
<LinearRing>
<coordinates>
-96.84166767,18.76666644
-96.84166767,18.7583331
-96.83333434,18.7583331
-96.83333434,18.76666644
-96.84166767,18.76666644
</coordinates>
</LinearRing>
</innerBoundaryIs>
<innerBoundaryIs>
<LinearRing>
<coordinates>
-96.83333434,18.76666644
-96.82500101,18.76666644
-96.81666767,18.76666644
-96.81666767,18.7583331
-96.80833434,18.7583331
-96.80833434,18.76666644
-96.80833434,18.77499977
-96.81666767,18.77499977
-96.82500101,18.77499977
-96.82500101,18.7833331
-96.83333434,18.7833331
-96.84166767,18.7833331
-96.85000101,18.7833331
-96.85833434,18.7833331
-96.85833434,18.77499977
-96.85000101,18.77499977
-96.84166767,18.77499977
-96.83333434,18.77499977
-96.83333434,18.76666644
</coordinates>
</LinearRing>
</innerBoundaryIs>
<innerBoundaryIs>
<LinearRing>
<coordinates>
-96.85833434,18.7833331
-96.85833434,18.79166644
-96.85833434,18.79999977
-96.86666767,18.79999977
-96.875001,18.79999977
-96.875001,18.8083331
-96.88333434,18.8083331
-96.88333434,18.79999977
-96.88333434,18.79166644
-96.875001,18.79166644
-96.86666767,18.79166644
-96.86666767,18.7833331
-96.85833434,18.7833331
</coordinates>
</LinearRing>
</innerBoundaryIs>
<innerBoundaryIs>
<LinearRing>
<coordinates>
-96.50833435,18.77499977
-96.50833435,18.76666644
-96.50000102,18.76666644
-96.49166769,18.76666644
-96.49166769,18.77499977
-96.50000102,18.77499977
-96.50833435,18.77499977
</coordinates>
</LinearRing>
</innerBoundaryIs>
<innerBoundaryIs>
<LinearRing>
<coordinates>
-96.50833435,18.76666644
-96.51666769,18.76666644
-96.52500102,18.76666644
-96.53333435,18.76666644
-96.54166768,18.76666644
-96.55000102,18.76666644
-96.55833435,18.76666644
-96.56666768,18.76666644
-96.57500102,18.76666644
-96.57500102,18.7583331
-96.56666768,18.7583331
-96.55833435,18.7583331
-96.55833435,18.74999977
-96.55000102,18.74999977
-96.54166768,18.74999977
-96.54166768,18.7583331
-96.53333435,18.7583331
-96.52500102,18.7583331
-96.51666769,18.7583331
-96.50833435,18.7583331
-96.50833435,18.76666644
</coordinates>
</LinearRing>
</innerBoundaryIs>
<innerBoundaryIs>
<LinearRing>
<coordinates>
-96.49166769,18.77499977
-96.48333435,18.77499977
-96.48333435,18.7833331
-96.49166769,18.7833331
-96.49166769,18.77499977
</coordinates>
</LinearRing>
</innerBoundaryIs>
<innerBoundaryIs>
<LinearRing>
<coordinates>
-95.78333438,18.70833311
-95.77500105,18.70833311
-95.77500105,18.71666644
-95.78333438,18.71666644
-95.78333438,18.70833311
</coordinates>
</LinearRing>
</innerBoundaryIs>
<innerBoundaryIs>
<LinearRing>
<coordinates>
-95.78333438,18.71666644
-95.78333438,18.72499977
-95.79166771,18.72499977
-95.79166771,18.71666644
-95.78333438,18.71666644
</coordinates>
</LinearRing>
</innerBoundaryIs>
<innerBoundaryIs>
<LinearRing>
<coordinates>
-96.35000103,18.84999977
-96.35000103,18.84166643
-96.34166769,18.84166643
-96.34166769,18.84999977
-96.35000103,18.84999977
</coordinates>
</LinearRing>
</innerBoundaryIs>
<innerBoundaryIs>
<LinearRing>
<coordinates>
-96.35000103,18.84166643
-96.35833436,18.84166643
-96.36666769,18.84166643
-96.36666769,18.8333331
-96.36666769,18.82499977
-96.35833436,18.82499977
-96.35833436,18.8333331
-96.35000103,18.8333331
-96.35000103,18.84166643
</coordinates>
</LinearRing>
</innerBoundaryIs>
<innerBoundaryIs>
<LinearRing>
<coordinates>
-96.50833435,18.84166643
-96.50000102,18.84166643
-96.50000102,18.84999977
-96.50833435,18.84999977
-96.50833435,18.84166643
</coordinates>
</LinearRing>
</innerBoundaryIs>
<innerBoundaryIs>
<LinearRing>
<coordinates>
-96.50833435,18.84999977
-96.50833435,18.8583331
-96.51666769,18.8583331
-96.51666769,18.84999977
-96.50833435,18.84999977
</coordinates>
</LinearRing>
</innerBoundaryIs>
<innerBoundaryIs>
<LinearRing>
<coordinates>
-96.41666769,18.81666643
-96.41666769,18.8083331
-96.42500102,18.8083331
-96.43333436,18.8083331
-96.44166769,18.8083331
-96.44166769,18.81666643
-96.45000102,18.81666643
-96.45833435,18.81666643
-96.45833435,18.8083331
-96.45000102,18.8083331
-96.45000102,18.79999977
-96.45000102,18.79166644
-96.44166769,18.79166644
-96.43333436,18.79166644
-96.42500102,18.79166644
-96.41666769,18.79166644
-96.41666769,18.79999977
-96.40833436,18.79999977
-96.40833436,18.8083331
-96.40833436,18.81666643
-96.41666769,18.81666643
</coordinates>
</LinearRing>
</innerBoundaryIs>
<innerBoundaryIs>
<LinearRing>
<coordinates>
-96.45833435,18.81666643
-96.45833435,18.82499977
-96.46666769,18.82499977
-96.47500102,18.82499977
-96.47500102,18.8333331
-96.48333435,18.8333331
-96.48333435,18.82499977
-96.48333435,18.81666643
-96.47500102,18.81666643
-96.46666769,18.81666643
-96.45833435,18.81666643
</coordinates>
</LinearRing>
</innerBoundaryIs>
<innerBoundaryIs>
<LinearRing>
<coordinates>
-96.45000102,18.79166644
-96.45833435,18.79166644
-96.45833435,18.7833331
-96.45000102,18.7833331
-96.45000102,18.79166644
</coordinates>
</LinearRing>
</innerBoundaryIs>
<innerBoundaryIs>
<LinearRing>
<coordinates>
-96.82500101,19.5666664
-96.82500101,19.55833307
-96.81666767,19.55833307
-96.80833434,19.55833307
-96.80833434,19.5666664
-96.81666767,19.5666664
-96.81666767,19.57499974
-96.82500101,19.57499974
-96.82500101,19.5666664
</coordinates>
</LinearRing>
</innerBoundaryIs>
<innerBoundaryIs>
<LinearRing>
<coordinates>
-96.82500101,19.57499974
-96.82500101,19.58333307
-96.83333434,19.58333307
-96.84166767,19.58333307
-96.84166767,19.57499974
-96.83333434,19.57499974
-96.82500101,19.57499974
</coordinates>
</LinearRing>
</innerBoundaryIs>
<innerBoundaryIs>
<LinearRing>
<coordinates>
-96.56666768,19.5666664
-96.56666768,19.55833307
-96.56666768,19.54999974
-96.56666768,19.54166641
-96.56666768,19.53333307
-96.55833435,19.53333307
-96.55833435,19.54166641
-96.55833435,19.54999974
-96.55833435,19.55833307
-96.55833435,19.5666664
-96.55000102,19.5666664
-96.55000102,19.57499974
-96.54166768,19.57499974
-96.54166768,19.58333307
-96.53333435,19.58333307
-96.53333435,19.57499974
-96.53333435,19.5666664
-96.54166768,19.5666664
-96.54166768,19.55833307
-96.54166768,19.54999974
-96.53333435,19.54999974
-96.52500102,19.54999974
-96.51666769,19.54999974
-96.51666769,19.55833307
-96.51666769,19.5666664
-96.50833435,19.5666664
-96.50833435,19.57499974
-96.51666769,19.57499974
-96.52500102,19.57499974
-96.52500102,19.58333307
-96.52500102,19.5916664
-96.51666769,19.5916664
-96.51666769,19.59999974
-96.51666769,19.60833307
-96.50833435,19.60833307
-96.50000102,19.60833307
-96.50000102,19.6166664
-96.50833435,19.6166664
-96.51666769,19.6166664
-96.51666769,19.62499974
-96.50833435,19.62499974
-96.50000102,19.62499974
-96.50000102,19.63333307
-96.49166769,19.63333307
-96.49166769,19.62499974
-96.49166769,19.6166664
-96.49166769,19.60833307
-96.49166769,19.59999974
-96.48333435,19.59999974
-96.47500102,19.59999974
-96.47500102,19.5916664
-96.48333435,19.5916664
-96.48333435,19.58333307
-96.47500102,19.58333307
-96.47500102,19.57499974
-96.48333435,19.57499974
-96.48333435,19.5666664
-96.48333435,19.55833307
-96.48333435,19.54999974
-96.49166769,19.54999974
-96.49166769,19.54166641
-96.50000102,19.54166641
-96.50000102,19.53333307
-96.50000102,19.52499974
-96.49166769,19.52499974
-96.49166769,19.53333307
-96.48333435,19.53333307
-96.48333435,19.52499974
-96.47500102,19.52499974
-96.47500102,19.53333307
-96.47500102,19.54166641
-96.47500102,19.54999974
-96.47500102,19.55833307
-96.46666769,19.55833307
-96.46666769,19.5666664
-96.46666769,19.57499974
-96.45833435,19.57499974
-96.45833435,19.58333307
-96.45833435,19.5916664
-96.45833435,19.59999974
-96.45833435,19.60833307
-96.46666769,19.60833307
-96.46666769,19.6166664
-96.47500102,19.6166664
-96.47500102,19.62499974
-96.48333435,19.62499974
-96.48333435,19.63333307
-96.48333435,19.6416664
-96.49166769,19.6416664
-96.50000102,19.6416664
-96.50833435,19.6416664
-96.50833435,19.63333307
-96.51666769,19.63333307
-96.51666769,19.6416664
-96.52500102,19.6416664
-96.52500102,19.64999973
-96.53333435,19.64999973
-96.53333435,19.6416664
-96.53333435,19.63333307
-96.53333435,19.62499974
-96.54166768,19.62499974
-96.54166768,19.6166664
-96.55000102,19.6166664
-96.55833435,19.6166664
-96.55833435,19.60833307
-96.56666768,19.60833307
-96.56666768,19.59999974
-96.56666768,19.5916664
-96.56666768,19.58333307
-96.56666768,19.57499974
-96.56666768,19.5666664
</coordinates>
</LinearRing>
</innerBoundaryIs>
<innerBoundaryIs>
<LinearRing>
<coordinates>
-96.55833435,19.53333307
-96.55833435,19.52499974
-96.55833435,19.51666641
-96.55833435,19.50833307
-96.55000102,19.50833307
-96.54166768,19.50833307
-96.54166768,19.51666641
-96.54166768,19.52499974
-96.53333435,19.52499974
-96.53333435,19.53333307
-96.53333435,19.54166641
-96.54166768,19.54166641
-96.55000102,19.54166641
-96.55000102,19.53333307
-96.55833435,19.53333307
</coordinates>
</LinearRing>
</innerBoundaryIs>
<innerBoundaryIs>
<LinearRing>
<coordinates>
-96.54166768,19.50833307
-96.54166768,19.49999974
-96.53333435,19.49999974
-96.53333435,19.50833307
-96.54166768,19.50833307
</coordinates>
</LinearRing>
</innerBoundaryIs>
<innerBoundaryIs>
<LinearRing>
<coordinates>
-96.45833435,19.57499974
-96.45833435,19.5666664
-96.45833435,19.55833307
-96.45833435,19.54999974
-96.45833435,19.54166641
-96.45000102,19.54166641
-96.44166769,19.54166641
-96.43333436,19.54166641
-96.43333436,19.54999974
-96.44166769,19.54999974
-96.44166769,19.55833307
-96.43333436,19.55833307
-96.43333436,19.5666664
-96.44166769,19.5666664
-96.45000102,19.5666664
-96.45000102,19.57499974
-96.45833435,19.57499974
</coordinates>
</LinearRing>
</innerBoundaryIs>
<innerBoundaryIs>
<LinearRing>
<coordinates>
-96.48333435,19.6416664
-96.47500102,19.6416664
-96.47500102,19.64999973
-96.47500102,19.65833307
-96.48333435,19.65833307
-96.49166769,19.65833307
-96.49166769,19.6666664
-96.48333435,19.6666664
-96.48333435,19.67499973
-96.48333435,19.68333307
-96.49166769,19.68333307
-96.49166769,19.67499973
-96.50000102,19.67499973
-96.50000102,19.6666664
-96.50833435,19.6666664
-96.50833435,19.65833307
-96.50000102,19.65833307
-96.50000102,19.64999973
-96.49166769,19.64999973
-96.48333435,19.64999973
-96.48333435,19.6416664
</coordinates>
</LinearRing>
</innerBoundaryIs>
<innerBoundaryIs>
<LinearRing>
<coordinates>
-96.49166769,19.68333307
-96.49166769,19.6916664
-96.48333435,19.6916664
-96.48333435,19.69999973
-96.48333435,19.70833307
-96.49166769,19.70833307
-96.49166769,19.69999973
-96.50000102,19.69999973
-96.50000102,19.6916664
-96.50000102,19.68333307
-96.49166769,19.68333307
</coordinates>
</LinearRing>
</innerBoundaryIs>
<innerBoundaryIs>
<LinearRing>
<coordinates>
-96.55833435,19.6166664
-96.55833435,19.62499974
-96.55833435,19.63333307
-96.55000102,19.63333307
-96.55000102,19.6416664
-96.55833435,19.6416664
-96.56666768,19.6416664
-96.56666768,19.63333307
-96.56666768,19.62499974
-96.57500102,19.62499974
-96.58333435,19.62499974
-96.58333435,19.63333307
-96.58333435,19.6416664
-96.58333435,19.64999973
-96.58333435,19.65833307
-96.57500102,19.65833307
-96.56666768,19.65833307
-96.55833435,19.65833307
-96.55000102,19.65833307
-96.54166768,19.65833307
-96.53333435,19.65833307
-96.52500102,19.65833307
-96.52500102,19.6666664
-96.53333435,19.6666664
-96.54166768,19.6666664
-96.55000102,19.6666664
-96.55000102,19.67499973
-96.55000102,19.68333307
-96.55833435,19.68333307
-96.55833435,19.6916664
-96.55000102,19.6916664
-96.54166768,19.6916664
-96.54166768,19.69999973
-96.55000102,19.69999973
-96.55000102,19.70833307
-96.55833435,19.70833307
-96.56666768,19.70833307
-96.56666768,19.7166664
-96.55833435,19.7166664
-96.55000102,19.7166664
-96.55000102,19.72499973
-96.54166768,19.72499973
-96.53333435,19.72499973
-96.52500102,19.72499973
-96.52500102,19.73333306
-96.53333435,19.73333306
-96.54166768,19.73333306
-96.55000102,19.73333306
-96.55833435,19.73333306
-96.56666768,19.73333306
-96.56666768,19.7416664
-96.57500102,19.7416664
-96.58333435,19.7416664
-96.59166768,19.7416664
-96.59166768,19.73333306
-96.58333435,19.73333306
-96.58333435,19.72499973
-96.57500102,19.72499973
-96.57500102,19.7166664
-96.57500102,19.70833307
-96.58333435,19.70833307
-96.58333435,19.7166664
-96.59166768,19.7166664
-96.59166768,19.72499973
-96.60000102,19.72499973
-96.60000102,19.73333306
-96.60833435,19.73333306
-96.60833435,19.72499973
-96.60833435,19.7166664
-96.61666768,19.7166664
-96.62500101,19.7166664
-96.63333435,19.7166664
-96.63333435,19.70833307
-96.64166768,19.70833307
-96.65000101,19.70833307
-96.65000101,19.7166664
-96.65000101,19.72499973
-96.65833435,19.72499973
-96.65833435,19.7166664
-96.65833435,19.70833307
-96.65833435,19.69999973
-96.65833435,19.6916664
-96.66666768,19.6916664
-96.66666768,19.68333307
-96.67500101,19.68333307
-96.67500101,19.67499973
-96.66666768,19.67499973
-96.66666768,19.6666664
-96.66666768,19.65833307
-96.65833435,19.65833307
-96.65833435,19.64999973
-96.65833435,19.6416664
-96.65000101,19.6416664
-96.64166768,19.6416664
-96.64166768,19.64999973
-96.63333435,19.64999973
-96.63333435,19.6416664
-96.62500101,19.6416664
-96.62500101,19.63333307
-96.62500101,19.62499974
-96.61666768,19.62499974
-96.60833435,19.62499974
-96.60833435,19.6166664
-96.60000102,19.6166664
-96.59166768,19.6166664
-96.59166768,19.60833307
-96.58333435,19.60833307
-96.57500102,19.60833307
-96.57500102,19.6166664
-96.56666768,19.6166664
-96.55833435,19.6166664
</coordinates>
</LinearRing>
</innerBoundaryIs>
<innerBoundaryIs>
<LinearRing>
<coordinates>
-96.52500102,19.73333306
-96.51666769,19.73333306
-96.51666769,19.7416664
-96.52500102,19.7416664
-96.52500102,19.73333306
</coordinates>
</LinearRing>
</innerBoundaryIs>
<innerBoundaryIs>
<LinearRing>
<coordinates>
-96.65000101,19.72499973
-96.64166768,19.72499973
-96.63333435,19.72499973
-96.62500101,19.72499973
-96.61666768,19.72499973
-96.61666768,19.73333306
-96.62500101,19.73333306
-96.63333435,19.73333306
-96.64166768,19.73333306
-96.65000101,19.73333306
-96.65000101,19.72499973
</coordinates>
</LinearRing>
</innerBoundaryIs>
<innerBoundaryIs>
<LinearRing>
<coordinates>
-96.62500101,19.62499974
-96.63333435,19.62499974
-96.63333435,19.6166664
-96.62500101,19.6166664
-96.62500101,19.62499974
</coordinates>
</LinearRing>
</innerBoundaryIs>
<innerBoundaryIs>
<LinearRing>
<coordinates>
-96.70833434,19.19166642
-96.70833434,19.18333309
-96.71666768,19.18333309
-96.72500101,19.18333309
-96.72500101,19.17499975
-96.71666768,19.17499975
-96.71666768,19.16666642
-96.70833434,19.16666642
-96.70833434,19.17499975
-96.70000101,19.17499975
-96.70000101,19.18333309
-96.69166768,19.18333309
-96.68333435,19.18333309
-96.68333435,19.19166642
-96.67500101,19.19166642
-96.67500101,19.19999975
-96.66666768,19.19999975
-96.65833435,19.19999975
-96.65833435,19.20833309
-96.66666768,19.20833309
-96.67500101,19.20833309
-96.68333435,19.20833309
-96.69166768,19.20833309
-96.69166768,19.19999975
-96.70000101,19.19999975
-96.70000101,19.19166642
-96.70833434,19.19166642
</coordinates>
</LinearRing>
</innerBoundaryIs>
<innerBoundaryIs>
<LinearRing>
<coordinates>
-96.65833435,19.20833309
-96.65000101,19.20833309
-96.65000101,19.21666642
-96.65000101,19.22499975
-96.65833435,19.22499975
-96.66666768,19.22499975
-96.66666768,19.21666642
-96.65833435,19.21666642
-96.65833435,19.20833309
</coordinates>
</LinearRing>
</innerBoundaryIs>
<innerBoundaryIs>
<LinearRing>
<coordinates>
-96.55000102,19.19166642
-96.55000102,19.18333309
-96.55000102,19.17499975
-96.55000102,19.16666642
-96.55833435,19.16666642
-96.55833435,19.15833309
-96.55833435,19.14999975
-96.55000102,19.14999975
-96.54166768,19.14999975
-96.54166768,19.15833309
-96.54166768,19.16666642
-96.54166768,19.17499975
-96.54166768,19.18333309
-96.54166768,19.19166642
-96.53333435,19.19166642
-96.52500102,19.19166642
-96.52500102,19.19999975
-96.53333435,19.19999975
-96.54166768,19.19999975
-96.55000102,19.19999975
-96.55000102,19.19166642
</coordinates>
</LinearRing>
</innerBoundaryIs>
<innerBoundaryIs>
<LinearRing>
<coordinates>
-96.52500102,19.19166642
-96.52500102,19.18333309
-96.51666769,19.18333309
-96.51666769,19.19166642
-96.52500102,19.19166642
</coordinates>
</LinearRing>
</innerBoundaryIs>
<innerBoundaryIs>
<LinearRing>
<coordinates>
-96.45833435,18.97499976
-96.45833435,18.96666643
-96.45000102,18.96666643
-96.44166769,18.96666643
-96.44166769,18.97499976
-96.43333436,18.97499976
-96.42500102,18.97499976
-96.41666769,18.97499976
-96.40833436,18.97499976
-96.40000102,18.97499976
-96.40000102,18.98333309
-96.40833436,18.98333309
-96.40833436,18.99166643
-96.41666769,18.99166643
-96.42500102,18.99166643
-96.43333436,18.99166643
-96.44166769,18.99166643
-96.45000102,18.99166643
-96.45833435,18.99166643
-96.45833435,18.98333309
-96.45833435,18.97499976
</coordinates>
</LinearRing>
</innerBoundaryIs>
<innerBoundaryIs>
<LinearRing>
<coordinates>
-96.45833435,18.99166643
-96.45833435,18.99999976
-96.46666769,18.99999976
-96.46666769,18.99166643
-96.45833435,18.99166643
</coordinates>
</LinearRing>
</innerBoundaryIs>
<innerBoundaryIs>
<LinearRing>
<coordinates>
-96.46666769,18.99166643
-96.47500102,18.99166643
-96.47500102,18.98333309
-96.46666769,18.98333309
-96.46666769,18.99166643
</coordinates>
</LinearRing>
</innerBoundaryIs>
<innerBoundaryIs>
<LinearRing>
<coordinates>
-96.86666767,19.07499976
-96.85833434,19.07499976
-96.85833434,19.08333309
-96.86666767,19.08333309
-96.86666767,19.07499976
</coordinates>
</LinearRing>
</innerBoundaryIs>
<innerBoundaryIs>
<LinearRing>
<coordinates>
-96.85833434,19.07499976
-96.85833434,19.06666642
-96.85000101,19.06666642
-96.85000101,19.07499976
-96.85833434,19.07499976
</coordinates>
</LinearRing>
</innerBoundaryIs>
<innerBoundaryIs>
<LinearRing>
<coordinates>
-96.86666767,19.08333309
-96.86666767,19.09166642
-96.875001,19.09166642
-96.88333434,19.09166642
-96.88333434,19.08333309
-96.875001,19.08333309
-96.86666767,19.08333309
</coordinates>
</LinearRing>
</innerBoundaryIs>
<innerBoundaryIs>
<LinearRing>
<coordinates>
-96.61666768,19.14999975
-96.60833435,19.14999975
-96.60833435,19.14166642
-96.60000102,19.14166642
-96.59166768,19.14166642
-96.58333435,19.14166642
-96.58333435,19.14999975
-96.59166768,19.14999975
-96.59166768,19.15833309
-96.60000102,19.15833309
-96.60833435,19.15833309
-96.61666768,19.15833309
-96.61666768,19.14999975
</coordinates>
</LinearRing>
</innerBoundaryIs>
<innerBoundaryIs>
<LinearRing>
<coordinates>
-96.60833435,19.14166642
-96.61666768,19.14166642
-96.62500101,19.14166642
-96.62500101,19.13333309
-96.61666768,19.13333309
-96.60833435,19.13333309
-96.60833435,19.14166642
</coordinates>
</LinearRing>
</innerBoundaryIs>
<innerBoundaryIs>
<LinearRing>
<coordinates>
-96.63333435,19.16666642
-96.63333435,19.15833309
-96.62500101,19.15833309
-96.62500101,19.16666642
-96.63333435,19.16666642
</coordinates>
</LinearRing>
</innerBoundaryIs>
<innerBoundaryIs>
<LinearRing>
<coordinates>
-96.62500101,19.16666642
-96.61666768,19.16666642
-96.60833435,19.16666642
-96.60000102,19.16666642
-96.59166768,19.16666642
-96.58333435,19.16666642
-96.57500102,19.16666642
-96.57500102,19.15833309
-96.56666768,19.15833309
-96.56666768,19.16666642
-96.56666768,19.17499975
-96.57500102,19.17499975
-96.58333435,19.17499975
-96.59166768,19.17499975
-96.59166768,19.18333309
-96.60000102,19.18333309
-96.60833435,19.18333309
-96.60833435,19.17499975
-96.61666768,19.17499975
-96.61666768,19.18333309
-96.62500101,19.18333309
-96.62500101,19.17499975
-96.62500101,19.16666642
</coordinates>
</LinearRing>
</innerBoundaryIs>
<innerBoundaryIs>
<LinearRing>
<coordinates>
-96.55833435,19.41666641
-96.55833435,19.40833308
-96.55000102,19.40833308
-96.54166768,19.40833308
-96.54166768,19.41666641
-96.54166768,19.42499974
-96.55000102,19.42499974
-96.55833435,19.42499974
-96.55833435,19.41666641
</coordinates>
</LinearRing>
</innerBoundaryIs>
<innerBoundaryIs>
<LinearRing>
<coordinates>
-96.55833435,19.42499974
-96.55833435,19.43333308
-96.56666768,19.43333308
-96.56666768,19.42499974
-96.55833435,19.42499974
</coordinates>
</LinearRing>
</innerBoundaryIs>
<innerBoundaryIs>
<LinearRing>
<coordinates>
-96.56666768,19.41666641
-96.57500102,19.41666641
-96.57500102,19.40833308
-96.56666768,19.40833308
-96.56666768,19.41666641
</coordinates>
</LinearRing>
</innerBoundaryIs>
<innerBoundaryIs>
<LinearRing>
<coordinates>
-96.57500102,19.40833308
-96.58333435,19.40833308
-96.58333435,19.41666641
-96.59166768,19.41666641
-96.60000102,19.41666641
-96.60833435,19.41666641
-96.60833435,19.40833308
-96.60000102,19.40833308
-96.60000102,19.39999974
-96.59166768,19.39999974
-96.59166768,19.39166641
-96.59166768,19.38333308
-96.58333435,19.38333308
-96.57500102,19.38333308
-96.57500102,19.39166641
-96.56666768,19.39166641
-96.56666768,19.39999974
-96.57500102,19.39999974
-96.57500102,19.40833308
</coordinates>
</LinearRing>
</innerBoundaryIs>
<innerBoundaryIs>
<LinearRing>
<coordinates>
-96.81666767,19.29166642
-96.81666767,19.28333308
-96.80833434,19.28333308
-96.80000101,19.28333308
-96.79166767,19.28333308
-96.79166767,19.29166642
-96.80000101,19.29166642
-96.80833434,19.29166642
-96.80833434,19.29999975
-96.81666767,19.29999975
-96.81666767,19.29166642
</coordinates>
</LinearRing>
</innerBoundaryIs>
<innerBoundaryIs>
<LinearRing>
<coordinates>
-96.79166767,19.28333308
-96.79166767,19.27499975
-96.78333434,19.27499975
-96.77500101,19.27499975
-96.77500101,19.28333308
-96.78333434,19.28333308
-96.79166767,19.28333308
</coordinates>
</LinearRing>
</innerBoundaryIs>
<innerBoundaryIs>
<LinearRing>
<coordinates>
-96.68333435,19.29166642
-96.68333435,19.28333308
-96.67500101,19.28333308
-96.66666768,19.28333308
-96.65833435,19.28333308
-96.65833435,19.29166642
-96.65000101,19.29166642
-96.65000101,19.29999975
-96.65833435,19.29999975
-96.65833435,19.30833308
-96.66666768,19.30833308
-96.66666768,19.29999975
-96.67500101,19.29999975
-96.68333435,19.29999975
-96.68333435,19.29166642
</coordinates>
</LinearRing>
</innerBoundaryIs>
<innerBoundaryIs>
<LinearRing>
<coordinates>
-96.68333435,19.29999975
-96.68333435,19.30833308
-96.67500101,19.30833308
-96.67500101,19.31666641
-96.66666768,19.31666641
-96.65833435,19.31666641
-96.65833435,19.32499975
-96.66666768,19.32499975
-96.67500101,19.32499975
-96.68333435,19.32499975
-96.68333435,19.31666641
-96.69166768,19.31666641
-96.69166768,19.30833308
-96.69166768,19.29999975
-96.68333435,19.29999975
</coordinates>
</LinearRing>
</innerBoundaryIs>
<innerBoundaryIs>
<LinearRing>
<coordinates>
-96.65833435,19.32499975
-96.65000101,19.32499975
-96.64166768,19.32499975
-96.63333435,19.32499975
-96.62500101,19.32499975
-96.62500101,19.33333308
-96.61666768,19.33333308
-96.61666768,19.34166641
-96.62500101,19.34166641
-96.63333435,19.34166641
-96.64166768,19.34166641
-96.64166768,19.33333308
-96.65000101,19.33333308
-96.65833435,19.33333308
-96.65833435,19.32499975
</coordinates>
</LinearRing>
</innerBoundaryIs>
<innerBoundaryIs>
<LinearRing>
<coordinates>
-96.62500101,19.32499975
-96.62500101,19.31666641
-96.61666768,19.31666641
-96.61666768,19.32499975
-96.62500101,19.32499975
</coordinates>
</LinearRing>
</innerBoundaryIs>
<innerBoundaryIs>
<LinearRing>
<coordinates>
-96.57500102,19.29166642
-96.56666768,19.29166642
-96.56666768,19.29999975
-96.57500102,19.29999975
-96.57500102,19.29166642
</coordinates>
</LinearRing>
</innerBoundaryIs>
<innerBoundaryIs>
<LinearRing>
<coordinates>
-96.56666768,19.29166642
-96.56666768,19.28333308
-96.57500102,19.28333308
-96.57500102,19.27499975
-96.56666768,19.27499975
-96.56666768,19.26666642
-96.55833435,19.26666642
-96.55833435,19.27499975
-96.55000102,19.27499975
-96.55000102,19.28333308
-96.55833435,19.28333308
-96.55833435,19.29166642
-96.56666768,19.29166642
</coordinates>
</LinearRing>
</innerBoundaryIs>
<innerBoundaryIs>
<LinearRing>
<coordinates>
-96.55000102,19.28333308
-96.54166768,19.28333308
-96.54166768,19.29166642
-96.55000102,19.29166642
-96.55000102,19.28333308
</coordinates>
</LinearRing>
</innerBoundaryIs>
<innerBoundaryIs>
<LinearRing>
<coordinates>
-96.57500102,19.21666642
-96.56666768,19.21666642
-96.55833435,19.21666642
-96.55833435,19.22499975
-96.55000102,19.22499975
-96.55000102,19.23333308
-96.55833435,19.23333308
-96.56666768,19.23333308
-96.56666768,19.22499975
-96.57500102,19.22499975
-96.57500102,19.21666642
</coordinates>
</LinearRing>
</innerBoundaryIs>
<innerBoundaryIs>
<LinearRing>
<coordinates>
-96.57500102,19.22499975
-96.57500102,19.23333308
-96.58333435,19.23333308
-96.58333435,19.22499975
-96.57500102,19.22499975
</coordinates>
</LinearRing>
</innerBoundaryIs>
<innerBoundaryIs>
<LinearRing>
<coordinates>
-96.81666767,19.26666642
-96.81666767,19.25833308
-96.80833434,19.25833308
-96.80833434,19.26666642
-96.81666767,19.26666642
</coordinates>
</LinearRing>
</innerBoundaryIs>
<innerBoundaryIs>
<LinearRing>
<coordinates>
-96.81666767,19.25833308
-96.82500101,19.25833308
-96.82500101,19.24999975
-96.81666767,19.24999975
-96.81666767,19.25833308
</coordinates>
</LinearRing>
</innerBoundaryIs>
<innerBoundaryIs>
<LinearRing>
<coordinates>
-96.80833434,19.26666642
-96.80000101,19.26666642
-96.80000101,19.27499975
-96.80833434,19.27499975
-96.80833434,19.26666642
</coordinates>
</LinearRing>
</innerBoundaryIs>
<innerBoundaryIs>
<LinearRing>
<coordinates>
-96.49166769,19.26666642
-96.48333435,19.26666642
-96.48333435,19.27499975
-96.49166769,19.27499975
-96.49166769,19.26666642
</coordinates>
</LinearRing>
</innerBoundaryIs>
<innerBoundaryIs>
<LinearRing>
<coordinates>
-96.48333435,19.27499975
-96.47500102,19.27499975
-96.47500102,19.26666642
-96.46666769,19.26666642
-96.46666769,19.27499975
-96.46666769,19.28333308
-96.47500102,19.28333308
-96.48333435,19.28333308
-96.48333435,19.27499975
</coordinates>
</LinearRing>
</innerBoundaryIs>
<innerBoundaryIs>
<LinearRing>
<coordinates>
-96.89166767,19.35833308
-96.89166767,19.34999975
-96.89166767,19.34166641
-96.88333434,19.34166641
-96.88333434,19.34999975
-96.88333434,19.35833308
-96.875001,19.35833308
-96.875001,19.36666641
-96.88333434,19.36666641
-96.89166767,19.36666641
-96.89166767,19.35833308
</coordinates>
</LinearRing>
</innerBoundaryIs>
<innerBoundaryIs>
<LinearRing>
<coordinates>
-96.89166767,19.34166641
-96.900001,19.34166641
-96.900001,19.33333308
-96.89166767,19.33333308
-96.89166767,19.34166641
</coordinates>
</LinearRing>
</innerBoundaryIs>
<innerBoundaryIs>
<LinearRing>
<coordinates>
-96.900001,19.33333308
-96.90833434,19.33333308
-96.90833434,19.32499975
-96.900001,19.32499975
-96.900001,19.33333308
</coordinates>
</LinearRing>
</innerBoundaryIs>
<innerBoundaryIs>
<LinearRing>
<coordinates>
-96.90833434,19.32499975
-96.91666767,19.32499975
-96.925001,19.32499975
-96.925001,19.31666641
-96.93333434,19.31666641
-96.93333434,19.30833308
-96.925001,19.30833308
-96.91666767,19.30833308
-96.91666767,19.31666641
-96.90833434,19.31666641
-96.90833434,19.32499975
</coordinates>
</LinearRing>
</innerBoundaryIs>
<innerBoundaryIs>
<LinearRing>
<coordinates>
-96.875001,19.35833308
-96.875001,19.34999975
-96.86666767,19.34999975
-96.85833434,19.34999975
-96.85833434,19.35833308
-96.86666767,19.35833308
-96.875001,19.35833308
</coordinates>
</LinearRing>
</innerBoundaryIs>
<innerBoundaryIs>
<LinearRing>
<coordinates>
-96.82500101,19.34999975
-96.81666767,19.34999975
-96.81666767,19.35833308
-96.82500101,19.35833308
-96.82500101,19.34999975
</coordinates>
</LinearRing>
</innerBoundaryIs>
<innerBoundaryIs>
<LinearRing>
<coordinates>
-96.81666767,19.34999975
-96.81666767,19.34166641
-96.80833434,19.34166641
-96.80833434,19.34999975
-96.81666767,19.34999975
</coordinates>
</LinearRing>
</innerBoundaryIs>
<innerBoundaryIs>
<LinearRing>
<coordinates>
-96.80833434,19.34999975
-96.80000101,19.34999975
-96.80000101,19.35833308
-96.80833434,19.35833308
-96.80833434,19.34999975
</coordinates>
</LinearRing>
</innerBoundaryIs>
<innerBoundaryIs>
<LinearRing>
<coordinates>
-96.75000101,19.35833308
-96.75000101,19.34999975
-96.75000101,19.34166641
-96.74166768,19.34166641
-96.74166768,19.33333308
-96.73333434,19.33333308
-96.73333434,19.34166641
-96.73333434,19.34999975
-96.73333434,19.35833308
-96.73333434,19.36666641
-96.72500101,19.36666641
-96.71666768,19.36666641
-96.70833434,19.36666641
-96.70833434,19.37499975
-96.70833434,19.38333308
-96.71666768,19.38333308
-96.71666768,19.37499975
-96.72500101,19.37499975
-96.73333434,19.37499975
-96.74166768,19.37499975
-96.74166768,19.36666641
-96.75000101,19.36666641
-96.75000101,19.35833308
</coordinates>
</LinearRing>
</innerBoundaryIs>
<innerBoundaryIs>
<LinearRing>
<coordinates>
-96.71666768,19.38333308
-96.71666768,19.39166641
-96.72500101,19.39166641
-96.72500101,19.39999974
-96.73333434,19.39999974
-96.73333434,19.39166641
-96.73333434,19.38333308
-96.72500101,19.38333308
-96.71666768,19.38333308
</coordinates>
</LinearRing>
</innerBoundaryIs>
<innerBoundaryIs>
<LinearRing>
<coordinates>
-96.73333434,19.39999974
-96.73333434,19.40833308
-96.74166768,19.40833308
-96.74166768,19.39999974
-96.73333434,19.39999974
</coordinates>
</LinearRing>
</innerBoundaryIs>
<innerBoundaryIs>
<LinearRing>
<coordinates>
-96.80000101,19.32499975
-96.80000101,19.31666641
-96.79166767,19.31666641
-96.79166767,19.32499975
-96.80000101,19.32499975
</coordinates>
</LinearRing>
</innerBoundaryIs>
<innerBoundaryIs>
<LinearRing>
<coordinates>
-96.80000101,19.31666641
-96.80833434,19.31666641
-96.80833434,19.30833308
-96.80000101,19.30833308
-96.80000101,19.31666641
</coordinates>
</LinearRing>
</innerBoundaryIs>
<innerBoundaryIs>
<LinearRing>
<coordinates>
-96.60833435,19.32499975
-96.60833435,19.31666641
-96.60000102,19.31666641
-96.60000102,19.32499975
-96.60833435,19.32499975
</coordinates>
</LinearRing>
</innerBoundaryIs>
<innerBoundaryIs>
<LinearRing>
<coordinates>
-96.60000102,19.31666641
-96.60000102,19.30833308
-96.59166768,19.30833308
-96.59166768,19.31666641
-96.60000102,19.31666641
</coordinates>
</LinearRing>
</innerBoundaryIs>
<innerBoundaryIs>
<LinearRing>
<coordinates>
-96.78333434,19.35833308
-96.78333434,19.36666641
-96.79166767,19.36666641
-96.79166767,19.35833308
-96.78333434,19.35833308
</coordinates>
</LinearRing>
</innerBoundaryIs>
<innerBoundaryIs>
<LinearRing>
<coordinates>
-96.79166767,19.36666641
-96.79166767,19.37499975
-96.80000101,19.37499975
-96.80833434,19.37499975
-96.80833434,19.36666641
-96.80000101,19.36666641
-96.79166767,19.36666641
</coordinates>
</LinearRing>
</innerBoundaryIs>
<innerBoundaryIs>
<LinearRing>
<coordinates>
-96.80833434,19.37499975
-96.80833434,19.38333308
-96.81666767,19.38333308
-96.82500101,19.38333308
-96.82500101,19.37499975
-96.81666767,19.37499975
-96.80833434,19.37499975
</coordinates>
</LinearRing>
</innerBoundaryIs>
<innerBoundaryIs>
<LinearRing>
<coordinates>
-96.78333434,19.53333307
-96.77500101,19.53333307
-96.77500101,19.54166641
-96.77500101,19.54999974
-96.78333434,19.54999974
-96.79166767,19.54999974
-96.79166767,19.54166641
-96.78333434,19.54166641
-96.78333434,19.53333307
</coordinates>
</LinearRing>
</innerBoundaryIs>
<innerBoundaryIs>
<LinearRing>
<coordinates>
-96.77500101,19.53333307
-96.77500101,19.52499974
-96.76666768,19.52499974
-96.76666768,19.53333307
-96.77500101,19.53333307
</coordinates>
</LinearRing>
</innerBoundaryIs>
<innerBoundaryIs>
<LinearRing>
<coordinates>
-96.64166768,19.47499974
-96.65000101,19.47499974
-96.65000101,19.48333307
-96.65833435,19.48333307
-96.65833435,19.49166641
-96.66666768,19.49166641
-96.67500101,19.49166641
-96.68333435,19.49166641
-96.68333435,19.49999974
-96.68333435,19.50833307
-96.69166768,19.50833307
-96.69166768,19.49999974
-96.69166768,19.49166641
-96.69166768,19.48333307
-96.68333435,19.48333307
-96.67500101,19.48333307
-96.67500101,19.47499974
-96.67500101,19.46666641
-96.66666768,19.46666641
-96.65833435,19.46666641
-96.65000101,19.46666641
-96.64166768,19.46666641
-96.64166768,19.47499974
</coordinates>
</LinearRing>
</innerBoundaryIs>
<innerBoundaryIs>
<LinearRing>
<coordinates>
-96.64166768,19.46666641
-96.64166768,19.45833307
-96.63333435,19.45833307
-96.63333435,19.46666641
-96.64166768,19.46666641
</coordinates>
</LinearRing>
</innerBoundaryIs>
<innerBoundaryIs>
<LinearRing>
<coordinates>
-96.77500101,19.48333307
-96.76666768,19.48333307
-96.76666768,19.49166641
-96.77500101,19.49166641
-96.77500101,19.48333307
</coordinates>
</LinearRing>
</innerBoundaryIs>
<innerBoundaryIs>
<LinearRing>
<coordinates>
-96.77500101,19.49166641
-96.77500101,19.49999974
-96.78333434,19.49999974
-96.78333434,19.49166641
-96.77500101,19.49166641
</coordinates>
</LinearRing>
</innerBoundaryIs>
<innerBoundaryIs>
<LinearRing>
<coordinates>
-96.75833434,19.47499974
-96.75833434,19.46666641
-96.75000101,19.46666641
-96.74166768,19.46666641
-96.74166768,19.47499974
-96.75000101,19.47499974
-96.75000101,19.48333307
-96.75833434,19.48333307
-96.75833434,19.47499974
</coordinates>
</LinearRing>
</innerBoundaryIs>
<innerBoundaryIs>
<LinearRing>
<coordinates>
-96.74166768,19.46666641
-96.74166768,19.45833307
-96.73333434,19.45833307
-96.73333434,19.46666641
-96.74166768,19.46666641
</coordinates>
</LinearRing>
</innerBoundaryIs>
<innerBoundaryIs>
<LinearRing>
<coordinates>
-96.52500102,19.50833307
-96.51666769,19.50833307
-96.51666769,19.49999974
-96.50833435,19.49999974
-96.50833435,19.50833307
-96.50833435,19.51666641
-96.51666769,19.51666641
-96.52500102,19.51666641
-96.52500102,19.50833307
</coordinates>
</LinearRing>
</innerBoundaryIs>
<innerBoundaryIs>
<LinearRing>
<coordinates>
-96.51666769,19.49999974
-96.52500102,19.49999974
-96.52500102,19.49166641
-96.53333435,19.49166641
-96.54166768,19.49166641
-96.54166768,19.48333307
-96.53333435,19.48333307
-96.52500102,19.48333307
-96.51666769,19.48333307
-96.51666769,19.49166641
-96.51666769,19.49999974
</coordinates>
</LinearRing>
</innerBoundaryIs>
<innerBoundaryIs>
<LinearRing>
<coordinates>
-96.50833435,19.49999974
-96.50833435,19.49166641
-96.50000102,19.49166641
-96.50000102,19.49999974
-96.50833435,19.49999974
</coordinates>
</LinearRing>
</innerBoundaryIs>
<innerBoundaryIs>
<LinearRing>
<coordinates>
-96.94166767,19.50833307
-96.93333434,19.50833307
-96.93333434,19.51666641
-96.94166767,19.51666641
-96.94166767,19.50833307
</coordinates>
</LinearRing>
</innerBoundaryIs>
<innerBoundaryIs>
<LinearRing>
<coordinates>
-96.93333434,19.50833307
-96.93333434,19.49999974
-96.925001,19.49999974
-96.91666767,19.49999974
-96.90833434,19.49999974
-96.900001,19.49999974
-96.900001,19.50833307
-96.90833434,19.50833307
-96.91666767,19.50833307
-96.925001,19.50833307
-96.93333434,19.50833307
</coordinates>
</LinearRing>
</innerBoundaryIs>
<innerBoundaryIs>
<LinearRing>
<coordinates>
-96.86666767,20.09166638
-96.85833434,20.09166638
-96.85833434,20.09999972
-96.86666767,20.09999972
-96.86666767,20.09166638
</coordinates>
</LinearRing>
</innerBoundaryIs>
<innerBoundaryIs>
<LinearRing>
<coordinates>
-96.86666767,20.09999972
-96.86666767,20.10833305
-96.875001,20.10833305
-96.875001,20.11666638
-96.88333434,20.11666638
-96.88333434,20.10833305
-96.88333434,20.09999972
-96.875001,20.09999972
-96.86666767,20.09999972
</coordinates>
</LinearRing>
</innerBoundaryIs>
<innerBoundaryIs>
<LinearRing>
<coordinates>
-96.84166767,20.09166638
-96.84166767,20.08333305
-96.84166767,20.07499972
-96.83333434,20.07499972
-96.83333434,20.08333305
-96.83333434,20.09166638
-96.84166767,20.09166638
</coordinates>
</LinearRing>
</innerBoundaryIs>
<innerBoundaryIs>
<LinearRing>
<coordinates>
-96.83333434,20.09166638
-96.82500101,20.09166638
-96.81666767,20.09166638
-96.81666767,20.09999972
-96.80833434,20.09999972
-96.80833434,20.10833305
-96.80833434,20.11666638
-96.81666767,20.11666638
-96.82500101,20.11666638
-96.83333434,20.11666638
-96.84166767,20.11666638
-96.84166767,20.10833305
-96.83333434,20.10833305
-96.83333434,20.09999972
-96.83333434,20.09166638
</coordinates>
</LinearRing>
</innerBoundaryIs>
<innerBoundaryIs>
<LinearRing>
<coordinates>
-97.09166766,19.84166639
-97.09166766,19.83333306
-97.08333433,19.83333306
-97.08333433,19.84166639
-97.08333433,19.84999973
-97.09166766,19.84999973
-97.09166766,19.84166639
</coordinates>
</LinearRing>
</innerBoundaryIs>
<innerBoundaryIs>
<LinearRing>
<coordinates>
-97.08333433,19.83333306
-97.08333433,19.82499973
-97.075001,19.82499973
-97.075001,19.81666639
-97.06666766,19.81666639
-97.05833433,19.81666639
-97.05833433,19.82499973
-97.05833433,19.83333306
-97.06666766,19.83333306
-97.075001,19.83333306
-97.08333433,19.83333306
</coordinates>
</LinearRing>
</innerBoundaryIs>
<innerBoundaryIs>
<LinearRing>
<coordinates>
-97.075001,19.84166639
-97.06666766,19.84166639
-97.05833433,19.84166639
-97.05833433,19.84999973
-97.06666766,19.84999973
-97.06666766,19.85833306
-97.06666766,19.86666639
-97.075001,19.86666639
-97.08333433,19.86666639
-97.08333433,19.85833306
-97.075001,19.85833306
-97.075001,19.84999973
-97.075001,19.84166639
</coordinates>
</LinearRing>
</innerBoundaryIs>
<innerBoundaryIs>
<LinearRing>
<coordinates>
-97.06666766,19.86666639
-97.05833433,19.86666639
-97.050001,19.86666639
-97.050001,19.85833306
-97.04166766,19.85833306
-97.03333433,19.85833306
-97.03333433,19.84999973
-97.025001,19.84999973
-97.025001,19.84166639
-97.025001,19.83333306
-97.01666767,19.83333306
-97.01666767,19.84166639
-97.00833433,19.84166639
-97.00833433,19.84999973
-97.00833433,19.85833306
-97.000001,19.85833306
-97.000001,19.86666639
-97.00833433,19.86666639
-97.01666767,19.86666639
-97.025001,19.86666639
-97.025001,19.87499972
-97.03333433,19.87499972
-97.04166766,19.87499972
-97.04166766,19.88333306
-97.050001,19.88333306
-97.050001,19.89166639
-97.05833433,19.89166639
-97.05833433,19.89999972
-97.06666766,19.89999972
-97.06666766,19.89166639
-97.075001,19.89166639
-97.075001,19.88333306
-97.075001,19.87499972
-97.06666766,19.87499972
-97.06666766,19.86666639
</coordinates>
</LinearRing>
</innerBoundaryIs>
<innerBoundaryIs>
<LinearRing>
<coordinates>
-96.81666767,19.84166639
-96.81666767,19.83333306
-96.81666767,19.82499973
-96.82500101,19.82499973
-96.82500101,19.81666639
-96.82500101,19.80833306
-96.81666767,19.80833306
-96.81666767,19.79999973
-96.82500101,19.79999973
-96.82500101,19.7916664
-96.82500101,19.78333306
-96.81666767,19.78333306
-96.81666767,19.77499973
-96.80833434,19.77499973
-96.80000101,19.77499973
-96.80000101,19.78333306
-96.79166767,19.78333306
-96.79166767,19.77499973
-96.78333434,19.77499973
-96.78333434,19.78333306
-96.77500101,19.78333306
-96.76666768,19.78333306
-96.76666768,19.77499973
-96.75833434,19.77499973
-96.75833434,19.7666664
-96.75833434,19.75833306
-96.75000101,19.75833306
-96.75000101,19.74999973
-96.74166768,19.74999973
-96.73333434,19.74999973
-96.73333434,19.7416664
-96.72500101,19.7416664
-96.72500101,19.74999973
-96.72500101,19.75833306
-96.72500101,19.7666664
-96.73333434,19.7666664
-96.73333434,19.77499973
-96.74166768,19.77499973
-96.75000101,19.77499973
-96.75000101,19.78333306
-96.75000101,19.7916664
-96.75833434,19.7916664
-96.75833434,19.79999973
-96.75833434,19.80833306
-96.75000101,19.80833306
-96.75000101,19.81666639
-96.75833434,19.81666639
-96.75833434,19.82499973
-96.75833434,19.83333306
-96.76666768,19.83333306
-96.76666768,19.84166639
-96.77500101,19.84166639
-96.77500101,19.84999973
-96.76666768,19.84999973
-96.76666768,19.85833306
-96.76666768,19.86666639
-96.77500101,19.86666639
-96.77500101,19.85833306
-96.78333434,19.85833306
-96.78333434,19.84999973
-96.79166767,19.84999973
-96.80000101,19.84999973
-96.80000101,19.85833306
-96.80833434,19.85833306
-96.80833434,19.84999973
-96.81666767,19.84999973
-96.81666767,19.84166639
</coordinates>
</LinearRing>
</innerBoundaryIs>
<innerBoundaryIs>
<LinearRing>
<coordinates>
-96.75833434,19.75833306
-96.76666768,19.75833306
-96.76666768,19.74999973
-96.75833434,19.74999973
-96.75833434,19.75833306
</coordinates>
</LinearRing>
</innerBoundaryIs>
<innerBoundaryIs>
<LinearRing>
<coordinates>
-96.76666768,19.74999973
-96.77500101,19.74999973
-96.78333434,19.74999973
-96.78333434,19.7416664
-96.77500101,19.7416664
-96.77500101,19.73333306
-96.76666768,19.73333306
-96.76666768,19.72499973
-96.75833434,19.72499973
-96.75000101,19.72499973
-96.75000101,19.73333306
-96.75000101,19.7416664
-96.75833434,19.7416664
-96.76666768,19.7416664
-96.76666768,19.74999973
</coordinates>
</LinearRing>
</innerBoundaryIs>
<innerBoundaryIs>
<LinearRing>
<coordinates>
-96.75000101,19.72499973
-96.75000101,19.7166664
-96.74166768,19.7166664
-96.74166768,19.70833307
-96.73333434,19.70833307
-96.72500101,19.70833307
-96.71666768,19.70833307
-96.70833434,19.70833307
-96.70000101,19.70833307
-96.70000101,19.7166664
-96.70833434,19.7166664
-96.71666768,19.7166664
-96.72500101,19.7166664
-96.72500101,19.72499973
-96.73333434,19.72499973
-96.74166768,19.72499973
-96.75000101,19.72499973
</coordinates>
</LinearRing>
</innerBoundaryIs>
<innerBoundaryIs>
<LinearRing>
<coordinates>
-96.80833434,19.85833306
-96.80833434,19.86666639
-96.81666767,19.86666639
-96.81666767,19.85833306
-96.80833434,19.85833306
</coordinates>
</LinearRing>
</innerBoundaryIs>
<innerBoundaryIs>
<LinearRing>
<coordinates>
-96.65833435,19.84166639
-96.65000101,19.84166639
-96.64166768,19.84166639
-96.63333435,19.84166639
-96.63333435,19.84999973
-96.63333435,19.85833306
-96.64166768,19.85833306
-96.65000101,19.85833306
-96.65833435,19.85833306
-96.65833435,19.84999973
-96.65833435,19.84166639
</coordinates>
</LinearRing>
</innerBoundaryIs>
<innerBoundaryIs>
<LinearRing>
<coordinates>
-96.63333435,19.85833306
-96.62500101,19.85833306
-96.62500101,19.86666639
-96.62500101,19.87499972
-96.61666768,19.87499972
-96.60833435,19.87499972
-96.60833435,19.88333306
-96.61666768,19.88333306
-96.61666768,19.89166639
-96.60833435,19.89166639
-96.60833435,19.89999972
-96.60833435,19.90833306
-96.61666768,19.90833306
-96.61666768,19.89999972
-96.62500101,19.89999972
-96.62500101,19.90833306
-96.62500101,19.91666639
-96.62500101,19.92499972
-96.62500101,19.93333306
-96.63333435,19.93333306
-96.64166768,19.93333306
-96.64166768,19.92499972
-96.64166768,19.91666639
-96.64166768,19.90833306
-96.64166768,19.89999972
-96.65000101,19.89999972
-96.65000101,19.89166639
-96.65000101,19.88333306
-96.65000101,19.87499972
-96.64166768,19.87499972
-96.63333435,19.87499972
-96.63333435,19.86666639
-96.63333435,19.85833306
</coordinates>
</LinearRing>
</innerBoundaryIs>
<innerBoundaryIs>
<LinearRing>
<coordinates>
-96.62500101,19.85833306
-96.62500101,19.84999973
-96.61666768,19.84999973
-96.61666768,19.85833306
-96.62500101,19.85833306
</coordinates>
</LinearRing>
</innerBoundaryIs>
<innerBoundaryIs>
<LinearRing>
<coordinates>
-96.60833435,19.84999973
-96.60833435,19.84166639
-96.60000102,19.84166639
-96.60000102,19.83333306
-96.59166768,19.83333306
-96.58333435,19.83333306
-96.58333435,19.82499973
-96.59166768,19.82499973
-96.59166768,19.81666639
-96.58333435,19.81666639
-96.57500102,19.81666639
-96.56666768,19.81666639
-96.56666768,19.82499973
-96.57500102,19.82499973
-96.57500102,19.83333306
-96.56666768,19.83333306
-96.56666768,19.84166639
-96.56666768,19.84999973
-96.57500102,19.84999973
-96.57500102,19.85833306
-96.58333435,19.85833306
-96.59166768,19.85833306
-96.60000102,19.85833306
-96.60833435,19.85833306
-96.60833435,19.84999973
</coordinates>
</LinearRing>
</innerBoundaryIs>
<innerBoundaryIs>
<LinearRing>
<coordinates>
-96.60833435,19.84166639
-96.61666768,19.84166639
-96.62500101,19.84166639
-96.62500101,19.83333306
-96.61666768,19.83333306
-96.60833435,19.83333306
-96.60833435,19.84166639
</coordinates>
</LinearRing>
</innerBoundaryIs>
<innerBoundaryIs>
<LinearRing>
<coordinates>
-96.56666768,19.81666639
-96.56666768,19.80833306
-96.55833435,19.80833306
-96.55833435,19.81666639
-96.56666768,19.81666639
</coordinates>
</LinearRing>
</innerBoundaryIs>
<innerBoundaryIs>
<LinearRing>
<coordinates>
-96.56666768,19.80833306
-96.57500102,19.80833306
-96.58333435,19.80833306
-96.58333435,19.79999973
-96.59166768,19.79999973
-96.59166768,19.7916664
-96.59166768,19.78333306
-96.58333435,19.78333306
-96.57500102,19.78333306
-96.57500102,19.7916664
-96.57500102,19.79999973
-96.56666768,19.79999973
-96.56666768,19.80833306
</coordinates>
</LinearRing>
</innerBoundaryIs>
<innerBoundaryIs>
<LinearRing>
<coordinates>
-96.59166768,19.78333306
-96.60000102,19.78333306
-96.60833435,19.78333306
-96.61666768,19.78333306
-96.62500101,19.78333306
-96.62500101,19.77499973
-96.61666768,19.77499973
-96.61666768,19.7666664
-96.60833435,19.7666664
-96.60833435,19.77499973
-96.60000102,19.77499973
-96.59166768,19.77499973
-96.59166768,19.78333306
</coordinates>
</LinearRing>
</innerBoundaryIs>
<innerBoundaryIs>
<LinearRing>
<coordinates>
-96.56666768,19.84999973
-96.55833435,19.84999973
-96.55833435,19.85833306
-96.56666768,19.85833306
-96.56666768,19.84999973
</coordinates>
</LinearRing>
</innerBoundaryIs>
<innerBoundaryIs>
<LinearRing>
<coordinates>
-96.55833435,19.84999973
-96.55833435,19.84166639
-96.55833435,19.83333306
-96.55000102,19.83333306
-96.55000102,19.84166639
-96.55000102,19.84999973
-96.55833435,19.84999973
</coordinates>
</LinearRing>
</innerBoundaryIs>
<innerBoundaryIs>
<LinearRing>
<coordinates>
-96.96666767,19.70833307
-96.96666767,19.69999973
-96.96666767,19.6916664
-96.95833433,19.6916664
-96.95833433,19.68333307
-96.950001,19.68333307
-96.94166767,19.68333307
-96.94166767,19.6916664
-96.94166767,19.69999973
-96.93333434,19.69999973
-96.93333434,19.70833307
-96.94166767,19.70833307
-96.94166767,19.7166664
-96.94166767,19.72499973
-96.950001,19.72499973
-96.950001,19.73333306
-96.95833433,19.73333306
-96.95833433,19.7416664
-96.95833433,19.74999973
-96.95833433,19.75833306
-96.95833433,19.7666664
-96.96666767,19.7666664
-96.975001,19.7666664
-96.975001,19.75833306
-96.975001,19.74999973
-96.98333433,19.74999973
-96.98333433,19.7416664
-96.975001,19.7416664
-96.975001,19.73333306
-96.96666767,19.73333306
-96.96666767,19.72499973
-96.95833433,19.72499973
-96.95833433,19.7166664
-96.950001,19.7166664
-96.950001,19.70833307
-96.95833433,19.70833307
-96.96666767,19.70833307
</coordinates>
</LinearRing>
</innerBoundaryIs>
<innerBoundaryIs>
<LinearRing>
<coordinates>
-96.93333434,19.69999973
-96.93333434,19.6916664
-96.925001,19.6916664
-96.925001,19.69999973
-96.93333434,19.69999973
</coordinates>
</LinearRing>
</innerBoundaryIs>
<innerBoundaryIs>
<LinearRing>
<coordinates>
-96.925001,19.6916664
-96.925001,19.68333307
-96.925001,19.67499973
-96.925001,19.6666664
-96.93333434,19.6666664
-96.94166767,19.6666664
-96.94166767,19.65833307
-96.93333434,19.65833307
-96.925001,19.65833307
-96.91666767,19.65833307
-96.91666767,19.6666664
-96.91666767,19.67499973
-96.91666767,19.68333307
-96.91666767,19.6916664
-96.925001,19.6916664
</coordinates>
</LinearRing>
</innerBoundaryIs>
<innerBoundaryIs>
<LinearRing>
<coordinates>
-96.90833434,19.70833307
-96.900001,19.70833307
-96.900001,19.7166664
-96.90833434,19.7166664
-96.90833434,19.70833307
</coordinates>
</LinearRing>
</innerBoundaryIs>
<innerBoundaryIs>
<LinearRing>
<coordinates>
-96.900001,19.7166664
-96.89166767,19.7166664
-96.89166767,19.72499973
-96.900001,19.72499973
-96.900001,19.7166664
</coordinates>
</LinearRing>
</innerBoundaryIs>
<innerBoundaryIs>
<LinearRing>
<coordinates>
-96.89166767,19.7166664
-96.89166767,19.70833307
-96.88333434,19.70833307
-96.88333434,19.7166664
-96.89166767,19.7166664
</coordinates>
</LinearRing>
</innerBoundaryIs>
<innerBoundaryIs>
<LinearRing>
<coordinates>
-96.82500101,19.70833307
-96.82500101,19.69999973
-96.83333434,19.69999973
-96.83333434,19.6916664
-96.83333434,19.68333307
-96.82500101,19.68333307
-96.82500101,19.6916664
-96.81666767,19.6916664
-96.81666767,19.69999973
-96.81666767,19.70833307
-96.82500101,19.70833307
</coordinates>
</LinearRing>
</innerBoundaryIs>
<innerBoundaryIs>
<LinearRing>
<coordinates>
-96.81666767,19.70833307
-96.80833434,19.70833307
-96.80833434,19.69999973
-96.80833434,19.6916664
-96.80000101,19.6916664
-96.80000101,19.68333307
-96.80000101,19.67499973
-96.80000101,19.6666664
-96.80000101,19.65833307
-96.80000101,19.64999973
-96.80000101,19.6416664
-96.79166767,19.6416664
-96.78333434,19.6416664
-96.78333434,19.64999973
-96.79166767,19.64999973
-96.79166767,19.65833307
-96.79166767,19.6666664
-96.78333434,19.6666664
-96.78333434,19.67499973
-96.78333434,19.68333307
-96.79166767,19.68333307
-96.79166767,19.6916664
-96.79166767,19.69999973
-96.80000101,19.69999973
-96.80000101,19.70833307
-96.80000101,19.7166664
-96.80833434,19.7166664
-96.80833434,19.72499973
-96.80833434,19.73333306
-96.81666767,19.73333306
-96.81666767,19.72499973
-96.81666767,19.7166664
-96.81666767,19.70833307
</coordinates>
</LinearRing>
</innerBoundaryIs>
<innerBoundaryIs>
<LinearRing>
<coordinates>
-96.81666767,19.6416664
-96.81666767,19.63333307
-96.80833434,19.63333307
-96.80833434,19.6416664
-96.81666767,19.6416664
</coordinates>
</LinearRing>
</innerBoundaryIs>
<innerBoundaryIs>
<LinearRing>
<coordinates>
-96.81666767,19.63333307
-96.82500101,19.63333307
-96.82500101,19.62499974
-96.81666767,19.62499974
-96.81666767,19.63333307
</coordinates>
</LinearRing>
</innerBoundaryIs>
<innerBoundaryIs>
<LinearRing>
<coordinates>
-96.98333433,19.6416664
-96.98333433,19.63333307
-96.975001,19.63333307
-96.975001,19.6416664
-96.98333433,19.6416664
</coordinates>
</LinearRing>
</innerBoundaryIs>
<innerBoundaryIs>
<LinearRing>
<coordinates>
-96.975001,19.6416664
-96.96666767,19.6416664
-96.96666767,19.64999973
-96.975001,19.64999973
-96.975001,19.6416664
</coordinates>
</LinearRing>
</innerBoundaryIs>
<innerBoundaryIs>
<LinearRing>
<coordinates>
-96.96666767,19.6416664
-96.96666767,19.63333307
-96.95833433,19.63333307
-96.95833433,19.6416664
-96.96666767,19.6416664
</coordinates>
</LinearRing>
</innerBoundaryIs>
<innerBoundaryIs>
<LinearRing>
<coordinates>
-96.975001,19.64999973
-96.975001,19.65833307
-96.98333433,19.65833307
-96.98333433,19.64999973
-96.975001,19.64999973
</coordinates>
</LinearRing>
</innerBoundaryIs>
<innerBoundaryIs>
<LinearRing>
<coordinates>
-96.98333433,19.65833307
-96.98333433,19.6666664
-96.99166767,19.6666664
-96.99166767,19.65833307
-96.98333433,19.65833307
</coordinates>
</LinearRing>
</innerBoundaryIs>
<innerBoundaryIs>
<LinearRing>
<coordinates>
-96.90833434,19.67499973
-96.90833434,19.6666664
-96.900001,19.6666664
-96.900001,19.65833307
-96.89166767,19.65833307
-96.89166767,19.64999973
-96.88333434,19.64999973
-96.88333434,19.65833307
-96.88333434,19.6666664
-96.88333434,19.67499973
-96.89166767,19.67499973
-96.89166767,19.68333307
-96.89166767,19.6916664
-96.900001,19.6916664
-96.900001,19.68333307
-96.900001,19.67499973
-96.90833434,19.67499973
</coordinates>
</LinearRing>
</innerBoundaryIs>
<innerBoundaryIs>
<LinearRing>
<coordinates>
-96.88333434,19.67499973
-96.875001,19.67499973
-96.875001,19.68333307
-96.88333434,19.68333307
-96.88333434,19.67499973
</coordinates>
</LinearRing>
</innerBoundaryIs>
<innerBoundaryIs>
<LinearRing>
<coordinates>
-96.875001,19.68333307
-96.86666767,19.68333307
-96.86666767,19.6916664
-96.875001,19.6916664
-96.875001,19.68333307
</coordinates>
</LinearRing>
</innerBoundaryIs>
<innerBoundaryIs>
<LinearRing>
<coordinates>
-96.75000101,19.6916664
-96.75000101,19.68333307
-96.74166768,19.68333307
-96.73333434,19.68333307
-96.72500101,19.68333307
-96.72500101,19.6916664
-96.73333434,19.6916664
-96.73333434,19.69999973
-96.74166768,19.69999973
-96.74166768,19.6916664
-96.75000101,19.6916664
</coordinates>
</LinearRing>
</innerBoundaryIs>
<innerBoundaryIs>
<LinearRing>
<coordinates>
-96.75000101,19.68333307
-96.75833434,19.68333307
-96.75833434,19.67499973
-96.75000101,19.67499973
-96.75000101,19.68333307
</coordinates>
</LinearRing>
</innerBoundaryIs>
<innerBoundaryIs>
<LinearRing>
<coordinates>
-96.70000101,19.77499973
-96.69166768,19.77499973
-96.69166768,19.7666664
-96.70000101,19.7666664
-96.70000101,19.75833306
-96.70000101,19.74999973
-96.69166768,19.74999973
-96.69166768,19.75833306
-96.68333435,19.75833306
-96.68333435,19.7666664
-96.68333435,19.77499973
-96.68333435,19.78333306
-96.69166768,19.78333306
-96.70000101,19.78333306
-96.70000101,19.77499973
</coordinates>
</LinearRing>
</innerBoundaryIs>
<innerBoundaryIs>
<LinearRing>
<coordinates>
-96.70000101,19.74999973
-96.70833434,19.74999973
-96.70833434,19.7416664
-96.70833434,19.73333306
-96.70000101,19.73333306
-96.70000101,19.7416664
-96.70000101,19.74999973
</coordinates>
</LinearRing>
</innerBoundaryIs>
<innerBoundaryIs>
<LinearRing>
<coordinates>
-97.08333433,19.77499973
-97.08333433,19.7666664
-97.08333433,19.75833306
-97.075001,19.75833306
-97.075001,19.7666664
-97.075001,19.77499973
-97.075001,19.78333306
-97.08333433,19.78333306
-97.08333433,19.77499973
</coordinates>
</LinearRing>
</innerBoundaryIs>
<innerBoundaryIs>
<LinearRing>
<coordinates>
-97.075001,19.78333306
-97.06666766,19.78333306
-97.06666766,19.7916664
-97.075001,19.7916664
-97.075001,19.78333306
</coordinates>
</LinearRing>
</innerBoundaryIs>
<innerBoundaryIs>
<LinearRing>
<coordinates>
-97.08333433,19.78333306
-97.08333433,19.7916664
-97.09166766,19.7916664
-97.09166766,19.78333306
-97.08333433,19.78333306
</coordinates>
</LinearRing>
</innerBoundaryIs>
<innerBoundaryIs>
<LinearRing>
<coordinates>
-97.000001,19.77499973
-96.99166767,19.77499973
-96.99166767,19.7666664
-96.98333433,19.7666664
-96.98333433,19.77499973
-96.975001,19.77499973
-96.975001,19.78333306
-96.98333433,19.78333306
-96.99166767,19.78333306
-97.000001,19.78333306
-97.000001,19.77499973
</coordinates>
</LinearRing>
</innerBoundaryIs>
<innerBoundaryIs>
<LinearRing>
<coordinates>
-96.975001,19.78333306
-96.96666767,19.78333306
-96.95833433,19.78333306
-96.95833433,19.7916664
-96.96666767,19.7916664
-96.975001,19.7916664
-96.975001,19.78333306
</coordinates>
</LinearRing>
</innerBoundaryIs>
<innerBoundaryIs>
<LinearRing>
<coordinates>
-96.875001,19.95833306
-96.875001,19.94999972
-96.86666767,19.94999972
-96.86666767,19.95833306
-96.875001,19.95833306
</coordinates>
</LinearRing>
</innerBoundaryIs>
<innerBoundaryIs>
<LinearRing>
<coordinates>
-96.86666767,19.94999972
-96.86666767,19.94166639
-96.86666767,19.93333306
-96.85833434,19.93333306
-96.85833434,19.94166639
-96.85833434,19.94999972
-96.86666767,19.94999972
</coordinates>
</LinearRing>
</innerBoundaryIs>
<innerBoundaryIs>
<LinearRing>
<coordinates>
-96.70000101,19.90833306
-96.70833434,19.90833306
-96.71666768,19.90833306
-96.71666768,19.89999972
-96.70833434,19.89999972
-96.70000101,19.89999972
-96.69166768,19.89999972
-96.69166768,19.90833306
-96.70000101,19.90833306
</coordinates>
</LinearRing>
</innerBoundaryIs>
<innerBoundaryIs>
<LinearRing>
<coordinates>
-96.71666768,19.90833306
-96.71666768,19.91666639
-96.72500101,19.91666639
-96.72500101,19.90833306
-96.71666768,19.90833306
</coordinates>
</LinearRing>
</innerBoundaryIs>
<innerBoundaryIs>
<LinearRing>
<coordinates>
-96.68333435,19.90833306
-96.67500101,19.90833306
-96.66666768,19.90833306
-96.65833435,19.90833306
-96.65833435,19.91666639
-96.66666768,19.91666639
-96.66666768,19.92499972
-96.67500101,19.92499972
-96.67500101,19.91666639
-96.68333435,19.91666639
-96.68333435,19.90833306
</coordinates>
</LinearRing>
</innerBoundaryIs>
<innerBoundaryIs>
<LinearRing>
<coordinates>
-96.66666768,19.92499972
-96.65833435,19.92499972
-96.65833435,19.93333306
-96.66666768,19.93333306
-96.66666768,19.92499972
</coordinates>
</LinearRing>
</innerBoundaryIs>
<innerBoundaryIs>
<LinearRing>
<coordinates>
-97.10833433,19.87499972
-97.10833433,19.86666639
-97.100001,19.86666639
-97.100001,19.87499972
-97.10833433,19.87499972
</coordinates>
</LinearRing>
</innerBoundaryIs>
<innerBoundaryIs>
<LinearRing>
<coordinates>
-97.100001,19.86666639
-97.100001,19.85833306
-97.09166766,19.85833306
-97.09166766,19.86666639
-97.100001,19.86666639
</coordinates>
</LinearRing>
</innerBoundaryIs>
<innerBoundaryIs>
<LinearRing>
<coordinates>
-96.84166767,20.02499972
-96.84166767,20.01666639
-96.85000101,20.01666639
-96.85000101,20.00833305
-96.84166767,20.00833305
-96.83333434,20.00833305
-96.83333434,19.99999972
-96.82500101,19.99999972
-96.82500101,20.00833305
-96.81666767,20.00833305
-96.81666767,20.01666639
-96.80833434,20.01666639
-96.80000101,20.01666639
-96.80000101,20.02499972
-96.80833434,20.02499972
-96.81666767,20.02499972
-96.81666767,20.03333305
-96.80833434,20.03333305
-96.80833434,20.04166639
-96.81666767,20.04166639
-96.81666767,20.04999972
-96.81666767,20.05833305
-96.81666767,20.06666638
-96.81666767,20.07499972
-96.82500101,20.07499972
-96.82500101,20.06666638
-96.82500101,20.05833305
-96.82500101,20.04999972
-96.82500101,20.04166639
-96.82500101,20.03333305
-96.83333434,20.03333305
-96.83333434,20.02499972
-96.84166767,20.02499972
</coordinates>
</LinearRing>
</innerBoundaryIs>
<innerBoundaryIs>
<LinearRing>
<coordinates>
-96.85000101,20.01666639
-96.85000101,20.02499972
-96.85000101,20.03333305
-96.85000101,20.04166639
-96.85000101,20.04999972
-96.85833434,20.04999972
-96.85833434,20.04166639
-96.85833434,20.03333305
-96.85833434,20.02499972
-96.85833434,20.01666639
-96.85000101,20.01666639
</coordinates>
</LinearRing>
</innerBoundaryIs>
<innerBoundaryIs>
<LinearRing>
<coordinates>
-96.79166767,20.05833305
-96.78333434,20.05833305
-96.78333434,20.06666638
-96.79166767,20.06666638
-96.79166767,20.05833305
</coordinates>
</LinearRing>
</innerBoundaryIs>
<innerBoundaryIs>
<LinearRing>
<coordinates>
-96.78333434,20.06666638
-96.77500101,20.06666638
-96.77500101,20.07499972
-96.78333434,20.07499972
-96.78333434,20.06666638
</coordinates>
</LinearRing>
</innerBoundaryIs>
<innerBoundaryIs>
<LinearRing>
<coordinates>
-97.49166765,20.38333304
-97.49166765,20.37499971
-97.50000098,20.37499971
-97.50000098,20.38333304
-97.50833431,20.38333304
-97.50833431,20.39166637
-97.51666765,20.39166637
-97.51666765,20.38333304
-97.52500098,20.38333304
-97.52500098,20.37499971
-97.53333431,20.37499971
-97.53333431,20.36666637
-97.52500098,20.36666637
-97.52500098,20.35833304
-97.52500098,20.34999971
-97.52500098,20.34166637
-97.53333431,20.34166637
-97.53333431,20.33333304
-97.53333431,20.32499971
-97.53333431,20.31666637
-97.53333431,20.30833304
-97.53333431,20.29999971
-97.54166764,20.29999971
-97.54166764,20.29166637
-97.53333431,20.29166637
-97.52500098,20.29166637
-97.52500098,20.28333304
-97.51666765,20.28333304
-97.51666765,20.29166637
-97.50833431,20.29166637
-97.50000098,20.29166637
-97.50000098,20.28333304
-97.49166765,20.28333304
-97.48333431,20.28333304
-97.47500098,20.28333304
-97.47500098,20.29166637
-97.48333431,20.29166637
-97.48333431,20.29999971
-97.48333431,20.30833304
-97.49166765,20.30833304
-97.49166765,20.31666637
-97.48333431,20.31666637
-97.47500098,20.31666637
-97.46666765,20.31666637
-97.46666765,20.30833304
-97.45833431,20.30833304
-97.45833431,20.31666637
-97.45833431,20.32499971
-97.45833431,20.33333304
-97.45833431,20.34166637
-97.45833431,20.34999971
-97.45000098,20.34999971
-97.45000098,20.35833304
-97.45000098,20.36666637
-97.45000098,20.37499971
-97.44166765,20.37499971
-97.43333432,20.37499971
-97.42500098,20.37499971
-97.42500098,20.36666637
-97.42500098,20.35833304
-97.41666765,20.35833304
-97.40833432,20.35833304
-97.40833432,20.34999971
-97.41666765,20.34999971
-97.41666765,20.34166637
-97.42500098,20.34166637
-97.42500098,20.33333304
-97.41666765,20.33333304
-97.40833432,20.33333304
-97.40833432,20.32499971
-97.40833432,20.31666637
-97.40833432,20.30833304
-97.40833432,20.29999971
-97.40833432,20.29166637
-97.40000098,20.29166637
-97.39166765,20.29166637
-97.38333432,20.29166637
-97.37500098,20.29166637
-97.36666765,20.29166637
-97.35833432,20.29166637
-97.35833432,20.29999971
-97.35000099,20.29999971
-97.34166765,20.29999971
-97.34166765,20.30833304
-97.35000099,20.30833304
-97.35000099,20.31666637
-97.34166765,20.31666637
-97.33333432,20.31666637
-97.32500099,20.31666637
-97.32500099,20.32499971
-97.32500099,20.33333304
-97.32500099,20.34166637
-97.33333432,20.34166637
-97.33333432,20.34999971
-97.34166765,20.34999971
-97.34166765,20.35833304
-97.34166765,20.36666637
-97.34166765,20.37499971
-97.35000099,20.37499971
-97.35000099,20.38333304
-97.35000099,20.39166637
-97.35833432,20.39166637
-97.35833432,20.3999997
-97.35833432,20.40833304
-97.36666765,20.40833304
-97.36666765,20.41666637
-97.37500098,20.41666637
-97.37500098,20.40833304
-97.37500098,20.3999997
-97.38333432,20.3999997
-97.39166765,20.3999997
-97.40000098,20.3999997
-97.40000098,20.40833304
-97.40833432,20.40833304
-97.41666765,20.40833304
-97.41666765,20.3999997
-97.40833432,20.3999997
-97.40833432,20.39166637
-97.40000098,20.39166637
-97.40000098,20.38333304
-97.40833432,20.38333304
-97.40833432,20.37499971
-97.41666765,20.37499971
-97.41666765,20.38333304
-97.41666765,20.39166637
-97.42500098,20.39166637
-97.42500098,20.3999997
-97.43333432,20.3999997
-97.43333432,20.40833304
-97.44166765,20.40833304
-97.45000098,20.40833304
-97.45000098,20.41666637
-97.44166765,20.41666637
-97.44166765,20.4249997
-97.44166765,20.43333304
-97.45000098,20.43333304
-97.45000098,20.4249997
-97.45833431,20.4249997
-97.46666765,20.4249997
-97.47500098,20.4249997
-97.47500098,20.41666637
-97.48333431,20.41666637
-97.49166765,20.41666637
-97.49166765,20.4249997
-97.49166765,20.43333304
-97.49166765,20.44166637
-97.50000098,20.44166637
-97.50000098,20.43333304
-97.50833431,20.43333304
-97.51666765,20.43333304
-97.52500098,20.43333304
-97.52500098,20.44166637
-97.52500098,20.4499997
-97.52500098,20.45833304
-97.53333431,20.45833304
-97.53333431,20.46666637
-97.53333431,20.4749997
-97.54166764,20.4749997
-97.55000098,20.4749997
-97.55000098,20.46666637
-97.55000098,20.45833304
-97.54166764,20.45833304
-97.54166764,20.4499997
-97.53333431,20.4499997
-97.53333431,20.44166637
-97.53333431,20.43333304
-97.54166764,20.43333304
-97.55000098,20.43333304
-97.55000098,20.4249997
-97.55000098,20.41666637
-97.54166764,20.41666637
-97.54166764,20.4249997
-97.53333431,20.4249997
-97.52500098,20.4249997
-97.52500098,20.41666637
-97.52500098,20.40833304
-97.52500098,20.3999997
-97.51666765,20.3999997
-97.50833431,20.3999997
-97.50000098,20.3999997
-97.49166765,20.3999997
-97.49166765,20.39166637
-97.49166765,20.38333304
</coordinates>
</LinearRing>
</innerBoundaryIs>
<innerBoundaryIs>
<LinearRing>
<coordinates>
-97.45833431,20.30833304
-97.45833431,20.29999971
-97.45000098,20.29999971
-97.45000098,20.30833304
-97.45833431,20.30833304
</coordinates>
</LinearRing>
</innerBoundaryIs>
<innerBoundaryIs>
<LinearRing>
<coordinates>
-97.47500098,20.4249997
-97.47500098,20.43333304
-97.48333431,20.43333304
-97.48333431,20.4249997
-97.47500098,20.4249997
</coordinates>
</LinearRing>
</innerBoundaryIs>
<innerBoundaryIs>
<LinearRing>
<coordinates>
-96.98333433,20.24166638
-96.98333433,20.23333304
-96.98333433,20.22499971
-96.975001,20.22499971
-96.96666767,20.22499971
-96.96666767,20.23333304
-96.95833433,20.23333304
-96.95833433,20.24166638
-96.96666767,20.24166638
-96.96666767,20.24999971
-96.975001,20.24999971
-96.975001,20.24166638
-96.98333433,20.24166638
</coordinates>
</LinearRing>
</innerBoundaryIs>
<innerBoundaryIs>
<LinearRing>
<coordinates>
-96.975001,20.24999971
-96.975001,20.25833304
-96.96666767,20.25833304
-96.96666767,20.26666638
-96.975001,20.26666638
-96.98333433,20.26666638
-96.98333433,20.25833304
-96.99166767,20.25833304
-96.99166767,20.24999971
-96.98333433,20.24999971
-96.975001,20.24999971
</coordinates>
</LinearRing>
</innerBoundaryIs>
<innerBoundaryIs>
<LinearRing>
<coordinates>
-98.84166759,21.42499966
-98.84166759,21.41666633
-98.83333426,21.41666633
-98.83333426,21.42499966
-98.84166759,21.42499966
</coordinates>
</LinearRing>
</innerBoundaryIs>
<innerBoundaryIs>
<LinearRing>
<coordinates>
-98.83333426,21.41666633
-98.83333426,21.408333
-98.82500093,21.408333
-98.82500093,21.41666633
-98.83333426,21.41666633
</coordinates>
</LinearRing>
</innerBoundaryIs>
<innerBoundaryIs>
<LinearRing>
<coordinates>
-98.5666676,21.10833301
-98.5666676,21.09999968
-98.55833427,21.09999968
-98.55833427,21.10833301
-98.5666676,21.10833301
</coordinates>
</LinearRing>
</innerBoundaryIs>
<innerBoundaryIs>
<LinearRing>
<coordinates>
-98.55833427,21.10833301
-98.55000094,21.10833301
-98.55000094,21.11666634
-98.55833427,21.11666634
-98.55833427,21.10833301
</coordinates>
</LinearRing>
</innerBoundaryIs>
<innerBoundaryIs>
<LinearRing>
<coordinates>
-98.55000094,21.11666634
-98.5416676,21.11666634
-98.5416676,21.12499968
-98.55000094,21.12499968
-98.55000094,21.11666634
</coordinates>
</LinearRing>
</innerBoundaryIs>
<innerBoundaryIs>
<LinearRing>
<coordinates>
-98.5416676,21.11666634
-98.5416676,21.10833301
-98.53333427,21.10833301
-98.53333427,21.11666634
-98.5416676,21.11666634
</coordinates>
</LinearRing>
</innerBoundaryIs>
<innerBoundaryIs>
<LinearRing>
<coordinates>
-98.55833427,21.04999968
-98.55833427,21.04166635
-98.55000094,21.04166635
-98.5416676,21.04166635
-98.53333427,21.04166635
-98.52500094,21.04166635
-98.52500094,21.04999968
-98.53333427,21.04999968
-98.5416676,21.04999968
-98.55000094,21.04999968
-98.55833427,21.04999968
</coordinates>
</LinearRing>
</innerBoundaryIs>
<innerBoundaryIs>
<LinearRing>
<coordinates>
-98.52500094,21.04999968
-98.51666761,21.04999968
-98.51666761,21.05833301
-98.52500094,21.05833301
-98.52500094,21.04999968
</coordinates>
</LinearRing>
</innerBoundaryIs>
<innerBoundaryIs>
<LinearRing>
<coordinates>
-97.71666764,21.09999968
-97.7083343,21.09999968
-97.7083343,21.10833301
-97.71666764,21.10833301
-97.71666764,21.09999968
</coordinates>
</LinearRing>
</innerBoundaryIs>
<innerBoundaryIs>
<LinearRing>
<coordinates>
-97.71666764,21.10833301
-97.71666764,21.11666634
-97.72500097,21.11666634
-97.72500097,21.10833301
-97.71666764,21.10833301
</coordinates>
</LinearRing>
</innerBoundaryIs>
<innerBoundaryIs>
<LinearRing>
<coordinates>
-97.61666764,21.09999968
-97.60833431,21.09999968
-97.60833431,21.10833301
-97.61666764,21.10833301
-97.61666764,21.09999968
</coordinates>
</LinearRing>
</innerBoundaryIs>
<innerBoundaryIs>
<LinearRing>
<coordinates>
-97.60833431,21.10833301
-97.60000098,21.10833301
-97.59166764,21.10833301
-97.58333431,21.10833301
-97.58333431,21.11666634
-97.57500098,21.11666634
-97.57500098,21.12499968
-97.56666764,21.12499968
-97.56666764,21.13333301
-97.57500098,21.13333301
-97.58333431,21.13333301
-97.58333431,21.12499968
-97.59166764,21.12499968
-97.59166764,21.13333301
-97.59166764,21.14166634
-97.60000098,21.14166634
-97.60000098,21.13333301
-97.60833431,21.13333301
-97.60833431,21.12499968
-97.60833431,21.11666634
-97.60833431,21.10833301
</coordinates>
</LinearRing>
</innerBoundaryIs>
<innerBoundaryIs>
<LinearRing>
<coordinates>
-97.61666764,21.10833301
-97.61666764,21.11666634
-97.62500097,21.11666634
-97.62500097,21.10833301
-97.61666764,21.10833301
</coordinates>
</LinearRing>
</innerBoundaryIs>
<innerBoundaryIs>
<LinearRing>
<coordinates>
-97.62500097,21.11666634
-97.62500097,21.12499968
-97.61666764,21.12499968
-97.61666764,21.13333301
-97.61666764,21.14166634
-97.61666764,21.14999967
-97.60833431,21.14999967
-97.60000098,21.14999967
-97.59166764,21.14999967
-97.59166764,21.15833301
-97.59166764,21.16666634
-97.60000098,21.16666634
-97.60000098,21.15833301
-97.60833431,21.15833301
-97.60833431,21.16666634
-97.61666764,21.16666634
-97.62500097,21.16666634
-97.62500097,21.15833301
-97.63333431,21.15833301
-97.63333431,21.14999967
-97.63333431,21.14166634
-97.64166764,21.14166634
-97.65000097,21.14166634
-97.65833431,21.14166634
-97.65833431,21.13333301
-97.65000097,21.13333301
-97.65000097,21.12499968
-97.64166764,21.12499968
-97.64166764,21.13333301
-97.63333431,21.13333301
-97.63333431,21.12499968
-97.63333431,21.11666634
-97.62500097,21.11666634
</coordinates>
</LinearRing>
</innerBoundaryIs>
<innerBoundaryIs>
<LinearRing>
<coordinates>
-97.62500097,21.16666634
-97.62500097,21.17499967
-97.63333431,21.17499967
-97.63333431,21.16666634
-97.62500097,21.16666634
</coordinates>
</LinearRing>
</innerBoundaryIs>
<innerBoundaryIs>
<LinearRing>
<coordinates>
-97.62500097,21.17499967
-97.61666764,21.17499967
-97.61666764,21.18333301
-97.62500097,21.18333301
-97.62500097,21.17499967
</coordinates>
</LinearRing>
</innerBoundaryIs>
<innerBoundaryIs>
<LinearRing>
<coordinates>
-97.62500097,21.18333301
-97.62500097,21.19166634
-97.63333431,21.19166634
-97.63333431,21.18333301
-97.62500097,21.18333301
</coordinates>
</LinearRing>
</innerBoundaryIs>
<innerBoundaryIs>
<LinearRing>
<coordinates>
-97.65000097,21.12499968
-97.65833431,21.12499968
-97.65833431,21.11666634
-97.65000097,21.11666634
-97.65000097,21.12499968
</coordinates>
</LinearRing>
</innerBoundaryIs>
<innerBoundaryIs>
<LinearRing>
<coordinates>
-97.50833431,20.87499968
-97.50833431,20.86666635
-97.51666765,20.86666635
-97.52500098,20.86666635
-97.53333431,20.86666635
-97.54166764,20.86666635
-97.54166764,20.85833302
-97.53333431,20.85833302
-97.52500098,20.85833302
-97.51666765,20.85833302
-97.51666765,20.84999969
-97.50833431,20.84999969
-97.50000098,20.84999969
-97.50000098,20.85833302
-97.50000098,20.86666635
-97.50000098,20.87499968
-97.50833431,20.87499968
</coordinates>
</LinearRing>
</innerBoundaryIs>
<innerBoundaryIs>
<LinearRing>
<coordinates>
-97.54166764,20.86666635
-97.54166764,20.87499968
-97.55000098,20.87499968
-97.55833431,20.87499968
-97.56666764,20.87499968
-97.56666764,20.86666635
-97.55833431,20.86666635
-97.55000098,20.86666635
-97.54166764,20.86666635
</coordinates>
</LinearRing>
</innerBoundaryIs>
<innerBoundaryIs>
<LinearRing>
<coordinates>
-97.56666764,20.86666635
-97.57500098,20.86666635
-97.57500098,20.85833302
-97.56666764,20.85833302
-97.56666764,20.86666635
</coordinates>
</LinearRing>
</innerBoundaryIs>
<innerBoundaryIs>
<LinearRing>
<coordinates>
-97.56666764,20.85833302
-97.56666764,20.84999969
-97.55833431,20.84999969
-97.55833431,20.85833302
-97.56666764,20.85833302
</coordinates>
</LinearRing>
</innerBoundaryIs>
<innerBoundaryIs>
<LinearRing>
<coordinates>
-98.26666762,20.86666635
-98.25833428,20.86666635
-98.25000095,20.86666635
-98.25000095,20.87499968
-98.25000095,20.88333302
-98.24166762,20.88333302
-98.23333428,20.88333302
-98.22500095,20.88333302
-98.22500095,20.89166635
-98.23333428,20.89166635
-98.23333428,20.89999968
-98.22500095,20.89999968
-98.22500095,20.90833302
-98.23333428,20.90833302
-98.24166762,20.90833302
-98.24166762,20.89999968
-98.25000095,20.89999968
-98.25833428,20.89999968
-98.26666762,20.89999968
-98.26666762,20.90833302
-98.26666762,20.91666635
-98.25833428,20.91666635
-98.25833428,20.92499968
-98.25000095,20.92499968
-98.25000095,20.93333302
-98.25833428,20.93333302
-98.26666762,20.93333302
-98.27500095,20.93333302
-98.27500095,20.92499968
-98.27500095,20.91666635
-98.27500095,20.90833302
-98.27500095,20.89999968
-98.27500095,20.89166635
-98.27500095,20.88333302
-98.27500095,20.87499968
-98.26666762,20.87499968
-98.26666762,20.86666635
</coordinates>
</LinearRing>
</innerBoundaryIs>
<innerBoundaryIs>
<LinearRing>
<coordinates>
-98.22500095,20.88333302
-98.22500095,20.87499968
-98.21666762,20.87499968
-98.21666762,20.88333302
-98.22500095,20.88333302
</coordinates>
</LinearRing>
</innerBoundaryIs>
<innerBoundaryIs>
<LinearRing>
<coordinates>
-98.25000095,20.92499968
-98.25000095,20.91666635
-98.24166762,20.91666635
-98.24166762,20.92499968
-98.25000095,20.92499968
</coordinates>
</LinearRing>
</innerBoundaryIs>
<innerBoundaryIs>
<LinearRing>
<coordinates>
-98.21666762,20.83333302
-98.20833428,20.83333302
-98.20833428,20.84166635
-98.20000095,20.84166635
-98.19166762,20.84166635
-98.19166762,20.84999969
-98.20000095,20.84999969
-98.20833428,20.84999969
-98.20833428,20.85833302
-98.21666762,20.85833302
-98.21666762,20.86666635
-98.22500095,20.86666635
-98.22500095,20.85833302
-98.23333428,20.85833302
-98.23333428,20.84999969
-98.22500095,20.84999969
-98.21666762,20.84999969
-98.21666762,20.84166635
-98.21666762,20.83333302
</coordinates>
</LinearRing>
</innerBoundaryIs>
<innerBoundaryIs>
<LinearRing>
<coordinates>
-98.20833428,20.83333302
-98.20833428,20.82499969
-98.20000095,20.82499969
-98.20000095,20.83333302
-98.20833428,20.83333302
</coordinates>
</LinearRing>
</innerBoundaryIs>
<innerBoundaryIs>
<LinearRing>
<coordinates>
-98.19166762,20.84166635
-98.19166762,20.83333302
-98.18333429,20.83333302
-98.18333429,20.84166635
-98.19166762,20.84166635
</coordinates>
</LinearRing>
</innerBoundaryIs>
<innerBoundaryIs>
<LinearRing>
<coordinates>
-98.20833428,20.85833302
-98.20000095,20.85833302
-98.20000095,20.86666635
-98.20833428,20.86666635
-98.20833428,20.85833302
</coordinates>
</LinearRing>
</innerBoundaryIs>
<innerBoundaryIs>
<LinearRing>
<coordinates>
-97.50833431,20.70833303
-97.50000098,20.70833303
-97.49166765,20.70833303
-97.49166765,20.71666636
-97.50000098,20.71666636
-97.50833431,20.71666636
-97.50833431,20.70833303
</coordinates>
</LinearRing>
</innerBoundaryIs>
<innerBoundaryIs>
<LinearRing>
<coordinates>
-97.50833431,20.71666636
-97.50833431,20.72499969
-97.50833431,20.73333302
-97.51666765,20.73333302
-97.52500098,20.73333302
-97.52500098,20.72499969
-97.52500098,20.71666636
-97.51666765,20.71666636
-97.50833431,20.71666636
</coordinates>
</LinearRing>
</innerBoundaryIs>
<innerBoundaryIs>
<LinearRing>
<coordinates>
-97.28333432,20.70833303
-97.27500099,20.70833303
-97.27500099,20.71666636
-97.28333432,20.71666636
-97.28333432,20.70833303
</coordinates>
</LinearRing>
</innerBoundaryIs>
<innerBoundaryIs>
<LinearRing>
<coordinates>
-97.27500099,20.70833303
-97.27500099,20.69999969
-97.26666766,20.69999969
-97.25833432,20.69999969
-97.25833432,20.70833303
-97.26666766,20.70833303
-97.27500099,20.70833303
</coordinates>
</LinearRing>
</innerBoundaryIs>
<innerBoundaryIs>
<LinearRing>
<coordinates>
-97.25833432,20.69999969
-97.25833432,20.69166636
-97.25000099,20.69166636
-97.25000099,20.69999969
-97.25833432,20.69999969
</coordinates>
</LinearRing>
</innerBoundaryIs>
<innerBoundaryIs>
<LinearRing>
<coordinates>
-97.25000099,20.70833303
-97.24166766,20.70833303
-97.24166766,20.71666636
-97.25000099,20.71666636
-97.25000099,20.70833303
</coordinates>
</LinearRing>
</innerBoundaryIs>
<innerBoundaryIs>
<LinearRing>
<coordinates>
-97.25000099,20.71666636
-97.25000099,20.72499969
-97.25833432,20.72499969
-97.26666766,20.72499969
-97.26666766,20.71666636
-97.25833432,20.71666636
-97.25000099,20.71666636
</coordinates>
</LinearRing>
</innerBoundaryIs>
<innerBoundaryIs>
<LinearRing>
<coordinates>
-97.25000099,20.72499969
-97.24166766,20.72499969
-97.24166766,20.73333302
-97.25000099,20.73333302
-97.25000099,20.72499969
</coordinates>
</LinearRing>
</innerBoundaryIs>
<innerBoundaryIs>
<LinearRing>
<coordinates>
-97.25000099,20.73333302
-97.25000099,20.74166636
-97.25833432,20.74166636
-97.25833432,20.73333302
-97.25000099,20.73333302
</coordinates>
</LinearRing>
</innerBoundaryIs>
<innerBoundaryIs>
<LinearRing>
<coordinates>
-97.42500098,20.61666636
-97.43333432,20.61666636
-97.44166765,20.61666636
-97.44166765,20.60833303
-97.43333432,20.60833303
-97.42500098,20.60833303
-97.42500098,20.61666636
</coordinates>
</LinearRing>
</innerBoundaryIs>
<innerBoundaryIs>
<LinearRing>
<coordinates>
-97.44166765,20.61666636
-97.44166765,20.6249997
-97.44166765,20.63333303
-97.45000098,20.63333303
-97.45000098,20.6249997
-97.45000098,20.61666636
-97.44166765,20.61666636
</coordinates>
</LinearRing>
</innerBoundaryIs>
<innerBoundaryIs>
<LinearRing>
<coordinates>
-97.44166765,20.63333303
-97.43333432,20.63333303
-97.42500098,20.63333303
-97.42500098,20.64166636
-97.43333432,20.64166636
-97.44166765,20.64166636
-97.44166765,20.63333303
</coordinates>
</LinearRing>
</innerBoundaryIs>
<innerBoundaryIs>
<LinearRing>
<coordinates>
-97.44166765,20.60833303
-97.45000098,20.60833303
-97.45000098,20.5999997
-97.44166765,20.5999997
-97.44166765,20.60833303
</coordinates>
</LinearRing>
</innerBoundaryIs>
<innerBoundaryIs>
<LinearRing>
<coordinates>
-97.37500098,20.61666636
-97.37500098,20.60833303
-97.37500098,20.5999997
-97.37500098,20.59166636
-97.36666765,20.59166636
-97.35833432,20.59166636
-97.35833432,20.58333303
-97.35833432,20.5749997
-97.35833432,20.56666636
-97.35000099,20.56666636
-97.35000099,20.55833303
-97.34166765,20.55833303
-97.33333432,20.55833303
-97.33333432,20.56666636
-97.33333432,20.5749997
-97.34166765,20.5749997
-97.34166765,20.58333303
-97.35000099,20.58333303
-97.35000099,20.59166636
-97.35000099,20.5999997
-97.34166765,20.5999997
-97.34166765,20.60833303
-97.35000099,20.60833303
-97.35000099,20.61666636
-97.35833432,20.61666636
-97.36666765,20.61666636
-97.36666765,20.6249997
-97.37500098,20.6249997
-97.37500098,20.61666636
</coordinates>
</LinearRing>
</innerBoundaryIs>
<innerBoundaryIs>
<LinearRing>
<coordinates>
-97.33333432,20.55833303
-97.33333432,20.5499997
-97.32500099,20.5499997
-97.32500099,20.55833303
-97.33333432,20.55833303
</coordinates>
</LinearRing>
</innerBoundaryIs>
<innerBoundaryIs>
<LinearRing>
<coordinates>
-97.69166764,20.5749997
-97.68333431,20.5749997
-97.67500097,20.5749997
-97.67500097,20.58333303
-97.68333431,20.58333303
-97.69166764,20.58333303
-97.69166764,20.5749997
</coordinates>
</LinearRing>
</innerBoundaryIs>
<innerBoundaryIs>
<LinearRing>
<coordinates>
-97.69166764,20.58333303
-97.69166764,20.59166636
-97.70000097,20.59166636
-97.70000097,20.58333303
-97.69166764,20.58333303
</coordinates>
</LinearRing>
</innerBoundaryIs>
<innerBoundaryIs>
<LinearRing>
<coordinates>
-97.64166764,20.58333303
-97.63333431,20.58333303
-97.63333431,20.5749997
-97.62500097,20.5749997
-97.61666764,20.5749997
-97.61666764,20.56666636
-97.60833431,20.56666636
-97.60000098,20.56666636
-97.59166764,20.56666636
-97.59166764,20.5749997
-97.58333431,20.5749997
-97.57500098,20.5749997
-97.56666764,20.5749997
-97.56666764,20.58333303
-97.57500098,20.58333303
-97.58333431,20.58333303
-97.58333431,20.59166636
-97.58333431,20.5999997
-97.59166764,20.5999997
-97.60000098,20.5999997
-97.60833431,20.5999997
-97.60833431,20.59166636
-97.61666764,20.59166636
-97.61666764,20.58333303
-97.62500097,20.58333303
-97.62500097,20.59166636
-97.62500097,20.5999997
-97.63333431,20.5999997
-97.63333431,20.59166636
-97.64166764,20.59166636
-97.64166764,20.58333303
</coordinates>
</LinearRing>
</innerBoundaryIs>
<innerBoundaryIs>
<LinearRing>
<coordinates>
-97.56666764,20.5749997
-97.56666764,20.56666636
-97.55833431,20.56666636
-97.55000098,20.56666636
-97.55000098,20.5749997
-97.55833431,20.5749997
-97.56666764,20.5749997
</coordinates>
</LinearRing>
</innerBoundaryIs>
<innerBoundaryIs>
<LinearRing>
<coordinates>
-97.50833431,20.66666636
-97.50833431,20.65833303
-97.50000098,20.65833303
-97.49166765,20.65833303
-97.48333431,20.65833303
-97.47500098,20.65833303
-97.47500098,20.64999969
-97.46666765,20.64999969
-97.45833431,20.64999969
-97.45000098,20.64999969
-97.45000098,20.65833303
-97.45000098,20.66666636
-97.45833431,20.66666636
-97.45833431,20.67499969
-97.46666765,20.67499969
-97.46666765,20.68333303
-97.47500098,20.68333303
-97.48333431,20.68333303
-97.48333431,20.67499969
-97.48333431,20.66666636
-97.49166765,20.66666636
-97.49166765,20.67499969
-97.50000098,20.67499969
-97.50000098,20.66666636
-97.50833431,20.66666636
</coordinates>
</LinearRing>
</innerBoundaryIs>
<innerBoundaryIs>
<LinearRing>
<coordinates>
-97.50833431,20.65833303
-97.51666765,20.65833303
-97.51666765,20.64999969
-97.50833431,20.64999969
-97.50833431,20.65833303
</coordinates>
</LinearRing>
</innerBoundaryIs>
<innerBoundaryIs>
<LinearRing>
<coordinates>
-97.50833431,20.79166636
-97.50833431,20.78333302
-97.50000098,20.78333302
-97.50000098,20.79166636
-97.50000098,20.79999969
-97.50833431,20.79999969
-97.50833431,20.79166636
</coordinates>
</LinearRing>
</innerBoundaryIs>
<innerBoundaryIs>
<LinearRing>
<coordinates>
-97.50833431,20.78333302
-97.51666765,20.78333302
-97.51666765,20.79166636
-97.52500098,20.79166636
-97.52500098,20.78333302
-97.52500098,20.77499969
-97.51666765,20.77499969
-97.50833431,20.77499969
-97.50833431,20.78333302
</coordinates>
</LinearRing>
</innerBoundaryIs>
<innerBoundaryIs>
<LinearRing>
<coordinates>
-97.50000098,20.79999969
-97.49166765,20.79999969
-97.49166765,20.80833302
-97.50000098,20.80833302
-97.50000098,20.79999969
</coordinates>
</LinearRing>
</innerBoundaryIs>
<innerBoundaryIs>
<LinearRing>
<coordinates>
-97.50000098,20.80833302
-97.50000098,20.81666635
-97.50833431,20.81666635
-97.51666765,20.81666635
-97.51666765,20.80833302
-97.50833431,20.80833302
-97.50000098,20.80833302
</coordinates>
</LinearRing>
</innerBoundaryIs>
<innerBoundaryIs>
<LinearRing>
<coordinates>
-97.69166764,20.79999969
-97.68333431,20.79999969
-97.68333431,20.80833302
-97.69166764,20.80833302
-97.69166764,20.79999969
</coordinates>
</LinearRing>
</innerBoundaryIs>
<innerBoundaryIs>
<LinearRing>
<coordinates>
-97.68333431,20.79999969
-97.68333431,20.79166636
-97.67500097,20.79166636
-97.67500097,20.79999969
-97.68333431,20.79999969
</coordinates>
</LinearRing>
</innerBoundaryIs>
<innerBoundaryIs>
<LinearRing>
<coordinates>
-97.67500097,20.79999969
-97.66666764,20.79999969
-97.66666764,20.80833302
-97.67500097,20.80833302
-97.67500097,20.79999969
</coordinates>
</LinearRing>
</innerBoundaryIs>
<innerBoundaryIs>
<LinearRing>
<coordinates>
-97.69166764,20.80833302
-97.69166764,20.81666635
-97.70000097,20.81666635
-97.7083343,20.81666635
-97.7083343,20.80833302
-97.70000097,20.80833302
-97.69166764,20.80833302
</coordinates>
</LinearRing>
</innerBoundaryIs>
<innerBoundaryIs>
<LinearRing>
<coordinates>
-97.55833431,20.79166636
-97.55000098,20.79166636
-97.55000098,20.79999969
-97.55000098,20.80833302
-97.55833431,20.80833302
-97.56666764,20.80833302
-97.56666764,20.79999969
-97.55833431,20.79999969
-97.55833431,20.79166636
</coordinates>
</LinearRing>
</innerBoundaryIs>
<innerBoundaryIs>
<LinearRing>
<coordinates>
-97.56666764,20.80833302
-97.56666764,20.81666635
-97.57500098,20.81666635
-97.57500098,20.80833302
-97.56666764,20.80833302
</coordinates>
</LinearRing>
</innerBoundaryIs>
<innerBoundaryIs>
<LinearRing>
<coordinates>
-97.85000097,20.87499968
-97.85000097,20.86666635
-97.8583343,20.86666635
-97.8583343,20.85833302
-97.85000097,20.85833302
-97.85000097,20.84999969
-97.85000097,20.84166635
-97.84166763,20.84166635
-97.84166763,20.84999969
-97.84166763,20.85833302
-97.84166763,20.86666635
-97.84166763,20.87499968
-97.85000097,20.87499968
</coordinates>
</LinearRing>
</innerBoundaryIs>
<innerBoundaryIs>
<LinearRing>
<coordinates>
-97.8583343,20.85833302
-97.86666763,20.85833302
-97.86666763,20.84999969
-97.8583343,20.84999969
-97.8583343,20.85833302
</coordinates>
</LinearRing>
</innerBoundaryIs>
<innerBoundaryIs>
<LinearRing>
<coordinates>
-97.84166763,20.87499968
-97.8333343,20.87499968
-97.8333343,20.88333302
-97.84166763,20.88333302
-97.84166763,20.87499968
</coordinates>
</LinearRing>
</innerBoundaryIs>
<innerBoundaryIs>
<LinearRing>
<coordinates>
-97.96666763,20.61666636
-97.97500096,20.61666636
-97.97500096,20.60833303
-97.96666763,20.60833303
-97.95833429,20.60833303
-97.95833429,20.61666636
-97.96666763,20.61666636
</coordinates>
</LinearRing>
</innerBoundaryIs>
<innerBoundaryIs>
<LinearRing>
<coordinates>
-97.97500096,20.61666636
-97.97500096,20.6249997
-97.98333429,20.6249997
-97.98333429,20.61666636
-97.97500096,20.61666636
</coordinates>
</LinearRing>
</innerBoundaryIs>
<innerBoundaryIs>
<LinearRing>
<coordinates>
-97.95833429,20.60833303
-97.95833429,20.5999997
-97.95000096,20.5999997
-97.94166763,20.5999997
-97.9333343,20.5999997
-97.9333343,20.60833303
-97.94166763,20.60833303
-97.95000096,20.60833303
-97.95833429,20.60833303
</coordinates>
</LinearRing>
</innerBoundaryIs>
<innerBoundaryIs>
<LinearRing>
<coordinates>
-97.9333343,20.5999997
-97.9333343,20.59166636
-97.92500096,20.59166636
-97.92500096,20.5999997
-97.9333343,20.5999997
</coordinates>
</LinearRing>
</innerBoundaryIs>
<innerBoundaryIs>
<LinearRing>
<coordinates>
-98.08333429,20.6249997
-98.08333429,20.61666636
-98.08333429,20.60833303
-98.07500096,20.60833303
-98.07500096,20.61666636
-98.06666762,20.61666636
-98.06666762,20.6249997
-98.06666762,20.63333303
-98.05833429,20.63333303
-98.05833429,20.64166636
-98.05000096,20.64166636
-98.05000096,20.64999969
-98.04166762,20.64999969
-98.04166762,20.65833303
-98.03333429,20.65833303
-98.03333429,20.66666636
-98.04166762,20.66666636
-98.05000096,20.66666636
-98.05833429,20.66666636
-98.06666762,20.66666636
-98.06666762,20.65833303
-98.06666762,20.64999969
-98.07500096,20.64999969
-98.07500096,20.64166636
-98.07500096,20.63333303
-98.07500096,20.6249997
-98.08333429,20.6249997
</coordinates>
</LinearRing>
</innerBoundaryIs>
<innerBoundaryIs>
<LinearRing>
<coordinates>
-98.06666762,20.66666636
-98.06666762,20.67499969
-98.07500096,20.67499969
-98.07500096,20.66666636
-98.06666762,20.66666636
</coordinates>
</LinearRing>
</innerBoundaryIs>
<innerBoundaryIs>
<LinearRing>
<coordinates>
-97.9333343,20.6249997
-97.92500096,20.6249997
-97.91666763,20.6249997
-97.91666763,20.63333303
-97.92500096,20.63333303
-97.92500096,20.64166636
-97.9333343,20.64166636
-97.94166763,20.64166636
-97.94166763,20.63333303
-97.9333343,20.63333303
-97.9333343,20.6249997
</coordinates>
</LinearRing>
</innerBoundaryIs>
<innerBoundaryIs>
<LinearRing>
<coordinates>
-97.92500096,20.64166636
-97.91666763,20.64166636
-97.91666763,20.64999969
-97.92500096,20.64999969
-97.92500096,20.64166636
</coordinates>
</LinearRing>
</innerBoundaryIs>
<innerBoundaryIs>
<LinearRing>
<coordinates>
-97.94166763,20.65833303
-97.95000096,20.65833303
-97.95000096,20.64999969
-97.94166763,20.64999969
-97.9333343,20.64999969
-97.9333343,20.65833303
-97.94166763,20.65833303
</coordinates>
</LinearRing>
</innerBoundaryIs>
<innerBoundaryIs>
<LinearRing>
<coordinates>
-97.95000096,20.64999969
-97.95833429,20.64999969
-97.95833429,20.64166636
-97.95833429,20.63333303
-97.95000096,20.63333303
-97.95000096,20.64166636
-97.95000096,20.64999969
</coordinates>
</LinearRing>
</innerBoundaryIs>
<innerBoundaryIs>
<LinearRing>
<coordinates>
-98.11666762,20.65833303
-98.11666762,20.64999969
-98.11666762,20.64166636
-98.10833429,20.64166636
-98.10833429,20.63333303
-98.10000096,20.63333303
-98.10000096,20.64166636
-98.10000096,20.64999969
-98.10833429,20.64999969
-98.10833429,20.65833303
-98.11666762,20.65833303
</coordinates>
</LinearRing>
</innerBoundaryIs>
<innerBoundaryIs>
<LinearRing>
<coordinates>
-98.10833429,20.65833303
-98.10000096,20.65833303
-98.09166762,20.65833303
-98.09166762,20.66666636
-98.09166762,20.67499969
-98.10000096,20.67499969
-98.10000096,20.66666636
-98.10833429,20.66666636
-98.10833429,20.65833303
</coordinates>
</LinearRing>
</innerBoundaryIs>
<innerBoundaryIs>
<LinearRing>
<coordinates>
-98.10000096,20.79166636
-98.10000096,20.78333302
-98.10833429,20.78333302
-98.10833429,20.77499969
-98.10000096,20.77499969
-98.09166762,20.77499969
-98.08333429,20.77499969
-98.08333429,20.78333302
-98.09166762,20.78333302
-98.09166762,20.79166636
-98.10000096,20.79166636
</coordinates>
</LinearRing>
</innerBoundaryIs>
<innerBoundaryIs>
<LinearRing>
<coordinates>
-98.10833429,20.78333302
-98.10833429,20.79166636
-98.11666762,20.79166636
-98.11666762,20.78333302
-98.10833429,20.78333302
</coordinates>
</LinearRing>
</innerBoundaryIs>
<innerBoundaryIs>
<LinearRing>
<coordinates>
-97.92500096,20.79166636
-97.91666763,20.79166636
-97.91666763,20.79999969
-97.9083343,20.79999969
-97.9083343,20.79166636
-97.9083343,20.78333302
-97.9083343,20.77499969
-97.90000096,20.77499969
-97.90000096,20.78333302
-97.90000096,20.79166636
-97.89166763,20.79166636
-97.89166763,20.79999969
-97.89166763,20.80833302
-97.90000096,20.80833302
-97.9083343,20.80833302
-97.91666763,20.80833302
-97.92500096,20.80833302
-97.92500096,20.79999969
-97.92500096,20.79166636
</coordinates>
</LinearRing>
</innerBoundaryIs>
<innerBoundaryIs>
<LinearRing>
<coordinates>
-97.90000096,20.77499969
-97.90000096,20.76666636
-97.89166763,20.76666636
-97.89166763,20.77499969
-97.90000096,20.77499969
</coordinates>
</LinearRing>
</innerBoundaryIs>
<innerBoundaryIs>
<LinearRing>
<coordinates>
-97.82500097,20.79166636
-97.81666763,20.79166636
-97.81666763,20.79999969
-97.82500097,20.79999969
-97.82500097,20.79166636
</coordinates>
</LinearRing>
</innerBoundaryIs>
<innerBoundaryIs>
<LinearRing>
<coordinates>
-97.81666763,20.79999969
-97.8083343,20.79999969
-97.8083343,20.80833302
-97.8083343,20.81666635
-97.81666763,20.81666635
-97.81666763,20.80833302
-97.81666763,20.79999969
</coordinates>
</LinearRing>
</innerBoundaryIs>
<innerBoundaryIs>
<LinearRing>
<coordinates>
-98.22500095,21.01666635
-98.22500095,21.00833301
-98.21666762,21.00833301
-98.21666762,20.99999968
-98.20833428,20.99999968
-98.20000095,20.99999968
-98.19166762,20.99999968
-98.19166762,20.99166635
-98.18333429,20.99166635
-98.17500095,20.99166635
-98.16666762,20.99166635
-98.15833429,20.99166635
-98.15833429,20.99999968
-98.15833429,21.00833301
-98.16666762,21.00833301
-98.17500095,21.00833301
-98.18333429,21.00833301
-98.19166762,21.00833301
-98.19166762,21.01666635
-98.20000095,21.01666635
-98.20000095,21.02499968
-98.19166762,21.02499968
-98.19166762,21.03333301
-98.20000095,21.03333301
-98.20000095,21.04166635
-98.20833428,21.04166635
-98.20833428,21.03333301
-98.21666762,21.03333301
-98.21666762,21.02499968
-98.22500095,21.02499968
-98.22500095,21.01666635
</coordinates>
</LinearRing>
</innerBoundaryIs>
<innerBoundaryIs>
<LinearRing>
<coordinates>
-98.22500095,21.00833301
-98.23333428,21.00833301
-98.23333428,20.99999968
-98.22500095,20.99999968
-98.22500095,21.00833301
</coordinates>
</LinearRing>
</innerBoundaryIs>
<innerBoundaryIs>
<LinearRing>
<coordinates>
-98.23333428,20.99999968
-98.24166762,20.99999968
-98.24166762,20.99166635
-98.23333428,20.99166635
-98.23333428,20.99999968
</coordinates>
</LinearRing>
</innerBoundaryIs>
<innerBoundaryIs>
<LinearRing>
<coordinates>
-97.63333431,21.01666635
-97.62500097,21.01666635
-97.61666764,21.01666635
-97.61666764,21.02499968
-97.62500097,21.02499968
-97.62500097,21.03333301
-97.62500097,21.04166635
-97.63333431,21.04166635
-97.63333431,21.03333301
-97.64166764,21.03333301
-97.64166764,21.02499968
-97.63333431,21.02499968
-97.63333431,21.01666635
</coordinates>
</LinearRing>
</innerBoundaryIs>
<innerBoundaryIs>
<LinearRing>
<coordinates>
-97.64166764,21.03333301
-97.64166764,21.04166635
-97.65000097,21.04166635
-97.65833431,21.04166635
-97.65833431,21.03333301
-97.65000097,21.03333301
-97.64166764,21.03333301
</coordinates>
</LinearRing>
</innerBoundaryIs>
<innerBoundaryIs>
<LinearRing>
<coordinates>
-97.50000098,21.02499968
-97.49166765,21.02499968
-97.49166765,21.03333301
-97.50000098,21.03333301
-97.50000098,21.02499968
</coordinates>
</LinearRing>
</innerBoundaryIs>
<innerBoundaryIs>
<LinearRing>
<coordinates>
-97.49166765,21.02499968
-97.49166765,21.01666635
-97.49166765,21.00833301
-97.50000098,21.00833301
-97.50000098,20.99999968
-97.49166765,20.99999968
-97.48333431,20.99999968
-97.48333431,21.00833301
-97.48333431,21.01666635
-97.48333431,21.02499968
-97.49166765,21.02499968
</coordinates>
</LinearRing>
</innerBoundaryIs>
<innerBoundaryIs>
<LinearRing>
<coordinates>
-97.50000098,20.99999968
-97.50833431,20.99999968
-97.50833431,20.99166635
-97.50000098,20.99166635
-97.50000098,20.99999968
</coordinates>
</LinearRing>
</innerBoundaryIs>
<innerBoundaryIs>
<LinearRing>
<coordinates>
-97.50833431,20.99999968
-97.50833431,21.00833301
-97.51666765,21.00833301
-97.51666765,20.99999968
-97.50833431,20.99999968
</coordinates>
</LinearRing>
</innerBoundaryIs>
<innerBoundaryIs>
<LinearRing>
<coordinates>
-97.52500098,20.94166635
-97.52500098,20.93333302
-97.51666765,20.93333302
-97.51666765,20.94166635
-97.51666765,20.94999968
-97.52500098,20.94999968
-97.52500098,20.94166635
</coordinates>
</LinearRing>
</innerBoundaryIs>
<innerBoundaryIs>
<LinearRing>
<coordinates>
-97.51666765,20.93333302
-97.51666765,20.92499968
-97.50833431,20.92499968
-97.50833431,20.91666635
-97.50833431,20.90833302
-97.50833431,20.89999968
-97.50000098,20.89999968
-97.50000098,20.90833302
-97.50000098,20.91666635
-97.50000098,20.92499968
-97.50000098,20.93333302
-97.50833431,20.93333302
-97.51666765,20.93333302
</coordinates>
</LinearRing>
</innerBoundaryIs>
<innerBoundaryIs>
<LinearRing>
<coordinates>
-97.52500098,20.94999968
-97.52500098,20.95833302
-97.53333431,20.95833302
-97.54166764,20.95833302
-97.54166764,20.94999968
-97.53333431,20.94999968
-97.52500098,20.94999968
</coordinates>
</LinearRing>
</innerBoundaryIs>
<innerBoundaryIs>
<LinearRing>
<coordinates>
-97.48333431,20.94166635
-97.48333431,20.93333302
-97.47500098,20.93333302
-97.47500098,20.94166635
-97.48333431,20.94166635
</coordinates>
</LinearRing>
</innerBoundaryIs>
<innerBoundaryIs>
<LinearRing>
<coordinates>
-97.48333431,20.93333302
-97.49166765,20.93333302
-97.49166765,20.92499968
-97.48333431,20.92499968
-97.48333431,20.93333302
</coordinates>
</LinearRing>
</innerBoundaryIs>
<innerBoundaryIs>
<LinearRing>
<coordinates>
-97.41666765,20.94166635
-97.41666765,20.93333302
-97.41666765,20.92499968
-97.42500098,20.92499968
-97.42500098,20.91666635
-97.41666765,20.91666635
-97.40833432,20.91666635
-97.40833432,20.92499968
-97.40833432,20.93333302
-97.40833432,20.94166635
-97.40000098,20.94166635
-97.40000098,20.94999968
-97.40833432,20.94999968
-97.41666765,20.94999968
-97.41666765,20.94166635
</coordinates>
</LinearRing>
</innerBoundaryIs>
<innerBoundaryIs>
<LinearRing>
<coordinates>
-97.42500098,20.91666635
-97.43333432,20.91666635
-97.44166765,20.91666635
-97.44166765,20.90833302
-97.43333432,20.90833302
-97.42500098,20.90833302
-97.42500098,20.91666635
</coordinates>
</LinearRing>
</innerBoundaryIs>
<innerBoundaryIs>
<LinearRing>
<coordinates>
-97.58333431,20.90833302
-97.57500098,20.90833302
-97.57500098,20.91666635
-97.58333431,20.91666635
-97.58333431,20.90833302
</coordinates>
</LinearRing>
</innerBoundaryIs>
<innerBoundaryIs>
<LinearRing>
<coordinates>
-97.57500098,20.91666635
-97.56666764,20.91666635
-97.56666764,20.92499968
-97.57500098,20.92499968
-97.57500098,20.91666635
</coordinates>
</LinearRing>
</innerBoundaryIs>
<innerBoundaryIs>
<LinearRing>
<coordinates>
-97.7583343,20.89166635
-97.76666764,20.89166635
-97.76666764,20.88333302
-97.7583343,20.88333302
-97.75000097,20.88333302
-97.75000097,20.89166635
-97.7583343,20.89166635
</coordinates>
</LinearRing>
</innerBoundaryIs>
<innerBoundaryIs>
<LinearRing>
<coordinates>
-97.75000097,20.89166635
-97.74166764,20.89166635
-97.74166764,20.89999968
-97.75000097,20.89999968
-97.75000097,20.89166635
</coordinates>
</LinearRing>
</innerBoundaryIs>
<innerBoundaryIs>
<LinearRing>
<coordinates>
-98.25000095,20.94999968
-98.24166762,20.94999968
-98.24166762,20.94166635
-98.23333428,20.94166635
-98.23333428,20.94999968
-98.22500095,20.94999968
-98.22500095,20.94166635
-98.21666762,20.94166635
-98.21666762,20.94999968
-98.21666762,20.95833302
-98.21666762,20.96666635
-98.22500095,20.96666635
-98.23333428,20.96666635
-98.23333428,20.97499968
-98.24166762,20.97499968
-98.24166762,20.96666635
-98.24166762,20.95833302
-98.25000095,20.95833302
-98.25000095,20.94999968
</coordinates>
</LinearRing>
</innerBoundaryIs>
<innerBoundaryIs>
<LinearRing>
<coordinates>
-98.21666762,20.96666635
-98.20833428,20.96666635
-98.20833428,20.95833302
-98.20000095,20.95833302
-98.20000095,20.96666635
-98.20000095,20.97499968
-98.20833428,20.97499968
-98.20833428,20.98333301
-98.21666762,20.98333301
-98.22500095,20.98333301
-98.22500095,20.97499968
-98.21666762,20.97499968
-98.21666762,20.96666635
</coordinates>
</LinearRing>
</innerBoundaryIs>
<innerBoundaryIs>
<LinearRing>
<coordinates>
-97.50000098,20.98333301
-97.50000098,20.97499968
-97.49166765,20.97499968
-97.49166765,20.98333301
-97.50000098,20.98333301
</coordinates>
</LinearRing>
</innerBoundaryIs>
<innerBoundaryIs>
<LinearRing>
<coordinates>
-97.49166765,20.98333301
-97.48333431,20.98333301
-97.48333431,20.99166635
-97.49166765,20.99166635
-97.49166765,20.98333301
</coordinates>
</LinearRing>
</innerBoundaryIs>
<innerBoundaryIs>
<LinearRing>
<coordinates>
-97.47500098,20.98333301
-97.46666765,20.98333301
-97.46666765,20.99166635
-97.47500098,20.99166635
-97.47500098,20.98333301
</coordinates>
</LinearRing>
</innerBoundaryIs>
<innerBoundaryIs>
<LinearRing>
<coordinates>
-97.46666765,20.99166635
-97.45833431,20.99166635
-97.45833431,20.99999968
-97.46666765,20.99999968
-97.46666765,20.99166635
</coordinates>
</LinearRing>
</innerBoundaryIs>
<innerBoundaryIs>
<LinearRing>
<coordinates>
-97.45000098,20.98333301
-97.45000098,20.97499968
-97.44166765,20.97499968
-97.44166765,20.98333301
-97.44166765,20.99166635
-97.45000098,20.99166635
-97.45000098,20.98333301
</coordinates>
</LinearRing>
</innerBoundaryIs>
<innerBoundaryIs>
<LinearRing>
<coordinates>
-97.45000098,20.97499968
-97.45833431,20.97499968
-97.45833431,20.96666635
-97.45000098,20.96666635
-97.45000098,20.97499968
</coordinates>
</LinearRing>
</innerBoundaryIs>
<innerBoundaryIs>
<LinearRing>
<coordinates>
-97.59166764,20.96666635
-97.58333431,20.96666635
-97.58333431,20.97499968
-97.59166764,20.97499968
-97.59166764,20.96666635
</coordinates>
</LinearRing>
</innerBoundaryIs>
<innerBoundaryIs>
<LinearRing>
<coordinates>
-97.58333431,20.96666635
-97.58333431,20.95833302
-97.57500098,20.95833302
-97.57500098,20.96666635
-97.58333431,20.96666635
</coordinates>
</LinearRing>
</innerBoundaryIs>
<innerBoundaryIs>
<LinearRing>
<coordinates>
-97.64166764,21.08333301
-97.64166764,21.07499968
-97.63333431,21.07499968
-97.63333431,21.08333301
-97.64166764,21.08333301
</coordinates>
</LinearRing>
</innerBoundaryIs>
<innerBoundaryIs>
<LinearRing>
<coordinates>
-97.64166764,21.07499968
-97.65000097,21.07499968
-97.65000097,21.08333301
-97.65833431,21.08333301
-97.65833431,21.07499968
-97.65833431,21.06666634
-97.65000097,21.06666634
-97.65000097,21.05833301
-97.65000097,21.04999968
-97.64166764,21.04999968
-97.64166764,21.05833301
-97.64166764,21.06666634
-97.64166764,21.07499968
</coordinates>
</LinearRing>
</innerBoundaryIs>
<innerBoundaryIs>
<LinearRing>
<coordinates>
-97.51666765,21.08333301
-97.51666765,21.07499968
-97.50833431,21.07499968
-97.50000098,21.07499968
-97.50000098,21.08333301
-97.50833431,21.08333301
-97.50833431,21.09166634
-97.51666765,21.09166634
-97.51666765,21.08333301
</coordinates>
</LinearRing>
</innerBoundaryIs>
<innerBoundaryIs>
<LinearRing>
<coordinates>
-97.50000098,21.07499968
-97.50000098,21.06666634
-97.50000098,21.05833301
-97.49166765,21.05833301
-97.49166765,21.06666634
-97.49166765,21.07499968
-97.50000098,21.07499968
</coordinates>
</LinearRing>
</innerBoundaryIs>
<innerBoundaryIs>
<LinearRing>
<coordinates>
-97.50833431,21.04999968
-97.50833431,21.04166635
-97.50000098,21.04166635
-97.50000098,21.04999968
-97.50833431,21.04999968
</coordinates>
</LinearRing>
</innerBoundaryIs>
<innerBoundaryIs>
<LinearRing>
<coordinates>
-97.50833431,21.04166635
-97.51666765,21.04166635
-97.51666765,21.03333301
-97.50833431,21.03333301
-97.50833431,21.04166635
</coordinates>
</LinearRing>
</innerBoundaryIs>
<innerBoundaryIs>
<LinearRing>
<coordinates>
-97.90000096,21.29166633
-97.90000096,21.283333
-97.90000096,21.27499967
-97.9083343,21.27499967
-97.91666763,21.27499967
-97.92500096,21.27499967
-97.9333343,21.27499967
-97.9333343,21.26666634
-97.9333343,21.258333
-97.9333343,21.24999967
-97.94166763,21.24999967
-97.94166763,21.24166634
-97.9333343,21.24166634
-97.92500096,21.24166634
-97.92500096,21.233333
-97.91666763,21.233333
-97.91666763,21.22499967
-97.92500096,21.22499967
-97.92500096,21.21666634
-97.9333343,21.21666634
-97.94166763,21.21666634
-97.94166763,21.20833301
-97.9333343,21.20833301
-97.92500096,21.20833301
-97.92500096,21.19999967
-97.9333343,21.19999967
-97.94166763,21.19999967
-97.94166763,21.19166634
-97.9333343,21.19166634
-97.9333343,21.18333301
-97.92500096,21.18333301
-97.92500096,21.19166634
-97.91666763,21.19166634
-97.91666763,21.18333301
-97.9083343,21.18333301
-97.90000096,21.18333301
-97.89166763,21.18333301
-97.89166763,21.19166634
-97.90000096,21.19166634
-97.90000096,21.19999967
-97.89166763,21.19999967
-97.8833343,21.19999967
-97.8833343,21.20833301
-97.8833343,21.21666634
-97.87500096,21.21666634
-97.86666763,21.21666634
-97.8583343,21.21666634
-97.85000097,21.21666634
-97.85000097,21.20833301
-97.84166763,21.20833301
-97.84166763,21.19999967
-97.84166763,21.19166634
-97.8333343,21.19166634
-97.8333343,21.19999967
-97.8333343,21.20833301
-97.8333343,21.21666634
-97.84166763,21.21666634
-97.84166763,21.22499967
-97.85000097,21.22499967
-97.8583343,21.22499967
-97.8583343,21.233333
-97.85000097,21.233333
-97.84166763,21.233333
-97.8333343,21.233333
-97.8333343,21.22499967
-97.82500097,21.22499967
-97.81666763,21.22499967
-97.81666763,21.233333
-97.8083343,21.233333
-97.8083343,21.24166634
-97.8083343,21.24999967
-97.81666763,21.24999967
-97.81666763,21.24166634
-97.82500097,21.24166634
-97.82500097,21.24999967
-97.82500097,21.258333
-97.82500097,21.26666634
-97.8333343,21.26666634
-97.84166763,21.26666634
-97.84166763,21.258333
-97.85000097,21.258333
-97.85000097,21.24999967
-97.8583343,21.24999967
-97.86666763,21.24999967
-97.86666763,21.258333
-97.87500096,21.258333
-97.87500096,21.24999967
-97.8833343,21.24999967
-97.8833343,21.24166634
-97.87500096,21.24166634
-97.87500096,21.233333
-97.8833343,21.233333
-97.8833343,21.22499967
-97.89166763,21.22499967
-97.89166763,21.233333
-97.90000096,21.233333
-97.90000096,21.24166634
-97.9083343,21.24166634
-97.9083343,21.24999967
-97.9083343,21.258333
-97.90000096,21.258333
-97.89166763,21.258333
-97.89166763,21.26666634
-97.8833343,21.26666634
-97.8833343,21.27499967
-97.87500096,21.27499967
-97.87500096,21.26666634
-97.86666763,21.26666634
-97.8583343,21.26666634
-97.85000097,21.26666634
-97.85000097,21.27499967
-97.84166763,21.27499967
-97.84166763,21.283333
-97.84166763,21.29166633
-97.84166763,21.29999967
-97.84166763,21.308333
-97.8333343,21.308333
-97.82500097,21.308333
-97.82500097,21.31666633
-97.8333343,21.31666633
-97.84166763,21.31666633
-97.84166763,21.32499967
-97.85000097,21.32499967
-97.85000097,21.31666633
-97.8583343,21.31666633
-97.8583343,21.308333
-97.86666763,21.308333
-97.87500096,21.308333
-97.87500096,21.29999967
-97.8833343,21.29999967
-97.89166763,21.29999967
-97.90000096,21.29999967
-97.90000096,21.29166633
</coordinates>
</LinearRing>
</innerBoundaryIs>
<innerBoundaryIs>
<LinearRing>
<coordinates>
-97.94166763,21.24166634
-97.95000096,21.24166634
-97.95000096,21.233333
-97.94166763,21.233333
-97.94166763,21.24166634
</coordinates>
</LinearRing>
</innerBoundaryIs>
<innerBoundaryIs>
<LinearRing>
<coordinates>
-97.95000096,21.233333
-97.95833429,21.233333
-97.95833429,21.22499967
-97.95000096,21.22499967
-97.95000096,21.233333
</coordinates>
</LinearRing>
</innerBoundaryIs>
<innerBoundaryIs>
<LinearRing>
<coordinates>
-97.85000097,21.20833301
-97.8583343,21.20833301
-97.8583343,21.19999967
-97.85000097,21.19999967
-97.85000097,21.20833301
</coordinates>
</LinearRing>
</innerBoundaryIs>
<innerBoundaryIs>
<LinearRing>
<coordinates>
-97.8333343,21.19166634
-97.8333343,21.18333301
-97.8333343,21.17499967
-97.82500097,21.17499967
-97.82500097,21.18333301
-97.81666763,21.18333301
-97.81666763,21.17499967
-97.8083343,21.17499967
-97.8083343,21.18333301
-97.8083343,21.19166634
-97.81666763,21.19166634
-97.82500097,21.19166634
-97.8333343,21.19166634
</coordinates>
</LinearRing>
</innerBoundaryIs>
<innerBoundaryIs>
<LinearRing>
<coordinates>
-97.8333343,21.17499967
-97.84166763,21.17499967
-97.84166763,21.16666634
-97.8333343,21.16666634
-97.8333343,21.17499967
</coordinates>
</LinearRing>
</innerBoundaryIs>
<innerBoundaryIs>
<LinearRing>
<coordinates>
-97.84166763,21.17499967
-97.84166763,21.18333301
-97.85000097,21.18333301
-97.85000097,21.17499967
-97.84166763,21.17499967
</coordinates>
</LinearRing>
</innerBoundaryIs>
<innerBoundaryIs>
<LinearRing>
<coordinates>
-97.82500097,21.26666634
-97.81666763,21.26666634
-97.81666763,21.27499967
-97.82500097,21.27499967
-97.82500097,21.26666634
</coordinates>
</LinearRing>
</innerBoundaryIs>
<innerBoundaryIs>
<LinearRing>
<coordinates>
-97.81666763,21.26666634
-97.81666763,21.258333
-97.8083343,21.258333
-97.80000097,21.258333
-97.79166763,21.258333
-97.79166763,21.26666634
-97.80000097,21.26666634
-97.8083343,21.26666634
-97.81666763,21.26666634
</coordinates>
</LinearRing>
</innerBoundaryIs>
<innerBoundaryIs>
<LinearRing>
<coordinates>
-97.69166764,21.19166634
-97.69166764,21.18333301
-97.68333431,21.18333301
-97.68333431,21.19166634
-97.68333431,21.19999967
-97.69166764,21.19999967
-97.69166764,21.19166634
</coordinates>
</LinearRing>
</innerBoundaryIs>
<innerBoundaryIs>
<LinearRing>
<coordinates>
-97.69166764,21.19999967
-97.69166764,21.20833301
-97.69166764,21.21666634
-97.70000097,21.21666634
-97.70000097,21.22499967
-97.69166764,21.22499967
-97.68333431,21.22499967
-97.68333431,21.21666634
-97.67500097,21.21666634
-97.66666764,21.21666634
-97.66666764,21.22499967
-97.66666764,21.233333
-97.65833431,21.233333
-97.65000097,21.233333
-97.65000097,21.24166634
-97.64166764,21.24166634
-97.64166764,21.233333
-97.63333431,21.233333
-97.62500097,21.233333
-97.62500097,21.24166634
-97.62500097,21.24999967
-97.61666764,21.24999967
-97.61666764,21.258333
-97.62500097,21.258333
-97.63333431,21.258333
-97.64166764,21.258333
-97.64166764,21.24999967
-97.65000097,21.24999967
-97.65833431,21.24999967
-97.66666764,21.24999967
-97.66666764,21.258333
-97.66666764,21.26666634
-97.66666764,21.27499967
-97.67500097,21.27499967
-97.67500097,21.26666634
-97.68333431,21.26666634
-97.68333431,21.258333
-97.68333431,21.24999967
-97.69166764,21.24999967
-97.69166764,21.24166634
-97.70000097,21.24166634
-97.70000097,21.233333
-97.7083343,21.233333
-97.71666764,21.233333
-97.71666764,21.22499967
-97.7083343,21.22499967
-97.7083343,21.21666634
-97.71666764,21.21666634
-97.72500097,21.21666634
-97.72500097,21.20833301
-97.72500097,21.19999967
-97.71666764,21.19999967
-97.71666764,21.20833301
-97.7083343,21.20833301
-97.7083343,21.19999967
-97.70000097,21.19999967
-97.69166764,21.19999967
</coordinates>
</LinearRing>
</innerBoundaryIs>
<innerBoundaryIs>
<LinearRing>
<coordinates>
-97.69166764,21.24999967
-97.69166764,21.258333
-97.70000097,21.258333
-97.7083343,21.258333
-97.7083343,21.24999967
-97.70000097,21.24999967
-97.69166764,21.24999967
</coordinates>
</LinearRing>
</innerBoundaryIs>
<innerBoundaryIs>
<LinearRing>
<coordinates>
-97.67500097,21.19166634
-97.66666764,21.19166634
-97.66666764,21.19999967
-97.67500097,21.19999967
-97.67500097,21.19166634
</coordinates>
</LinearRing>
</innerBoundaryIs>
<innerBoundaryIs>
<LinearRing>
<coordinates>
-97.66666764,21.19166634
-97.66666764,21.18333301
-97.65833431,21.18333301
-97.65833431,21.19166634
-97.66666764,21.19166634
</coordinates>
</LinearRing>
</innerBoundaryIs>
<innerBoundaryIs>
<LinearRing>
<coordinates>
-97.89166763,21.17499967
-97.89166763,21.16666634
-97.8833343,21.16666634
-97.87500096,21.16666634
-97.87500096,21.17499967
-97.8833343,21.17499967
-97.89166763,21.17499967
</coordinates>
</LinearRing>
</innerBoundaryIs>
<innerBoundaryIs>
<LinearRing>
<coordinates>
-97.87500096,21.17499967
-97.86666763,21.17499967
-97.86666763,21.18333301
-97.87500096,21.18333301
-97.87500096,21.17499967
</coordinates>
</LinearRing>
</innerBoundaryIs>
<innerBoundaryIs>
<LinearRing>
<coordinates>
-99.02500092,21.15833301
-99.01666759,21.15833301
-99.01666759,21.16666634
-99.01666759,21.17499967
-99.02500092,21.17499967
-99.03333425,21.17499967
-99.03333425,21.16666634
-99.03333425,21.15833301
-99.02500092,21.15833301
</coordinates>
</LinearRing>
</innerBoundaryIs>
<innerBoundaryIs>
<LinearRing>
<coordinates>
-99.01666759,21.15833301
-99.01666759,21.14999967
-99.00833425,21.14999967
-99.00833425,21.15833301
-99.01666759,21.15833301
</coordinates>
</LinearRing>
</innerBoundaryIs>
<innerBoundaryIs>
<LinearRing>
<coordinates>
-99.01666759,21.14999967
-99.02500092,21.14999967
-99.02500092,21.14166634
-99.01666759,21.14166634
-99.01666759,21.14999967
</coordinates>
</LinearRing>
</innerBoundaryIs>
<innerBoundaryIs>
<LinearRing>
<coordinates>
-99.00833425,21.15833301
-99.00000092,21.15833301
-99.00000092,21.14999967
-98.99166759,21.14999967
-98.98333425,21.14999967
-98.98333425,21.14166634
-98.98333425,21.13333301
-98.97500092,21.13333301
-98.97500092,21.14166634
-98.97500092,21.14999967
-98.96666759,21.14999967
-98.96666759,21.15833301
-98.97500092,21.15833301
-98.98333425,21.15833301
-98.98333425,21.16666634
-98.98333425,21.17499967
-98.99166759,21.17499967
-98.99166759,21.16666634
-99.00000092,21.16666634
-99.00833425,21.16666634
-99.00833425,21.15833301
</coordinates>
</LinearRing>
</innerBoundaryIs>
<innerBoundaryIs>
<LinearRing>
<coordinates>
-98.73333426,21.21666634
-98.7416676,21.21666634
-98.7416676,21.20833301
-98.73333426,21.20833301
-98.73333426,21.21666634
</coordinates>
</LinearRing>
</innerBoundaryIs>
<innerBoundaryIs>
<LinearRing>
<coordinates>
-98.7416676,21.20833301
-98.75000093,21.20833301
-98.75000093,21.19999967
-98.7416676,21.19999967
-98.7416676,21.20833301
</coordinates>
</LinearRing>
</innerBoundaryIs>
<innerBoundaryIs>
<LinearRing>
<coordinates>
-97.59166764,21.24166634
-97.59166764,21.233333
-97.58333431,21.233333
-97.58333431,21.24166634
-97.59166764,21.24166634
</coordinates>
</LinearRing>
</innerBoundaryIs>
<innerBoundaryIs>
<LinearRing>
<coordinates>
-97.59166764,21.233333
-97.60000098,21.233333
-97.60000098,21.22499967
-97.60000098,21.21666634
-97.59166764,21.21666634
-97.59166764,21.22499967
-97.59166764,21.233333
</coordinates>
</LinearRing>
</innerBoundaryIs>
<innerBoundaryIs>
<LinearRing>
<coordinates>
-97.58333431,21.24166634
[truncated: 152,587 more chars]
