# Supplementary material for: Species conservation profiles of tarantula spiders (Araneae, Theraphosidae) listed on CITES
Source: Biodivers Data J. 2019 Nov 8;7:e39342. doi: 10.3897/BDJ.7.e39342 (PMC6858399; doi:10.3897/BDJ.7.e39342)
Supplement: Supplementary material 13 — Distribution of Brachypelma klaasi (Schmidt & Krause, 1994) [file bdj-07-e39342-s013.kml]

<?xml version="1.0" encoding="UTF-8"?>
<kml xmlns="http://earth.google.com/kml/2.2">
<Document>
<name></name>
<description><![CDATA[]]></description>

<Style id="1">
<LineStyle>
<width>2</width>
<color>ff0000ff</color>
</LineStyle>
<PolyStyle>
<color>aaffffff</color>
<fill>1</fill>
</PolyStyle>
</Style>

<Placemark>
<name>Brachypelma klaasi .kml</name>
<description><![CDATA[]]></description>
<styleUrl>#1</styleUrl>
<visibility>1</visibility>
<MultiGeometry>
<Polygon>
<outerBoundaryIs>
<LinearRing>
<coordinates>
-104.48333403,19.13333309
-104.49166737,19.13333309
-104.5000007,19.13333309
-104.50833403,19.13333309
-104.50833403,19.14166642
-104.51666737,19.14166642
-104.5250007,19.14166642
-104.5250007,19.14999975
-104.53333403,19.14999975
-104.53333403,19.15833309
-104.53333403,19.16666642
-104.5250007,19.16666642
-104.51666737,19.16666642
-104.50833403,19.16666642
-104.5000007,19.16666642
-104.5000007,19.15833309
-104.49166737,19.15833309
-104.48333403,19.15833309
-104.48333403,19.14999975
-104.4750007,19.14999975
-104.4750007,19.15833309
-104.46666737,19.15833309
-104.46666737,19.16666642
-104.46666737,19.17499975
-104.45833403,19.17499975
-104.45833403,19.16666642
-104.4500007,19.16666642
-104.4500007,19.17499975
-104.44166737,19.17499975
-104.44166737,19.18333309
-104.43333404,19.18333309
-104.4250007,19.18333309
-104.4250007,19.17499975
-104.41666737,19.17499975
-104.41666737,19.16666642
-104.41666737,19.15833309
-104.41666737,19.14999975
-104.41666737,19.14166642
-104.40833404,19.14166642
-104.40833404,19.13333309
-104.41666737,19.13333309
-104.4250007,19.13333309
-104.4250007,19.14166642
-104.4250007,19.14999975
-104.43333404,19.14999975
-104.43333404,19.15833309
-104.43333404,19.16666642
-104.44166737,19.16666642
-104.44166737,19.15833309
-104.44166737,19.14999975
-104.44166737,19.14166642
-104.43333404,19.14166642
-104.43333404,19.13333309
-104.43333404,19.12499976
-104.44166737,19.12499976
-104.44166737,19.11666642
-104.4500007,19.11666642
-104.45833403,19.11666642
-104.46666737,19.11666642
-104.4750007,19.11666642
-104.4750007,19.12499976
-104.48333403,19.12499976
-104.48333403,19.13333309
</coordinates>
</LinearRing>
</outerBoundaryIs>
</Polygon>
<Polygon>
<outerBoundaryIs>
<LinearRing>
<coordinates>
-104.54166736,19.22499975
-104.53333403,19.22499975
-104.53333403,19.21666642
-104.54166736,19.21666642
-104.54166736,19.22499975
</coordinates>
</LinearRing>
</outerBoundaryIs>
</Polygon>
<Polygon>
<outerBoundaryIs>
<LinearRing>
<coordinates>
-104.48333403,19.17499975
-104.48333403,19.16666642
-104.49166737,19.16666642
-104.5000007,19.16666642
-104.5000007,19.17499975
-104.50833403,19.17499975
-104.51666737,19.17499975
-104.5250007,19.17499975
-104.5250007,19.18333309
-104.53333403,19.18333309
-104.53333403,19.19166642
-104.54166736,19.19166642
-104.5500007,19.19166642
-104.55833403,19.19166642
-104.55833403,19.19999975
-104.55833403,19.20833309
-104.5500007,19.20833309
-104.54166736,19.20833309
-104.53333403,19.20833309
-104.53333403,19.21666642
-104.5250007,19.21666642
-104.51666737,19.21666642
-104.50833403,19.21666642
-104.5000007,19.21666642
-104.5000007,19.20833309
-104.49166737,19.20833309
-104.49166737,19.19999975
-104.5000007,19.19999975
-104.5000007,19.19166642
-104.49166737,19.19166642
-104.49166737,19.18333309
-104.48333403,19.18333309
-104.4750007,19.18333309
-104.46666737,19.18333309
-104.46666737,19.17499975
-104.4750007,19.17499975
-104.48333403,19.17499975
</coordinates>
</LinearRing>
</outerBoundaryIs>
<innerBoundaryIs>
<LinearRing>
<coordinates>
-104.53333403,19.20833309
-104.53333403,19.19999975
-104.5250007,19.19999975
-104.5250007,19.19166642
-104.51666737,19.19166642
-104.51666737,19.19999975
-104.50833403,19.19999975
-104.50833403,19.20833309
-104.51666737,19.20833309
-104.5250007,19.20833309
-104.53333403,19.20833309
</coordinates>
</LinearRing>
</innerBoundaryIs>
</Polygon>
<Polygon>
<outerBoundaryIs>
<LinearRing>
<coordinates>
-104.43333404,19.20833309
-104.4250007,19.20833309
-104.4250007,19.19999975
-104.43333404,19.19999975
-104.43333404,19.20833309
</coordinates>
</LinearRing>
</outerBoundaryIs>
</Polygon>
<Polygon>
<outerBoundaryIs>
<LinearRing>
<coordinates>
-104.35833404,19.18333309
-104.35833404,19.17499975
-104.36666737,19.17499975
-104.3750007,19.17499975
-104.3750007,19.16666642
-104.38333404,19.16666642
-104.39166737,19.16666642
-104.39166737,19.17499975
-104.39166737,19.18333309
-104.4000007,19.18333309
-104.40833404,19.18333309
-104.40833404,19.19166642
-104.40833404,19.19999975
-104.41666737,19.19999975
-104.41666737,19.20833309
-104.40833404,19.20833309
-104.4000007,19.20833309
-104.4000007,19.21666642
-104.39166737,19.21666642
-104.39166737,19.20833309
-104.38333404,19.20833309
-104.3750007,19.20833309
-104.36666737,19.20833309
-104.36666737,19.21666642
-104.35833404,19.21666642
-104.35833404,19.22499975
-104.35000071,19.22499975
-104.35000071,19.23333308
-104.35000071,19.24166642
-104.34166737,19.24166642
-104.33333404,19.24166642
-104.33333404,19.23333308
-104.33333404,19.22499975
-104.33333404,19.21666642
-104.33333404,19.20833309
-104.33333404,19.19999975
-104.34166737,19.19999975
-104.34166737,19.19166642
-104.35000071,19.19166642
-104.35000071,19.18333309
-104.35833404,19.18333309
</coordinates>
</LinearRing>
</outerBoundaryIs>
<innerBoundaryIs>
<LinearRing>
<coordinates>
-104.4000007,19.19166642
-104.39166737,19.19166642
-104.38333404,19.19166642
-104.38333404,19.19999975
-104.39166737,19.19999975
-104.4000007,19.19999975
-104.4000007,19.19166642
</coordinates>
</LinearRing>
</innerBoundaryIs>
</Polygon>
<Polygon>
<outerBoundaryIs>
<LinearRing>
<coordinates>
-104.44166737,19.19166642
-104.44166737,19.18333309
-104.4500007,19.18333309
-104.45833403,19.18333309
-104.45833403,19.19166642
-104.46666737,19.19166642
-104.4750007,19.19166642
-104.4750007,19.19999975
-104.48333403,19.19999975
-104.48333403,19.20833309
-104.49166737,19.20833309
-104.49166737,19.21666642
-104.5000007,19.21666642
-104.5000007,19.22499975
-104.49166737,19.22499975
-104.48333403,19.22499975
-104.4750007,19.22499975
-104.46666737,19.22499975
-104.45833403,19.22499975
-104.45833403,19.23333308
-104.4500007,19.23333308
-104.4500007,19.22499975
-104.44166737,19.22499975
-104.44166737,19.21666642
-104.4500007,19.21666642
-104.4500007,19.20833309
-104.44166737,19.20833309
-104.44166737,19.19999975
-104.43333404,19.19999975
-104.43333404,19.19166642
-104.44166737,19.19166642
</coordinates>
</LinearRing>
</outerBoundaryIs>
</Polygon>
<Polygon>
<outerBoundaryIs>
<LinearRing>
<coordinates>
-104.55833403,19.21666642
-104.55833403,19.20833309
-104.56666736,19.20833309
-104.56666736,19.21666642
-104.56666736,19.22499975
-104.55833403,19.22499975
-104.55833403,19.23333308
-104.5500007,19.23333308
-104.5500007,19.22499975
-104.5500007,19.21666642
-104.55833403,19.21666642
</coordinates>
</LinearRing>
</outerBoundaryIs>
</Polygon>
<Polygon>
<outerBoundaryIs>
<LinearRing>
<coordinates>
-104.77500069,19.27499975
-104.76666736,19.27499975
-104.76666736,19.26666642
-104.77500069,19.26666642
-104.77500069,19.27499975
</coordinates>
</LinearRing>
</outerBoundaryIs>
</Polygon>
<Polygon>
<outerBoundaryIs>
<LinearRing>
<coordinates>
-104.39166737,19.27499975
-104.38333404,19.27499975
-104.3750007,19.27499975
-104.3750007,19.26666642
-104.38333404,19.26666642
-104.39166737,19.26666642
-104.39166737,19.27499975
</coordinates>
</LinearRing>
</outerBoundaryIs>
</Polygon>
<Polygon>
<outerBoundaryIs>
<LinearRing>
<coordinates>
-104.6000007,19.30833308
-104.59166736,19.30833308
-104.59166736,19.29999975
-104.6000007,19.29999975
-104.60833403,19.29999975
-104.60833403,19.30833308
-104.60833403,19.31666641
-104.61666736,19.31666641
-104.62500069,19.31666641
-104.62500069,19.32499975
-104.61666736,19.32499975
-104.60833403,19.32499975
-104.6000007,19.32499975
-104.6000007,19.31666641
-104.6000007,19.30833308
</coordinates>
</LinearRing>
</outerBoundaryIs>
</Polygon>
<Polygon>
<outerBoundaryIs>
<LinearRing>
<coordinates>
-104.64166736,19.28333308
-104.64166736,19.27499975
-104.65000069,19.27499975
-104.65000069,19.28333308
-104.65000069,19.29166642
-104.64166736,19.29166642
-104.64166736,19.28333308
</coordinates>
</LinearRing>
</outerBoundaryIs>
</Polygon>
<Polygon>
<outerBoundaryIs>
<LinearRing>
<coordinates>
-104.45833403,19.29166642
-104.4500007,19.29166642
-104.4500007,19.28333308
-104.45833403,19.28333308
-104.45833403,19.29166642
</coordinates>
</LinearRing>
</outerBoundaryIs>
</Polygon>
<Polygon>
<outerBoundaryIs>
<LinearRing>
<coordinates>
-104.77500069,19.29999975
-104.76666736,19.29999975
-104.76666736,19.29166642
-104.77500069,19.29166642
-104.77500069,19.29999975
</coordinates>
</LinearRing>
</outerBoundaryIs>
</Polygon>
<Polygon>
<outerBoundaryIs>
<LinearRing>
<coordinates>
-104.59166736,19.29999975
-104.58333403,19.29999975
-104.58333403,19.29166642
-104.59166736,19.29166642
-104.59166736,19.29999975
</coordinates>
</LinearRing>
</outerBoundaryIs>
</Polygon>
<Polygon>
<outerBoundaryIs>
<LinearRing>
<coordinates>
-104.65000069,19.29999975
-104.65000069,19.29166642
-104.65833403,19.29166642
-104.65833403,19.29999975
-104.65833403,19.30833308
-104.65833403,19.31666641
-104.65833403,19.32499975
-104.65000069,19.32499975
-104.65000069,19.31666641
-104.65000069,19.30833308
-104.65000069,19.29999975
</coordinates>
</LinearRing>
</outerBoundaryIs>
</Polygon>
<Polygon>
<outerBoundaryIs>
<LinearRing>
<coordinates>
-104.80833402,19.40833308
-104.80000069,19.40833308
-104.80000069,19.39999974
-104.80833402,19.39999974
-104.80833402,19.40833308
</coordinates>
</LinearRing>
</outerBoundaryIs>
</Polygon>
<Polygon>
<outerBoundaryIs>
<LinearRing>
<coordinates>
-104.76666736,19.42499974
-104.75833402,19.42499974
-104.75833402,19.41666641
-104.76666736,19.41666641
-104.76666736,19.42499974
</coordinates>
</LinearRing>
</outerBoundaryIs>
</Polygon>
<Polygon>
<outerBoundaryIs>
<LinearRing>
<coordinates>
-104.39166737,19.25833308
-104.38333404,19.25833308
-104.38333404,19.24999975
-104.39166737,19.24999975
-104.4000007,19.24999975
-104.4000007,19.25833308
-104.40833404,19.25833308
-104.40833404,19.26666642
-104.40833404,19.27499975
-104.41666737,19.27499975
-104.4250007,19.27499975
-104.4250007,19.26666642
-104.43333404,19.26666642
-104.43333404,19.25833308
-104.44166737,19.25833308
-104.44166737,19.24999975
-104.43333404,19.24999975
-104.43333404,19.24166642
-104.43333404,19.23333308
-104.44166737,19.23333308
-104.4500007,19.23333308
-104.4500007,19.24166642
-104.45833403,19.24166642
-104.45833403,19.23333308
-104.46666737,19.23333308
-104.4750007,19.23333308
-104.48333403,19.23333308
-104.49166737,19.23333308
-104.49166737,19.24166642
-104.49166737,19.24999975
-104.5000007,19.24999975
-104.50833403,19.24999975
-104.50833403,19.24166642
-104.50833403,19.23333308
-104.51666737,19.23333308
-104.5250007,19.23333308
-104.5250007,19.24166642
-104.53333403,19.24166642
-104.53333403,19.23333308
-104.54166736,19.23333308
-104.5500007,19.23333308
-104.5500007,19.24166642
-104.55833403,19.24166642
-104.55833403,19.23333308
-104.56666736,19.23333308
-104.56666736,19.24166642
-104.5750007,19.24166642
-104.58333403,19.24166642
-104.58333403,19.23333308
-104.58333403,19.22499975
-104.59166736,19.22499975
-104.59166736,19.21666642
-104.6000007,19.21666642
-104.6000007,19.20833309
-104.60833403,19.20833309
-104.60833403,19.19999975
-104.61666736,19.19999975
-104.61666736,19.19166642
-104.62500069,19.19166642
-104.63333403,19.19166642
-104.63333403,19.19999975
-104.64166736,19.19999975
-104.65000069,19.19999975
-104.65833403,19.19999975
-104.65833403,19.20833309
-104.66666736,19.20833309
-104.66666736,19.21666642
-104.65833403,19.21666642
-104.65000069,19.21666642
-104.65000069,19.20833309
-104.64166736,19.20833309
-104.64166736,19.21666642
-104.63333403,19.21666642
-104.63333403,19.22499975
-104.62500069,19.22499975
-104.62500069,19.23333308
-104.62500069,19.24166642
-104.61666736,19.24166642
-104.61666736,19.24999975
-104.61666736,19.25833308
-104.61666736,19.26666642
-104.62500069,19.26666642
-104.62500069,19.27499975
-104.63333403,19.27499975
-104.63333403,19.28333308
-104.62500069,19.28333308
-104.62500069,19.29166642
-104.61666736,19.29166642
-104.60833403,19.29166642
-104.6000007,19.29166642
-104.59166736,19.29166642
-104.59166736,19.28333308
-104.6000007,19.28333308
-104.60833403,19.28333308
-104.60833403,19.27499975
-104.6000007,19.27499975
-104.59166736,19.27499975
-104.58333403,19.27499975
-104.58333403,19.26666642
-104.59166736,19.26666642
-104.59166736,19.25833308
-104.59166736,19.24999975
-104.58333403,19.24999975
-104.5750007,19.24999975
-104.56666736,19.24999975
-104.56666736,19.25833308
-104.55833403,19.25833308
-104.5500007,19.25833308
-104.54166736,19.25833308
-104.53333403,19.25833308
-104.53333403,19.26666642
-104.5250007,19.26666642
-104.51666737,19.26666642
-104.51666737,19.27499975
-104.50833403,19.27499975
-104.50833403,19.26666642
-104.5000007,19.26666642
-104.49166737,19.26666642
-104.49166737,19.25833308
-104.48333403,19.25833308
-104.48333403,19.26666642
-104.48333403,19.27499975
-104.49166737,19.27499975
-104.49166737,19.28333308
-104.49166737,19.29166642
-104.48333403,19.29166642
-104.4750007,19.29166642
-104.4750007,19.28333308
-104.4750007,19.27499975
-104.46666737,19.27499975
-104.45833403,19.27499975
-104.4500007,19.27499975
-104.4500007,19.28333308
-104.44166737,19.28333308
-104.44166737,19.29166642
-104.43333404,19.29166642
-104.43333404,19.28333308
-104.4250007,19.28333308
-104.4250007,19.29166642
-104.41666737,19.29166642
-104.40833404,19.29166642
-104.4000007,19.29166642
-104.4000007,19.28333308
-104.4000007,19.27499975
-104.4000007,19.26666642
-104.39166737,19.26666642
-104.39166737,19.25833308
</coordinates>
</LinearRing>
</outerBoundaryIs>
<innerBoundaryIs>
<LinearRing>
<coordinates>
-104.45833403,19.24166642
-104.45833403,19.24999975
-104.46666737,19.24999975
-104.46666737,19.24166642
-104.45833403,19.24166642
</coordinates>
</LinearRing>
</innerBoundaryIs>
<innerBoundaryIs>
<LinearRing>
<coordinates>
-104.45833403,19.24999975
-104.4500007,19.24999975
-104.4500007,19.25833308
-104.45833403,19.25833308
-104.45833403,19.24999975
</coordinates>
</LinearRing>
</innerBoundaryIs>
</Polygon>
<Polygon>
<outerBoundaryIs>
<LinearRing>
<coordinates>
-104.77500069,19.25833308
-104.77500069,19.24999975
-104.78333402,19.24999975
-104.78333402,19.25833308
-104.78333402,19.26666642
-104.77500069,19.26666642
-104.77500069,19.25833308
</coordinates>
</LinearRing>
</outerBoundaryIs>
</Polygon>
<Polygon>
<outerBoundaryIs>
<LinearRing>
<coordinates>
-104.66666736,19.24999975
-104.66666736,19.24166642
-104.67500069,19.24166642
-104.67500069,19.24999975
-104.68333403,19.24999975
-104.68333403,19.25833308
-104.69166736,19.25833308
-104.69166736,19.26666642
-104.70000069,19.26666642
-104.70000069,19.27499975
-104.70833402,19.27499975
-104.70833402,19.28333308
-104.71666736,19.28333308
-104.72500069,19.28333308
-104.72500069,19.29166642
-104.71666736,19.29166642
-104.71666736,19.29999975
-104.71666736,19.30833308
-104.71666736,19.31666641
-104.70833402,19.31666641
-104.70833402,19.30833308
-104.70833402,19.29999975
-104.70000069,19.29999975
-104.69166736,19.29999975
-104.68333403,19.29999975
-104.68333403,19.30833308
-104.67500069,19.30833308
-104.67500069,19.29999975
-104.67500069,19.29166642
-104.66666736,19.29166642
-104.66666736,19.28333308
-104.66666736,19.27499975
-104.66666736,19.26666642
-104.65833403,19.26666642
-104.65000069,19.26666642
-104.64166736,19.26666642
-104.64166736,19.25833308
-104.64166736,19.24999975
-104.65000069,19.24999975
-104.65000069,19.24166642
-104.65833403,19.24166642
-104.65833403,19.24999975
-104.66666736,19.24999975
</coordinates>
</LinearRing>
</outerBoundaryIs>
</Polygon>
<Polygon>
<outerBoundaryIs>
<LinearRing>
<coordinates>
-104.80833402,19.47499974
-104.80000069,19.47499974
-104.80000069,19.46666641
-104.80833402,19.46666641
-104.80833402,19.47499974
</coordinates>
</LinearRing>
</outerBoundaryIs>
</Polygon>
<Polygon>
<outerBoundaryIs>
<LinearRing>
<coordinates>
-104.87500068,19.49166641
-104.86666735,19.49166641
-104.86666735,19.48333307
-104.87500068,19.48333307
-104.87500068,19.49166641
</coordinates>
</LinearRing>
</outerBoundaryIs>
</Polygon>
<Polygon>
<outerBoundaryIs>
<LinearRing>
<coordinates>
-104.90000068,19.31666641
-104.90000068,19.30833308
-104.90833402,19.30833308
-104.90833402,19.31666641
-104.91666735,19.31666641
-104.92500068,19.31666641
-104.92500068,19.32499975
-104.93333402,19.32499975
-104.93333402,19.33333308
-104.94166735,19.33333308
-104.95000068,19.33333308
-104.95000068,19.34166641
-104.95833401,19.34166641
-104.95833401,19.34999975
-104.96666735,19.34999975
-104.96666735,19.35833308
-104.97500068,19.35833308
-104.97500068,19.36666641
-104.96666735,19.36666641
-104.95833401,19.36666641
-104.95833401,19.37499975
-104.96666735,19.37499975
-104.96666735,19.38333308
-104.97500068,19.38333308
-104.98333401,19.38333308
-104.99166735,19.38333308
-104.99166735,19.39166641
-104.99166735,19.39999974
-105.00000068,19.39999974
-105.00833401,19.39999974
-105.00833401,19.40833308
-105.00833401,19.41666641
-105.01666735,19.41666641
-105.01666735,19.42499974
-105.01666735,19.43333308
-105.02500068,19.43333308
-105.02500068,19.44166641
-105.03333401,19.44166641
-105.03333401,19.44999974
-105.03333401,19.45833307
-105.04166734,19.45833307
-105.04166734,19.46666641
-105.05000068,19.46666641
-105.05000068,19.47499974
-105.05000068,19.48333307
-105.05000068,19.49166641
-105.05000068,19.49999974
-105.05000068,19.50833307
-105.05833401,19.50833307
-105.05833401,19.51666641
-105.05833401,19.52499974
-105.05833401,19.53333307
-105.06666734,19.53333307
-105.06666734,19.54166641
-105.06666734,19.54999974
-105.07500068,19.54999974
-105.07500068,19.55833307
-105.06666734,19.55833307
-105.06666734,19.5666664
-105.05833401,19.5666664
-105.05833401,19.57499974
-105.05833401,19.58333307
-105.05000068,19.58333307
-105.05000068,19.57499974
-105.04166734,19.57499974
-105.04166734,19.5666664
-105.03333401,19.5666664
-105.02500068,19.5666664
-105.01666735,19.5666664
-105.00833401,19.5666664
-105.00000068,19.5666664
-105.00000068,19.55833307
-105.00000068,19.54999974
-105.00000068,19.54166641
-104.99166735,19.54166641
-104.98333401,19.54166641
-104.98333401,19.53333307
-104.97500068,19.53333307
-104.96666735,19.53333307
-104.96666735,19.54166641
-104.95833401,19.54166641
-104.95833401,19.54999974
-104.95000068,19.54999974
-104.95000068,19.54166641
-104.94166735,19.54166641
-104.93333402,19.54166641
-104.93333402,19.54999974
-104.92500068,19.54999974
-104.92500068,19.54166641
-104.91666735,19.54166641
-104.90833402,19.54166641
-104.90000068,19.54166641
-104.90000068,19.54999974
-104.89166735,19.54999974
-104.89166735,19.54166641
-104.89166735,19.53333307
-104.88333402,19.53333307
-104.88333402,19.52499974
-104.88333402,19.51666641
-104.88333402,19.50833307
-104.89166735,19.50833307
-104.89166735,19.49999974
-104.88333402,19.49999974
-104.88333402,19.49166641
-104.89166735,19.49166641
-104.90000068,19.49166641
-104.90000068,19.48333307
-104.89166735,19.48333307
-104.89166735,19.47499974
-104.90000068,19.47499974
-104.90000068,19.46666641
-104.90000068,19.45833307
-104.89166735,19.45833307
-104.89166735,19.46666641
-104.88333402,19.46666641
-104.88333402,19.45833307
-104.87500068,19.45833307
-104.87500068,19.44999974
-104.88333402,19.44999974
-104.89166735,19.44999974
-104.90000068,19.44999974
-104.90000068,19.44166641
-104.89166735,19.44166641
-104.88333402,19.44166641
-104.88333402,19.43333308
-104.89166735,19.43333308
-104.90000068,19.43333308
-104.90833402,19.43333308
-104.91666735,19.43333308
-104.92500068,19.43333308
-104.92500068,19.42499974
-104.92500068,19.41666641
-104.92500068,19.40833308
-104.93333402,19.40833308
-104.94166735,19.40833308
-104.94166735,19.39999974
-104.93333402,19.39999974
-104.92500068,19.39999974
-104.92500068,19.39166641
-104.91666735,19.39166641
-104.91666735,19.38333308
-104.91666735,19.37499975
-104.91666735,19.36666641
-104.90833402,19.36666641
-104.90833402,19.37499975
-104.90000068,19.37499975
-104.90000068,19.38333308
-104.90000068,19.39166641
-104.89166735,19.39166641
-104.89166735,19.39999974
-104.88333402,19.39999974
-104.88333402,19.40833308
-104.88333402,19.41666641
-104.87500068,19.41666641
-104.87500068,19.40833308
-104.86666735,19.40833308
-104.85833402,19.40833308
-104.85833402,19.41666641
-104.85000069,19.41666641
-104.85000069,19.42499974
-104.85000069,19.43333308
-104.84166735,19.43333308
-104.83333402,19.43333308
-104.83333402,19.44166641
-104.82500069,19.44166641
-104.82500069,19.43333308
-104.82500069,19.42499974
-104.81666735,19.42499974
-104.80833402,19.42499974
-104.80833402,19.43333308
-104.80833402,19.44166641
-104.80000069,19.44166641
-104.80000069,19.43333308
-104.80000069,19.42499974
-104.79166735,19.42499974
-104.78333402,19.42499974
-104.78333402,19.41666641
-104.79166735,19.41666641
-104.80000069,19.41666641
-104.80833402,19.41666641
-104.81666735,19.41666641
-104.82500069,19.41666641
-104.83333402,19.41666641
-104.84166735,19.41666641
-104.84166735,19.40833308
-104.85000069,19.40833308
-104.85000069,19.39999974
-104.85833402,19.39999974
-104.85833402,19.39166641
-104.85833402,19.38333308
-104.85833402,19.37499975
-104.86666735,19.37499975
-104.86666735,19.36666641
-104.86666735,19.35833308
-104.87500068,19.35833308
-104.88333402,19.35833308
-104.88333402,19.34999975
-104.89166735,19.34999975
-104.89166735,19.34166641
-104.90000068,19.34166641
-104.90000068,19.33333308
-104.90000068,19.32499975
-104.90000068,19.31666641
</coordinates>
</LinearRing>
</outerBoundaryIs>
<innerBoundaryIs>
<LinearRing>
<coordinates>
-105.05833401,19.5666664
-105.05833401,19.55833307
-105.05000068,19.55833307
-105.05000068,19.5666664
-105.05833401,19.5666664
</coordinates>
</LinearRing>
</innerBoundaryIs>
<innerBoundaryIs>
<LinearRing>
<coordinates>
-104.94166735,19.40833308
-104.94166735,19.41666641
-104.95000068,19.41666641
-104.95000068,19.40833308
-104.94166735,19.40833308
</coordinates>
</LinearRing>
</innerBoundaryIs>
<innerBoundaryIs>
<LinearRing>
<coordinates>
-104.92500068,19.39166641
-104.93333402,19.39166641
-104.93333402,19.38333308
-104.92500068,19.38333308
-104.92500068,19.39166641
</coordinates>
</LinearRing>
</innerBoundaryIs>
<innerBoundaryIs>
<LinearRing>
<coordinates>
-104.92500068,19.49166641
-104.92500068,19.48333307
-104.93333402,19.48333307
-104.93333402,19.47499974
-104.93333402,19.46666641
-104.92500068,19.46666641
-104.92500068,19.47499974
-104.91666735,19.47499974
-104.91666735,19.48333307
-104.91666735,19.49166641
-104.92500068,19.49166641
</coordinates>
</LinearRing>
</innerBoundaryIs>
<innerBoundaryIs>
<LinearRing>
<coordinates>
-104.91666735,19.49166641
-104.90833402,19.49166641
-104.90833402,19.49999974
-104.90000068,19.49999974
-104.90000068,19.50833307
-104.90833402,19.50833307
-104.91666735,19.50833307
-104.91666735,19.51666641
-104.91666735,19.52499974
-104.92500068,19.52499974
-104.92500068,19.53333307
-104.93333402,19.53333307
-104.93333402,19.52499974
-104.94166735,19.52499974
-104.94166735,19.51666641
-104.94166735,19.50833307
-104.94166735,19.49999974
-104.93333402,19.49999974
-104.92500068,19.49999974
-104.91666735,19.49999974
-104.91666735,19.49166641
</coordinates>
</LinearRing>
</innerBoundaryIs>
<innerBoundaryIs>
<LinearRing>
<coordinates>
-104.87500068,19.39999974
-104.87500068,19.39166641
-104.86666735,19.39166641
-104.86666735,19.39999974
-104.87500068,19.39999974
</coordinates>
</LinearRing>
</innerBoundaryIs>
</Polygon>
<Polygon>
<outerBoundaryIs>
<LinearRing>
<coordinates>
-104.94166735,19.72499973
-104.93333402,19.72499973
-104.92500068,19.72499973
-104.92500068,19.7166664
-104.93333402,19.7166664
-104.94166735,19.7166664
-104.94166735,19.72499973
</coordinates>
</LinearRing>
</outerBoundaryIs>
</Polygon>
<Polygon>
<outerBoundaryIs>
<LinearRing>
<coordinates>
-105.19166734,19.83333306
-105.18333401,19.83333306
-105.18333401,19.82499973
-105.19166734,19.82499973
-105.19166734,19.83333306
</coordinates>
</LinearRing>
</outerBoundaryIs>
</Polygon>
<Polygon>
<outerBoundaryIs>
<LinearRing>
<coordinates>
-105.16666734,19.83333306
-105.15833401,19.83333306
-105.15833401,19.82499973
-105.16666734,19.82499973
-105.16666734,19.83333306
</coordinates>
</LinearRing>
</outerBoundaryIs>
</Polygon>
<Polygon>
<outerBoundaryIs>
<LinearRing>
<coordinates>
-105.19166734,19.85833306
-105.18333401,19.85833306
-105.18333401,19.84999973
-105.19166734,19.84999973
-105.20000067,19.84999973
-105.208334,19.84999973
-105.208334,19.85833306
-105.20000067,19.85833306
-105.19166734,19.85833306
</coordinates>
</LinearRing>
</outerBoundaryIs>
</Polygon>
<Polygon>
<outerBoundaryIs>
<LinearRing>
<coordinates>
-105.258334,19.85833306
-105.25000067,19.85833306
-105.25000067,19.84999973
-105.258334,19.84999973
-105.258334,19.85833306
</coordinates>
</LinearRing>
</outerBoundaryIs>
</Polygon>
<Polygon>
<outerBoundaryIs>
<LinearRing>
<coordinates>
-104.97500068,19.81666639
-104.96666735,19.81666639
-104.96666735,19.80833306
-104.97500068,19.80833306
-104.98333401,19.80833306
-104.99166735,19.80833306
-105.00000068,19.80833306
-105.00000068,19.81666639
-104.99166735,19.81666639
-104.98333401,19.81666639
-104.97500068,19.81666639
</coordinates>
</LinearRing>
</outerBoundaryIs>
</Polygon>
<Polygon>
<outerBoundaryIs>
<LinearRing>
<coordinates>
-104.96666735,19.80833306
-104.95833401,19.80833306
-104.95833401,19.79999973
-104.96666735,19.79999973
-104.96666735,19.80833306
</coordinates>
</LinearRing>
</outerBoundaryIs>
</Polygon>
<Polygon>
<outerBoundaryIs>
<LinearRing>
<coordinates>
-104.95000068,19.82499973
-104.95000068,19.81666639
-104.95833401,19.81666639
-104.96666735,19.81666639
-104.96666735,19.82499973
-104.96666735,19.83333306
-104.95833401,19.83333306
-104.95000068,19.83333306
-104.95000068,19.82499973
</coordinates>
</LinearRing>
</outerBoundaryIs>
</Polygon>
<Polygon>
<outerBoundaryIs>
<LinearRing>
<coordinates>
-105.11666734,19.82499973
-105.11666734,19.81666639
-105.12500067,19.81666639
-105.12500067,19.82499973
-105.12500067,19.83333306
-105.11666734,19.83333306
-105.11666734,19.82499973
</coordinates>
</LinearRing>
</outerBoundaryIs>
</Polygon>
<Polygon>
<outerBoundaryIs>
<LinearRing>
<coordinates>
-105.03333401,19.89999972
-105.03333401,19.89166639
-105.04166734,19.89166639
-105.04166734,19.89999972
-105.04166734,19.90833306
-105.03333401,19.90833306
-105.03333401,19.89999972
</coordinates>
</LinearRing>
</outerBoundaryIs>
</Polygon>
<Polygon>
<outerBoundaryIs>
<LinearRing>
<coordinates>
-105.12500067,19.99166639
-105.11666734,19.99166639
-105.10833401,19.99166639
-105.10833401,19.98333305
-105.11666734,19.98333305
-105.12500067,19.98333305
-105.12500067,19.99166639
</coordinates>
</LinearRing>
</outerBoundaryIs>
</Polygon>
<Polygon>
<outerBoundaryIs>
<LinearRing>
<coordinates>
-105.03333401,19.97499972
-105.02500068,19.97499972
-105.02500068,19.96666639
-105.03333401,19.96666639
-105.04166734,19.96666639
-105.05000068,19.96666639
-105.05000068,19.97499972
-105.04166734,19.97499972
-105.04166734,19.98333305
-105.04166734,19.99166639
-105.03333401,19.99166639
-105.03333401,19.98333305
-105.03333401,19.97499972
</coordinates>
</LinearRing>
</outerBoundaryIs>
</Polygon>
<Polygon>
<outerBoundaryIs>
<LinearRing>
<coordinates>
-105.11666734,19.97499972
-105.10833401,19.97499972
-105.10833401,19.96666639
-105.11666734,19.96666639
-105.11666734,19.97499972
</coordinates>
</LinearRing>
</outerBoundaryIs>
</Polygon>
<Polygon>
<outerBoundaryIs>
<LinearRing>
<coordinates>
-105.11666734,20.03333305
-105.11666734,20.02499972
-105.12500067,20.02499972
-105.12500067,20.03333305
-105.12500067,20.04166639
-105.11666734,20.04166639
-105.11666734,20.04999972
-105.10833401,20.04999972
-105.10000068,20.04999972
-105.09166734,20.04999972
-105.09166734,20.04166639
-105.10000068,20.04166639
-105.10833401,20.04166639
-105.10833401,20.03333305
-105.11666734,20.03333305
</coordinates>
</LinearRing>
</outerBoundaryIs>
</Polygon>
<Polygon>
<outerBoundaryIs>
<LinearRing>
<coordinates>
-105.05000068,20.00833305
-105.04166734,20.00833305
-105.04166734,19.99999972
-105.05000068,19.99999972
-105.05000068,20.00833305
</coordinates>
</LinearRing>
</outerBoundaryIs>
</Polygon>
<Polygon>
<outerBoundaryIs>
<LinearRing>
<coordinates>
-105.11666734,19.95833306
-105.11666734,19.94999972
-105.12500067,19.94999972
-105.12500067,19.95833306
-105.12500067,19.96666639
-105.11666734,19.96666639
-105.11666734,19.95833306
</coordinates>
</LinearRing>
</outerBoundaryIs>
</Polygon>
<Polygon>
<outerBoundaryIs>
<LinearRing>
<coordinates>
-105.14166734,19.95833306
-105.14166734,19.94999972
-105.15000067,19.94999972
-105.15000067,19.94166639
-105.15000067,19.93333306
-105.15833401,19.93333306
-105.15833401,19.92499972
-105.16666734,19.92499972
-105.16666734,19.93333306
-105.17500067,19.93333306
-105.18333401,19.93333306
-105.19166734,19.93333306
-105.19166734,19.94166639
-105.20000067,19.94166639
-105.20000067,19.94999972
-105.208334,19.94999972
-105.208334,19.95833306
-105.20000067,19.95833306
-105.19166734,19.95833306
-105.19166734,19.96666639
-105.18333401,19.96666639
-105.17500067,19.96666639
-105.16666734,19.96666639
-105.15833401,19.96666639
-105.15000067,19.96666639
-105.14166734,19.96666639
-105.14166734,19.97499972
-105.15000067,19.97499972
-105.15000067,19.98333305
-105.14166734,19.98333305
-105.13333401,19.98333305
-105.12500067,19.98333305
-105.12500067,19.97499972
-105.13333401,19.97499972
-105.13333401,19.96666639
-105.13333401,19.95833306
-105.14166734,19.95833306
</coordinates>
</LinearRing>
</outerBoundaryIs>
</Polygon>
<Polygon>
<outerBoundaryIs>
<LinearRing>
<coordinates>
-105.30000067,19.94166639
-105.30000067,19.93333306
-105.308334,19.93333306
-105.31666733,19.93333306
-105.31666733,19.94166639
-105.31666733,19.94999972
-105.308334,19.94999972
-105.308334,19.95833306
-105.308334,19.96666639
-105.31666733,19.96666639
-105.31666733,19.97499972
-105.32500067,19.97499972
-105.32500067,19.98333305
-105.32500067,19.99166639
-105.31666733,19.99166639
-105.308334,19.99166639
-105.30000067,19.99166639
-105.29166733,19.99166639
-105.29166733,19.99999972
-105.29166733,20.00833305
-105.29166733,20.01666639
-105.283334,20.01666639
-105.27500067,20.01666639
-105.27500067,20.00833305
-105.27500067,19.99999972
-105.27500067,19.99166639
-105.27500067,19.98333305
-105.27500067,19.97499972
-105.26666734,19.97499972
-105.26666734,19.96666639
-105.26666734,19.95833306
-105.27500067,19.95833306
-105.27500067,19.94999972
-105.283334,19.94999972
-105.283334,19.94166639
-105.29166733,19.94166639
-105.30000067,19.94166639
</coordinates>
</LinearRing>
</outerBoundaryIs>
</Polygon>
<Polygon>
<outerBoundaryIs>
<LinearRing>
<coordinates>
-105.25000067,19.96666639
-105.24166734,19.96666639
-105.24166734,19.95833306
-105.25000067,19.95833306
-105.25000067,19.96666639
</coordinates>
</LinearRing>
</outerBoundaryIs>
</Polygon>
<Polygon>
<outerBoundaryIs>
<LinearRing>
<coordinates>
-105.16666734,20.11666638
-105.15833401,20.11666638
-105.15000067,20.11666638
-105.15000067,20.10833305
-105.15833401,20.10833305
-105.16666734,20.10833305
-105.17500067,20.10833305
-105.17500067,20.09999972
-105.18333401,20.09999972
-105.19166734,20.09999972
-105.20000067,20.09999972
-105.20000067,20.10833305
-105.19166734,20.10833305
-105.19166734,20.11666638
-105.19166734,20.12499972
-105.18333401,20.12499972
-105.17500067,20.12499972
-105.17500067,20.11666638
-105.16666734,20.11666638
</coordinates>
</LinearRing>
</outerBoundaryIs>
</Polygon>
<Polygon>
<outerBoundaryIs>
<LinearRing>
<coordinates>
-105.20000067,20.19166638
-105.19166734,20.19166638
-105.19166734,20.18333305
-105.20000067,20.18333305
-105.20000067,20.19166638
</coordinates>
</LinearRing>
</outerBoundaryIs>
</Polygon>
<Polygon>
<outerBoundaryIs>
<LinearRing>
<coordinates>
-105.208334,20.15833305
-105.20000067,20.15833305
-105.20000067,20.14999971
-105.208334,20.14999971
-105.21666734,20.14999971
-105.21666734,20.15833305
-105.21666734,20.16666638
-105.22500067,20.16666638
-105.22500067,20.15833305
-105.233334,20.15833305
-105.233334,20.16666638
-105.24166734,20.16666638
-105.24166734,20.17499971
-105.24166734,20.18333305
-105.24166734,20.19166638
-105.233334,20.19166638
-105.22500067,20.19166638
-105.22500067,20.18333305
-105.21666734,20.18333305
-105.21666734,20.19166638
-105.208334,20.19166638
-105.208334,20.18333305
-105.20000067,20.18333305
-105.20000067,20.17499971
-105.208334,20.17499971
-105.208334,20.16666638
-105.208334,20.15833305
</coordinates>
</LinearRing>
</outerBoundaryIs>
</Polygon>
<Polygon>
<outerBoundaryIs>
<LinearRing>
<coordinates>
-105.308334,20.36666637
-105.30000067,20.36666637
-105.30000067,20.35833304
-105.308334,20.35833304
-105.308334,20.36666637
</coordinates>
</LinearRing>
</outerBoundaryIs>
</Polygon>
<Polygon>
<outerBoundaryIs>
<LinearRing>
<coordinates>
-105.29166733,20.32499971
-105.283334,20.32499971
-105.283334,20.31666637
-105.29166733,20.31666637
-105.30000067,20.31666637
-105.308334,20.31666637
-105.308334,20.32499971
-105.30000067,20.32499971
-105.29166733,20.32499971
</coordinates>
</LinearRing>
</outerBoundaryIs>
</Polygon>
<Polygon>
<outerBoundaryIs>
<LinearRing>
<coordinates>
-105.58333399,20.29166637
-105.58333399,20.28333304
-105.59166732,20.28333304
-105.59166732,20.29166637
-105.60000066,20.29166637
-105.60000066,20.29999971
-105.60000066,20.30833304
-105.59166732,20.30833304
-105.58333399,20.30833304
-105.57500066,20.30833304
-105.56666732,20.30833304
-105.56666732,20.29999971
-105.57500066,20.29999971
-105.57500066,20.29166637
-105.58333399,20.29166637
</coordinates>
</LinearRing>
</outerBoundaryIs>
</Polygon>
<Polygon>
<outerBoundaryIs>
<LinearRing>
<coordinates>
-105.41666733,20.25833304
-105.408334,20.25833304
-105.408334,20.24999971
-105.41666733,20.24999971
-105.41666733,20.25833304
</coordinates>
</LinearRing>
</outerBoundaryIs>
</Polygon>
<Polygon>
<outerBoundaryIs>
<LinearRing>
<coordinates>
-105.283334,20.19166638
-105.27500067,20.19166638
-105.27500067,20.19999971
-105.26666734,20.19999971
-105.26666734,20.19166638
-105.26666734,20.18333305
-105.27500067,20.18333305
-105.283334,20.18333305
-105.283334,20.19166638
</coordinates>
</LinearRing>
</outerBoundaryIs>
</Polygon>
<Polygon>
<outerBoundaryIs>
<LinearRing>
<coordinates>
-105.258334,20.21666638
-105.25000067,20.21666638
-105.24166734,20.21666638
-105.24166734,20.20833305
-105.25000067,20.20833305
-105.258334,20.20833305
-105.258334,20.21666638
</coordinates>
</LinearRing>
</outerBoundaryIs>
</Polygon>
<Polygon>
<outerBoundaryIs>
<LinearRing>
<coordinates>
-105.41666733,20.04999972
-105.41666733,20.04166639
-105.42500066,20.04166639
-105.433334,20.04166639
-105.44166733,20.04166639
-105.45000066,20.04166639
-105.45833399,20.04166639
-105.46666733,20.04166639
-105.47500066,20.04166639
-105.47500066,20.04999972
-105.48333399,20.04999972
-105.48333399,20.05833305
-105.49166733,20.05833305
-105.50000066,20.05833305
-105.50000066,20.06666638
-105.50833399,20.06666638
-105.51666733,20.06666638
-105.51666733,20.07499972
-105.52500066,20.07499972
-105.52500066,20.08333305
-105.52500066,20.09166638
-105.52500066,20.09999972
-105.52500066,20.10833305
-105.53333399,20.10833305
-105.53333399,20.11666638
-105.53333399,20.12499972
-105.53333399,20.13333305
-105.53333399,20.14166638
-105.53333399,20.14999971
-105.53333399,20.15833305
-105.53333399,20.16666638
-105.53333399,20.17499971
-105.53333399,20.18333305
-105.53333399,20.19166638
-105.54166732,20.19166638
-105.54166732,20.19999971
-105.54166732,20.20833305
-105.54166732,20.21666638
-105.55000066,20.21666638
-105.55000066,20.22499971
-105.55000066,20.23333304
-105.55833399,20.23333304
-105.55833399,20.24166638
-105.55833399,20.24999971
-105.56666732,20.24999971
-105.56666732,20.25833304
-105.57500066,20.25833304
-105.57500066,20.26666638
-105.58333399,20.26666638
-105.58333399,20.27499971
-105.58333399,20.28333304
-105.57500066,20.28333304
-105.56666732,20.28333304
-105.55833399,20.28333304
-105.55000066,20.28333304
-105.54166732,20.28333304
-105.53333399,20.28333304
-105.52500066,20.28333304
-105.52500066,20.29166637
-105.51666733,20.29166637
-105.51666733,20.29999971
-105.51666733,20.30833304
-105.50833399,20.30833304
-105.50833399,20.31666637
-105.50833399,20.32499971
-105.50000066,20.32499971
-105.50000066,20.31666637
-105.50000066,20.30833304
-105.49166733,20.30833304
-105.48333399,20.30833304
-105.47500066,20.30833304
-105.47500066,20.29999971
-105.48333399,20.29999971
-105.48333399,20.29166637
-105.47500066,20.29166637
-105.46666733,20.29166637
-105.46666733,20.29999971
-105.46666733,20.30833304
-105.45833399,20.30833304
-105.45000066,20.30833304
-105.44166733,20.30833304
-105.44166733,20.29999971
-105.45000066,20.29999971
-105.45000066,20.29166637
-105.44166733,20.29166637
-105.433334,20.29166637
-105.42500066,20.29166637
-105.42500066,20.28333304
-105.41666733,20.28333304
-105.408334,20.28333304
-105.408334,20.27499971
-105.40000066,20.27499971
-105.39166733,20.27499971
-105.39166733,20.28333304
-105.383334,20.28333304
-105.383334,20.29166637
-105.37500066,20.29166637
-105.37500066,20.28333304
-105.37500066,20.27499971
-105.37500066,20.26666638
-105.36666733,20.26666638
-105.358334,20.26666638
-105.358334,20.25833304
-105.358334,20.24999971
-105.36666733,20.24999971
-105.37500066,20.24999971
-105.37500066,20.24166638
-105.383334,20.24166638
-105.39166733,20.24166638
-105.39166733,20.24999971
-105.40000066,20.24999971
-105.40000066,20.25833304
-105.408334,20.25833304
-105.408334,20.26666638
-105.41666733,20.26666638
-105.42500066,20.26666638
-105.433334,20.26666638
-105.433334,20.25833304
-105.44166733,20.25833304
-105.45000066,20.25833304
-105.45000066,20.24999971
-105.44166733,20.24999971
-105.433334,20.24999971
-105.433334,20.24166638
-105.433334,20.23333304
-105.42500066,20.23333304
-105.41666733,20.23333304
-105.41666733,20.22499971
-105.42500066,20.22499971
-105.42500066,20.21666638
-105.41666733,20.21666638
-105.41666733,20.20833305
-105.41666733,20.19999971
-105.41666733,20.19166638
-105.41666733,20.18333305
-105.42500066,20.18333305
-105.42500066,20.17499971
-105.42500066,20.16666638
-105.41666733,20.16666638
-105.41666733,20.17499971
-105.408334,20.17499971
-105.40000066,20.17499971
-105.40000066,20.18333305
-105.39166733,20.18333305
-105.39166733,20.17499971
-105.39166733,20.16666638
-105.383334,20.16666638
-105.383334,20.15833305
-105.383334,20.14999971
-105.37500066,20.14999971
-105.37500066,20.14166638
-105.383334,20.14166638
-105.383334,20.13333305
-105.383334,20.12499972
-105.383334,20.11666638
-105.37500066,20.11666638
-105.36666733,20.11666638
-105.36666733,20.10833305
-105.358334,20.10833305
-105.358334,20.09999972
-105.36666733,20.09999972
-105.37500066,20.09999972
-105.37500066,20.10833305
-105.383334,20.10833305
-105.39166733,20.10833305
-105.40000066,20.10833305
-105.40000066,20.09999972
-105.408334,20.09999972
-105.408334,20.09166638
-105.408334,20.08333305
-105.408334,20.07499972
-105.408334,20.06666638
-105.408334,20.05833305
-105.408334,20.04999972
-105.41666733,20.04999972
</coordinates>
</LinearRing>
</outerBoundaryIs>
<innerBoundaryIs>
<LinearRing>
<coordinates>
-105.48333399,20.05833305
-105.47500066,20.05833305
-105.47500066,20.06666638
-105.46666733,20.06666638
-105.46666733,20.07499972
-105.45833399,20.07499972
-105.45833399,20.08333305
-105.45000066,20.08333305
-105.45000066,20.09166638
-105.45000066,20.09999972
-105.45833399,20.09999972
-105.46666733,20.09999972
-105.47500066,20.09999972
-105.47500066,20.09166638
-105.47500066,20.08333305
-105.47500066,20.07499972
-105.48333399,20.07499972
-105.48333399,20.06666638
-105.48333399,20.05833305
</coordinates>
</LinearRing>
</innerBoundaryIs>
<innerBoundaryIs>
<LinearRing>
<coordinates>
-105.37500066,20.26666638
-105.383334,20.26666638
-105.383334,20.25833304
-105.37500066,20.25833304
-105.37500066,20.26666638
</coordinates>
</LinearRing>
</innerBoundaryIs>
<innerBoundaryIs>
<LinearRing>
<coordinates>
-105.433334,20.26666638
-105.433334,20.27499971
-105.433334,20.28333304
-105.44166733,20.28333304
-105.44166733,20.27499971
-105.44166733,20.26666638
-105.433334,20.26666638
</coordinates>
</LinearRing>
</innerBoundaryIs>
<innerBoundaryIs>
<LinearRing>
<coordinates>
-105.44166733,20.09166638
-105.44166733,20.08333305
-105.44166733,20.07499972
-105.44166733,20.06666638
-105.433334,20.06666638
-105.433334,20.05833305
-105.42500066,20.05833305
-105.42500066,20.06666638
-105.41666733,20.06666638
-105.41666733,20.07499972
-105.42500066,20.07499972
-105.433334,20.07499972
-105.433334,20.08333305
-105.42500066,20.08333305
-105.42500066,20.09166638
-105.433334,20.09166638
-105.44166733,20.09166638
</coordinates>
</LinearRing>
</innerBoundaryIs>
<innerBoundaryIs>
<LinearRing>
<coordinates>
-105.44166733,20.06666638
-105.45000066,20.06666638
-105.45000066,20.05833305
-105.44166733,20.05833305
-105.44166733,20.06666638
</coordinates>
</LinearRing>
</innerBoundaryIs>
<innerBoundaryIs>
<LinearRing>
<coordinates>
-105.42500066,20.11666638
-105.42500066,20.10833305
-105.42500066,20.09999972
-105.41666733,20.09999972
-105.41666733,20.10833305
-105.41666733,20.11666638
-105.41666733,20.12499972
-105.42500066,20.12499972
-105.42500066,20.11666638
</coordinates>
</LinearRing>
</innerBoundaryIs>
<innerBoundaryIs>
<LinearRing>
<coordinates>
-105.50000066,20.21666638
-105.50000066,20.20833305
-105.49166733,20.20833305
-105.49166733,20.21666638
-105.50000066,20.21666638
</coordinates>
</LinearRing>
</innerBoundaryIs>
</Polygon>
<Polygon>
<outerBoundaryIs>
<LinearRing>
<coordinates>
-105.17500067,20.08333305
-105.16666734,20.08333305
-105.16666734,20.07499972
-105.17500067,20.07499972
-105.17500067,20.08333305
</coordinates>
</LinearRing>
</outerBoundaryIs>
</Polygon>
<Polygon>
<outerBoundaryIs>
<LinearRing>
<coordinates>
-105.16666734,20.09166638
-105.15833401,20.09166638
-105.15833401,20.08333305
-105.16666734,20.08333305
-105.16666734,20.09166638
</coordinates>
</LinearRing>
</outerBoundaryIs>
</Polygon>
<Polygon>
<outerBoundaryIs>
<LinearRing>
<coordinates>
-104.94166735,19.7916664
-104.93333402,19.7916664
-104.93333402,19.78333306
-104.94166735,19.78333306
-104.95000068,19.78333306
-104.95000068,19.7916664
-104.95000068,19.79999973
-104.95000068,19.80833306
-104.94166735,19.80833306
-104.93333402,19.80833306
-104.93333402,19.79999973
-104.94166735,19.79999973
-104.94166735,19.7916664
</coordinates>
</LinearRing>
</outerBoundaryIs>
</Polygon>
<Polygon>
<outerBoundaryIs>
<LinearRing>
<coordinates>
-105.06666734,19.67499973
-105.06666734,19.6666664
-105.06666734,19.65833307
-105.07500068,19.65833307
-105.07500068,19.64999973
-105.08333401,19.64999973
-105.08333401,19.65833307
-105.09166734,19.65833307
-105.09166734,19.64999973
-105.09166734,19.6416664
-105.08333401,19.6416664
-105.08333401,19.63333307
-105.07500068,19.63333307
-105.06666734,19.63333307
-105.06666734,19.62499974
-105.06666734,19.6166664
-105.07500068,19.6166664
-105.08333401,19.6166664
-105.08333401,19.60833307
-105.07500068,19.60833307
-105.06666734,19.60833307
-105.06666734,19.59999974
-105.05833401,19.59999974
-105.05833401,19.5916664
-105.06666734,19.5916664
-105.07500068,19.5916664
-105.08333401,19.5916664
-105.08333401,19.58333307
-105.07500068,19.58333307
-105.06666734,19.58333307
-105.06666734,19.57499974
-105.07500068,19.57499974
-105.07500068,19.5666664
-105.07500068,19.55833307
-105.08333401,19.55833307
-105.08333401,19.5666664
-105.09166734,19.5666664
-105.09166734,19.57499974
-105.10000068,19.57499974
-105.10000068,19.58333307
-105.10833401,19.58333307
-105.10833401,19.5916664
-105.11666734,19.5916664
-105.11666734,19.59999974
-105.11666734,19.60833307
-105.12500067,19.60833307
-105.13333401,19.60833307
-105.14166734,19.60833307
-105.14166734,19.6166664
-105.15000067,19.6166664
-105.15000067,19.62499974
-105.15833401,19.62499974
-105.16666734,19.62499974
-105.16666734,19.63333307
-105.17500067,19.63333307
-105.18333401,19.63333307
-105.18333401,19.6416664
-105.19166734,19.6416664
-105.20000067,19.6416664
-105.20000067,19.64999973
-105.208334,19.64999973
-105.21666734,19.64999973
-105.21666734,19.65833307
-105.22500067,19.65833307
-105.233334,19.65833307
-105.233334,19.6666664
-105.233334,19.67499973
-105.24166734,19.67499973
-105.24166734,19.68333307
-105.24166734,19.6916664
-105.25000067,19.6916664
-105.25000067,19.69999973
-105.258334,19.69999973
-105.258334,19.70833307
-105.26666734,19.70833307
-105.26666734,19.7166664
-105.27500067,19.7166664
-105.27500067,19.72499973
-105.283334,19.72499973
-105.283334,19.73333306
-105.283334,19.7416664
-105.29166733,19.7416664
-105.29166733,19.74999973
-105.30000067,19.74999973
-105.30000067,19.75833306
-105.308334,19.75833306
-105.308334,19.7666664
-105.31666733,19.7666664
-105.31666733,19.77499973
-105.31666733,19.78333306
-105.32500067,19.78333306
-105.32500067,19.7916664
-105.333334,19.7916664
-105.333334,19.79999973
-105.32500067,19.79999973
-105.32500067,19.80833306
-105.32500067,19.81666639
-105.333334,19.81666639
-105.333334,19.82499973
-105.34166733,19.82499973
-105.35000067,19.82499973
-105.358334,19.82499973
-105.358334,19.83333306
-105.358334,19.84166639
-105.358334,19.84999973
-105.35000067,19.84999973
-105.34166733,19.84999973
-105.34166733,19.85833306
-105.333334,19.85833306
-105.333334,19.86666639
-105.34166733,19.86666639
-105.34166733,19.87499972
-105.34166733,19.88333306
-105.35000067,19.88333306
-105.35000067,19.89166639
-105.35000067,19.89999972
-105.34166733,19.89999972
-105.333334,19.89999972
-105.333334,19.90833306
-105.32500067,19.90833306
-105.32500067,19.91666639
-105.31666733,19.91666639
-105.31666733,19.90833306
-105.308334,19.90833306
-105.30000067,19.90833306
-105.30000067,19.91666639
-105.29166733,19.91666639
-105.29166733,19.92499972
-105.283334,19.92499972
-105.283334,19.93333306
-105.27500067,19.93333306
-105.26666734,19.93333306
-105.258334,19.93333306
-105.258334,19.94166639
-105.258334,19.94999972
-105.258334,19.95833306
-105.25000067,19.95833306
-105.25000067,19.94999972
-105.24166734,19.94999972
-105.24166734,19.94166639
-105.233334,19.94166639
-105.22500067,19.94166639
-105.21666734,19.94166639
-105.21666734,19.93333306
-105.208334,19.93333306
-105.20000067,19.93333306
-105.19166734,19.93333306
-105.19166734,19.92499972
-105.20000067,19.92499972
-105.20000067,19.91666639
-105.208334,19.91666639
-105.208334,19.90833306
-105.208334,19.89999972
-105.21666734,19.89999972
-105.21666734,19.89166639
-105.208334,19.89166639
-105.20000067,19.89166639
-105.19166734,19.89166639
-105.19166734,19.88333306
-105.18333401,19.88333306
-105.17500067,19.88333306
-105.17500067,19.87499972
-105.18333401,19.87499972
-105.19166734,19.87499972
-105.19166734,19.86666639
-105.20000067,19.86666639
-105.208334,19.86666639
-105.208334,19.85833306
-105.21666734,19.85833306
-105.22500067,19.85833306
-105.22500067,19.84999973
-105.21666734,19.84999973
-105.208334,19.84999973
-105.208334,19.84166639
-105.20000067,19.84166639
-105.20000067,19.83333306
-105.208334,19.83333306
-105.208334,19.82499973
-105.20000067,19.82499973
-105.20000067,19.81666639
-105.19166734,19.81666639
-105.18333401,19.81666639
-105.18333401,19.80833306
-105.17500067,19.80833306
-105.17500067,19.79999973
-105.16666734,19.79999973
-105.16666734,19.7916664
-105.16666734,19.78333306
-105.16666734,19.77499973
-105.16666734,19.7666664
-105.16666734,19.75833306
-105.15833401,19.75833306
-105.15833401,19.7666664
-105.15000067,19.7666664
-105.15000067,19.77499973
-105.15000067,19.78333306
-105.14166734,19.78333306
-105.13333401,19.78333306
-105.13333401,19.7916664
-105.12500067,19.7916664
-105.12500067,19.79999973
-105.11666734,19.79999973
-105.11666734,19.80833306
-105.11666734,19.81666639
-105.10833401,19.81666639
-105.10833401,19.80833306
-105.10833401,19.79999973
-105.10000068,19.79999973
-105.10000068,19.80833306
-105.10000068,19.81666639
-105.09166734,19.81666639
-105.09166734,19.80833306
-105.08333401,19.80833306
-105.07500068,19.80833306
-105.07500068,19.79999973
-105.06666734,19.79999973
-105.06666734,19.7916664
-105.06666734,19.78333306
-105.05833401,19.78333306
-105.05000068,19.78333306
-105.04166734,19.78333306
-105.03333401,19.78333306
-105.03333401,19.77499973
-105.03333401,19.7666664
-105.03333401,19.75833306
-105.04166734,19.75833306
-105.05000068,19.75833306
-105.05000068,19.74999973
-105.05833401,19.74999973
-105.06666734,19.74999973
-105.06666734,19.7416664
-105.07500068,19.7416664
-105.08333401,19.7416664
-105.08333401,19.73333306
-105.07500068,19.73333306
-105.07500068,19.72499973
-105.06666734,19.72499973
-105.06666734,19.73333306
-105.05833401,19.73333306
-105.05000068,19.73333306
-105.04166734,19.73333306
-105.04166734,19.7416664
-105.04166734,19.74999973
-105.03333401,19.74999973
-105.03333401,19.7416664
-105.03333401,19.73333306
-105.02500068,19.73333306
-105.02500068,19.72499973
-105.01666735,19.72499973
-105.00833401,19.72499973
-105.00000068,19.72499973
-105.00000068,19.7166664
-105.00833401,19.7166664
-105.00833401,19.70833307
-105.01666735,19.70833307
-105.02500068,19.70833307
-105.02500068,19.69999973
-105.01666735,19.69999973
-105.00833401,19.69999973
-105.00833401,19.6916664
-105.00833401,19.68333307
-105.00000068,19.68333307
-105.00000068,19.6916664
-104.99166735,19.6916664
-104.99166735,19.68333307
-104.99166735,19.67499973
-105.00000068,19.67499973
-105.00833401,19.67499973
-105.01666735,19.67499973
-105.02500068,19.67499973
-105.03333401,19.67499973
-105.03333401,19.68333307
-105.04166734,19.68333307
-105.04166734,19.67499973
-105.05000068,19.67499973
-105.05833401,19.67499973
-105.06666734,19.67499973
</coordinates>
</LinearRing>
</outerBoundaryIs>
<innerBoundaryIs>
<LinearRing>
<coordinates>
-105.05833401,19.69999973
-105.05833401,19.6916664
-105.05000068,19.6916664
-105.05000068,19.69999973
-105.05833401,19.69999973
</coordinates>
</LinearRing>
</innerBoundaryIs>
<innerBoundaryIs>
<LinearRing>
<coordinates>
-105.05833401,19.6916664
-105.06666734,19.6916664
-105.07500068,19.6916664
-105.08333401,19.6916664
-105.08333401,19.69999973
-105.07500068,19.69999973
-105.07500068,19.70833307
-105.07500068,19.7166664
-105.08333401,19.7166664
-105.08333401,19.70833307
-105.09166734,19.70833307
-105.09166734,19.69999973
-105.10000068,19.69999973
-105.10000068,19.6916664
-105.10000068,19.68333307
-105.09166734,19.68333307
-105.09166734,19.67499973
-105.08333401,19.67499973
-105.07500068,19.67499973
-105.06666734,19.67499973
-105.06666734,19.68333307
-105.05833401,19.68333307
-105.05833401,19.6916664
</coordinates>
</LinearRing>
</innerBoundaryIs>
<innerBoundaryIs>
<LinearRing>
<coordinates>
-105.15833401,19.75833306
-105.15833401,19.74999973
-105.15833401,19.7416664
-105.15000067,19.7416664
-105.15000067,19.74999973
-105.15000067,19.75833306
-105.15833401,19.75833306
</coordinates>
</LinearRing>
</innerBoundaryIs>
<innerBoundaryIs>
<LinearRing>
<coordinates>
-105.07500068,19.79999973
-105.08333401,19.79999973
-105.08333401,19.7916664
-105.07500068,19.7916664
-105.07500068,19.79999973
</coordinates>
</LinearRing>
</innerBoundaryIs>
<innerBoundaryIs>
<LinearRing>
<coordinates>
-105.08333401,19.7916664
-105.09166734,19.7916664
-105.10000068,19.7916664
-105.10000068,19.78333306
-105.09166734,19.78333306
-105.08333401,19.78333306
-105.08333401,19.7916664
</coordinates>
</LinearRing>
</innerBoundaryIs>
<innerBoundaryIs>
<LinearRing>
<coordinates>
-105.10000068,19.78333306
-105.10833401,19.78333306
-105.10833401,19.77499973
-105.10000068,19.77499973
-105.10000068,19.78333306
</coordinates>
</LinearRing>
</innerBoundaryIs>
<innerBoundaryIs>
<LinearRing>
<coordinates>
-105.10000068,19.77499973
-105.10000068,19.7666664
-105.09166734,19.7666664
-105.09166734,19.77499973
-105.10000068,19.77499973
</coordinates>
</LinearRing>
</innerBoundaryIs>
<innerBoundaryIs>
<LinearRing>
<coordinates>
-105.06666734,19.78333306
-105.07500068,19.78333306
-105.07500068,19.77499973
-105.06666734,19.77499973
-105.06666734,19.78333306
</coordinates>
</LinearRing>
</innerBoundaryIs>
<innerBoundaryIs>
<LinearRing>
<coordinates>
-105.08333401,19.73333306
-105.09166734,19.73333306
-105.10000068,19.73333306
-105.10833401,19.73333306
-105.11666734,19.73333306
-105.12500067,19.73333306
-105.12500067,19.72499973
-105.11666734,19.72499973
-105.10833401,19.72499973
-105.10000068,19.72499973
-105.09166734,19.72499973
-105.08333401,19.72499973
-105.08333401,19.73333306
</coordinates>
</LinearRing>
</innerBoundaryIs>
<innerBoundaryIs>
<LinearRing>
<coordinates>
-105.13333401,19.77499973
-105.13333401,19.7666664
-105.12500067,19.7666664
-105.12500067,19.77499973
-105.13333401,19.77499973
</coordinates>
</LinearRing>
</innerBoundaryIs>
<innerBoundaryIs>
<LinearRing>
<coordinates>
-105.12500067,19.7666664
-105.12500067,19.75833306
-105.11666734,19.75833306
-105.11666734,19.7666664
-105.12500067,19.7666664
</coordinates>
</LinearRing>
</innerBoundaryIs>
<innerBoundaryIs>
<LinearRing>
<coordinates>
-105.258334,19.90833306
-105.25000067,19.90833306
-105.24166734,19.90833306
-105.24166734,19.91666639
-105.25000067,19.91666639
-105.258334,19.91666639
-105.258334,19.90833306
</coordinates>
</LinearRing>
</innerBoundaryIs>
<innerBoundaryIs>
<LinearRing>
<coordinates>
-105.24166734,19.90833306
-105.24166734,19.89999972
-105.233334,19.89999972
-105.233334,19.90833306
-105.24166734,19.90833306
</coordinates>
</LinearRing>
</innerBoundaryIs>
<innerBoundaryIs>
<LinearRing>
<coordinates>
-105.05000068,19.70833307
-105.04166734,19.70833307
-105.03333401,19.70833307
-105.03333401,19.7166664
-105.03333401,19.72499973
-105.04166734,19.72499973
-105.04166734,19.7166664
-105.05000068,19.7166664
-105.05000068,19.70833307
</coordinates>
</LinearRing>
</innerBoundaryIs>
<innerBoundaryIs>
<LinearRing>
<coordinates>
-105.13333401,19.70833307
-105.12500067,19.70833307
-105.12500067,19.7166664
-105.13333401,19.7166664
-105.13333401,19.70833307
</coordinates>
</LinearRing>
</innerBoundaryIs>
<innerBoundaryIs>
<LinearRing>
<coordinates>
-105.15000067,19.72499973
-105.14166734,19.72499973
-105.14166734,19.73333306
-105.15000067,19.73333306
-105.15000067,19.72499973
</coordinates>
</LinearRing>
</innerBoundaryIs>
<innerBoundaryIs>
<LinearRing>
<coordinates>
-105.10833401,19.70833307
-105.10000068,19.70833307
-105.10000068,19.7166664
-105.10833401,19.7166664
-105.10833401,19.70833307
</coordinates>
</LinearRing>
</innerBoundaryIs>
<innerBoundaryIs>
<LinearRing>
<coordinates>
-105.26666734,19.87499972
-105.26666734,19.86666639
-105.26666734,19.85833306
-105.27500067,19.85833306
-105.283334,19.85833306
-105.283334,19.84999973
-105.27500067,19.84999973
-105.26666734,19.84999973
-105.26666734,19.84166639
-105.258334,19.84166639
-105.25000067,19.84166639
-105.24166734,19.84166639
-105.233334,19.84166639
-105.233334,19.84999973
-105.24166734,19.84999973
-105.24166734,19.85833306
-105.24166734,19.86666639
-105.25000067,19.86666639
-105.25000067,19.87499972
-105.258334,19.87499972
-105.258334,19.88333306
-105.26666734,19.88333306
-105.26666734,19.87499972
</coordinates>
</LinearRing>
</innerBoundaryIs>
<innerBoundaryIs>
<LinearRing>
<coordinates>
-105.30000067,19.84166639
-105.29166733,19.84166639
-105.29166733,19.84999973
-105.30000067,19.84999973
-105.30000067,19.84166639
</coordinates>
</LinearRing>
</innerBoundaryIs>
<innerBoundaryIs>
<LinearRing>
<coordinates>
-105.32500067,19.82499973
-105.31666733,19.82499973
-105.31666733,19.83333306
-105.32500067,19.83333306
-105.32500067,19.82499973
</coordinates>
</LinearRing>
</innerBoundaryIs>
<innerBoundaryIs>
<LinearRing>
<coordinates>
-105.30000067,19.82499973
-105.30000067,19.81666639
-105.29166733,19.81666639
-105.29166733,19.82499973
-105.30000067,19.82499973
</coordinates>
</LinearRing>
</innerBoundaryIs>
</Polygon>
<Polygon>
<outerBoundaryIs>
<LinearRing>
<coordinates>
-104.91666735,19.70833307
-104.90833402,19.70833307
-104.90833402,19.69999973
-104.91666735,19.69999973
-104.91666735,19.70833307
</coordinates>
</LinearRing>
</outerBoundaryIs>
</Polygon>
<Polygon>
<outerBoundaryIs>
<LinearRing>
<coordinates>
-104.92500068,19.7166664
-104.91666735,19.7166664
-104.91666735,19.70833307
-104.92500068,19.70833307
-104.92500068,19.7166664
</coordinates>
</LinearRing>
</outerBoundaryIs>
</Polygon>
</MultiGeometry>
</Placemark>
</Document>
</kml>
