# Supplementary material for: Species conservation profiles of tarantula spiders (Araneae, Theraphosidae) listed on CITES
Source: Biodivers Data J. 2019 Nov 8;7:e39342. doi: 10.3897/BDJ.7.e39342 (PMC6858399; doi:10.3897/BDJ.7.e39342)
Supplement: Supplementary material 14 — Distribution of Brachypelma sabulosum (F. O. Pickard-Cambridge, 1897) [file bdj-07-e39342-s014.kml]

<?xml version="1.0" encoding="UTF-8"?>
<kml xmlns="http://earth.google.com/kml/2.2">
<Document>
<name></name>
<description><![CDATA[]]></description>

<Style id="1">
<LineStyle>
<width>2</width>
<color>ff0000ff</color>
</LineStyle>
<PolyStyle>
<color>aaffffff</color>
<fill>1</fill>
</PolyStyle>
</Style>

<Placemark>
<name>Brachypelma sabulosum .kml</name>
<description><![CDATA[]]></description>
<styleUrl>#1</styleUrl>
<visibility>1</visibility>
<MultiGeometry>
<Polygon>
<outerBoundaryIs>
<LinearRing>
<coordinates>
-89.92822,16.9628152162162
-89.9282062867201,16.962814780903
-89.9281926286587,16.9628134767163
-89.928179080812,16.9628113089075
-89.9281656977325,16.9628082862057
-89.928152533309,16.9628044207822
-89.9281396405501,16.9627997282017
-89.9281270713704,16.9627942273596
-89.9281148763814,16.9627879404059
-89.9281031046881,16.9627808926557
-89.928091803691,16.9627731124881
-89.9280810188952,16.9627646312309
-89.9280707937272,16.9627554830353
-89.9280611693603,16.9627457047376
-89.9280521845483,16.9627353357118
-89.9280438754698,16.9627244177102
-89.9280362755827,16.9627129946957
-89.928029415489,16.9627011126648
-89.9280233228118,16.9626888194623
-89.9280180220843,16.9626761645885
-89.9280135346505,16.9626631990001
-89.9280098785798,16.962649974905
-89.9280070685939,16.9626365455519
-89.9280051160077,16.9626229650162
-89.9280040286834,16.9626092879818
-89.9280038109994,16.9625955695213
-89.9280044638322,16.9625818648742
-89.9280059845531,16.9625682292242
-89.9280083670387,16.9625547174772
-89.9280116016954,16.9625413840403
-89.9280156754987,16.9625282826025
-89.9280205720445,16.9625154659188
-89.9280262716164,16.9625029855973
-89.928032751264,16.9624908918919
-89.9280399848963,16.9624792334997
-89.9280479433858,16.9624680573649
-89.9280565946866,16.96245740849
-89.9280659039629,16.962447329754
-89.9280758337296,16.9624378617406
-89.928086344003,16.9624290425741
-89.9280973924619,16.9624209077662
-89.928108934618,16.9624134900728
-89.9281209239953,16.9624068193625
-89.9281333123167,16.9624009224957
-89.9281460496987,16.9623958232171
-89.9281590848526,16.9623915420598
-89.9281723652902,16.9623880962623
-89.928185837536,16.9623854996997
-89.928199447342,16.9623837628276
-89.9282131399063,16.9623828926395
-89.9282268600937,16.9623828926395
-89.928240552658,16.9623837628276
-89.928254162464,16.9623854996997
-89.9282676347098,16.9623880962623
-89.9282809151474,16.9623915420598
-89.9282939503013,16.9623958232171
-89.9283066876833,16.9624009224957
-89.9283190760047,16.9624068193625
-89.928331065382,16.9624134900728
-89.9283426075381,16.9624209077662
-89.928353655997,16.9624290425741
-89.9283641662704,16.9624378617406
-89.928374096037,16.962447329754
-89.9283834053134,16.96245740849
-89.9283920566142,16.9624680573649
-89.9284000151037,16.9624792334997
-89.928407248736,16.9624908918919
-89.9284137283836,16.9625029855973
-89.9284194279555,16.9625154659188
-89.9284243245013,16.9625282826025
-89.9284283983045,16.9625413840403
-89.9284316329613,16.9625547174772
-89.9284340154469,16.9625682292242
-89.9284355361678,16.9625818648742
-89.9284361890006,16.9625955695213
-89.9284359713166,16.9626092879818
-89.9284348839923,16.9626229650162
-89.928432931406,16.9626365455519
-89.9284301214202,16.962649974905
-89.9284264653495,16.9626631990001
-89.9284219779157,16.9626761645885
-89.9284166771882,16.9626888194623
-89.928410584511,16.9627011126648
-89.9284037244173,16.9627129946957
-89.9283961245302,16.9627244177102
-89.9283878154517,16.9627353357118
-89.9283788306397,16.9627457047376
-89.9283692062727,16.9627554830353
-89.9283589811048,16.9627646312309
-89.928348196309,16.9627731124881
-89.9283368953119,16.9627808926557
-89.9283251236186,16.9627879404059
-89.9283129286296,16.9627942273596
-89.9283003594499,16.9627997282017
-89.928287466691,16.9628044207822
-89.9282743022675,16.9628082862057
-89.928260919188,16.9628113089075
-89.9282473713413,16.9628134767163
-89.9282337132799,16.962814780903
-89.92822,16.9628152162162
</coordinates>
</LinearRing>
</outerBoundaryIs>
</Polygon>
<Polygon>
<outerBoundaryIs>
<LinearRing>
<coordinates>
-89.069493,15.2739422702703
-89.0694758584001,15.2739417261288
-89.0694587858234,15.2739400958954
-89.069441851015,15.2739373861344
-89.0694251221656,15.2739336077571
-89.0694086666363,15.2739287759778
-89.0693925506877,15.2739229102522
-89.0693768392129,15.2739160341995
-89.0693615954767,15.2739081755073
-89.0693468808601,15.2738993658197
-89.0693327546138,15.2738896406101
-89.069319273619,15.2738790390387
-89.0693064921591,15.2738676037941
-89.0692944617004,15.273855380922
-89.0692832306853,15.2738424196398
-89.0692728443373,15.2738287721377
-89.0692633444784,15.2738144933696
-89.0692547693612,15.273799640831
-89.0692471535148,15.2737842743278
-89.0692405276053,15.2737684557356
-89.0692349183131,15.2737522487501
-89.0692303482248,15.2737357186312
-89.0692268357424,15.2737189319399
-89.0692243950096,15.2737019562702
-89.0692230358543,15.2736848599772
-89.0692227637493,15.2736677119017
-89.0692235797903,15.2736505810927
-89.0692254806914,15.2736335365302
-89.0692284587983,15.2736166468465
-89.0692325021193,15.2735999800504
-89.0692375943733,15.2735836032532
-89.0692437150556,15.2735675823985
-89.0692508395204,15.2735519819966
-89.0692589390801,15.2735368648649
-89.0692679811204,15.2735222918746
-89.0692779292323,15.2735083217062
-89.0692887433583,15.2734950106124
-89.0693003799537,15.2734824121925
-89.069312792162,15.2734705771758
-89.0693259300037,15.2734595532176
-89.0693397405773,15.2734493847077
-89.0693541682725,15.273440112591
-89.0693691549941,15.2734317742031
-89.0693846403958,15.2734244031196
-89.0694005621234,15.2734180290214
-89.0694168560657,15.2734126775747
-89.0694334566128,15.2734083703279
-89.06945029692,15.2734051246247
-89.0694673091775,15.2734029535344
-89.0694844248828,15.2734018657994
-89.0695015751172,15.2734018657994
-89.0695186908225,15.2734029535344
-89.06953570308,15.2734051246247
-89.0695525433872,15.2734083703279
-89.0695691439343,15.2734126775747
-89.0695854378766,15.2734180290214
-89.0696013596042,15.2734244031196
-89.0696168450059,15.2734317742031
-89.0696318317274,15.273440112591
-89.0696462594227,15.2734493847077
-89.0696600699963,15.2734595532176
-89.069673207838,15.2734705771758
-89.0696856200463,15.2734824121925
-89.0696972566417,15.2734950106124
-89.0697080707677,15.2735083217062
-89.0697180188796,15.2735222918746
-89.0697270609199,15.2735368648649
-89.0697351604795,15.2735519819966
-89.0697422849443,15.2735675823985
-89.0697484056267,15.2735836032532
-89.0697534978807,15.2735999800504
-89.0697575412017,15.2736166468465
-89.0697605193086,15.2736335365302
-89.0697624202097,15.2736505810927
-89.0697632362507,15.2736677119017
-89.0697629641457,15.2736848599772
-89.0697616049904,15.2737019562702
-89.0697591642576,15.2737189319399
-89.0697556517752,15.2737357186312
-89.0697510816869,15.2737522487501
-89.0697454723947,15.2737684557356
-89.0697388464852,15.2737842743278
-89.0697312306388,15.273799640831
-89.0697226555216,15.2738144933696
-89.0697131556627,15.2738287721377
-89.0697027693147,15.2738424196398
-89.0696915382996,15.273855380922
-89.0696795078409,15.2738676037941
-89.069666726381,15.2738790390387
-89.0696532453862,15.2738896406101
-89.0696391191399,15.2738993658197
-89.0696244045233,15.2739081755073
-89.069609160787,15.2739160341995
-89.0695934493123,15.2739229102522
-89.0695773333637,15.2739287759778
-89.0695608778344,15.2739336077571
-89.069544148985,15.2739373861344
-89.0695272141766,15.2739400958954
-89.0695101415999,15.2739417261288
-89.069493,15.2739422702703
</coordinates>
</LinearRing>
</outerBoundaryIs>
</Polygon>
<Polygon>
<outerBoundaryIs>
<LinearRing>
<coordinates>
-90.897096,16.1781365405405
-90.8957932384071,16.178095185787
-90.8944957225752,16.1779712880473
-90.8932086771429,16.177765346214
-90.8919372845876,16.1774781895422
-90.8906866643586,16.1771109743104
-90.8894618522621,16.1766651791647
-90.8882677801841,16.1761425991648
-90.8871092562315,16.175545338556
-90.8859909453712,16.174875802296
-90.8849173506464,16.1741366863709
-90.8838927950443,16.1733309669397
-90.8829214040885,16.1724618883503
-90.8820070892276,16.1715329500752
-90.8811535320848,16.1705478926212
-90.8803641696336,16.1695106824669
-90.8796421803578,16.1684254960915
-90.8789904714535,16.1672967031575
-90.8784116671224,16.1661288489157
-90.8779080980054,16.164926635903
-90.8774817917974,16.1636949050067
-90.8771344650831,16.1624386159726
-90.8768675164246,16.1611628274332
-90.87668202073,16.1598726765385
-90.8765787249249,16.158573358271
-90.8765580449451,16.1572701045266
-90.8766200640615,16.1559681630483
-90.8767645325452,16.1546727762949
-90.8769908686724,16.1533891603316
-90.8772981610674,16.1521224838269
-90.8776851723724,16.15087784724
-90.8781503442292,16.1496602622831
-90.8786918035551,16.1484746317411
-90.8793073700844,16.1473257297297
-90.8799945651481,16.1462181824719
-90.880750621654,16.1451564496696
-90.8815724952295,16.144144806546
-90.8824568764798,16.1431873266309
-90.8834002043137,16.142287865358
-90.884398680283,16.1414500445404
-90.8854482838774,16.1406772377868
-90.8865447887136,16.1399725569173
-90.8876837795537,16.139338839433
-90.8888606700835,16.1387786370906
-90.8900707213803,16.1382942056271
-90.8913090609946,16.1378874956771
-90.8925707025698,16.137560144918
-90.8938505659206,16.1373134714758
-90.8951434974889,16.1371484686174
-90.8964442910957,16.137065800751
-90.8977477089043,16.137065800751
-90.8990485025111,16.1371484686174
-90.9003414340795,16.1373134714758
-90.9016212974302,16.137560144918
-90.9028829390054,16.1378874956771
-90.9041212786197,16.1382942056271
-90.9053313299165,16.1387786370906
-90.9065082204463,16.139338839433
-90.9076472112864,16.1399725569173
-90.9087437161226,16.1406772377868
-90.909793319717,16.1414500445404
-90.9107917956863,16.142287865358
-90.9117351235202,16.1431873266309
-90.9126195047705,16.144144806546
-90.9134413783461,16.1451564496696
-90.914197434852,16.1462181824719
-90.9148846299156,16.1473257297297
-90.9155001964449,16.1484746317411
-90.9160416557708,16.1496602622831
-90.9165068276277,16.15087784724
-90.9168938389326,16.1521224838269
-90.9172011313277,16.1533891603316
-90.9174274674549,16.1546727762949
-90.9175719359385,16.1559681630483
-90.9176339550549,16.1572701045266
-90.9176132750751,16.158573358271
-90.91750997927,16.1598726765385
-90.9173244835754,16.1611628274332
-90.9170575349169,16.1624386159726
-90.9167102082026,16.1636949050067
-90.9162839019946,16.164926635903
-90.9157803328776,16.1661288489157
-90.9152015285465,16.1672967031575
-90.9145498196422,16.1684254960915
-90.9138278303664,16.1695106824669
-90.9130384679152,16.1705478926212
-90.9121849107724,16.1715329500752
-90.9112705959115,16.1724618883503
-90.9102992049557,16.1733309669397
-90.9092746493536,16.1741366863709
-90.9082010546288,16.174875802296
-90.9070827437686,16.175545338556
-90.9059242198159,16.1761425991648
-90.9047301477379,16.1766651791647
-90.9035053356414,16.1771109743104
-90.9022547154124,16.1774781895422
-90.9009833228571,16.177765346214
-90.8996962774248,16.1779712880473
-90.8983987615929,16.178095185787
-90.897096,16.1781365405405
</coordinates>
</LinearRing>
</outerBoundaryIs>
</Polygon>
<Polygon>
<outerBoundaryIs>
<LinearRing>
<coordinates>
-91.29055,16.4088949279279
-91.2894129405395,16.4088588332088
-91.2882804596161,16.4087506943922
-91.2871571173308,16.4085709469149
-91.2860474369866,16.4083203145566
-91.2849558868744,16.4079998065253
-91.2838868622814,16.4076107133937
-91.2828446677923,16.4071546019026
-91.2818334999564,16.406633308652
-91.2808574303898,16.4060489327057
-91.27992038938,16.4054038271395
-91.2790261500606,16.4047005895658
-91.2781783132176,16.4039420516741
-91.2773802927907,16.4031312678288
-91.2766353021267,16.4022715027703
-91.2759463410398,16.4013662184689
-91.2753161837333,16.4004190601851
-91.2747473676283,16.399433841791
-91.2742421831463,16.3984145304133
-91.2738026644871,16.3973652304592
-91.2734305814372,16.3962901670892
-91.2731274322436,16.3951936692042
-91.2728944375811,16.394080152014
-91.2727325356371,16.3929540992595
-91.2726423783336,16.3918200451576
-91.2726243287021,16.3906825561439
-91.2726784594221,16.3895462124852
-91.2728045525284,16.3884155898364
-91.2730021002886,16.3872952408158
-91.2732703072474,16.3861896766735
-91.2736080934302,16.3851033491261
-91.2740140986913,16.3840406324313
-91.2744866881906,16.383005805774
-91.2750239589772,16.382003036036
-91.2756237476511,16.3810363610172
-91.2762836390752,16.3801096731765
-91.2770009760994,16.379226703959
-91.2777728702609,16.3783910087699
-91.2785962134142,16.377605952659
-91.279467690247,16.3768746967699
-91.2803837916298,16.3762001856122
-91.2813408287457,16.3755851352042
-91.2823349479438,16.3750320221367
-91.2833621462571,16.374543073601
-91.2844182875206,16.3741202584201
-91.285499119026,16.3737652791217
-91.2866002886464,16.373479565082
-91.2877173623605,16.3732642667706
-91.2888458421065,16.3731202511178
-91.2899811838949,16.3730480980239
-91.2911188161051,16.3730480980239
-91.2922541578935,16.3731202511178
-91.2933826376395,16.3732642667706
-91.2944997113536,16.373479565082
-91.295600880974,16.3737652791217
-91.2966817124794,16.3741202584201
-91.2977378537429,16.374543073601
-91.2987650520562,16.3750320221367
-91.2997591712543,16.3755851352042
-91.3007162083701,16.3762001856122
-91.301632309753,16.3768746967699
-91.3025037865858,16.377605952659
-91.3033271297391,16.3783910087699
-91.3040990239006,16.379226703959
-91.3048163609248,16.3801096731765
-91.3054762523489,16.3810363610172
-91.3060760410228,16.382003036036
-91.3066133118094,16.383005805774
-91.3070859013087,16.3840406324313
-91.3074919065698,16.3851033491261
-91.3078296927526,16.3861896766735
-91.3080978997114,16.3872952408158
-91.3082954474716,16.3884155898364
-91.3084215405779,16.3895462124852
-91.3084756712979,16.3906825561439
-91.3084576216664,16.3918200451576
-91.3083674643629,16.3929540992595
-91.3082055624189,16.394080152014
-91.3079725677564,16.3951936692042
-91.3076694185628,16.3962901670892
-91.3072973355129,16.3973652304592
-91.3068578168537,16.3984145304133
-91.3063526323717,16.399433841791
-91.3057838162667,16.4004190601851
-91.3051536589602,16.4013662184689
-91.3044646978733,16.4022715027703
-91.3037197072093,16.4031312678288
-91.3029216867824,16.4039420516741
-91.3020738499394,16.4047005895658
-91.30117961062,16.4054038271395
-91.3002425696102,16.4060489327057
-91.2992665000436,16.406633308652
-91.2982553322077,16.4071546019026
-91.2972131377186,16.4076107133937
-91.2961441131256,16.4079998065253
-91.2950525630134,16.4083203145566
-91.2939428826692,16.4085709469149
-91.2928195403839,16.4087506943922
-91.2916870594605,16.4088588332088
-91.29055,16.4088949279279
</coordinates>
</LinearRing>
</outerBoundaryIs>
</Polygon>
<Polygon>
<outerBoundaryIs>
<LinearRing>
<coordinates>
-89.611038,17.2520111171171
-89.6093181261426,17.2519565215872
-89.6076051776103,17.2517929548344
-89.6059060518421,17.2515210754843
-89.6042275906179,17.2511419782991
-89.6025765525085,17.2506571897694
-89.6009595856618,17.2500686619674
-89.5993832010325,17.2493787646869
-89.5978537461652,17.2485902759007
-89.5963773796348,17.247706370575
-89.5949600462481,17.2467306078844
-89.5936074531067,17.245666916881
-89.5923250466256,17.2445195806729
-89.5911179906031,17.2432932191783
-89.5899911454278,17.2419927705218
-89.5889490485075,17.2406234711514
-89.5879958959987,17.2391908347523
-89.5871355259101,17.2377006300456
-89.5863714026485,17.2361588575598
-89.5857066030685,17.2345717254684
-89.5851438040834,17.2329456245922
-89.584685271886,17.2312871026656
-89.5843328528237,17.229602837971
-89.5840879659637,17.2278996124478
-89.5839515973789,17.226184284384
-89.5839242961775,17.2244637608005
-89.5840061722918,17.2227449696384
-89.5841968960355,17.221034831863
-89.5844956994315,17.2193402335957
-89.5849013793039,17.2176679983855
-89.5854123021231,17.2160248597335
-89.5860264105833,17.214417433979
-89.5867412318863,17.2128521936582
-89.5875538876992,17.2113354414414
-89.5884611057437,17.2098732847546
-89.589459232973,17.2084716111866
-89.590544250281,17.2071360647822
-89.591711788686,17.2058720233154
-89.5929571469229,17.2046845766349
-89.5942753103736,17.2035785061696
-89.5956609712592,17.2025582656747
-89.5971085500123,17.2016279632988
-89.5986122177441,17.200791345041
-89.6001659197156,17.2000517796678
-89.601763399717,17.1994122451481
-89.6033982252604,17.1988753166614
-89.6050638134803,17.1984431562295
-89.6067534576407,17.1981175040098
-89.608460354141,17.1978996712888
-89.6101776299114,17.197790535202
-89.6118983700885,17.197790535202
-89.613615645859,17.1978996712888
-89.6153225423593,17.1981175040098
-89.6170121865197,17.1984431562295
-89.6186777747396,17.1988753166614
-89.620312600283,17.1994122451481
-89.6219100802844,17.2000517796678
-89.6234637822558,17.200791345041
-89.6249674499877,17.2016279632988
-89.6264150287408,17.2025582656747
-89.6278006896263,17.2035785061696
-89.6291188530771,17.2046845766349
-89.630364211314,17.2058720233154
-89.631531749719,17.2071360647822
-89.632616767027,17.2084716111866
-89.6336148942563,17.2098732847546
-89.6345221123008,17.2113354414414
-89.6353347681137,17.2128521936582
-89.6360495894167,17.214417433979
-89.6366636978769,17.2160248597335
-89.6371746206961,17.2176679983855
-89.6375803005685,17.2193402335957
-89.6378791039645,17.221034831863
-89.6380698277082,17.2227449696384
-89.6381517038225,17.2244637608005
-89.6381244026211,17.226184284384
-89.6379880340363,17.2278996124478
-89.6377431471763,17.229602837971
-89.637390728114,17.2312871026656
-89.6369321959166,17.2329456245922
-89.6363693969315,17.2345717254684
-89.6357045973515,17.2361588575598
-89.6349404740899,17.2377006300456
-89.6340801040013,17.2391908347523
-89.6331269514925,17.2406234711514
-89.6320848545722,17.2419927705218
-89.6309580093969,17.2432932191783
-89.6297509533744,17.2445195806729
-89.6284685468933,17.245666916881
-89.6271159537518,17.2467306078844
-89.6256986203652,17.247706370575
-89.6242222538348,17.2485902759007
-89.6226927989675,17.2493787646869
-89.6211164143382,17.2500686619674
-89.6194994474915,17.2506571897694
-89.6178484093821,17.2511419782991
-89.6161699481579,17.2515210754843
-89.6144708223897,17.2517929548344
-89.6127578738573,17.2519565215872
-89.611038,17.2520111171171
</coordinates>
</LinearRing>
</outerBoundaryIs>
</Polygon>
<Polygon>
<outerBoundaryIs>
<LinearRing>
<coordinates>
-89.611038,17.2520111171171
-89.6093181261426,17.2519565215872
-89.6076051776103,17.2517929548344
-89.6059060518421,17.2515210754843
-89.6042275906179,17.2511419782991
-89.6025765525085,17.2506571897694
-89.6009595856618,17.2500686619674
-89.5993832010325,17.2493787646869
-89.5978537461652,17.2485902759007
-89.5963773796348,17.247706370575
-89.5949600462481,17.2467306078844
-89.5936074531067,17.245666916881
-89.5923250466256,17.2445195806729
-89.5911179906031,17.2432932191783
-89.5899911454278,17.2419927705218
-89.5889490485075,17.2406234711514
-89.5879958959987,17.2391908347523
-89.5871355259101,17.2377006300456
-89.5863714026485,17.2361588575598
-89.5857066030685,17.2345717254684
-89.5851438040834,17.2329456245922
-89.584685271886,17.2312871026656
-89.5843328528237,17.229602837971
-89.5840879659637,17.2278996124478
-89.5839515973789,17.226184284384
-89.5839242961775,17.2244637608005
-89.5840061722918,17.2227449696384
-89.5841968960355,17.221034831863
-89.5844956994315,17.2193402335957
-89.5849013793039,17.2176679983855
-89.5854123021231,17.2160248597335
-89.5860264105833,17.214417433979
-89.5867412318863,17.2128521936582
-89.5875538876992,17.2113354414414
-89.5884611057437,17.2098732847546
-89.589459232973,17.2084716111866
-89.590544250281,17.2071360647822
-89.591711788686,17.2058720233154
-89.5929571469229,17.2046845766349
-89.5942753103736,17.2035785061696
-89.5956609712592,17.2025582656747
-89.5971085500123,17.2016279632988
-89.5986122177441,17.200791345041
-89.6001659197156,17.2000517796678
-89.601763399717,17.1994122451481
-89.6033982252604,17.1988753166614
-89.6050638134803,17.1984431562295
-89.6067534576407,17.1981175040098
-89.608460354141,17.1978996712888
-89.6101776299114,17.197790535202
-89.6118983700885,17.197790535202
-89.613615645859,17.1978996712888
-89.6153225423593,17.1981175040098
-89.6170121865197,17.1984431562295
-89.6186777747396,17.1988753166614
-89.620312600283,17.1994122451481
-89.6219100802844,17.2000517796678
-89.6234637822558,17.200791345041
-89.6249674499877,17.2016279632988
-89.6264150287408,17.2025582656747
-89.6278006896263,17.2035785061696
-89.6291188530771,17.2046845766349
-89.630364211314,17.2058720233154
-89.631531749719,17.2071360647822
-89.632616767027,17.2084716111866
-89.6336148942563,17.2098732847546
-89.6345221123008,17.2113354414414
-89.6353347681137,17.2128521936582
-89.6360495894167,17.214417433979
-89.6366636978769,17.2160248597335
-89.6371746206961,17.2176679983855
-89.6375803005685,17.2193402335957
-89.6378791039645,17.221034831863
-89.6380698277082,17.2227449696384
-89.6381517038225,17.2244637608005
-89.6381244026211,17.226184284384
-89.6379880340363,17.2278996124478
-89.6377431471763,17.229602837971
-89.637390728114,17.2312871026656
-89.6369321959166,17.2329456245922
-89.6363693969315,17.2345717254684
-89.6357045973515,17.2361588575598
-89.6349404740899,17.2377006300456
-89.6340801040013,17.2391908347523
-89.6331269514925,17.2406234711514
-89.6320848545722,17.2419927705218
-89.6309580093969,17.2432932191783
-89.6297509533744,17.2445195806729
-89.6284685468933,17.245666916881
-89.6271159537518,17.2467306078844
-89.6256986203652,17.247706370575
-89.6242222538348,17.2485902759007
-89.6226927989675,17.2493787646869
-89.6211164143382,17.2500686619674
-89.6194994474915,17.2506571897694
-89.6178484093821,17.2511419782991
-89.6161699481579,17.2515210754843
-89.6144708223897,17.2517929548344
-89.6127578738573,17.2519565215872
-89.611038,17.2520111171171
</coordinates>
</LinearRing>
</outerBoundaryIs>
</Polygon>
<Polygon>
<outerBoundaryIs>
<LinearRing>
<coordinates>
-92.015608,17.5039059459459
-92.015421156561,17.5039000148037
-92.0152350654746,17.5038822452594
-92.0150504760639,17.5038527088649
-92.0148681316053,17.5038115245528
-92.0146887663357,17.5037588581577
-92.0145131024955,17.5036949217486
-92.0143418474212,17.503619972775
-92.0141756906963,17.5035343130297
-92.0140153013756,17.5034382874346
-92.0138613252901,17.5033322826506
-92.0137143824471,17.5032167255216
-92.0135750645337,17.5030920813555
-92.013443932534,17.5029588520503
-92.0133215144701,17.5028175740733
-92.0132083032764,17.5026688163012
-92.0131047548145,17.5025131777289
-92.0130112860374,17.5023512850581
-92.012928273311,17.5021837901734
-92.0128560508981,17.5020113675177
-92.012794909613,17.501834711376
-92.0127450956501,17.5016545330803
-92.0127068095925,17.501471558145
-92.0126802056047,17.5012865233457
-92.0126653908116,17.501100173752
-92.0126624248671,17.5009132597282
-92.0126713197141,17.5007265339109
-92.0126920395361,17.5005407481791
-92.0127245009017,17.5003566506265
-92.0127685731005,17.5001749825489
-92.0128240786692,17.4999964754594
-92.0128907941066,17.4998218481432
-92.012968450773,17.4996518037629
-92.0130567359726,17.499487027027
-92.013155294212,17.4993281814335
-92.013263728632,17.4991759065974
-92.0133816026053,17.4990308156757
-92.0135084414951,17.4988934928984
-92.013643734566,17.4987644912158
-92.0137869370406,17.4986443300722
-92.013937472293,17.4985334933142
-92.0140947341708,17.4984324272421
-92.014258089436,17.4983415388134
-92.0144268803146,17.4982611940038
-92.0146004271453,17.4981917163334
-92.0147780311163,17.4981333855642
-92.0149589770791,17.4980864365738
-92.0151425364281,17.498051058409
-92.0153279700346,17.4980273935254
-92.0155145312229,17.498015537213
-92.0157014687771,17.498015537213
-92.0158880299654,17.4980273935254
-92.0160734635719,17.498051058409
-92.0162570229209,17.4980864365738
-92.0164379688837,17.4981333855642
-92.0166155728547,17.4981917163334
-92.0167891196854,17.4982611940038
-92.016957910564,17.4983415388134
-92.0171212658292,17.4984324272421
-92.017278527707,17.4985334933142
-92.0174290629594,17.4986443300722
-92.017572265434,17.4987644912158
-92.0177075585049,17.4988934928984
-92.0178343973947,17.4990308156757
-92.017952271368,17.4991759065974
-92.018060705788,17.4993281814335
-92.0181592640274,17.499487027027
-92.018247549227,17.4996518037629
-92.0183252058934,17.4998218481432
-92.0183919213308,17.4999964754594
-92.0184474268995,17.5001749825489
-92.0184914990983,17.5003566506265
-92.0185239604639,17.5005407481791
-92.0185446802859,17.5007265339109
-92.0185535751329,17.5009132597282
-92.0185506091884,17.501100173752
-92.0185357943953,17.5012865233457
-92.0185091904075,17.501471558145
-92.0184709043499,17.5016545330803
-92.018421090387,17.501834711376
-92.0183599491019,17.5020113675177
-92.018287726689,17.5021837901734
-92.0182047139626,17.5023512850581
-92.0181112451855,17.5025131777289
-92.0180076967236,17.5026688163012
-92.0178944855299,17.5028175740733
-92.017772067466,17.5029588520503
-92.0176409354663,17.5030920813555
-92.0175016175529,17.5032167255216
-92.0173546747099,17.5033322826506
-92.0172006986244,17.5034382874346
-92.0170403093037,17.5035343130297
-92.0168741525789,17.503619972775
-92.0167028975045,17.5036949217486
-92.0165272336643,17.5037588581577
-92.0163478683947,17.5038115245528
-92.0161655239361,17.5038527088649
-92.0159809345254,17.5038822452594
-92.015794843439,17.5039000148037
-92.015608,17.5039059459459
</coordinates>
</LinearRing>
</outerBoundaryIs>
</Polygon>
</MultiGeometry>
</Placemark>
</Document>
</kml>
