# Supplementary material for: Species conservation profiles of tarantula spiders (Araneae, Theraphosidae) listed on CITES
Source: Biodivers Data J. 2019 Nov 8;7:e39342. doi: 10.3897/BDJ.7.e39342 (PMC6858399; doi:10.3897/BDJ.7.e39342)
Supplement: Supplementary material 15 — Distribution of Brachypelma schroederi Rudloff, 2003 [file bdj-07-e39342-s015.kml]

<?xml version="1.0" encoding="UTF-8"?>
<kml xmlns="http://earth.google.com/kml/2.2">
<Document>
<name></name>
<description><![CDATA[]]></description>

<Style id="1">
<LineStyle>
<width>2</width>
<color>ff0000ff</color>
</LineStyle>
<PolyStyle>
<color>aaffffff</color>
<fill>1</fill>
</PolyStyle>
</Style>

<Placemark>
<name>Brachypelma schroederi .kml</name>
<description><![CDATA[]]></description>
<styleUrl>#1</styleUrl>
<visibility>1</visibility>
<MultiGeometry>
<Polygon>
<outerBoundaryIs>
<LinearRing>
<coordinates>
-96.33333436,16.69999985
-96.32500103,16.69999985
-96.32500103,16.69166652
-96.33333436,16.69166652
-96.33333436,16.69999985
</coordinates>
</LinearRing>
</outerBoundaryIs>
</Polygon>
<Polygon>
<outerBoundaryIs>
<LinearRing>
<coordinates>
-96.35000103,16.69999985
-96.35833436,16.69999985
-96.35833436,16.70833319
-96.35833436,16.71666652
-96.35000103,16.71666652
-96.35000103,16.70833319
-96.34166769,16.70833319
-96.34166769,16.69999985
-96.35000103,16.69999985
</coordinates>
</LinearRing>
</outerBoundaryIs>
</Polygon>
<Polygon>
<outerBoundaryIs>
<LinearRing>
<coordinates>
-96.57500102,16.79999985
-96.56666768,16.79999985
-96.56666768,16.79166652
-96.57500102,16.79166652
-96.57500102,16.79999985
</coordinates>
</LinearRing>
</outerBoundaryIs>
</Polygon>
<Polygon>
<outerBoundaryIs>
<LinearRing>
<coordinates>
-96.20833436,16.79999985
-96.20000103,16.79999985
-96.20000103,16.79166652
-96.20833436,16.79166652
-96.20833436,16.79999985
</coordinates>
</LinearRing>
</outerBoundaryIs>
</Polygon>
<Polygon>
<outerBoundaryIs>
<LinearRing>
<coordinates>
-96.20000103,16.79166652
-96.1916677,16.79166652
-96.1916677,16.78333318
-96.20000103,16.78333318
-96.20000103,16.79166652
</coordinates>
</LinearRing>
</outerBoundaryIs>
</Polygon>
<Polygon>
<outerBoundaryIs>
<LinearRing>
<coordinates>
-96.41666769,16.83333318
-96.41666769,16.82499985
-96.42500102,16.82499985
-96.42500102,16.83333318
-96.42500102,16.84166651
-96.42500102,16.84999985
-96.41666769,16.84999985
-96.41666769,16.84166651
-96.41666769,16.83333318
</coordinates>
</LinearRing>
</outerBoundaryIs>
</Polygon>
<Polygon>
<outerBoundaryIs>
<LinearRing>
<coordinates>
-96.38333436,16.86666651
-96.37500102,16.86666651
-96.37500102,16.85833318
-96.38333436,16.85833318
-96.38333436,16.86666651
</coordinates>
</LinearRing>
</outerBoundaryIs>
</Polygon>
<Polygon>
<outerBoundaryIs>
<LinearRing>
<coordinates>
-96.50833435,16.90833318
-96.50000102,16.90833318
-96.50000102,16.89999984
-96.50833435,16.89999984
-96.50833435,16.90833318
</coordinates>
</LinearRing>
</outerBoundaryIs>
</Polygon>
<Polygon>
<outerBoundaryIs>
<LinearRing>
<coordinates>
-96.56666768,16.90833318
-96.55833435,16.90833318
-96.55000102,16.90833318
-96.55000102,16.89999984
-96.55833435,16.89999984
-96.56666768,16.89999984
-96.56666768,16.90833318
</coordinates>
</LinearRing>
</outerBoundaryIs>
</Polygon>
<Polygon>
<outerBoundaryIs>
<LinearRing>
<coordinates>
-96.52500102,16.91666651
-96.51666769,16.91666651
-96.51666769,16.90833318
-96.52500102,16.90833318
-96.53333435,16.90833318
-96.53333435,16.91666651
-96.52500102,16.91666651
</coordinates>
</LinearRing>
</outerBoundaryIs>
</Polygon>
<Polygon>
<outerBoundaryIs>
<LinearRing>
<coordinates>
-96.45000102,16.88333318
-96.44166769,16.88333318
-96.44166769,16.87499985
-96.45000102,16.87499985
-96.45000102,16.88333318
</coordinates>
</LinearRing>
</outerBoundaryIs>
</Polygon>
<Polygon>
<outerBoundaryIs>
<LinearRing>
<coordinates>
-96.45833435,16.88333318
-96.45833435,16.87499985
-96.46666769,16.87499985
-96.46666769,16.88333318
-96.47500102,16.88333318
-96.47500102,16.89166651
-96.47500102,16.89999984
-96.46666769,16.89999984
-96.46666769,16.89166651
-96.45833435,16.89166651
-96.45833435,16.88333318
</coordinates>
</LinearRing>
</outerBoundaryIs>
</Polygon>
<Polygon>
<outerBoundaryIs>
<LinearRing>
<coordinates>
-96.51666769,16.88333318
-96.50833435,16.88333318
-96.50833435,16.87499985
-96.51666769,16.87499985
-96.51666769,16.88333318
</coordinates>
</LinearRing>
</outerBoundaryIs>
</Polygon>
<Polygon>
<outerBoundaryIs>
<LinearRing>
<coordinates>
-96.55833435,16.88333318
-96.55000102,16.88333318
-96.55000102,16.87499985
-96.55833435,16.87499985
-96.56666768,16.87499985
-96.56666768,16.88333318
-96.55833435,16.88333318
</coordinates>
</LinearRing>
</outerBoundaryIs>
</Polygon>
<Polygon>
<outerBoundaryIs>
<LinearRing>
<coordinates>
-96.43333436,16.86666651
-96.42500102,16.86666651
-96.41666769,16.86666651
-96.41666769,16.87499985
-96.40833436,16.87499985
-96.40833436,16.86666651
-96.40833436,16.85833318
-96.41666769,16.85833318
-96.42500102,16.85833318
-96.43333436,16.85833318
-96.43333436,16.86666651
</coordinates>
</LinearRing>
</outerBoundaryIs>
</Polygon>
<Polygon>
<outerBoundaryIs>
<LinearRing>
<coordinates>
-96.44166769,16.87499985
-96.43333436,16.87499985
-96.43333436,16.86666651
-96.44166769,16.86666651
-96.44166769,16.87499985
</coordinates>
</LinearRing>
</outerBoundaryIs>
</Polygon>
<Polygon>
<outerBoundaryIs>
<LinearRing>
<coordinates>
-96.50000102,16.87499985
-96.49166769,16.87499985
-96.49166769,16.86666651
-96.50000102,16.86666651
-96.50000102,16.87499985
</coordinates>
</LinearRing>
</outerBoundaryIs>
</Polygon>
<Polygon>
<outerBoundaryIs>
<LinearRing>
<coordinates>
-96.40000102,16.89166651
-96.40000102,16.88333318
-96.40833436,16.88333318
-96.40833436,16.89166651
-96.40833436,16.89999984
-96.40000102,16.89999984
-96.40000102,16.89166651
</coordinates>
</LinearRing>
</outerBoundaryIs>
</Polygon>
<Polygon>
<outerBoundaryIs>
<LinearRing>
<coordinates>
-96.42500102,16.73333318
-96.41666769,16.73333318
-96.41666769,16.72499985
-96.42500102,16.72499985
-96.43333436,16.72499985
-96.43333436,16.73333318
-96.44166769,16.73333318
-96.45000102,16.73333318
-96.45833435,16.73333318
-96.45833435,16.74166652
-96.46666769,16.74166652
-96.47500102,16.74166652
-96.47500102,16.74999985
-96.48333435,16.74999985
-96.49166769,16.74999985
-96.49166769,16.75833318
-96.50000102,16.75833318
-96.50833435,16.75833318
-96.51666769,16.75833318
-96.51666769,16.76666652
-96.52500102,16.76666652
-96.53333435,16.76666652
-96.53333435,16.77499985
-96.53333435,16.78333318
-96.54166768,16.78333318
-96.54166768,16.79166652
-96.54166768,16.79999985
-96.54166768,16.80833318
-96.55000102,16.80833318
-96.55000102,16.81666651
-96.55833435,16.81666651
-96.55833435,16.82499985
-96.55833435,16.83333318
-96.55000102,16.83333318
-96.54166768,16.83333318
-96.53333435,16.83333318
-96.52500102,16.83333318
-96.52500102,16.82499985
-96.51666769,16.82499985
-96.50833435,16.82499985
-96.50833435,16.83333318
-96.51666769,16.83333318
-96.51666769,16.84166651
-96.50833435,16.84166651
-96.50000102,16.84166651
-96.49166769,16.84166651
-96.49166769,16.83333318
-96.50000102,16.83333318
-96.50000102,16.82499985
-96.50000102,16.81666651
-96.50833435,16.81666651
-96.51666769,16.81666651
-96.51666769,16.80833318
-96.51666769,16.79999985
-96.51666769,16.79166652
-96.51666769,16.78333318
-96.50833435,16.78333318
-96.50833435,16.77499985
-96.50000102,16.77499985
-96.50000102,16.78333318
-96.49166769,16.78333318
-96.49166769,16.79166652
-96.49166769,16.79999985
-96.50000102,16.79999985
-96.50000102,16.79166652
-96.50833435,16.79166652
-96.50833435,16.79999985
-96.50833435,16.80833318
-96.50000102,16.80833318
-96.49166769,16.80833318
-96.49166769,16.81666651
-96.48333435,16.81666651
-96.48333435,16.80833318
-96.47500102,16.80833318
-96.46666769,16.80833318
-96.46666769,16.79999985
-96.45833435,16.79999985
-96.45000102,16.79999985
-96.45000102,16.80833318
-96.44166769,16.80833318
-96.43333436,16.80833318
-96.43333436,16.79999985
-96.42500102,16.79999985
-96.41666769,16.79999985
-96.40833436,16.79999985
-96.40833436,16.80833318
-96.41666769,16.80833318
-96.41666769,16.81666651
-96.41666769,16.82499985
-96.40833436,16.82499985
-96.40833436,16.81666651
-96.40000102,16.81666651
-96.40000102,16.80833318
-96.40000102,16.79999985
-96.39166769,16.79999985
-96.38333436,16.79999985
-96.37500102,16.79999985
-96.37500102,16.80833318
-96.36666769,16.80833318
-96.36666769,16.79999985
-96.35833436,16.79999985
-96.35000103,16.79999985
-96.35000103,16.79166652
-96.34166769,16.79166652
-96.34166769,16.78333318
-96.33333436,16.78333318
-96.32500103,16.78333318
-96.32500103,16.77499985
-96.31666769,16.77499985
-96.31666769,16.76666652
-96.30833436,16.76666652
-96.30000103,16.76666652
-96.29166769,16.76666652
-96.28333436,16.76666652
-96.27500103,16.76666652
-96.2666677,16.76666652
-96.2666677,16.77499985
-96.25833436,16.77499985
-96.25000103,16.77499985
-96.25000103,16.76666652
-96.25000103,16.75833318
-96.25000103,16.74999985
-96.2416677,16.74999985
-96.2416677,16.74166652
-96.23333436,16.74166652
-96.22500103,16.74166652
-96.22500103,16.74999985
-96.22500103,16.75833318
-96.22500103,16.76666652
-96.2166677,16.76666652
-96.2166677,16.77499985
-96.20833436,16.77499985
-96.20833436,16.78333318
-96.20000103,16.78333318
-96.20000103,16.77499985
-96.1916677,16.77499985
-96.1916677,16.76666652
-96.20000103,16.76666652
-96.20000103,16.75833318
-96.20000103,16.74999985
-96.20833436,16.74999985
-96.20833436,16.74166652
-96.20833436,16.73333318
-96.20833436,16.72499985
-96.2166677,16.72499985
-96.2166677,16.71666652
-96.2166677,16.70833319
-96.2166677,16.69999985
-96.22500103,16.69999985
-96.22500103,16.69166652
-96.22500103,16.68333319
-96.23333436,16.68333319
-96.2416677,16.68333319
-96.25000103,16.68333319
-96.25833436,16.68333319
-96.2666677,16.68333319
-96.27500103,16.68333319
-96.28333436,16.68333319
-96.29166769,16.68333319
-96.30000103,16.68333319
-96.30000103,16.69166652
-96.30833436,16.69166652
-96.31666769,16.69166652
-96.31666769,16.69999985
-96.32500103,16.69999985
-96.32500103,16.70833319
-96.33333436,16.70833319
-96.34166769,16.70833319
-96.34166769,16.71666652
-96.35000103,16.71666652
-96.35000103,16.72499985
-96.34166769,16.72499985
-96.34166769,16.73333318
-96.33333436,16.73333318
-96.32500103,16.73333318
-96.32500103,16.74166652
-96.31666769,16.74166652
-96.31666769,16.74999985
-96.31666769,16.75833318
-96.32500103,16.75833318
-96.33333436,16.75833318
-96.33333436,16.76666652
-96.34166769,16.76666652
-96.35000103,16.76666652
-96.35000103,16.77499985
-96.35833436,16.77499985
-96.35833436,16.78333318
-96.36666769,16.78333318
-96.36666769,16.79166652
-96.37500102,16.79166652
-96.38333436,16.79166652
-96.38333436,16.78333318
-96.39166769,16.78333318
-96.39166769,16.79166652
-96.40000102,16.79166652
-96.40833436,16.79166652
-96.41666769,16.79166652
-96.41666769,16.78333318
-96.42500102,16.78333318
-96.43333436,16.78333318
-96.44166769,16.78333318
-96.45000102,16.78333318
-96.45000102,16.77499985
-96.44166769,16.77499985
-96.44166769,16.76666652
-96.43333436,16.76666652
-96.43333436,16.75833318
-96.43333436,16.74999985
-96.43333436,16.74166652
-96.42500102,16.74166652
-96.42500102,16.73333318
</coordinates>
</LinearRing>
</outerBoundaryIs>
<innerBoundaryIs>
<LinearRing>
<coordinates>
-96.32500103,16.73333318
-96.32500103,16.72499985
-96.31666769,16.72499985
-96.31666769,16.73333318
-96.32500103,16.73333318
</coordinates>
</LinearRing>
</innerBoundaryIs>
<innerBoundaryIs>
<LinearRing>
<coordinates>
-96.29166769,16.74999985
-96.30000103,16.74999985
-96.30000103,16.74166652
-96.29166769,16.74166652
-96.29166769,16.74999985
</coordinates>
</LinearRing>
</innerBoundaryIs>
<innerBoundaryIs>
<LinearRing>
<coordinates>
-96.23333436,16.72499985
-96.23333436,16.73333318
-96.2416677,16.73333318
-96.2416677,16.72499985
-96.23333436,16.72499985
</coordinates>
</LinearRing>
</innerBoundaryIs>
<innerBoundaryIs>
<LinearRing>
<coordinates>
-96.53333435,16.79166652
-96.52500102,16.79166652
-96.52500102,16.79999985
-96.53333435,16.79999985
-96.53333435,16.79166652
</coordinates>
</LinearRing>
</innerBoundaryIs>
</Polygon>
<Polygon>
<outerBoundaryIs>
<LinearRing>
<coordinates>
-96.38333436,16.81666651
-96.37500102,16.81666651
-96.37500102,16.80833318
-96.38333436,16.80833318
-96.38333436,16.81666651
</coordinates>
</LinearRing>
</outerBoundaryIs>
</Polygon>
<Polygon>
<outerBoundaryIs>
<LinearRing>
<coordinates>
-96.43333436,16.82499985
-96.42500102,16.82499985
-96.42500102,16.81666651
-96.43333436,16.81666651
-96.43333436,16.82499985
</coordinates>
</LinearRing>
</outerBoundaryIs>
</Polygon>
<Polygon>
<outerBoundaryIs>
<LinearRing>
<coordinates>
-96.57500102,16.81666651
-96.57500102,16.80833318
-96.58333435,16.80833318
-96.59166768,16.80833318
-96.60000102,16.80833318
-96.60833435,16.80833318
-96.60833435,16.81666651
-96.61666768,16.81666651
-96.61666768,16.82499985
-96.60833435,16.82499985
-96.60000102,16.82499985
-96.59166768,16.82499985
-96.59166768,16.83333318
-96.58333435,16.83333318
-96.57500102,16.83333318
-96.57500102,16.82499985
-96.56666768,16.82499985
-96.56666768,16.81666651
-96.57500102,16.81666651
</coordinates>
</LinearRing>
</outerBoundaryIs>
</Polygon>
<Polygon>
<outerBoundaryIs>
<LinearRing>
<coordinates>
-96.46666769,16.94999984
-96.46666769,16.94166651
-96.47500102,16.94166651
-96.48333435,16.94166651
-96.49166769,16.94166651
-96.49166769,16.94999984
-96.48333435,16.94999984
-96.48333435,16.95833318
-96.48333435,16.96666651
-96.47500102,16.96666651
-96.46666769,16.96666651
-96.46666769,16.95833318
-96.46666769,16.94999984
</coordinates>
</LinearRing>
</outerBoundaryIs>
</Polygon>
<Polygon>
<outerBoundaryIs>
<LinearRing>
<coordinates>
-96.55000102,16.95833318
-96.54166768,16.95833318
-96.54166768,16.94999984
-96.55000102,16.94999984
-96.55000102,16.95833318
</coordinates>
</LinearRing>
</outerBoundaryIs>
</Polygon>
<Polygon>
<outerBoundaryIs>
<LinearRing>
<coordinates>
-96.30833436,17.02499984
-96.30000103,17.02499984
-96.30000103,17.01666651
-96.30833436,17.01666651
-96.30833436,17.02499984
</coordinates>
</LinearRing>
</outerBoundaryIs>
</Polygon>
<Polygon>
<outerBoundaryIs>
<LinearRing>
<coordinates>
-96.59166768,16.99999984
-96.58333435,16.99999984
-96.58333435,16.99166651
-96.59166768,16.99166651
-96.59166768,16.99999984
</coordinates>
</LinearRing>
</outerBoundaryIs>
</Polygon>
<Polygon>
<outerBoundaryIs>
<LinearRing>
<coordinates>
-96.53333435,16.97499984
-96.52500102,16.97499984
-96.52500102,16.96666651
-96.53333435,16.96666651
-96.53333435,16.97499984
</coordinates>
</LinearRing>
</outerBoundaryIs>
</Polygon>
<Polygon>
<outerBoundaryIs>
<LinearRing>
<coordinates>
-96.57500102,16.97499984
-96.56666768,16.97499984
-96.56666768,16.96666651
-96.57500102,16.96666651
-96.58333435,16.96666651
-96.58333435,16.97499984
-96.57500102,16.97499984
</coordinates>
</LinearRing>
</outerBoundaryIs>
</Polygon>
<Polygon>
<outerBoundaryIs>
<LinearRing>
<coordinates>
-96.50000102,16.97499984
-96.49166769,16.97499984
-96.49166769,16.96666651
-96.50000102,16.96666651
-96.50000102,16.97499984
</coordinates>
</LinearRing>
</outerBoundaryIs>
</Polygon>
<Polygon>
<outerBoundaryIs>
<LinearRing>
<coordinates>
-96.44166769,16.92499984
-96.43333436,16.92499984
-96.43333436,16.91666651
-96.44166769,16.91666651
-96.44166769,16.92499984
</coordinates>
</LinearRing>
</outerBoundaryIs>
</Polygon>
<Polygon>
<outerBoundaryIs>
<LinearRing>
<coordinates>
-96.63333435,17.0416665
-96.63333435,17.03333317
-96.64166768,17.03333317
-96.64166768,17.0416665
-96.65000101,17.0416665
-96.65000101,17.04999984
-96.64166768,17.04999984
-96.63333435,17.04999984
-96.62500101,17.04999984
-96.62500101,17.0416665
-96.63333435,17.0416665
</coordinates>
</LinearRing>
</outerBoundaryIs>
</Polygon>
<Polygon>
<outerBoundaryIs>
<LinearRing>
<coordinates>
-96.33333436,17.04999984
-96.32500103,17.04999984
-96.32500103,17.0416665
-96.33333436,17.0416665
-96.33333436,17.04999984
</coordinates>
</LinearRing>
</outerBoundaryIs>
</Polygon>
<Polygon>
<outerBoundaryIs>
<LinearRing>
<coordinates>
-96.40000102,17.09999984
-96.39166769,17.09999984
-96.39166769,17.0916665
-96.40000102,17.0916665
-96.40000102,17.09999984
</coordinates>
</LinearRing>
</outerBoundaryIs>
</Polygon>
<Polygon>
<outerBoundaryIs>
<LinearRing>
<coordinates>
-96.80833434,17.13333317
-96.80000101,17.13333317
-96.80000101,17.12499984
-96.80833434,17.12499984
-96.80833434,17.13333317
</coordinates>
</LinearRing>
</outerBoundaryIs>
</Polygon>
<Polygon>
<outerBoundaryIs>
<LinearRing>
<coordinates>
-96.63333435,17.1916665
-96.62500101,17.1916665
-96.62500101,17.18333317
-96.63333435,17.18333317
-96.63333435,17.1916665
</coordinates>
</LinearRing>
</outerBoundaryIs>
</Polygon>
<Polygon>
<outerBoundaryIs>
<LinearRing>
<coordinates>
-96.63333435,17.2416665
-96.62500101,17.2416665
-96.62500101,17.23333316
-96.63333435,17.23333316
-96.63333435,17.2416665
</coordinates>
</LinearRing>
</outerBoundaryIs>
</Polygon>
<Polygon>
<outerBoundaryIs>
<LinearRing>
<coordinates>
-96.81666767,17.2416665
-96.80833434,17.2416665
-96.80833434,17.23333316
-96.81666767,17.23333316
-96.81666767,17.2416665
</coordinates>
</LinearRing>
</outerBoundaryIs>
</Polygon>
<Polygon>
<outerBoundaryIs>
<LinearRing>
<coordinates>
-96.88333434,17.2416665
-96.875001,17.2416665
-96.875001,17.23333316
-96.88333434,17.23333316
-96.88333434,17.2416665
</coordinates>
</LinearRing>
</outerBoundaryIs>
</Polygon>
<Polygon>
<outerBoundaryIs>
<LinearRing>
<coordinates>
-96.81666767,17.20833317
-96.80833434,17.20833317
-96.80833434,17.2166665
-96.80000101,17.2166665
-96.80000101,17.20833317
-96.79166767,17.20833317
-96.79166767,17.19999983
-96.80000101,17.19999983
-96.80833434,17.19999983
-96.81666767,17.19999983
-96.81666767,17.20833317
</coordinates>
</LinearRing>
</outerBoundaryIs>
</Polygon>
<Polygon>
<outerBoundaryIs>
<LinearRing>
<coordinates>
-96.875001,17.2166665
-96.86666767,17.2166665
-96.86666767,17.20833317
-96.875001,17.20833317
-96.875001,17.2166665
</coordinates>
</LinearRing>
</outerBoundaryIs>
</Polygon>
<Polygon>
<outerBoundaryIs>
<LinearRing>
<coordinates>
-96.79166767,17.2166665
-96.78333434,17.2166665
-96.78333434,17.20833317
-96.79166767,17.20833317
-96.79166767,17.2166665
</coordinates>
</LinearRing>
</outerBoundaryIs>
</Polygon>
<Polygon>
<outerBoundaryIs>
<LinearRing>
<coordinates>
-96.79166767,17.15833317
-96.78333434,17.15833317
-96.78333434,17.14999983
-96.79166767,17.14999983
-96.79166767,17.15833317
</coordinates>
</LinearRing>
</outerBoundaryIs>
</Polygon>
<Polygon>
<outerBoundaryIs>
<LinearRing>
<coordinates>
-96.84166767,17.1416665
-96.84166767,17.13333317
-96.85000101,17.13333317
-96.85833434,17.13333317
-96.85833434,17.1416665
-96.85833434,17.14999983
-96.86666767,17.14999983
-96.86666767,17.15833317
-96.86666767,17.1666665
-96.85833434,17.1666665
-96.85000101,17.1666665
-96.85000101,17.17499983
-96.84166767,17.17499983
-96.84166767,17.1666665
-96.84166767,17.15833317
-96.84166767,17.14999983
-96.83333434,17.14999983
-96.83333434,17.1416665
-96.84166767,17.1416665
</coordinates>
</LinearRing>
</outerBoundaryIs>
</Polygon>
<Polygon>
<outerBoundaryIs>
<LinearRing>
<coordinates>
-96.81666767,17.17499983
-96.81666767,17.1666665
-96.82500101,17.1666665
-96.83333434,17.1666665
-96.83333434,17.17499983
-96.83333434,17.18333317
-96.82500101,17.18333317
-96.81666767,17.18333317
-96.81666767,17.17499983
</coordinates>
</LinearRing>
</outerBoundaryIs>
</Polygon>
<Polygon>
<outerBoundaryIs>
<LinearRing>
<coordinates>
-97.08333433,17.34999983
-97.075001,17.34999983
-97.075001,17.34166649
-97.08333433,17.34166649
-97.08333433,17.34999983
</coordinates>
</LinearRing>
</outerBoundaryIs>
</Polygon>
<Polygon>
<outerBoundaryIs>
<LinearRing>
<coordinates>
-96.875001,17.24999983
-96.86666767,17.24999983
-96.86666767,17.2416665
-96.875001,17.2416665
-96.875001,17.24999983
</coordinates>
</LinearRing>
</outerBoundaryIs>
</Polygon>
<Polygon>
<outerBoundaryIs>
<LinearRing>
<coordinates>
-96.88333434,17.25833316
-96.875001,17.25833316
-96.875001,17.24999983
-96.88333434,17.24999983
-96.88333434,17.25833316
</coordinates>
</LinearRing>
</outerBoundaryIs>
</Polygon>
<Polygon>
<outerBoundaryIs>
<LinearRing>
<coordinates>
-96.80833434,17.2666665
-96.80833434,17.25833316
-96.81666767,17.25833316
-96.81666767,17.2666665
-96.81666767,17.27499983
-96.80833434,17.27499983
-96.80833434,17.2666665
</coordinates>
</LinearRing>
</outerBoundaryIs>
</Polygon>
<Polygon>
<outerBoundaryIs>
<LinearRing>
<coordinates>
-96.55000102,17.01666651
-96.55833435,17.01666651
-96.56666768,17.01666651
-96.57500102,17.01666651
-96.58333435,17.01666651
-96.59166768,17.01666651
-96.59166768,17.02499984
-96.59166768,17.03333317
-96.60000102,17.03333317
-96.60000102,17.0416665
-96.60833435,17.0416665
-96.60833435,17.04999984
-96.61666768,17.04999984
-96.62500101,17.04999984
-96.62500101,17.05833317
-96.62500101,17.0666665
-96.62500101,17.07499984
-96.62500101,17.08333317
-96.63333435,17.08333317
-96.64166768,17.08333317
-96.64166768,17.07499984
-96.63333435,17.07499984
-96.63333435,17.0666665
-96.64166768,17.0666665
-96.65000101,17.0666665
-96.65833435,17.0666665
-96.66666768,17.0666665
-96.66666768,17.05833317
-96.67500101,17.05833317
-96.68333435,17.05833317
-96.68333435,17.04999984
-96.67500101,17.04999984
-96.67500101,17.0416665
-96.67500101,17.03333317
-96.68333435,17.03333317
-96.68333435,17.02499984
-96.68333435,17.01666651
-96.69166768,17.01666651
-96.69166768,17.00833317
-96.69166768,16.99999984
-96.68333435,16.99999984
-96.67500101,16.99999984
-96.66666768,16.99999984
-96.66666768,16.99166651
-96.66666768,16.98333317
-96.65833435,16.98333317
-96.65833435,16.97499984
-96.66666768,16.97499984
-96.66666768,16.96666651
-96.65833435,16.96666651
-96.65000101,16.96666651
-96.65000101,16.97499984
-96.64166768,16.97499984
-96.64166768,16.98333317
-96.64166768,16.99166651
-96.64166768,16.99999984
-96.64166768,17.00833317
-96.64166768,17.01666651
-96.63333435,17.01666651
-96.63333435,17.02499984
-96.63333435,17.03333317
-96.62500101,17.03333317
-96.61666768,17.03333317
-96.61666768,17.02499984
-96.61666768,17.01666651
-96.60833435,17.01666651
-96.60833435,17.00833317
-96.60000102,17.00833317
-96.60000102,16.99999984
-96.60000102,16.99166651
-96.60000102,16.98333317
-96.60000102,16.97499984
-96.60833435,16.97499984
-96.60833435,16.96666651
-96.60000102,16.96666651
-96.60000102,16.95833318
-96.60833435,16.95833318
-96.60833435,16.94999984
-96.60000102,16.94999984
-96.60000102,16.94166651
-96.60000102,16.93333318
-96.60000102,16.92499984
-96.60833435,16.92499984
-96.60833435,16.91666651
-96.60833435,16.90833318
-96.60833435,16.89999984
-96.60833435,16.89166651
-96.60000102,16.89166651
-96.60000102,16.89999984
-96.59166768,16.89999984
-96.58333435,16.89999984
-96.57500102,16.89999984
-96.56666768,16.89999984
-96.56666768,16.89166651
-96.57500102,16.89166651
-96.58333435,16.89166651
-96.58333435,16.88333318
-96.58333435,16.87499985
-96.57500102,16.87499985
-96.57500102,16.86666651
-96.56666768,16.86666651
-96.56666768,16.85833318
-96.57500102,16.85833318
-96.57500102,16.84999985
-96.58333435,16.84999985
-96.59166768,16.84999985
-96.59166768,16.84166651
-96.60000102,16.84166651
-96.60000102,16.84999985
-96.60000102,16.85833318
-96.60833435,16.85833318
-96.60833435,16.84999985
-96.60833435,16.84166651
-96.60833435,16.83333318
-96.61666768,16.83333318
-96.62500101,16.83333318
-96.62500101,16.82499985
-96.63333435,16.82499985
-96.63333435,16.83333318
-96.64166768,16.83333318
-96.64166768,16.84166651
-96.65000101,16.84166651
-96.65833435,16.84166651
-96.65833435,16.84999985
-96.66666768,16.84999985
-96.66666768,16.85833318
-96.67500101,16.85833318
-96.67500101,16.86666651
-96.68333435,16.86666651
-96.69166768,16.86666651
-96.69166768,16.87499985
-96.68333435,16.87499985
-96.68333435,16.88333318
-96.67500101,16.88333318
-96.67500101,16.89166651
-96.68333435,16.89166651
-96.68333435,16.89999984
-96.69166768,16.89999984
-96.69166768,16.89166651
-96.70000101,16.89166651
-96.70000101,16.88333318
-96.70833434,16.88333318
-96.70833434,16.89166651
-96.71666768,16.89166651
-96.72500101,16.89166651
-96.72500101,16.89999984
-96.73333434,16.89999984
-96.73333434,16.90833318
-96.72500101,16.90833318
-96.71666768,16.90833318
-96.71666768,16.91666651
-96.70833434,16.91666651
-96.70833434,16.92499984
-96.70833434,16.93333318
-96.70833434,16.94166651
-96.71666768,16.94166651
-96.71666768,16.94999984
-96.70833434,16.94999984
-96.70833434,16.95833318
-96.70833434,16.96666651
-96.70833434,16.97499984
-96.70833434,16.98333317
-96.71666768,16.98333317
-96.72500101,16.98333317
-96.72500101,16.97499984
-96.73333434,16.97499984
-96.74166768,16.97499984
-96.75000101,16.97499984
-96.75000101,16.96666651
-96.74166768,16.96666651
-96.74166768,16.95833318
-96.73333434,16.95833318
-96.73333434,16.94999984
-96.73333434,16.94166651
-96.73333434,16.93333318
-96.73333434,16.92499984
-96.73333434,16.91666651
-96.74166768,16.91666651
-96.74166768,16.92499984
-96.75000101,16.92499984
-96.75000101,16.93333318
-96.75000101,16.94166651
-96.75833434,16.94166651
-96.75833434,16.94999984
-96.75833434,16.95833318
-96.76666768,16.95833318
-96.76666768,16.96666651
-96.77500101,16.96666651
-96.77500101,16.97499984
-96.77500101,16.98333317
-96.78333434,16.98333317
-96.78333434,16.99166651
-96.79166767,16.99166651
-96.79166767,16.99999984
-96.79166767,17.00833317
-96.78333434,17.00833317
-96.78333434,16.99999984
-96.77500101,16.99999984
-96.77500101,16.99166651
-96.76666768,16.99166651
-96.76666768,16.98333317
-96.75833434,16.98333317
-96.75833434,16.99166651
-96.75000101,16.99166651
-96.75000101,16.99999984
-96.75000101,17.00833317
-96.75833434,17.00833317
-96.76666768,17.00833317
-96.76666768,17.01666651
-96.77500101,17.01666651
-96.77500101,17.02499984
-96.78333434,17.02499984
-96.78333434,17.03333317
-96.79166767,17.03333317
-96.79166767,17.0416665
-96.79166767,17.04999984
-96.79166767,17.05833317
-96.79166767,17.0666665
-96.78333434,17.0666665
-96.77500101,17.0666665
-96.77500101,17.07499984
-96.76666768,17.07499984
-96.76666768,17.08333317
-96.76666768,17.0916665
-96.77500101,17.0916665
-96.78333434,17.0916665
-96.78333434,17.09999984
-96.78333434,17.10833317
-96.77500101,17.10833317
-96.76666768,17.10833317
-96.76666768,17.1166665
-96.77500101,17.1166665
-96.77500101,17.12499984
-96.77500101,17.13333317
-96.77500101,17.1416665
-96.76666768,17.1416665
-96.76666768,17.14999983
-96.75833434,17.14999983
-96.75000101,17.14999983
-96.75000101,17.1416665
-96.75000101,17.13333317
-96.74166768,17.13333317
-96.74166768,17.1416665
-96.74166768,17.14999983
-96.73333434,17.14999983
-96.73333434,17.15833317
-96.74166768,17.15833317
-96.74166768,17.1666665
-96.75000101,17.1666665
-96.75000101,17.17499983
-96.75000101,17.18333317
-96.75833434,17.18333317
-96.75833434,17.1916665
-96.75833434,17.19999983
-96.76666768,17.19999983
-96.77500101,17.19999983
-96.77500101,17.20833317
-96.76666768,17.20833317
-96.75833434,17.20833317
-96.75833434,17.2166665
-96.76666768,17.2166665
-96.76666768,17.22499983
-96.76666768,17.23333316
-96.76666768,17.2416665
-96.76666768,17.24999983
-96.77500101,17.24999983
-96.78333434,17.24999983
-96.78333434,17.2416665
-96.79166767,17.2416665
-96.80000101,17.2416665
-96.80000101,17.24999983
-96.79166767,17.24999983
-96.79166767,17.25833316
-96.79166767,17.2666665
-96.79166767,17.27499983
-96.78333434,17.27499983
-96.78333434,17.28333316
-96.79166767,17.28333316
-96.79166767,17.2916665
-96.80000101,17.2916665
-96.80833434,17.2916665
-96.80833434,17.28333316
-96.81666767,17.28333316
-96.81666767,17.27499983
-96.82500101,17.27499983
-96.82500101,17.2666665
-96.82500101,17.25833316
-96.82500101,17.24999983
-96.81666767,17.24999983
-96.81666767,17.2416665
-96.82500101,17.2416665
-96.82500101,17.23333316
-96.83333434,17.23333316
-96.84166767,17.23333316
-96.84166767,17.2416665
-96.85000101,17.2416665
-96.85833434,17.2416665
-96.85833434,17.24999983
-96.86666767,17.24999983
-96.86666767,17.25833316
-96.875001,17.25833316
-96.875001,17.2666665
-96.88333434,17.2666665
-96.88333434,17.27499983
-96.89166767,17.27499983
-96.89166767,17.28333316
-96.89166767,17.2916665
-96.88333434,17.2916665
-96.88333434,17.28333316
-96.875001,17.28333316
-96.86666767,17.28333316
-96.85833434,17.28333316
-96.85833434,17.2916665
-96.85833434,17.29999983
-96.86666767,17.29999983
-96.86666767,17.30833316
-96.875001,17.30833316
-96.875001,17.31666649
-96.88333434,17.31666649
-96.89166767,17.31666649
-96.89166767,17.32499983
-96.89166767,17.33333316
-96.89166767,17.34166649
-96.900001,17.34166649
-96.90833434,17.34166649
-96.91666767,17.34166649
-96.91666767,17.33333316
-96.925001,17.33333316
-96.925001,17.34166649
-96.93333434,17.34166649
-96.94166767,17.34166649
-96.94166767,17.34999983
-96.950001,17.34999983
-96.950001,17.34166649
-96.950001,17.33333316
-96.94166767,17.33333316
-96.93333434,17.33333316
-96.93333434,17.32499983
-96.93333434,17.31666649
-96.93333434,17.30833316
-96.925001,17.30833316
-96.925001,17.29999983
-96.925001,17.2916665
-96.925001,17.28333316
-96.93333434,17.28333316
-96.93333434,17.27499983
-96.925001,17.27499983
-96.91666767,17.27499983
-96.91666767,17.2666665
-96.90833434,17.2666665
-96.900001,17.2666665
-96.900001,17.25833316
-96.89166767,17.25833316
-96.89166767,17.24999983
-96.900001,17.24999983
-96.900001,17.2416665
-96.90833434,17.2416665
-96.90833434,17.23333316
-96.900001,17.23333316
-96.89166767,17.23333316
-96.88333434,17.23333316
-96.88333434,17.22499983
-96.89166767,17.22499983
-96.89166767,17.2166665
-96.900001,17.2166665
-96.900001,17.20833317
-96.89166767,17.20833317
-96.89166767,17.19999983
-96.900001,17.19999983
-96.900001,17.1916665
-96.900001,17.18333317
-96.90833434,17.18333317
-96.91666767,17.18333317
-96.91666767,17.1916665
-96.925001,17.1916665
-96.925001,17.19999983
-96.93333434,17.19999983
-96.94166767,17.19999983
-96.94166767,17.20833317
-96.950001,17.20833317
-96.950001,17.2166665
-96.950001,17.22499983
-96.95833433,17.22499983
-96.95833433,17.23333316
-96.950001,17.23333316
-96.950001,17.2416665
-96.95833433,17.2416665
-96.95833433,17.24999983
-96.96666767,17.24999983
-96.975001,17.24999983
-96.98333433,17.24999983
-96.98333433,17.2416665
-96.98333433,17.23333316
-96.99166767,17.23333316
-96.99166767,17.2416665
-97.000001,17.2416665
-97.000001,17.24999983
-97.00833433,17.24999983
-97.01666767,17.24999983
-97.025001,17.24999983
-97.025001,17.25833316
-97.03333433,17.25833316
-97.04166766,17.25833316
-97.04166766,17.2666665
-97.050001,17.2666665
-97.05833433,17.2666665
-97.05833433,17.27499983
-97.06666766,17.27499983
-97.075001,17.27499983
-97.075001,17.28333316
-97.08333433,17.28333316
-97.09166766,17.28333316
-97.09166766,17.2916665
-97.09166766,17.29999983
-97.09166766,17.30833316
-97.09166766,17.31666649
-97.09166766,17.32499983
-97.09166766,17.33333316
-97.09166766,17.34166649
-97.08333433,17.34166649
-97.08333433,17.33333316
-97.075001,17.33333316
-97.075001,17.34166649
-97.06666766,17.34166649
-97.06666766,17.34999983
-97.06666766,17.35833316
-97.06666766,17.36666649
-97.075001,17.36666649
-97.08333433,17.36666649
-97.08333433,17.37499983
-97.08333433,17.38333316
-97.08333433,17.39166649
-97.08333433,17.39999982
-97.08333433,17.40833316
-97.08333433,17.41666649
-97.08333433,17.42499982
-97.075001,17.42499982
-97.075001,17.43333316
-97.075001,17.44166649
-97.06666766,17.44166649
-97.06666766,17.43333316
-97.05833433,17.43333316
-97.05833433,17.44166649
-97.050001,17.44166649
-97.050001,17.44999982
-97.05833433,17.44999982
-97.06666766,17.44999982
-97.06666766,17.45833315
-97.06666766,17.46666649
-97.06666766,17.47499982
-97.06666766,17.48333315
-97.05833433,17.48333315
-97.05833433,17.49166649
-97.05833433,17.49999982
-97.050001,17.49999982
-97.050001,17.50833315
-97.04166766,17.50833315
-97.03333433,17.50833315
-97.025001,17.50833315
-97.01666767,17.50833315
-97.00833433,17.50833315
-97.000001,17.50833315
-97.000001,17.49999982
-96.99166767,17.49999982
-96.99166767,17.49166649
-96.99166767,17.48333315
-96.98333433,17.48333315
-96.98333433,17.49166649
-96.975001,17.49166649
-96.975001,17.48333315
-96.96666767,17.48333315
-96.96666767,17.49166649
-96.95833433,17.49166649
-96.95833433,17.48333315
-96.950001,17.48333315
-96.950001,17.47499982
-96.950001,17.46666649
-96.94166767,17.46666649
-96.94166767,17.45833315
-96.93333434,17.45833315
-96.93333434,17.44999982
-96.93333434,17.44166649
-96.925001,17.44166649
-96.925001,17.43333316
-96.91666767,17.43333316
-96.91666767,17.42499982
-96.91666767,17.41666649
-96.91666767,17.40833316
-96.90833434,17.40833316
-96.90833434,17.39999982
-96.90833434,17.39166649
-96.900001,17.39166649
-96.900001,17.38333316
-96.89166767,17.38333316
-96.89166767,17.37499983
-96.88333434,17.37499983
-96.875001,17.37499983
-96.86666767,17.37499983
-96.86666767,17.36666649
-96.85833434,17.36666649
-96.85833434,17.35833316
-96.86666767,17.35833316
-96.86666767,17.34999983
-96.85833434,17.34999983
-96.85833434,17.34166649
-96.85833434,17.33333316
-96.85833434,17.32499983
-96.85000101,17.32499983
-96.84166767,17.32499983
-96.84166767,17.31666649
-96.83333434,17.31666649
-96.82500101,17.31666649
-96.81666767,17.31666649
-96.80833434,17.31666649
-96.80833434,17.32499983
-96.81666767,17.32499983
-96.82500101,17.32499983
-96.82500101,17.33333316
-96.82500101,17.34166649
-96.83333434,17.34166649
-96.83333434,17.34999983
-96.84166767,17.34999983
-96.84166767,17.35833316
-96.85000101,17.35833316
-96.85000101,17.36666649
-96.85000101,17.37499983
-96.85833434,17.37499983
-96.85833434,17.38333316
-96.85000101,17.38333316
-96.84166767,17.38333316
-96.84166767,17.37499983
-96.83333434,17.37499983
-96.83333434,17.36666649
-96.82500101,17.36666649
-96.81666767,17.36666649
-96.81666767,17.35833316
-96.80833434,17.35833316
-96.80833434,17.34999983
-96.80000101,17.34999983
-96.80000101,17.34166649
-96.79166767,17.34166649
-96.79166767,17.33333316
-96.78333434,17.33333316
-96.77500101,17.33333316
-96.77500101,17.32499983
-96.76666768,17.32499983
-96.76666768,17.31666649
-96.75833434,17.31666649
-96.75000101,17.31666649
-96.75000101,17.30833316
-96.75833434,17.30833316
-96.75833434,17.29999983
-96.75000101,17.29999983
-96.75000101,17.2916665
-96.74166768,17.2916665
-96.73333434,17.2916665
-96.72500101,17.2916665
-96.71666768,17.2916665
-96.70833434,17.2916665
-96.70833434,17.28333316
-96.70000101,17.28333316
-96.70000101,17.27499983
-96.70833434,17.27499983
-96.71666768,17.27499983
-96.72500101,17.27499983
-96.73333434,17.27499983
-96.74166768,17.27499983
-96.74166768,17.2666665
-96.75000101,17.2666665
-96.75000101,17.25833316
-96.75000101,17.24999983
-96.74166768,17.24999983
-96.74166768,17.2416665
-96.73333434,17.2416665
-96.72500101,17.2416665
-96.72500101,17.24999983
-96.71666768,17.24999983
-96.70833434,17.24999983
-96.70833434,17.2416665
-96.71666768,17.2416665
-96.71666768,17.23333316
-96.71666768,17.22499983
-96.70833434,17.22499983
-96.70000101,17.22499983
-96.69166768,17.22499983
-96.68333435,17.22499983
-96.67500101,17.22499983
-96.67500101,17.2166665
-96.67500101,17.20833317
-96.66666768,17.20833317
-96.66666768,17.2166665
-96.65833435,17.2166665
-96.65833435,17.20833317
-96.65833435,17.19999983
-96.65833435,17.1916665
-96.65833435,17.18333317
-96.66666768,17.18333317
-96.67500101,17.18333317
-96.68333435,17.18333317
-96.68333435,17.1916665
-96.69166768,17.1916665
-96.69166768,17.18333317
-96.69166768,17.17499983
-96.69166768,17.1666665
-96.69166768,17.15833317
-96.68333435,17.15833317
-96.67500101,17.15833317
-96.67500101,17.14999983
-96.67500101,17.1416665
-96.66666768,17.1416665
-96.66666768,17.14999983
-96.65833435,17.14999983
-96.65833435,17.15833317
-96.65000101,17.15833317
-96.64166768,17.15833317
-96.64166768,17.1666665
-96.63333435,17.1666665
-96.62500101,17.1666665
-96.61666768,17.1666665
-96.61666768,17.17499983
-96.62500101,17.17499983
-96.62500101,17.18333317
-96.61666768,17.18333317
-96.61666768,17.1916665
-96.60833435,17.1916665
-96.60833435,17.19999983
-96.60833435,17.20833317
-96.60000102,17.20833317
-96.60000102,17.19999983
-96.60000102,17.1916665
-96.60000102,17.18333317
-96.60000102,17.17499983
-96.59166768,17.17499983
-96.59166768,17.18333317
-96.58333435,17.18333317
-96.57500102,17.18333317
-96.57500102,17.17499983
-96.56666768,17.17499983
-96.55833435,17.17499983
-96.55833435,17.1666665
-96.55000102,17.1666665
-96.54166768,17.1666665
-96.54166768,17.15833317
-96.55000102,17.15833317
-96.55000102,17.14999983
-96.55000102,17.1416665
-96.55000102,17.13333317
-96.55000102,17.12499984
-96.54166768,17.12499984
-96.53333435,17.12499984
-96.52500102,17.12499984
-96.52500102,17.13333317
-96.53333435,17.13333317
-96.53333435,17.1416665
-96.53333435,17.14999983
-96.53333435,17.15833317
-96.52500102,17.15833317
-96.52500102,17.14999983
-96.51666769,17.14999983
-96.50833435,17.14999983
-96.50833435,17.1416665
-96.50833435,17.13333317
-96.50000102,17.13333317
-96.50000102,17.12499984
-96.50000102,17.1166665
-96.50833435,17.1166665
-96.50833435,17.10833317
-96.51666769,17.10833317
-96.51666769,17.09999984
-96.50833435,17.09999984
-96.50000102,17.09999984
-96.49166769,17.09999984
-96.48333435,17.09999984
-96.47500102,17.09999984
-96.47500102,17.0916665
-96.47500102,17.08333317
-96.46666769,17.08333317
-96.46666769,17.0916665
-96.46666769,17.09999984
-96.45833435,17.09999984
-96.45000102,17.09999984
-96.45000102,17.0916665
-96.44166769,17.0916665
-96.44166769,17.08333317
-96.43333436,17.08333317
-96.42500102,17.08333317
-96.41666769,17.08333317
-96.40833436,17.08333317
-96.40000102,17.08333317
-96.40000102,17.07499984
-96.39166769,17.07499984
-96.38333436,17.07499984
-96.38333436,17.08333317
-96.38333436,17.0916665
-96.37500102,17.0916665
-96.36666769,17.0916665
-96.35833436,17.0916665
-96.35833436,17.08333317
-96.35000103,17.08333317
-96.34166769,17.08333317
-96.34166769,17.07499984
-96.35000103,17.07499984
-96.35000103,17.0666665
-96.35000103,17.05833317
-96.34166769,17.05833317
-96.34166769,17.04999984
-96.34166769,17.0416665
-96.33333436,17.0416665
-96.33333436,17.03333317
-96.32500103,17.03333317
-96.32500103,17.02499984
-96.32500103,17.01666651
-96.31666769,17.01666651
-96.30833436,17.01666651
-96.30833436,17.00833317
-96.31666769,17.00833317
-96.31666769,16.99999984
-96.32500103,16.99999984
-96.32500103,16.99166651
-96.31666769,16.99166651
-96.30833436,16.99166651
-96.30833436,16.98333317
-96.30000103,16.98333317
-96.30000103,16.97499984
-96.30000103,16.96666651
-96.29166769,16.96666651
-96.29166769,16.95833318
-96.28333436,16.95833318
-96.28333436,16.94999984
-96.28333436,16.94166651
-96.28333436,16.93333318
-96.27500103,16.93333318
-96.27500103,16.92499984
-96.27500103,16.91666651
-96.27500103,16.90833318
-96.28333436,16.90833318
-96.29166769,16.90833318
-96.30000103,16.90833318
-96.30000103,16.91666651
-96.30833436,16.91666651
-96.30833436,16.92499984
-96.30833436,16.93333318
-96.30000103,16.93333318
-96.30000103,16.94166651
-96.30000103,16.94999984
-96.30833436,16.94999984
-96.31666769,16.94999984
-96.32500103,16.94999984
-96.32500103,16.94166651
-96.31666769,16.94166651
-96.31666769,16.93333318
-96.32500103,16.93333318
-96.33333436,16.93333318
-96.33333436,16.92499984
-96.34166769,16.92499984
-96.35000103,16.92499984
-96.35000103,16.91666651
-96.35833436,16.91666651
-96.36666769,16.91666651
-96.36666769,16.92499984
-96.37500102,16.92499984
-96.38333436,16.92499984
-96.39166769,16.92499984
-96.40000102,16.92499984
-96.40000102,16.93333318
-96.40833436,16.93333318
-96.40833436,16.92499984
-96.41666769,16.92499984
-96.41666769,16.93333318
-96.42500102,16.93333318
-96.42500102,16.94166651
-96.43333436,16.94166651
-96.43333436,16.94999984
-96.44166769,16.94999984
-96.44166769,16.95833318
-96.44166769,16.96666651
-96.44166769,16.97499984
-96.43333436,16.97499984
-96.43333436,16.98333317
-96.43333436,16.99166651
-96.43333436,16.99999984
-96.44166769,16.99999984
-96.44166769,16.99166651
-96.45000102,16.99166651
-96.45000102,16.98333317
-96.45833435,16.98333317
-96.46666769,16.98333317
-96.46666769,16.97499984
-96.47500102,16.97499984
-96.48333435,16.97499984
-96.49166769,16.97499984
-96.49166769,16.98333317
-96.50000102,16.98333317
-96.50833435,16.98333317
-96.51666769,16.98333317
-96.52500102,16.98333317
-96.53333435,16.98333317
-96.54166768,16.98333317
-96.55000102,16.98333317
-96.55000102,16.97499984
-96.54166768,16.97499984
-96.54166768,16.96666651
-96.55000102,16.96666651
-96.55833435,16.96666651
-96.55833435,16.97499984
-96.56666768,16.97499984
-96.56666768,16.98333317
-96.56666768,16.99166651
-96.56666768,16.99999984
-96.55833435,16.99999984
-96.55833435,17.00833317
-96.55000102,17.00833317
-96.54166768,17.00833317
-96.54166768,17.01666651
-96.55000102,17.01666651
</coordinates>
</LinearRing>
</outerBoundaryIs>
<innerBoundaryIs>
<LinearRing>
<coordinates>
-96.65000101,16.96666651
-96.65000101,16.95833318
-96.64166768,16.95833318
-96.63333435,16.95833318
-96.63333435,16.94999984
-96.62500101,16.94999984
-96.61666768,16.94999984
-96.61666768,16.95833318
-96.62500101,16.95833318
-96.62500101,16.96666651
-96.63333435,16.96666651
-96.64166768,16.96666651
-96.65000101,16.96666651
</coordinates>
</LinearRing>
</innerBoundaryIs>
<innerBoundaryIs>
<LinearRing>
<coordinates>
-96.63333435,17.01666651
-96.63333435,17.00833317
-96.63333435,16.99999984
-96.62500101,16.99999984
-96.62500101,17.00833317
-96.62500101,17.01666651
-96.63333435,17.01666651
</coordinates>
</LinearRing>
</innerBoundaryIs>
<innerBoundaryIs>
<LinearRing>
<coordinates>
-96.64166768,16.84166651
-96.63333435,16.84166651
-96.63333435,16.84999985
-96.64166768,16.84999985
-96.64166768,16.84166651
</coordinates>
</LinearRing>
</innerBoundaryIs>
<innerBoundaryIs>
<LinearRing>
<coordinates>
-96.63333435,16.84999985
-96.62500101,16.84999985
-96.62500101,16.85833318
-96.63333435,16.85833318
-96.63333435,16.84999985
</coordinates>
</LinearRing>
</innerBoundaryIs>
<innerBoundaryIs>
<LinearRing>
<coordinates>
-96.76666768,17.0916665
-96.75833434,17.0916665
-96.75833434,17.09999984
-96.76666768,17.09999984
-96.76666768,17.0916665
</coordinates>
</LinearRing>
</innerBoundaryIs>
<innerBoundaryIs>
<LinearRing>
<coordinates>
-96.76666768,17.1416665
-96.76666768,17.13333317
-96.75833434,17.13333317
-96.75833434,17.1416665
-96.76666768,17.1416665
</coordinates>
</LinearRing>
</innerBoundaryIs>
<innerBoundaryIs>
<LinearRing>
<coordinates>
-96.74166768,17.13333317
-96.74166768,17.12499984
-96.73333434,17.12499984
-96.73333434,17.13333317
-96.74166768,17.13333317
</coordinates>
</LinearRing>
</innerBoundaryIs>
<innerBoundaryIs>
<LinearRing>
<coordinates>
-96.90833434,17.23333316
-96.91666767,17.23333316
-96.91666767,17.22499983
-96.90833434,17.22499983
-96.90833434,17.23333316
</coordinates>
</LinearRing>
</innerBoundaryIs>
<innerBoundaryIs>
<LinearRing>
<coordinates>
-96.89166767,17.37499983
-96.900001,17.37499983
-96.90833434,17.37499983
-96.90833434,17.36666649
-96.900001,17.36666649
-96.89166767,17.36666649
-96.89166767,17.37499983
</coordinates>
</LinearRing>
</innerBoundaryIs>
<innerBoundaryIs>
<LinearRing>
<coordinates>
-96.60000102,17.17499983
-96.60833435,17.17499983
-96.60833435,17.1666665
-96.60000102,17.1666665
-96.60000102,17.17499983
</coordinates>
</LinearRing>
</innerBoundaryIs>
<innerBoundaryIs>
<LinearRing>
<coordinates>
-96.57500102,17.17499983
-96.58333435,17.17499983
-96.58333435,17.1666665
-96.57500102,17.1666665
-96.57500102,17.17499983
</coordinates>
</LinearRing>
</innerBoundaryIs>
<innerBoundaryIs>
<LinearRing>
<coordinates>
-96.51666769,17.10833317
-96.51666769,17.1166665
-96.52500102,17.1166665
-96.53333435,17.1166665
-96.53333435,17.10833317
-96.52500102,17.10833317
-96.51666769,17.10833317
</coordinates>
</LinearRing>
</innerBoundaryIs>
<innerBoundaryIs>
<LinearRing>
<coordinates>
-96.73333434,17.0916665
-96.72500101,17.0916665
-96.72500101,17.09999984
-96.71666768,17.09999984
-96.71666768,17.10833317
-96.72500101,17.10833317
-96.73333434,17.10833317
-96.73333434,17.09999984
-96.73333434,17.0916665
</coordinates>
</LinearRing>
</innerBoundaryIs>
<innerBoundaryIs>
<LinearRing>
<coordinates>
-96.71666768,17.10833317
-96.70833434,17.10833317
-96.70833434,17.09999984
-96.70000101,17.09999984
-96.70000101,17.10833317
-96.69166768,17.10833317
-96.69166768,17.1166665
-96.70000101,17.1166665
-96.70833434,17.1166665
-96.71666768,17.1166665
-96.71666768,17.10833317
</coordinates>
</LinearRing>
</innerBoundaryIs>
<innerBoundaryIs>
<LinearRing>
<coordinates>
-96.73333434,17.10833317
-96.73333434,17.1166665
-96.74166768,17.1166665
-96.75000101,17.1166665
-96.75000101,17.10833317
-96.74166768,17.10833317
-96.73333434,17.10833317
</coordinates>
</LinearRing>
</innerBoundaryIs>
<innerBoundaryIs>
<LinearRing>
<coordinates>
-96.65000101,16.93333318
-96.64166768,16.93333318
-96.63333435,16.93333318
-96.62500101,16.93333318
-96.62500101,16.92499984
-96.61666768,16.92499984
-96.61666768,16.93333318
-96.61666768,16.94166651
-96.62500101,16.94166651
-96.63333435,16.94166651
-96.64166768,16.94166651
-96.65000101,16.94166651
-96.65000101,16.93333318
</coordinates>
</LinearRing>
</innerBoundaryIs>
<innerBoundaryIs>
<LinearRing>
<coordinates>
-96.62500101,16.92499984
-96.63333435,16.92499984
-96.63333435,16.91666651
-96.63333435,16.90833318
-96.62500101,16.90833318
-96.62500101,16.91666651
-96.62500101,16.92499984
</coordinates>
</LinearRing>
</innerBoundaryIs>
<innerBoundaryIs>
<LinearRing>
<coordinates>
-96.63333435,16.90833318
-96.64166768,16.90833318
-96.64166768,16.89999984
-96.64166768,16.89166651
-96.63333435,16.89166651
-96.63333435,16.89999984
-96.63333435,16.90833318
</coordinates>
</LinearRing>
</innerBoundaryIs>
<innerBoundaryIs>
<LinearRing>
<coordinates>
-96.99166767,17.30833316
-96.99166767,17.29999983
-97.000001,17.29999983
-97.000001,17.2916665
-96.99166767,17.2916665
-96.98333433,17.2916665
-96.98333433,17.29999983
-96.975001,17.29999983
-96.975001,17.30833316
-96.975001,17.31666649
-96.96666767,17.31666649
-96.96666767,17.32499983
-96.96666767,17.33333316
-96.96666767,17.34166649
-96.975001,17.34166649
-96.98333433,17.34166649
-96.98333433,17.33333316
-96.98333433,17.32499983
-96.98333433,17.31666649
-96.99166767,17.31666649
-96.99166767,17.30833316
</coordinates>
</LinearRing>
</innerBoundaryIs>
<innerBoundaryIs>
<LinearRing>
<coordinates>
-96.975001,17.29999983
-96.975001,17.2916665
-96.96666767,17.2916665
-96.96666767,17.29999983
-96.975001,17.29999983
</coordinates>
</LinearRing>
</innerBoundaryIs>
<innerBoundaryIs>
<LinearRing>
<coordinates>
-96.99166767,17.31666649
-96.99166767,17.32499983
-96.99166767,17.33333316
-96.99166767,17.34166649
-96.99166767,17.34999983
-97.000001,17.34999983
-97.00833433,17.34999983
-97.00833433,17.34166649
-97.000001,17.34166649
-97.000001,17.33333316
-97.00833433,17.33333316
-97.00833433,17.32499983
-97.00833433,17.31666649
-97.000001,17.31666649
-96.99166767,17.31666649
</coordinates>
</LinearRing>
</innerBoundaryIs>
<innerBoundaryIs>
<LinearRing>
<coordinates>
-96.68333435,17.0916665
-96.67500101,17.0916665
-96.66666768,17.0916665
-96.65833435,17.0916665
-96.65000101,17.0916665
-96.65000101,17.09999984
-96.65000101,17.10833317
-96.65833435,17.10833317
-96.65833435,17.1166665
-96.66666768,17.1166665
-96.66666768,17.10833317
-96.67500101,17.10833317
-96.68333435,17.10833317
-96.68333435,17.09999984
-96.68333435,17.0916665
</coordinates>
</LinearRing>
</innerBoundaryIs>
<innerBoundaryIs>
<LinearRing>
<coordinates>
-96.70833434,17.02499984
-96.70000101,17.02499984
-96.70000101,17.03333317
-96.70000101,17.0416665
-96.70000101,17.04999984
-96.70833434,17.04999984
-96.70833434,17.0416665
-96.70833434,17.03333317
-96.70833434,17.02499984
</coordinates>
</LinearRing>
</innerBoundaryIs>
<innerBoundaryIs>
<LinearRing>
<coordinates>
-96.60000102,16.87499985
-96.60000102,16.86666651
-96.59166768,16.86666651
-96.59166768,16.87499985
-96.60000102,16.87499985
</coordinates>
</LinearRing>
</innerBoundaryIs>
<innerBoundaryIs>
<LinearRing>
<coordinates>
-96.66666768,16.91666651
-96.65833435,16.91666651
-96.65833435,16.92499984
-96.66666768,16.92499984
-96.66666768,16.91666651
</coordinates>
</LinearRing>
</innerBoundaryIs>
<innerBoundaryIs>
<LinearRing>
<coordinates>
-96.63333435,16.97499984
-96.62500101,16.97499984
-96.61666768,16.97499984
-96.61666768,16.98333317
-96.61666768,16.99166651
-96.62500101,16.99166651
-96.63333435,16.99166651
-96.63333435,16.98333317
-96.63333435,16.97499984
</coordinates>
</LinearRing>
</innerBoundaryIs>
<innerBoundaryIs>
<LinearRing>
<coordinates>
-96.40833436,17.02499984
-96.40833436,17.01666651
-96.40833436,17.00833317
-96.40000102,17.00833317
-96.39166769,17.00833317
-96.39166769,17.01666651
-96.40000102,17.01666651
-96.40000102,17.02499984
-96.40833436,17.02499984
</coordinates>
</LinearRing>
</innerBoundaryIs>
<innerBoundaryIs>
<LinearRing>
<coordinates>
-96.41666769,16.97499984
-96.41666769,16.96666651
-96.40833436,16.96666651
-96.40000102,16.96666651
-96.40000102,16.97499984
-96.40833436,16.97499984
-96.40833436,16.98333317
-96.40833436,16.99166651
-96.41666769,16.99166651
-96.41666769,16.99999984
-96.42500102,16.99999984
-96.42500102,16.99166651
-96.42500102,16.98333317
-96.41666769,16.98333317
-96.41666769,16.97499984
</coordinates>
</LinearRing>
</innerBoundaryIs>
<innerBoundaryIs>
<LinearRing>
<coordinates>
-96.72500101,17.03333317
-96.71666768,17.03333317
-96.71666768,17.0416665
-96.72500101,17.0416665
-96.72500101,17.03333317
</coordinates>
</LinearRing>
</innerBoundaryIs>
<innerBoundaryIs>
<LinearRing>
<coordinates>
-96.75833434,17.0416665
-96.75000101,17.0416665
-96.75000101,17.04999984
-96.75833434,17.04999984
-96.75833434,17.0416665
</coordinates>
</LinearRing>
</innerBoundaryIs>
<innerBoundaryIs>
<LinearRing>
<coordinates>
-96.43333436,17.0416665
-96.43333436,17.03333317
-96.42500102,17.03333317
-96.42500102,17.0416665
-96.42500102,17.04999984
-96.43333436,17.04999984
-96.43333436,17.0416665
</coordinates>
</LinearRing>
</innerBoundaryIs>
<innerBoundaryIs>
<LinearRing>
<coordinates>
-96.41666769,17.03333317
-96.40833436,17.03333317
-96.40833436,17.0416665
-96.41666769,17.0416665
-96.41666769,17.03333317
</coordinates>
</LinearRing>
</innerBoundaryIs>
<innerBoundaryIs>
<LinearRing>
<coordinates>
-96.69166768,17.0666665
-96.69166768,17.07499984
-96.70000101,17.07499984
-96.70000101,17.0666665
-96.69166768,17.0666665
</coordinates>
</LinearRing>
</innerBoundaryIs>
<innerBoundaryIs>
<LinearRing>
<coordinates>
-96.75833434,17.07499984
-96.75000101,17.07499984
-96.75000101,17.08333317
-96.75833434,17.08333317
-96.75833434,17.07499984
</coordinates>
</LinearRing>
</innerBoundaryIs>
<innerBoundaryIs>
<LinearRing>
<coordinates>
-97.03333433,17.37499983
-97.025001,17.37499983
-97.01666767,17.37499983
-97.01666767,17.38333316
-97.025001,17.38333316
-97.025001,17.39166649
-97.03333433,17.39166649
-97.03333433,17.38333316
-97.03333433,17.37499983
</coordinates>
</LinearRing>
</innerBoundaryIs>
<innerBoundaryIs>
<LinearRing>
<coordinates>
-97.000001,17.37499983
-97.000001,17.36666649
-96.99166767,17.36666649
-96.99166767,17.37499983
-97.000001,17.37499983
</coordinates>
</LinearRing>
</innerBoundaryIs>
<innerBoundaryIs>
<LinearRing>
<coordinates>
-96.950001,17.37499983
-96.950001,17.36666649
-96.94166767,17.36666649
-96.93333434,17.36666649
-96.925001,17.36666649
-96.925001,17.37499983
-96.91666767,17.37499983
-96.91666767,17.38333316
-96.925001,17.38333316
-96.93333434,17.38333316
-96.93333434,17.37499983
-96.94166767,17.37499983
-96.950001,17.37499983
</coordinates>
</LinearRing>
</innerBoundaryIs>
<innerBoundaryIs>
<LinearRing>
<coordinates>
-97.04166766,17.29999983
-97.04166766,17.2916665
-97.03333433,17.2916665
-97.025001,17.2916665
-97.025001,17.29999983
-97.03333433,17.29999983
-97.04166766,17.29999983
</coordinates>
</LinearRing>
</innerBoundaryIs>
<innerBoundaryIs>
<LinearRing>
<coordinates>
-96.94166767,17.2916665
-96.93333434,17.2916665
-96.93333434,17.29999983
-96.94166767,17.29999983
-96.94166767,17.2916665
</coordinates>
</LinearRing>
</innerBoundaryIs>
<innerBoundaryIs>
<LinearRing>
<coordinates>
-96.77500101,17.30833316
-96.77500101,17.29999983
-96.76666768,17.29999983
-96.76666768,17.30833316
-96.77500101,17.30833316
</coordinates>
</LinearRing>
</innerBoundaryIs>
<innerBoundaryIs>
<LinearRing>
<coordinates>
-96.90833434,17.34999983
-96.900001,17.34999983
-96.900001,17.35833316
-96.90833434,17.35833316
-96.90833434,17.34999983
</coordinates>
</LinearRing>
</innerBoundaryIs>
<innerBoundaryIs>
<LinearRing>
<coordinates>
-97.00833433,17.39999982
-97.000001,17.39999982
-97.000001,17.39166649
-96.99166767,17.39166649
-96.98333433,17.39166649
-96.98333433,17.39999982
-96.99166767,17.39999982
-96.99166767,17.40833316
-97.000001,17.40833316
-97.00833433,17.40833316
-97.00833433,17.39999982
</coordinates>
</LinearRing>
</innerBoundaryIs>
<innerBoundaryIs>
<LinearRing>
<coordinates>
-97.00833433,17.46666649
-97.000001,17.46666649
-96.99166767,17.46666649
-96.99166767,17.47499982
-97.000001,17.47499982
-97.000001,17.48333315
-97.00833433,17.48333315
-97.00833433,17.47499982
-97.00833433,17.46666649
</coordinates>
</LinearRing>
</innerBoundaryIs>
</Polygon>
</MultiGeometry>
</Placemark>
</Document>
</kml>
