# Supplementary material for: Species conservation profiles of tarantula spiders (Araneae, Theraphosidae) listed on CITES
Source: Biodivers Data J. 2019 Nov 8;7:e39342. doi: 10.3897/BDJ.7.e39342 (PMC6858399; doi:10.3897/BDJ.7.e39342)
Supplement: Supplementary material 16 — Distribution of Brachypelma smithi (F. O. Pickard-Cambridge, 1897) [file bdj-07-e39342-s016.kml]

<?xml version="1.0" encoding="UTF-8"?>
<kml xmlns="http://earth.google.com/kml/2.2">
<Document>
<name></name>
<description><![CDATA[]]></description>

<Style id="1">
<LineStyle>
<width>2</width>
<color>ff0000ff</color>
</LineStyle>
<PolyStyle>
<color>aaffffff</color>
<fill>1</fill>
</PolyStyle>
</Style>

<Placemark>
<name>Brachypelma smithi .kml</name>
<description><![CDATA[]]></description>
<styleUrl>#1</styleUrl>
<visibility>1</visibility>
<MultiGeometry>
<Polygon>
<outerBoundaryIs>
<LinearRing>
<coordinates>
-99.99166755,16.92499984
-99.98333421,16.92499984
-99.98333421,16.91666651
-99.99166755,16.91666651
-99.99166755,16.92499984
</coordinates>
</LinearRing>
</outerBoundaryIs>
</Polygon>
<Polygon>
<outerBoundaryIs>
<LinearRing>
<coordinates>
-100.13333421,16.97499984
-100.12500087,16.97499984
-100.12500087,16.96666651
-100.13333421,16.96666651
-100.13333421,16.97499984
</coordinates>
</LinearRing>
</outerBoundaryIs>
</Polygon>
<Polygon>
<outerBoundaryIs>
<LinearRing>
<coordinates>
-100.10000088,16.96666651
-100.09166754,16.96666651
-100.09166754,16.95833318
-100.10000088,16.95833318
-100.10000088,16.96666651
</coordinates>
</LinearRing>
</outerBoundaryIs>
</Polygon>
<Polygon>
<outerBoundaryIs>
<LinearRing>
<coordinates>
-100.00000088,16.94166651
-99.99166755,16.94166651
-99.99166755,16.93333318
-100.00000088,16.93333318
-100.00000088,16.94166651
</coordinates>
</LinearRing>
</outerBoundaryIs>
</Polygon>
<Polygon>
<outerBoundaryIs>
<LinearRing>
<coordinates>
-100.04166754,16.94166651
-100.03333421,16.94166651
-100.03333421,16.93333318
-100.04166754,16.93333318
-100.04166754,16.94166651
</coordinates>
</LinearRing>
</outerBoundaryIs>
</Polygon>
<Polygon>
<outerBoundaryIs>
<LinearRing>
<coordinates>
-100.05000088,16.94999984
-100.04166754,16.94999984
-100.04166754,16.94166651
-100.05000088,16.94166651
-100.05833421,16.94166651
-100.05833421,16.94999984
-100.06666754,16.94999984
-100.07500088,16.94999984
-100.07500088,16.95833318
-100.06666754,16.95833318
-100.05833421,16.95833318
-100.05000088,16.95833318
-100.05000088,16.94999984
</coordinates>
</LinearRing>
</outerBoundaryIs>
</Polygon>
<Polygon>
<outerBoundaryIs>
<LinearRing>
<coordinates>
-100.00000088,16.94999984
-100.00000088,16.94166651
-100.00833421,16.94166651
-100.00833421,16.94999984
-100.01666755,16.94999984
-100.01666755,16.95833318
-100.00833421,16.95833318
-100.00833421,16.96666651
-100.00000088,16.96666651
-100.00000088,16.95833318
-100.00000088,16.94999984
</coordinates>
</LinearRing>
</outerBoundaryIs>
</Polygon>
<Polygon>
<outerBoundaryIs>
<LinearRing>
<coordinates>
-99.70000089,17.03333317
-99.69166756,17.03333317
-99.69166756,17.02499984
-99.70000089,17.02499984
-99.70000089,17.03333317
</coordinates>
</LinearRing>
</outerBoundaryIs>
</Polygon>
<Polygon>
<outerBoundaryIs>
<LinearRing>
<coordinates>
-99.74166756,17.03333317
-99.73333422,17.03333317
-99.73333422,17.02499984
-99.74166756,17.02499984
-99.74166756,17.03333317
</coordinates>
</LinearRing>
</outerBoundaryIs>
</Polygon>
<Polygon>
<outerBoundaryIs>
<LinearRing>
<coordinates>
-100.34166753,17.05833317
-100.3333342,17.05833317
-100.3333342,17.04999984
-100.34166753,17.04999984
-100.35000087,17.04999984
-100.3583342,17.04999984
-100.3583342,17.05833317
-100.36666753,17.05833317
-100.36666753,17.0666665
-100.3583342,17.0666665
-100.35000087,17.0666665
-100.35000087,17.05833317
-100.34166753,17.05833317
</coordinates>
</LinearRing>
</outerBoundaryIs>
</Polygon>
<Polygon>
<outerBoundaryIs>
<LinearRing>
<coordinates>
-100.19166754,17.07499984
-100.18333421,17.07499984
-100.18333421,17.0666665
-100.19166754,17.0666665
-100.19166754,17.07499984
</coordinates>
</LinearRing>
</outerBoundaryIs>
</Polygon>
<Polygon>
<outerBoundaryIs>
<LinearRing>
<coordinates>
-100.21666754,17.07499984
-100.2083342,17.07499984
-100.2083342,17.0666665
-100.21666754,17.0666665
-100.21666754,17.07499984
</coordinates>
</LinearRing>
</outerBoundaryIs>
</Polygon>
<Polygon>
<outerBoundaryIs>
<LinearRing>
<coordinates>
-99.75833422,17.07499984
-99.75000089,17.07499984
-99.74166756,17.07499984
-99.74166756,17.0666665
-99.75000089,17.0666665
-99.75833422,17.0666665
-99.75833422,17.07499984
</coordinates>
</LinearRing>
</outerBoundaryIs>
</Polygon>
<Polygon>
<outerBoundaryIs>
<LinearRing>
<coordinates>
-99.83333422,17.07499984
-99.82500089,17.07499984
-99.82500089,17.0666665
-99.83333422,17.0666665
-99.83333422,17.07499984
</coordinates>
</LinearRing>
</outerBoundaryIs>
</Polygon>
<Polygon>
<outerBoundaryIs>
<LinearRing>
<coordinates>
-100.4333342,17.10833317
-100.42500086,17.10833317
-100.42500086,17.09999984
-100.4333342,17.09999984
-100.4333342,17.10833317
</coordinates>
</LinearRing>
</outerBoundaryIs>
</Polygon>
<Polygon>
<outerBoundaryIs>
<LinearRing>
<coordinates>
-100.34166753,17.10833317
-100.3333342,17.10833317
-100.3333342,17.09999984
-100.34166753,17.09999984
-100.34166753,17.10833317
</coordinates>
</LinearRing>
</outerBoundaryIs>
</Polygon>
<Polygon>
<outerBoundaryIs>
<LinearRing>
<coordinates>
-100.36666753,17.07499984
-100.36666753,17.0666665
-100.37500086,17.0666665
-100.37500086,17.07499984
-100.3833342,17.07499984
-100.39166753,17.07499984
-100.39166753,17.08333317
-100.40000086,17.08333317
-100.40000086,17.0916665
-100.4083342,17.0916665
-100.41666753,17.0916665
-100.41666753,17.09999984
-100.4083342,17.09999984
-100.4083342,17.10833317
-100.40000086,17.10833317
-100.40000086,17.1166665
-100.39166753,17.1166665
-100.3833342,17.1166665
-100.3833342,17.10833317
-100.3833342,17.09999984
-100.37500086,17.09999984
-100.36666753,17.09999984
-100.36666753,17.0916665
-100.3583342,17.0916665
-100.35000087,17.0916665
-100.35000087,17.08333317
-100.3583342,17.08333317
-100.3583342,17.07499984
-100.36666753,17.07499984
</coordinates>
</LinearRing>
</outerBoundaryIs>
</Polygon>
<Polygon>
<outerBoundaryIs>
<LinearRing>
<coordinates>
-100.3333342,17.0916665
-100.32500087,17.0916665
-100.32500087,17.08333317
-100.3333342,17.08333317
-100.3333342,17.0916665
</coordinates>
</LinearRing>
</outerBoundaryIs>
</Polygon>
<Polygon>
<outerBoundaryIs>
<LinearRing>
<coordinates>
-100.54166752,17.15833317
-100.53333419,17.15833317
-100.53333419,17.14999983
-100.54166752,17.14999983
-100.54166752,17.15833317
</coordinates>
</LinearRing>
</outerBoundaryIs>
</Polygon>
<Polygon>
<outerBoundaryIs>
<LinearRing>
<coordinates>
-100.44166753,17.1666665
-100.4333342,17.1666665
-100.42500086,17.1666665
-100.42500086,17.15833317
-100.4333342,17.15833317
-100.44166753,17.15833317
-100.44166753,17.1666665
</coordinates>
</LinearRing>
</outerBoundaryIs>
</Polygon>
<Polygon>
<outerBoundaryIs>
<LinearRing>
<coordinates>
-100.2083342,17.1666665
-100.20000087,17.1666665
-100.20000087,17.15833317
-100.2083342,17.15833317
-100.2083342,17.1666665
</coordinates>
</LinearRing>
</outerBoundaryIs>
</Polygon>
<Polygon>
<outerBoundaryIs>
<LinearRing>
<coordinates>
-100.39166753,17.1916665
-100.3833342,17.1916665
-100.3833342,17.18333317
-100.39166753,17.18333317
-100.39166753,17.1916665
</coordinates>
</LinearRing>
</outerBoundaryIs>
</Polygon>
<Polygon>
<outerBoundaryIs>
<LinearRing>
<coordinates>
-100.4333342,17.19999983
-100.42500086,17.19999983
-100.42500086,17.1916665
-100.4333342,17.1916665
-100.44166753,17.1916665
-100.44166753,17.19999983
-100.44166753,17.20833317
-100.4333342,17.20833317
-100.4333342,17.19999983
</coordinates>
</LinearRing>
</outerBoundaryIs>
</Polygon>
<Polygon>
<outerBoundaryIs>
<LinearRing>
<coordinates>
-100.52500086,17.13333317
-100.52500086,17.12499984
-100.53333419,17.12499984
-100.53333419,17.13333317
-100.53333419,17.1416665
-100.53333419,17.14999983
-100.52500086,17.14999983
-100.51666753,17.14999983
-100.51666753,17.1416665
-100.52500086,17.1416665
-100.52500086,17.13333317
</coordinates>
</LinearRing>
</outerBoundaryIs>
</Polygon>
<Polygon>
<outerBoundaryIs>
<LinearRing>
<coordinates>
-100.49166753,17.13333317
-100.48333419,17.13333317
-100.48333419,17.12499984
-100.49166753,17.12499984
-100.49166753,17.13333317
</coordinates>
</LinearRing>
</outerBoundaryIs>
</Polygon>
<Polygon>
<outerBoundaryIs>
<LinearRing>
<coordinates>
-100.45833419,17.13333317
-100.45000086,17.13333317
-100.45000086,17.12499984
-100.45833419,17.12499984
-100.45833419,17.13333317
</coordinates>
</LinearRing>
</outerBoundaryIs>
</Polygon>
<Polygon>
<outerBoundaryIs>
<LinearRing>
<coordinates>
-100.47500086,17.1416665
-100.46666753,17.1416665
-100.46666753,17.13333317
-100.47500086,17.13333317
-100.47500086,17.1416665
</coordinates>
</LinearRing>
</outerBoundaryIs>
</Polygon>
<Polygon>
<outerBoundaryIs>
<LinearRing>
<coordinates>
-100.2833342,17.14999983
-100.27500087,17.14999983
-100.27500087,17.1416665
-100.2833342,17.1416665
-100.2833342,17.14999983
</coordinates>
</LinearRing>
</outerBoundaryIs>
</Polygon>
<Polygon>
<outerBoundaryIs>
<LinearRing>
<coordinates>
-99.75833422,17.04999984
-99.75833422,17.0416665
-99.76666756,17.0416665
-99.76666756,17.04999984
-99.76666756,17.05833317
-99.75833422,17.05833317
-99.75000089,17.05833317
-99.75000089,17.04999984
-99.75833422,17.04999984
</coordinates>
</LinearRing>
</outerBoundaryIs>
</Polygon>
<Polygon>
<outerBoundaryIs>
<LinearRing>
<coordinates>
-99.85000089,17.03333317
-99.85000089,17.02499984
-99.85833422,17.02499984
-99.85833422,17.03333317
-99.85833422,17.0416665
-99.86666755,17.0416665
-99.86666755,17.04999984
-99.85833422,17.04999984
-99.85000089,17.04999984
-99.85000089,17.0416665
-99.85000089,17.03333317
</coordinates>
</LinearRing>
</outerBoundaryIs>
</Polygon>
<Polygon>
<outerBoundaryIs>
<LinearRing>
<coordinates>
-99.80000089,17.0666665
-99.79166755,17.0666665
-99.79166755,17.05833317
-99.80000089,17.05833317
-99.80833422,17.05833317
-99.80833422,17.0666665
-99.80000089,17.0666665
</coordinates>
</LinearRing>
</outerBoundaryIs>
</Polygon>
<Polygon>
<outerBoundaryIs>
<LinearRing>
<coordinates>
-100.90000084,17.24999983
-100.89166751,17.24999983
-100.89166751,17.2416665
-100.90000084,17.2416665
-100.90000084,17.24999983
</coordinates>
</LinearRing>
</outerBoundaryIs>
</Polygon>
<Polygon>
<outerBoundaryIs>
<LinearRing>
<coordinates>
-99.58333423,17.28333316
-99.5750009,17.28333316
-99.5750009,17.27499983
-99.58333423,17.27499983
-99.58333423,17.28333316
</coordinates>
</LinearRing>
</outerBoundaryIs>
</Polygon>
<Polygon>
<outerBoundaryIs>
<LinearRing>
<coordinates>
-99.59166756,17.2916665
-99.58333423,17.2916665
-99.58333423,17.28333316
-99.59166756,17.28333316
-99.59166756,17.2916665
</coordinates>
</LinearRing>
</outerBoundaryIs>
</Polygon>
<Polygon>
<outerBoundaryIs>
<LinearRing>
<coordinates>
-100.80000085,17.24999983
-100.79166751,17.24999983
-100.79166751,17.2416665
-100.80000085,17.2416665
-100.80000085,17.24999983
</coordinates>
</LinearRing>
</outerBoundaryIs>
</Polygon>
<Polygon>
<outerBoundaryIs>
<LinearRing>
<coordinates>
-100.89166751,17.25833316
-100.88333418,17.25833316
-100.88333418,17.24999983
-100.89166751,17.24999983
-100.89166751,17.25833316
</coordinates>
</LinearRing>
</outerBoundaryIs>
</Polygon>
<Polygon>
<outerBoundaryIs>
<LinearRing>
<coordinates>
-100.45833419,17.2666665
-100.45000086,17.2666665
-100.45000086,17.25833316
-100.45833419,17.25833316
-100.45833419,17.2666665
</coordinates>
</LinearRing>
</outerBoundaryIs>
</Polygon>
<Polygon>
<outerBoundaryIs>
<LinearRing>
<coordinates>
-99.65000089,17.30833316
-99.64166756,17.30833316
-99.64166756,17.29999983
-99.65000089,17.29999983
-99.65000089,17.30833316
</coordinates>
</LinearRing>
</outerBoundaryIs>
</Polygon>
<Polygon>
<outerBoundaryIs>
<LinearRing>
<coordinates>
-101.0416675,17.32499983
-101.03333417,17.32499983
-101.03333417,17.31666649
-101.0416675,17.31666649
-101.0416675,17.32499983
</coordinates>
</LinearRing>
</outerBoundaryIs>
</Polygon>
<Polygon>
<outerBoundaryIs>
<LinearRing>
<coordinates>
-100.90833418,17.30833316
-100.90000084,17.30833316
-100.90000084,17.29999983
-100.90833418,17.29999983
-100.91666751,17.29999983
-100.91666751,17.30833316
-100.90833418,17.30833316
</coordinates>
</LinearRing>
</outerBoundaryIs>
</Polygon>
<Polygon>
<outerBoundaryIs>
<LinearRing>
<coordinates>
-100.92500084,17.31666649
-100.91666751,17.31666649
-100.91666751,17.30833316
-100.92500084,17.30833316
-100.92500084,17.31666649
</coordinates>
</LinearRing>
</outerBoundaryIs>
</Polygon>
<Polygon>
<outerBoundaryIs>
<LinearRing>
<coordinates>
-101.10000084,17.39166649
-101.0916675,17.39166649
-101.08333417,17.39166649
-101.08333417,17.38333316
-101.0916675,17.38333316
-101.10000084,17.38333316
-101.10000084,17.39166649
</coordinates>
</LinearRing>
</outerBoundaryIs>
</Polygon>
<Polygon>
<outerBoundaryIs>
<LinearRing>
<coordinates>
-101.08333417,17.35833316
-101.08333417,17.34999983
-101.0916675,17.34999983
-101.0916675,17.35833316
-101.10000084,17.35833316
-101.10000084,17.36666649
-101.10833417,17.36666649
-101.10833417,17.37499983
-101.10000084,17.37499983
-101.0916675,17.37499983
-101.08333417,17.37499983
-101.08333417,17.36666649
-101.08333417,17.35833316
</coordinates>
</LinearRing>
</outerBoundaryIs>
</Polygon>
<Polygon>
<outerBoundaryIs>
<LinearRing>
<coordinates>
-101.05000084,17.33333316
-101.0416675,17.33333316
-101.0416675,17.32499983
-101.05000084,17.32499983
-101.05000084,17.33333316
</coordinates>
</LinearRing>
</outerBoundaryIs>
</Polygon>
<Polygon>
<outerBoundaryIs>
<LinearRing>
<coordinates>
-100.59166752,17.34999983
-100.59166752,17.34166649
-100.60000086,17.34166649
-100.60833419,17.34166649
-100.61666752,17.34166649
-100.61666752,17.34999983
-100.62500085,17.34999983
-100.62500085,17.35833316
-100.61666752,17.35833316
-100.60833419,17.35833316
-100.60000086,17.35833316
-100.59166752,17.35833316
-100.59166752,17.34999983
</coordinates>
</LinearRing>
</outerBoundaryIs>
</Polygon>
<Polygon>
<outerBoundaryIs>
<LinearRing>
<coordinates>
-100.87500084,17.2666665
-100.87500084,17.25833316
-100.88333418,17.25833316
-100.88333418,17.2666665
-100.88333418,17.27499983
-100.88333418,17.28333316
-100.88333418,17.2916665
-100.87500084,17.2916665
-100.87500084,17.29999983
-100.86666751,17.29999983
-100.85833418,17.29999983
-100.85000085,17.29999983
-100.85000085,17.30833316
-100.85833418,17.30833316
-100.86666751,17.30833316
-100.86666751,17.31666649
-100.86666751,17.32499983
-100.86666751,17.33333316
-100.85833418,17.33333316
-100.85833418,17.32499983
-100.85000085,17.32499983
-100.84166751,17.32499983
-100.83333418,17.32499983
-100.82500085,17.32499983
-100.81666751,17.32499983
-100.81666751,17.31666649
-100.80833418,17.31666649
-100.80833418,17.30833316
-100.81666751,17.30833316
-100.81666751,17.29999983
-100.82500085,17.29999983
-100.83333418,17.29999983
-100.83333418,17.2916665
-100.84166751,17.2916665
-100.84166751,17.28333316
-100.84166751,17.27499983
-100.85000085,17.27499983
-100.85833418,17.27499983
-100.86666751,17.27499983
-100.87500084,17.27499983
-100.87500084,17.2666665
</coordinates>
</LinearRing>
</outerBoundaryIs>
<innerBoundaryIs>
<LinearRing>
<coordinates>
-100.83333418,17.29999983
-100.83333418,17.30833316
-100.84166751,17.30833316
-100.84166751,17.29999983
-100.83333418,17.29999983
</coordinates>
</LinearRing>
</innerBoundaryIs>
</Polygon>
<Polygon>
<outerBoundaryIs>
<LinearRing>
<coordinates>
-100.4333342,17.27499983
-100.42500086,17.27499983
-100.42500086,17.2666665
-100.4333342,17.2666665
-100.44166753,17.2666665
-100.45000086,17.2666665
-100.45000086,17.27499983
-100.44166753,17.27499983
-100.44166753,17.28333316
-100.4333342,17.28333316
-100.4333342,17.27499983
</coordinates>
</LinearRing>
</outerBoundaryIs>
</Polygon>
<Polygon>
<outerBoundaryIs>
<LinearRing>
<coordinates>
-100.72500085,17.28333316
-100.71666752,17.28333316
-100.71666752,17.27499983
-100.72500085,17.27499983
-100.72500085,17.28333316
</coordinates>
</LinearRing>
</outerBoundaryIs>
</Polygon>
<Polygon>
<outerBoundaryIs>
<LinearRing>
<coordinates>
-100.78333418,17.25833316
-100.78333418,17.24999983
-100.79166751,17.24999983
-100.79166751,17.25833316
-100.80000085,17.25833316
-100.80833418,17.25833316
-100.81666751,17.25833316
-100.81666751,17.2666665
-100.80833418,17.2666665
-100.80833418,17.27499983
-100.80833418,17.28333316
-100.80833418,17.2916665
-100.80833418,17.29999983
-100.80833418,17.30833316
-100.80000085,17.30833316
-100.79166751,17.30833316
-100.78333418,17.30833316
-100.78333418,17.29999983
-100.78333418,17.2916665
-100.78333418,17.28333316
-100.78333418,17.27499983
-100.78333418,17.2666665
-100.77500085,17.2666665
-100.76666752,17.2666665
-100.75833418,17.2666665
-100.75833418,17.25833316
-100.76666752,17.25833316
-100.77500085,17.25833316
-100.78333418,17.25833316
</coordinates>
</LinearRing>
</outerBoundaryIs>
</Polygon>
<Polygon>
<outerBoundaryIs>
<LinearRing>
<coordinates>
-100.57500086,17.29999983
-100.57500086,17.2916665
-100.58333419,17.2916665
-100.58333419,17.29999983
-100.59166752,17.29999983
-100.59166752,17.30833316
-100.58333419,17.30833316
-100.58333419,17.31666649
-100.57500086,17.31666649
-100.57500086,17.32499983
-100.56666752,17.32499983
-100.56666752,17.33333316
-100.55833419,17.33333316
-100.55000086,17.33333316
-100.55000086,17.32499983
-100.55000086,17.31666649
-100.55833419,17.31666649
-100.56666752,17.31666649
-100.56666752,17.30833316
-100.57500086,17.30833316
-100.57500086,17.29999983
</coordinates>
</LinearRing>
</outerBoundaryIs>
</Polygon>
<Polygon>
<outerBoundaryIs>
<LinearRing>
<coordinates>
-100.88333418,17.44999982
-100.88333418,17.44166649
-100.89166751,17.44166649
-100.89166751,17.44999982
-100.89166751,17.45833315
-100.89166751,17.46666649
-100.90000084,17.46666649
-100.90833418,17.46666649
-100.90833418,17.47499982
-100.90833418,17.48333315
-100.90833418,17.49166649
-100.90833418,17.49999982
-100.90833418,17.50833315
-100.90833418,17.51666649
-100.90000084,17.51666649
-100.89166751,17.51666649
-100.89166751,17.50833315
-100.89166751,17.49999982
-100.89166751,17.49166649
-100.88333418,17.49166649
-100.88333418,17.48333315
-100.89166751,17.48333315
-100.89166751,17.47499982
-100.88333418,17.47499982
-100.88333418,17.46666649
-100.88333418,17.45833315
-100.88333418,17.44999982
</coordinates>
</LinearRing>
</outerBoundaryIs>
</Polygon>
<Polygon>
<outerBoundaryIs>
<LinearRing>
<coordinates>
-101.40000082,17.57499982
-101.40000082,17.56666648
-101.40833416,17.56666648
-101.41666749,17.56666648
-101.41666749,17.57499982
-101.41666749,17.58333315
-101.41666749,17.59166648
-101.40833416,17.59166648
-101.40000082,17.59166648
-101.39166749,17.59166648
-101.39166749,17.58333315
-101.39166749,17.57499982
-101.40000082,17.57499982
</coordinates>
</LinearRing>
</outerBoundaryIs>
<innerBoundaryIs>
<LinearRing>
<coordinates>
-101.40000082,17.57499982
-101.40000082,17.58333315
-101.40833416,17.58333315
-101.40833416,17.57499982
-101.40000082,17.57499982
</coordinates>
</LinearRing>
</innerBoundaryIs>
</Polygon>
<Polygon>
<outerBoundaryIs>
<LinearRing>
<coordinates>
-101.43333416,17.56666648
-101.42500082,17.56666648
-101.42500082,17.55833315
-101.43333416,17.55833315
-101.43333416,17.56666648
</coordinates>
</LinearRing>
</outerBoundaryIs>
</Polygon>
<Polygon>
<outerBoundaryIs>
<LinearRing>
<coordinates>
-101.44166749,17.57499982
-101.43333416,17.57499982
-101.43333416,17.56666648
-101.44166749,17.56666648
-101.44166749,17.57499982
</coordinates>
</LinearRing>
</outerBoundaryIs>
</Polygon>
<Polygon>
<outerBoundaryIs>
<LinearRing>
<coordinates>
-101.00000084,17.45833315
-101.00000084,17.44999982
-101.00833417,17.44999982
-101.00833417,17.45833315
-101.01666751,17.45833315
-101.01666751,17.46666649
-101.01666751,17.47499982
-101.01666751,17.48333315
-101.02500084,17.48333315
-101.02500084,17.49166649
-101.02500084,17.49999982
-101.02500084,17.50833315
-101.02500084,17.51666649
-101.02500084,17.52499982
-101.02500084,17.53333315
-101.02500084,17.54166649
-101.02500084,17.54999982
-101.02500084,17.55833315
-101.02500084,17.56666648
-101.01666751,17.56666648
-101.01666751,17.55833315
-101.01666751,17.54999982
-101.00833417,17.54999982
-101.00833417,17.54166649
-101.00833417,17.53333315
-101.01666751,17.53333315
-101.01666751,17.52499982
-101.01666751,17.51666649
-101.00833417,17.51666649
-101.00833417,17.50833315
-101.00833417,17.49999982
-101.00833417,17.49166649
-101.00833417,17.48333315
-101.00833417,17.47499982
-101.00833417,17.46666649
-101.00000084,17.46666649
-101.00000084,17.45833315
</coordinates>
</LinearRing>
</outerBoundaryIs>
</Polygon>
<Polygon>
<outerBoundaryIs>
<LinearRing>
<coordinates>
-101.03333417,17.52499982
-101.03333417,17.51666649
-101.0416675,17.51666649
-101.0416675,17.52499982
-101.05000084,17.52499982
-101.05833417,17.52499982
-101.05833417,17.53333315
-101.05000084,17.53333315
-101.05000084,17.54166649
-101.0416675,17.54166649
-101.03333417,17.54166649
-101.03333417,17.53333315
-101.03333417,17.52499982
</coordinates>
</LinearRing>
</outerBoundaryIs>
</Polygon>
<Polygon>
<outerBoundaryIs>
<LinearRing>
<coordinates>
-100.79166751,17.39999982
-100.79166751,17.39166649
-100.80000085,17.39166649
-100.80833418,17.39166649
-100.81666751,17.39166649
-100.82500085,17.39166649
-100.82500085,17.39999982
-100.81666751,17.39999982
-100.81666751,17.40833316
-100.81666751,17.41666649
-100.80833418,17.41666649
-100.80833418,17.42499982
-100.80000085,17.42499982
-100.80000085,17.41666649
-100.80000085,17.40833316
-100.79166751,17.40833316
-100.78333418,17.40833316
-100.78333418,17.39999982
-100.79166751,17.39999982
</coordinates>
</LinearRing>
</outerBoundaryIs>
</Polygon>
<Polygon>
<outerBoundaryIs>
<LinearRing>
<coordinates>
-100.85833418,17.40833316
-100.85000085,17.40833316
-100.84166751,17.40833316
-100.84166751,17.39999982
-100.85000085,17.39999982
-100.85833418,17.39999982
-100.85833418,17.40833316
</coordinates>
</LinearRing>
</outerBoundaryIs>
</Polygon>
<Polygon>
<outerBoundaryIs>
<LinearRing>
<coordinates>
-101.00000084,17.30833316
-101.00000084,17.29999983
-101.00833417,17.29999983
-101.01666751,17.29999983
-101.01666751,17.30833316
-101.02500084,17.30833316
-101.02500084,17.31666649
-101.02500084,17.32499983
-101.02500084,17.33333316
-101.02500084,17.34166649
-101.02500084,17.34999983
-101.03333417,17.34999983
-101.03333417,17.35833316
-101.03333417,17.36666649
-101.0416675,17.36666649
-101.0416675,17.37499983
-101.0416675,17.38333316
-101.03333417,17.38333316
-101.03333417,17.39166649
-101.03333417,17.39999982
-101.02500084,17.39999982
-101.02500084,17.40833316
-101.03333417,17.40833316
-101.03333417,17.41666649
-101.0416675,17.41666649
-101.0416675,17.42499982
-101.03333417,17.42499982
-101.02500084,17.42499982
-101.02500084,17.43333316
-101.03333417,17.43333316
-101.03333417,17.44166649
-101.02500084,17.44166649
-101.01666751,17.44166649
-101.01666751,17.43333316
-101.01666751,17.42499982
-101.01666751,17.41666649
-101.00833417,17.41666649
-101.00000084,17.41666649
-101.00000084,17.40833316
-101.00000084,17.39999982
-101.00833417,17.39999982
-101.00833417,17.39166649
-101.00833417,17.38333316
-101.01666751,17.38333316
-101.02500084,17.38333316
-101.02500084,17.37499983
-101.02500084,17.36666649
-101.01666751,17.36666649
-101.00833417,17.36666649
-101.00833417,17.37499983
-101.00000084,17.37499983
-101.00000084,17.36666649
-100.99166751,17.36666649
-100.99166751,17.35833316
-100.98333417,17.35833316
-100.97500084,17.35833316
-100.97500084,17.34999983
-100.96666751,17.34999983
-100.96666751,17.35833316
-100.95833417,17.35833316
-100.95833417,17.36666649
-100.95000084,17.36666649
-100.95000084,17.35833316
-100.94166751,17.35833316
-100.94166751,17.34999983
-100.93333418,17.34999983
-100.93333418,17.35833316
-100.92500084,17.35833316
-100.92500084,17.36666649
-100.93333418,17.36666649
-100.93333418,17.37499983
-100.92500084,17.37499983
-100.91666751,17.37499983
-100.90833418,17.37499983
-100.90833418,17.36666649
-100.90000084,17.36666649
-100.90000084,17.35833316
-100.89166751,17.35833316
-100.88333418,17.35833316
-100.88333418,17.34999983
-100.87500084,17.34999983
-100.87500084,17.34166649
-100.86666751,17.34166649
-100.86666751,17.33333316
-100.87500084,17.33333316
-100.87500084,17.32499983
-100.88333418,17.32499983
-100.89166751,17.32499983
-100.90000084,17.32499983
-100.90833418,17.32499983
-100.91666751,17.32499983
-100.92500084,17.32499983
-100.92500084,17.31666649
-100.93333418,17.31666649
-100.94166751,17.31666649
-100.95000084,17.31666649
-100.95833417,17.31666649
-100.95833417,17.30833316
-100.95833417,17.29999983
-100.96666751,17.29999983
-100.96666751,17.30833316
-100.97500084,17.30833316
-100.98333417,17.30833316
-100.98333417,17.31666649
-100.99166751,17.31666649
-100.99166751,17.30833316
-101.00000084,17.30833316
</coordinates>
</LinearRing>
</outerBoundaryIs>
<innerBoundaryIs>
<LinearRing>
<coordinates>
-100.98333417,17.33333316
-100.97500084,17.33333316
-100.97500084,17.34166649
-100.98333417,17.34166649
-100.98333417,17.33333316
</coordinates>
</LinearRing>
</innerBoundaryIs>
<innerBoundaryIs>
<LinearRing>
<coordinates>
-101.00000084,17.33333316
-101.00833417,17.33333316
-101.00833417,17.32499983
-101.00000084,17.32499983
-101.00000084,17.33333316
</coordinates>
</LinearRing>
</innerBoundaryIs>
</Polygon>
<Polygon>
<outerBoundaryIs>
<LinearRing>
<coordinates>
-100.86666751,17.41666649
-100.85833418,17.41666649
-100.85833418,17.40833316
-100.86666751,17.40833316
-100.86666751,17.41666649
</coordinates>
</LinearRing>
</outerBoundaryIs>
</Polygon>
<Polygon>
<outerBoundaryIs>
<LinearRing>
<coordinates>
-100.87500084,17.42499982
-100.86666751,17.42499982
-100.86666751,17.41666649
-100.87500084,17.41666649
-100.87500084,17.42499982
</coordinates>
</LinearRing>
</outerBoundaryIs>
</Polygon>
<Polygon>
<outerBoundaryIs>
<LinearRing>
<coordinates>
-101.20000083,17.69999981
-101.20000083,17.69166648
-101.20833416,17.69166648
-101.2166675,17.69166648
-101.2166675,17.69999981
-101.20833416,17.69999981
-101.20833416,17.70833315
-101.20000083,17.70833315
-101.20000083,17.69999981
</coordinates>
</LinearRing>
</outerBoundaryIs>
</Polygon>
<Polygon>
<outerBoundaryIs>
<LinearRing>
<coordinates>
-101.2416675,17.70833315
-101.23333416,17.70833315
-101.23333416,17.69999981
-101.2416675,17.69999981
-101.2416675,17.70833315
</coordinates>
</LinearRing>
</outerBoundaryIs>
</Polygon>
<Polygon>
<outerBoundaryIs>
<LinearRing>
<coordinates>
-101.29166749,17.66666648
-101.28333416,17.66666648
-101.28333416,17.65833315
-101.29166749,17.65833315
-101.29166749,17.66666648
</coordinates>
</LinearRing>
</outerBoundaryIs>
</Polygon>
<Polygon>
<outerBoundaryIs>
<LinearRing>
<coordinates>
-101.30833416,17.67499981
-101.30000083,17.67499981
-101.30000083,17.66666648
-101.30833416,17.66666648
-101.30833416,17.67499981
</coordinates>
</LinearRing>
</outerBoundaryIs>
</Polygon>
<Polygon>
<outerBoundaryIs>
<LinearRing>
<coordinates>
-101.39166749,17.80833314
-101.38333416,17.80833314
-101.38333416,17.79999981
-101.39166749,17.79999981
-101.39166749,17.80833314
</coordinates>
</LinearRing>
</outerBoundaryIs>
</Polygon>
<Polygon>
<outerBoundaryIs>
<LinearRing>
<coordinates>
-101.38333416,17.82499981
-101.37500082,17.82499981
-101.36666749,17.82499981
-101.36666749,17.81666647
-101.37500082,17.81666647
-101.38333416,17.81666647
-101.38333416,17.82499981
</coordinates>
</LinearRing>
</outerBoundaryIs>
</Polygon>
<Polygon>
<outerBoundaryIs>
<LinearRing>
<coordinates>
-101.30000083,17.84999981
-101.29166749,17.84999981
-101.29166749,17.84166647
-101.30000083,17.84166647
-101.30000083,17.84999981
</coordinates>
</LinearRing>
</outerBoundaryIs>
</Polygon>
<Polygon>
<outerBoundaryIs>
<LinearRing>
<coordinates>
-101.31666749,17.86666647
-101.30833416,17.86666647
-101.30000083,17.86666647
-101.30000083,17.85833314
-101.30833416,17.85833314
-101.31666749,17.85833314
-101.31666749,17.86666647
</coordinates>
</LinearRing>
</outerBoundaryIs>
</Polygon>
<Polygon>
<outerBoundaryIs>
<LinearRing>
<coordinates>
-101.45000082,17.88333314
-101.44166749,17.88333314
-101.44166749,17.87499981
-101.45000082,17.87499981
-101.45000082,17.88333314
</coordinates>
</LinearRing>
</outerBoundaryIs>
</Polygon>
<Polygon>
<outerBoundaryIs>
<LinearRing>
<coordinates>
-101.37500082,17.79999981
-101.36666749,17.79999981
-101.36666749,17.79166648
-101.37500082,17.79166648
-101.38333416,17.79166648
-101.38333416,17.79999981
-101.37500082,17.79999981
</coordinates>
</LinearRing>
</outerBoundaryIs>
</Polygon>
<Polygon>
<outerBoundaryIs>
<LinearRing>
<coordinates>
-101.22500083,17.67499981
-101.22500083,17.66666648
-101.23333416,17.66666648
-101.23333416,17.67499981
-101.2416675,17.67499981
-101.25000083,17.67499981
-101.25000083,17.66666648
-101.25833416,17.66666648
-101.2666675,17.66666648
-101.27500083,17.66666648
-101.27500083,17.67499981
-101.28333416,17.67499981
-101.29166749,17.67499981
-101.29166749,17.68333315
-101.30000083,17.68333315
-101.30833416,17.68333315
-101.31666749,17.68333315
-101.31666749,17.69166648
-101.30833416,17.69166648
-101.30833416,17.69999981
-101.30000083,17.69999981
-101.30000083,17.70833315
-101.30000083,17.71666648
-101.30000083,17.72499981
-101.30000083,17.73333314
-101.30000083,17.74166648
-101.30833416,17.74166648
-101.31666749,17.74166648
-101.32500083,17.74166648
-101.32500083,17.74999981
-101.32500083,17.75833314
-101.31666749,17.75833314
-101.30833416,17.75833314
-101.30833416,17.74999981
-101.30000083,17.74999981
-101.29166749,17.74999981
-101.28333416,17.74999981
-101.27500083,17.74999981
-101.27500083,17.75833314
-101.2666675,17.75833314
-101.2666675,17.76666648
-101.2666675,17.77499981
-101.25833416,17.77499981
-101.25000083,17.77499981
-101.25000083,17.76666648
-101.25833416,17.76666648
-101.25833416,17.75833314
-101.25833416,17.74999981
-101.25833416,17.74166648
-101.25833416,17.73333314
-101.2666675,17.73333314
-101.2666675,17.74166648
-101.27500083,17.74166648
-101.27500083,17.73333314
-101.27500083,17.72499981
-101.28333416,17.72499981
-101.28333416,17.73333314
-101.29166749,17.73333314
-101.29166749,17.72499981
-101.29166749,17.71666648
-101.29166749,17.70833315
-101.28333416,17.70833315
-101.27500083,17.70833315
-101.27500083,17.69999981
-101.28333416,17.69999981
-101.28333416,17.69166648
-101.27500083,17.69166648
-101.2666675,17.69166648
-101.25833416,17.69166648
-101.25833416,17.69999981
-101.25833416,17.70833315
-101.25000083,17.70833315
-101.25000083,17.69999981
-101.2416675,17.69999981
-101.2416675,17.69166648
-101.25000083,17.69166648
-101.25000083,17.68333315
-101.2416675,17.68333315
-101.23333416,17.68333315
-101.23333416,17.69166648
-101.22500083,17.69166648
-101.22500083,17.68333315
-101.22500083,17.67499981
</coordinates>
</LinearRing>
</outerBoundaryIs>
</Polygon>
<Polygon>
<outerBoundaryIs>
<LinearRing>
<coordinates>
-101.36666749,17.58333315
-101.37500082,17.58333315
-101.38333416,17.58333315
-101.38333416,17.59166648
-101.39166749,17.59166648
-101.39166749,17.59999982
-101.40000082,17.59999982
-101.40000082,17.60833315
-101.40833416,17.60833315
-101.40833416,17.61666648
-101.41666749,17.61666648
-101.41666749,17.60833315
-101.42500082,17.60833315
-101.42500082,17.59999982
-101.43333416,17.59999982
-101.44166749,17.59999982
-101.44166749,17.59166648
-101.44166749,17.58333315
-101.44166749,17.57499982
-101.45000082,17.57499982
-101.45000082,17.58333315
-101.45833415,17.58333315
-101.45833415,17.59166648
-101.46666749,17.59166648
-101.46666749,17.59999982
-101.47500082,17.59999982
-101.47500082,17.60833315
-101.48333415,17.60833315
-101.48333415,17.61666648
-101.49166749,17.61666648
-101.49166749,17.62499982
-101.50000082,17.62499982
-101.50000082,17.63333315
-101.50833415,17.63333315
-101.51666749,17.63333315
-101.52500082,17.63333315
-101.53333415,17.63333315
-101.54166748,17.63333315
-101.54166748,17.64166648
-101.55000082,17.64166648
-101.55833415,17.64166648
-101.56666748,17.64166648
-101.57500082,17.64166648
-101.58333415,17.64166648
-101.58333415,17.64999981
-101.59166748,17.64999981
-101.59166748,17.65833315
-101.60000082,17.65833315
-101.60000082,17.66666648
-101.60833415,17.66666648
-101.61666748,17.66666648
-101.61666748,17.67499981
-101.62500081,17.67499981
-101.62500081,17.68333315
-101.63333415,17.68333315
-101.63333415,17.69166648
-101.64166748,17.69166648
-101.64166748,17.69999981
-101.64166748,17.70833315
-101.64166748,17.71666648
-101.65000081,17.71666648
-101.65000081,17.72499981
-101.65833415,17.72499981
-101.65833415,17.73333314
-101.66666748,17.73333314
-101.66666748,17.74166648
-101.66666748,17.74999981
-101.67500081,17.74999981
-101.67500081,17.75833314
-101.68333415,17.75833314
-101.69166748,17.75833314
-101.69166748,17.76666648
-101.70000081,17.76666648
-101.70000081,17.77499981
-101.70833414,17.77499981
-101.70833414,17.78333314
-101.71666748,17.78333314
-101.71666748,17.79166648
-101.72500081,17.79166648
-101.72500081,17.79999981
-101.73333414,17.79999981
-101.73333414,17.80833314
-101.73333414,17.81666647
-101.74166748,17.81666647
-101.74166748,17.82499981
-101.74166748,17.83333314
-101.75000081,17.83333314
-101.75000081,17.84166647
-101.75000081,17.84999981
-101.74166748,17.84999981
-101.74166748,17.85833314
-101.73333414,17.85833314
-101.72500081,17.85833314
-101.72500081,17.86666647
-101.73333414,17.86666647
-101.74166748,17.86666647
-101.74166748,17.87499981
-101.74166748,17.88333314
-101.73333414,17.88333314
-101.72500081,17.88333314
-101.72500081,17.87499981
-101.71666748,17.87499981
-101.71666748,17.88333314
-101.71666748,17.89166647
-101.70833414,17.89166647
-101.70833414,17.8999998
-101.70833414,17.90833314
-101.70000081,17.90833314
-101.70000081,17.8999998
-101.70000081,17.89166647
-101.70000081,17.88333314
-101.70000081,17.87499981
-101.69166748,17.87499981
-101.69166748,17.86666647
-101.69166748,17.85833314
-101.68333415,17.85833314
-101.68333415,17.84999981
-101.67500081,17.84999981
-101.66666748,17.84999981
-101.65833415,17.84999981
-101.65833415,17.84166647
-101.65000081,17.84166647
-101.64166748,17.84166647
-101.64166748,17.83333314
-101.64166748,17.82499981
-101.63333415,17.82499981
-101.63333415,17.81666647
-101.62500081,17.81666647
-101.62500081,17.80833314
-101.61666748,17.80833314
-101.61666748,17.79999981
-101.60833415,17.79999981
-101.60833415,17.79166648
-101.60000082,17.79166648
-101.59166748,17.79166648
-101.58333415,17.79166648
-101.57500082,17.79166648
-101.56666748,17.79166648
-101.55833415,17.79166648
-101.55000082,17.79166648
-101.54166748,17.79166648
-101.53333415,17.79166648
-101.52500082,17.79166648
-101.52500082,17.79999981
-101.51666749,17.79999981
-101.51666749,17.80833314
-101.50833415,17.80833314
-101.50000082,17.80833314
-101.49166749,17.80833314
-101.49166749,17.81666647
-101.48333415,17.81666647
-101.47500082,17.81666647
-101.46666749,17.81666647
-101.45833415,17.81666647
-101.45833415,17.82499981
-101.45000082,17.82499981
-101.45000082,17.83333314
-101.45000082,17.84166647
-101.45833415,17.84166647
-101.45833415,17.84999981
-101.45000082,17.84999981
-101.44166749,17.84999981
-101.44166749,17.85833314
-101.44166749,17.86666647
-101.44166749,17.87499981
-101.43333416,17.87499981
-101.43333416,17.86666647
-101.43333416,17.85833314
-101.42500082,17.85833314
-101.42500082,17.86666647
-101.42500082,17.87499981
-101.42500082,17.88333314
-101.43333416,17.88333314
-101.43333416,17.89166647
-101.42500082,17.89166647
-101.42500082,17.8999998
-101.41666749,17.8999998
-101.40833416,17.8999998
-101.40000082,17.8999998
-101.39166749,17.8999998
-101.38333416,17.8999998
-101.37500082,17.8999998
-101.36666749,17.8999998
-101.35833416,17.8999998
-101.35833416,17.89166647
-101.35000083,17.89166647
-101.34166749,17.89166647
-101.33333416,17.89166647
-101.33333416,17.88333314
-101.32500083,17.88333314
-101.32500083,17.87499981
-101.33333416,17.87499981
-101.34166749,17.87499981
-101.34166749,17.86666647
-101.34166749,17.85833314
-101.35000083,17.85833314
-101.35833416,17.85833314
-101.35833416,17.86666647
-101.36666749,17.86666647
-101.37500082,17.86666647
-101.37500082,17.85833314
-101.38333416,17.85833314
-101.38333416,17.84999981
-101.38333416,17.84166647
-101.39166749,17.84166647
-101.39166749,17.83333314
-101.38333416,17.83333314
-101.38333416,17.82499981
-101.39166749,17.82499981
-101.39166749,17.81666647
-101.39166749,17.80833314
-101.40000082,17.80833314
-101.40833416,17.80833314
-101.40833416,17.79999981
-101.41666749,17.79999981
-101.42500082,17.79999981
-101.43333416,17.79999981
-101.44166749,17.79999981
-101.44166749,17.79166648
-101.45000082,17.79166648
-101.45833415,17.79166648
-101.46666749,17.79166648
-101.46666749,17.78333314
-101.47500082,17.78333314
-101.47500082,17.77499981
-101.48333415,17.77499981
-101.49166749,17.77499981
-101.50000082,17.77499981
-101.50000082,17.76666648
-101.49166749,17.76666648
-101.49166749,17.75833314
-101.48333415,17.75833314
-101.48333415,17.76666648
-101.47500082,17.76666648
-101.46666749,17.76666648
-101.46666749,17.75833314
-101.47500082,17.75833314
-101.47500082,17.74999981
-101.47500082,17.74166648
-101.46666749,17.74166648
-101.46666749,17.74999981
-101.45833415,17.74999981
-101.45833415,17.74166648
-101.45000082,17.74166648
-101.45000082,17.73333314
-101.44166749,17.73333314
-101.44166749,17.74166648
-101.43333416,17.74166648
-101.43333416,17.73333314
-101.42500082,17.73333314
-101.42500082,17.74166648
-101.42500082,17.74999981
-101.42500082,17.75833314
-101.41666749,17.75833314
-101.41666749,17.74999981
-101.40833416,17.74999981
-101.40833416,17.75833314
-101.40000082,17.75833314
-101.40000082,17.76666648
-101.39166749,17.76666648
-101.38333416,17.76666648
-101.38333416,17.75833314
-101.37500082,17.75833314
-101.36666749,17.75833314
-101.36666749,17.74999981
-101.37500082,17.74999981
-101.37500082,17.74166648
-101.37500082,17.73333314
-101.37500082,17.72499981
-101.36666749,17.72499981
-101.35833416,17.72499981
-101.35833416,17.73333314
-101.35833416,17.74166648
-101.35000083,17.74166648
-101.34166749,17.74166648
-101.33333416,17.74166648
-101.32500083,17.74166648
-101.32500083,17.73333314
-101.31666749,17.73333314
-101.31666749,17.72499981
-101.30833416,17.72499981
-101.30833416,17.71666648
-101.30833416,17.70833315
-101.30833416,17.69999981
-101.31666749,17.69999981
-101.31666749,17.69166648
-101.32500083,17.69166648
-101.32500083,17.68333315
-101.32500083,17.67499981
-101.33333416,17.67499981
-101.33333416,17.68333315
-101.33333416,17.69166648
-101.33333416,17.69999981
-101.34166749,17.69999981
-101.34166749,17.69166648
-101.35000083,17.69166648
-101.35000083,17.69999981
-101.35833416,17.69999981
-101.36666749,17.69999981
-101.37500082,17.69999981
-101.38333416,17.69999981
-101.39166749,17.69999981
-101.39166749,17.69166648
-101.38333416,17.69166648
-101.38333416,17.68333315
-101.39166749,17.68333315
-101.39166749,17.67499981
-101.38333416,17.67499981
-101.37500082,17.67499981
-101.36666749,17.67499981
-101.36666749,17.66666648
-101.35833416,17.66666648
-101.35000083,17.66666648
-101.34166749,17.66666648
-101.33333416,17.66666648
-101.33333416,17.65833315
-101.32500083,17.65833315
-101.32500083,17.66666648
-101.31666749,17.66666648
-101.30833416,17.66666648
-101.30833416,17.65833315
-101.30000083,17.65833315
-101.29166749,17.65833315
-101.29166749,17.64999981
-101.29166749,17.64166648
-101.29166749,17.63333315
-101.29166749,17.62499982
-101.28333416,17.62499982
-101.27500083,17.62499982
-101.27500083,17.63333315
-101.2666675,17.63333315
-101.2666675,17.62499982
-101.2666675,17.61666648
-101.25833416,17.61666648
-101.25000083,17.61666648
-101.25000083,17.60833315
-101.25000083,17.59999982
-101.2416675,17.59999982
-101.2416675,17.60833315
-101.2416675,17.61666648
-101.23333416,17.61666648
-101.23333416,17.60833315
-101.23333416,17.59999982
-101.23333416,17.59166648
-101.22500083,17.59166648
-101.22500083,17.59999982
-101.2166675,17.59999982
-101.20833416,17.59999982
-101.20833416,17.60833315
-101.20000083,17.60833315
-101.1916675,17.60833315
-101.18333417,17.60833315
-101.18333417,17.61666648
-101.18333417,17.62499982
-101.18333417,17.63333315
-101.18333417,17.64166648
-101.1916675,17.64166648
-101.1916675,17.64999981
-101.1916675,17.65833315
-101.18333417,17.65833315
-101.17500083,17.65833315
-101.17500083,17.64999981
-101.17500083,17.64166648
-101.1666675,17.64166648
-101.1666675,17.63333315
-101.15833417,17.63333315
-101.15833417,17.64166648
-101.15000083,17.64166648
-101.15000083,17.64999981
-101.1416675,17.64999981
-101.13333417,17.64999981
-101.13333417,17.64166648
-101.12500083,17.64166648
-101.12500083,17.64999981
-101.1166675,17.64999981
-101.1166675,17.64166648
-101.10833417,17.64166648
-101.10000084,17.64166648
-101.10000084,17.63333315
-101.0916675,17.63333315
-101.08333417,17.63333315
-101.07500084,17.63333315
-101.07500084,17.62499982
-101.07500084,17.61666648
-101.08333417,17.61666648
-101.0916675,17.61666648
-101.10000084,17.61666648
-101.10000084,17.60833315
-101.10833417,17.60833315
-101.1166675,17.60833315
-101.1166675,17.61666648
-101.12500083,17.61666648
-101.13333417,17.61666648
-101.1416675,17.61666648
-101.15000083,17.61666648
-101.15833417,17.61666648
-101.1666675,17.61666648
-101.1666675,17.60833315
-101.1666675,17.59999982
-101.15833417,17.59999982
-101.15833417,17.59166648
-101.15000083,17.59166648
-101.1416675,17.59166648
-101.13333417,17.59166648
-101.13333417,17.58333315
-101.1416675,17.58333315
-101.15000083,17.58333315
-101.15833417,17.58333315
-101.1666675,17.58333315
-101.1666675,17.57499982
-101.17500083,17.57499982
-101.18333417,17.57499982
-101.18333417,17.56666648
-101.1916675,17.56666648
-101.20000083,17.56666648
-101.20000083,17.55833315
-101.1916675,17.55833315
-101.18333417,17.55833315
-101.18333417,17.54999982
-101.1916675,17.54999982
-101.20000083,17.54999982
-101.20000083,17.54166649
-101.20000083,17.53333315
-101.1916675,17.53333315
-101.18333417,17.53333315
-101.17500083,17.53333315
-101.17500083,17.52499982
-101.17500083,17.51666649
-101.18333417,17.51666649
-101.18333417,17.50833315
-101.17500083,17.50833315
-101.1666675,17.50833315
-101.1666675,17.51666649
-101.15833417,17.51666649
-101.15000083,17.51666649
-101.1416675,17.51666649
-101.1416675,17.50833315
-101.1416675,17.49999982
-101.1416675,17.49166649
-101.1416675,17.48333315
-101.1416675,17.47499982
-101.1416675,17.46666649
-101.1416675,17.45833315
-101.1416675,17.44999982
-101.13333417,17.44999982
-101.12500083,17.44999982
-101.1166675,17.44999982
-101.1166675,17.45833315
-101.10833417,17.45833315
-101.10000084,17.45833315
-101.0916675,17.45833315
-101.0916675,17.46666649
-101.08333417,17.46666649
-101.07500084,17.46666649
-101.07500084,17.45833315
-101.0666675,17.45833315
-101.05833417,17.45833315
-101.05833417,17.44999982
-101.05833417,17.44166649
-101.05000084,17.44166649
-101.05000084,17.43333316
-101.05000084,17.42499982
-101.05000084,17.41666649
-101.05000084,17.40833316
-101.05000084,17.39999982
-101.05833417,17.39999982
-101.0666675,17.39999982
-101.0666675,17.39166649
-101.07500084,17.39166649
-101.08333417,17.39166649
-101.08333417,17.39999982
-101.08333417,17.40833316
-101.0916675,17.40833316
-101.0916675,17.41666649
-101.10000084,17.41666649
-101.10833417,17.41666649
-101.10833417,17.40833316
-101.10833417,17.39999982
-101.1166675,17.39999982
-101.1166675,17.39166649
-101.12500083,17.39166649
-101.12500083,17.38333316
-101.13333417,17.38333316
-101.13333417,17.39166649
-101.1416675,17.39166649
-101.1416675,17.39999982
-101.1416675,17.40833316
-101.15000083,17.40833316
-101.15833417,17.40833316
-101.1666675,17.40833316
-101.1666675,17.41666649
-101.17500083,17.41666649
-101.17500083,17.42499982
-101.18333417,17.42499982
-101.1916675,17.42499982
-101.1916675,17.43333316
-101.18333417,17.43333316
-101.18333417,17.44166649
-101.1916675,17.44166649
-101.20000083,17.44166649
-101.20833416,17.44166649
-101.20833416,17.44999982
-101.2166675,17.44999982
-101.2166675,17.45833315
-101.2166675,17.46666649
-101.22500083,17.46666649
-101.23333416,17.46666649
-101.23333416,17.45833315
-101.2416675,17.45833315
-101.25000083,17.45833315
-101.25000083,17.46666649
-101.25833416,17.46666649
-101.25833416,17.47499982
-101.2666675,17.47499982
-101.27500083,17.47499982
-101.27500083,17.48333315
-101.28333416,17.48333315
-101.28333416,17.49166649
-101.29166749,17.49166649
-101.30000083,17.49166649
-101.30833416,17.49166649
-101.30833416,17.49999982
-101.30833416,17.50833315
-101.31666749,17.50833315
-101.31666749,17.49999982
-101.32500083,17.49999982
-101.33333416,17.49999982
-101.34166749,17.49999982
-101.34166749,17.50833315
-101.35000083,17.50833315
-101.35000083,17.51666649
-101.35000083,17.52499982
-101.35833416,17.52499982
-101.36666749,17.52499982
-101.36666749,17.53333315
-101.36666749,17.54166649
-101.37500082,17.54166649
-101.37500082,17.53333315
-101.38333416,17.53333315
-101.38333416,17.54166649
-101.38333416,17.54999982
-101.39166749,17.54999982
-101.40000082,17.54999982
-101.40000082,17.54166649
-101.40833416,17.54166649
-101.40833416,17.54999982
-101.41666749,17.54999982
-101.42500082,17.54999982
-101.42500082,17.55833315
-101.41666749,17.55833315
-101.40833416,17.55833315
-101.40000082,17.55833315
-101.39166749,17.55833315
-101.39166749,17.56666648
-101.39166749,17.57499982
-101.38333416,17.57499982
-101.38333416,17.56666648
-101.37500082,17.56666648
-101.36666749,17.56666648
-101.36666749,17.57499982
-101.36666749,17.58333315
</coordinates>
</LinearRing>
</outerBoundaryIs>
<innerBoundaryIs>
<LinearRing>
<coordinates>
-101.36666749,17.59166648
-101.36666749,17.58333315
-101.35833416,17.58333315
-101.35833416,17.57499982
-101.35000083,17.57499982
-101.35000083,17.58333315
-101.34166749,17.58333315
-101.34166749,17.59166648
-101.33333416,17.59166648
-101.32500083,17.59166648
-101.32500083,17.59999982
-101.33333416,17.59999982
-101.34166749,17.59999982
-101.34166749,17.60833315
-101.33333416,17.60833315
-101.33333416,17.61666648
-101.33333416,17.62499982
-101.33333416,17.63333315
-101.33333416,17.64166648
-101.34166749,17.64166648
-101.34166749,17.63333315
-101.34166749,17.62499982
-101.35000083,17.62499982
-101.35833416,17.62499982
-101.35833416,17.61666648
-101.35000083,17.61666648
-101.35000083,17.60833315
-101.35000083,17.59999982
-101.35000083,17.59166648
-101.35833416,17.59166648
-101.36666749,17.59166648
</coordinates>
</LinearRing>
</innerBoundaryIs>
<innerBoundaryIs>
<LinearRing>
<coordinates>
-101.40000082,17.60833315
-101.39166749,17.60833315
-101.38333416,17.60833315
-101.37500082,17.60833315
-101.37500082,17.61666648
-101.38333416,17.61666648
-101.39166749,17.61666648
-101.40000082,17.61666648
-101.40000082,17.60833315
</coordinates>
</LinearRing>
</innerBoundaryIs>
<innerBoundaryIs>
<LinearRing>
<coordinates>
-101.47500082,17.74166648
-101.48333415,17.74166648
-101.49166749,17.74166648
-101.49166749,17.73333314
-101.48333415,17.73333314
-101.47500082,17.73333314
-101.47500082,17.74166648
</coordinates>
</LinearRing>
</innerBoundaryIs>
<innerBoundaryIs>
<LinearRing>
<coordinates>
-101.31666749,17.72499981
-101.32500083,17.72499981
-101.33333416,17.72499981
-101.33333416,17.71666648
-101.32500083,17.71666648
-101.31666749,17.71666648
-101.31666749,17.72499981
</coordinates>
</LinearRing>
</innerBoundaryIs>
<innerBoundaryIs>
<LinearRing>
<coordinates>
-101.33333416,17.72499981
-101.33333416,17.73333314
-101.34166749,17.73333314
-101.35000083,17.73333314
-101.35000083,17.72499981
-101.34166749,17.72499981
-101.33333416,17.72499981
</coordinates>
</LinearRing>
</innerBoundaryIs>
<innerBoundaryIs>
<LinearRing>
<coordinates>
-101.39166749,17.69999981
-101.39166749,17.70833315
-101.38333416,17.70833315
-101.37500082,17.70833315
-101.37500082,17.71666648
-101.38333416,17.71666648
-101.39166749,17.71666648
-101.40000082,17.71666648
-101.40000082,17.70833315
-101.40000082,17.69999981
-101.39166749,17.69999981
</coordinates>
</LinearRing>
</innerBoundaryIs>
<innerBoundaryIs>
<LinearRing>
<coordinates>
-101.13333417,17.64166648
-101.1416675,17.64166648
-101.1416675,17.63333315
-101.13333417,17.63333315
-101.13333417,17.64166648
</coordinates>
</LinearRing>
</innerBoundaryIs>
<innerBoundaryIs>
<LinearRing>
<coordinates>
-101.2166675,17.46666649
-101.20833416,17.46666649
-101.20833416,17.47499982
-101.2166675,17.47499982
-101.2166675,17.46666649
</coordinates>
</LinearRing>
</innerBoundaryIs>
<innerBoundaryIs>
<LinearRing>
<coordinates>
-101.36666749,17.56666648
-101.36666749,17.55833315
-101.36666749,17.54999982
-101.35833416,17.54999982
-101.35833416,17.55833315
-101.35000083,17.55833315
-101.35000083,17.56666648
-101.35833416,17.56666648
-101.36666749,17.56666648
</coordinates>
</LinearRing>
</innerBoundaryIs>
<innerBoundaryIs>
<LinearRing>
<coordinates>
-101.32500083,17.59166648
-101.32500083,17.58333315
-101.33333416,17.58333315
-101.33333416,17.57499982
-101.33333416,17.56666648
-101.32500083,17.56666648
-101.32500083,17.57499982
-101.31666749,17.57499982
-101.31666749,17.58333315
-101.31666749,17.59166648
-101.32500083,17.59166648
</coordinates>
</LinearRing>
</innerBoundaryIs>
<innerBoundaryIs>
<LinearRing>
<coordinates>
-101.33333416,17.56666648
-101.34166749,17.56666648
-101.34166749,17.55833315
-101.33333416,17.55833315
-101.33333416,17.56666648
</coordinates>
</LinearRing>
</innerBoundaryIs>
<innerBoundaryIs>
<LinearRing>
<coordinates>
-101.36666749,17.59166648
-101.36666749,17.59999982
-101.37500082,17.59999982
-101.37500082,17.59166648
-101.36666749,17.59166648
</coordinates>
</LinearRing>
</innerBoundaryIs>
<innerBoundaryIs>
<LinearRing>
<coordinates>
-101.30833416,17.56666648
-101.30833416,17.55833315
-101.30000083,17.55833315
-101.30000083,17.54999982
-101.30833416,17.54999982
-101.30833416,17.54166649
-101.31666749,17.54166649
-101.31666749,17.53333315
-101.32500083,17.53333315
-101.32500083,17.52499982
-101.31666749,17.52499982
-101.30833416,17.52499982
-101.30833416,17.53333315
-101.30000083,17.53333315
-101.30000083,17.54166649
-101.29166749,17.54166649
-101.28333416,17.54166649
-101.28333416,17.54999982
-101.28333416,17.55833315
-101.27500083,17.55833315
-101.27500083,17.54999982
-101.27500083,17.54166649
-101.2666675,17.54166649
-101.2666675,17.54999982
-101.2666675,17.55833315
-101.2666675,17.56666648
-101.2666675,17.57499982
-101.2666675,17.58333315
-101.2666675,17.59166648
-101.27500083,17.59166648
-101.28333416,17.59166648
-101.28333416,17.58333315
-101.29166749,17.58333315
-101.29166749,17.57499982
-101.30000083,17.57499982
-101.30000083,17.56666648
-101.30833416,17.56666648
</coordinates>
</LinearRing>
</innerBoundaryIs>
<innerBoundaryIs>
<LinearRing>
<coordinates>
-101.29166749,17.58333315
-101.29166749,17.59166648
-101.30000083,17.59166648
-101.30833416,17.59166648
-101.30833416,17.58333315
-101.30000083,17.58333315
-101.29166749,17.58333315
</coordinates>
</LinearRing>
</innerBoundaryIs>
<innerBoundaryIs>
<LinearRing>
<coordinates>
-101.43333416,17.84166647
-101.42500082,17.84166647
-101.42500082,17.84999981
-101.43333416,17.84999981
-101.43333416,17.84166647
</coordinates>
</LinearRing>
</innerBoundaryIs>
<innerBoundaryIs>
<LinearRing>
<coordinates>
-101.42500082,17.84166647
-101.42500082,17.83333314
-101.43333416,17.83333314
-101.43333416,17.82499981
-101.42500082,17.82499981
-101.42500082,17.81666647
-101.41666749,17.81666647
-101.41666749,17.82499981
-101.41666749,17.83333314
-101.40833416,17.83333314
-101.40000082,17.83333314
-101.40000082,17.84166647
-101.40833416,17.84166647
-101.40833416,17.84999981
-101.41666749,17.84999981
-101.41666749,17.84166647
-101.42500082,17.84166647
</coordinates>
</LinearRing>
</innerBoundaryIs>
<innerBoundaryIs>
<LinearRing>
<coordinates>
-101.45000082,17.60833315
-101.44166749,17.60833315
-101.44166749,17.61666648
-101.44166749,17.62499982
-101.44166749,17.63333315
-101.45000082,17.63333315
-101.45833415,17.63333315
-101.45833415,17.62499982
-101.45000082,17.62499982
-101.45000082,17.61666648
-101.45000082,17.60833315
</coordinates>
</LinearRing>
</innerBoundaryIs>
<innerBoundaryIs>
<LinearRing>
<coordinates>
-101.15833417,17.47499982
-101.15833417,17.46666649
-101.15000083,17.46666649
-101.15000083,17.47499982
-101.15833417,17.47499982
</coordinates>
</LinearRing>
</innerBoundaryIs>
<innerBoundaryIs>
<LinearRing>
<coordinates>
-101.33333416,17.54166649
-101.32500083,17.54166649
-101.32500083,17.54999982
-101.33333416,17.54999982
-101.33333416,17.54166649
</coordinates>
</LinearRing>
</innerBoundaryIs>
<innerBoundaryIs>
<LinearRing>
<coordinates>
-101.43333416,17.67499981
-101.43333416,17.66666648
-101.42500082,17.66666648
-101.41666749,17.66666648
-101.41666749,17.67499981
-101.40833416,17.67499981
-101.40833416,17.68333315
-101.41666749,17.68333315
-101.41666749,17.69166648
-101.41666749,17.69999981
-101.42500082,17.69999981
-101.43333416,17.69999981
-101.43333416,17.69166648
-101.44166749,17.69166648
-101.44166749,17.69999981
-101.44166749,17.70833315
-101.45000082,17.70833315
-101.45000082,17.69999981
-101.45000082,17.69166648
-101.45000082,17.68333315
-101.44166749,17.68333315
-101.43333416,17.68333315
-101.43333416,17.67499981
</coordinates>
</LinearRing>
</innerBoundaryIs>
<innerBoundaryIs>
<LinearRing>
<coordinates>
-101.46666749,17.67499981
-101.45833415,17.67499981
-101.45833415,17.68333315
-101.46666749,17.68333315
-101.46666749,17.67499981
</coordinates>
</LinearRing>
</innerBoundaryIs>
<innerBoundaryIs>
<LinearRing>
<coordinates>
-101.52500082,17.74999981
-101.52500082,17.74166648
-101.51666749,17.74166648
-101.51666749,17.74999981
-101.52500082,17.74999981
</coordinates>
</LinearRing>
</innerBoundaryIs>
<innerBoundaryIs>
<LinearRing>
<coordinates>
-101.40000082,17.85833314
-101.40000082,17.84999981
-101.39166749,17.84999981
-101.39166749,17.85833314
-101.40000082,17.85833314
</coordinates>
</LinearRing>
</innerBoundaryIs>
</Polygon>
<Polygon>
<outerBoundaryIs>
<LinearRing>
<coordinates>
-100.70000085,17.23333316
-100.70000085,17.22499983
-100.70833418,17.22499983
-100.71666752,17.22499983
-100.72500085,17.22499983
-100.73333418,17.22499983
-100.74166752,17.22499983
-100.74166752,17.23333316
-100.74166752,17.2416665
-100.74166752,17.24999983
-100.75000085,17.24999983
-100.75000085,17.25833316
-100.75000085,17.2666665
-100.75000085,17.27499983
-100.75833418,17.27499983
-100.76666752,17.27499983
-100.76666752,17.28333316
-100.75833418,17.28333316
-100.75000085,17.28333316
-100.74166752,17.28333316
-100.73333418,17.28333316
-100.73333418,17.27499983
-100.72500085,17.27499983
-100.72500085,17.2666665
-100.72500085,17.25833316
-100.71666752,17.25833316
-100.71666752,17.2666665
-100.70833418,17.2666665
-100.70833418,17.27499983
-100.70000085,17.27499983
-100.70000085,17.28333316
-100.69166752,17.28333316
-100.69166752,17.27499983
-100.68333419,17.27499983
-100.68333419,17.28333316
-100.68333419,17.2916665
-100.67500085,17.2916665
-100.67500085,17.28333316
-100.66666752,17.28333316
-100.65833419,17.28333316
-100.65833419,17.2916665
-100.65000085,17.2916665
-100.64166752,17.2916665
-100.64166752,17.29999983
-100.63333419,17.29999983
-100.63333419,17.30833316
-100.64166752,17.30833316
-100.65000085,17.30833316
-100.65000085,17.31666649
-100.65833419,17.31666649
-100.65833419,17.32499983
-100.65000085,17.32499983
-100.65000085,17.33333316
-100.64166752,17.33333316
-100.64166752,17.34166649
-100.63333419,17.34166649
-100.63333419,17.34999983
-100.62500085,17.34999983
-100.62500085,17.34166649
-100.61666752,17.34166649
-100.61666752,17.33333316
-100.61666752,17.32499983
-100.60833419,17.32499983
-100.60833419,17.31666649
-100.60833419,17.30833316
-100.60833419,17.29999983
-100.60000086,17.29999983
-100.59166752,17.29999983
-100.59166752,17.2916665
-100.59166752,17.28333316
-100.59166752,17.27499983
-100.60000086,17.27499983
-100.60000086,17.2666665
-100.60833419,17.2666665
-100.60833419,17.25833316
-100.60000086,17.25833316
-100.60000086,17.24999983
-100.59166752,17.24999983
-100.58333419,17.24999983
-100.58333419,17.2416665
-100.57500086,17.2416665
-100.57500086,17.24999983
-100.56666752,17.24999983
-100.56666752,17.25833316
-100.55833419,17.25833316
-100.55833419,17.2666665
-100.55000086,17.2666665
-100.55000086,17.25833316
-100.55000086,17.24999983
-100.54166752,17.24999983
-100.54166752,17.2416665
-100.54166752,17.23333316
-100.53333419,17.23333316
-100.52500086,17.23333316
-100.51666753,17.23333316
-100.51666753,17.2416665
-100.51666753,17.24999983
-100.51666753,17.25833316
-100.50833419,17.25833316
-100.50000086,17.25833316
-100.49166753,17.25833316
-100.49166753,17.2666665
-100.48333419,17.2666665
-100.47500086,17.2666665
-100.46666753,17.2666665
-100.46666753,17.25833316
-100.45833419,17.25833316
-100.45833419,17.24999983
-100.45833419,17.2416665
-100.46666753,17.2416665
-100.47500086,17.2416665
-100.48333419,17.2416665
-100.49166753,17.2416665
-100.49166753,17.23333316
-100.49166753,17.22499983
-100.49166753,17.2166665
-100.50000086,17.2166665
-100.50000086,17.20833317
-100.50000086,17.19999983
-100.50833419,17.19999983
-100.51666753,17.19999983
-100.51666753,17.1916665
-100.52500086,17.1916665
-100.53333419,17.1916665
-100.53333419,17.18333317
-100.53333419,17.17499983
-100.54166752,17.17499983
-100.55000086,17.17499983
-100.55000086,17.1666665
-100.55000086,17.15833317
-100.55000086,17.14999983
-100.54166752,17.14999983
-100.54166752,17.1416665
-100.55000086,17.1416665
-100.55000086,17.13333317
-100.55833419,17.13333317
-100.56666752,17.13333317
-100.56666752,17.1416665
-100.57500086,17.1416665
-100.58333419,17.1416665
-100.59166752,17.1416665
-100.60000086,17.1416665
-100.60000086,17.14999983
-100.60833419,17.14999983
-100.61666752,17.14999983
-100.62500085,17.14999983
-100.63333419,17.14999983
-100.63333419,17.15833317
-100.64166752,17.15833317
-100.64166752,17.1666665
-100.63333419,17.1666665
-100.63333419,17.17499983
-100.62500085,17.17499983
-100.61666752,17.17499983
-100.60833419,17.17499983
-100.60000086,17.17499983
-100.60000086,17.1666665
-100.59166752,17.1666665
-100.58333419,17.1666665
-100.58333419,17.15833317
-100.57500086,17.15833317
-100.56666752,17.15833317
-100.56666752,17.1666665
-100.57500086,17.1666665
-100.57500086,17.17499983
-100.57500086,17.18333317
-100.58333419,17.18333317
-100.59166752,17.18333317
-100.60000086,17.18333317
-100.60833419,17.18333317
-100.60833419,17.1916665
-100.60000086,17.1916665
-100.60000086,17.19999983
-100.59166752,17.19999983
-100.59166752,17.20833317
-100.60000086,17.20833317
-100.60833419,17.20833317
-100.60833419,17.2166665
-100.61666752,17.2166665
-100.62500085,17.2166665
-100.62500085,17.20833317
-100.63333419,17.20833317
-100.63333419,17.2166665
-100.64166752,17.2166665
-100.64166752,17.20833317
-100.65000085,17.20833317
-100.65833419,17.20833317
-100.65833419,17.2166665
-100.66666752,17.2166665
-100.66666752,17.22499983
-100.67500085,17.22499983
-100.67500085,17.23333316
-100.67500085,17.2416665
-100.68333419,17.2416665
-100.68333419,17.23333316
-100.69166752,17.23333316
-100.70000085,17.23333316
</coordinates>
</LinearRing>
</outerBoundaryIs>
<innerBoundaryIs>
<LinearRing>
<coordinates>
-100.54166752,17.23333316
-100.55000086,17.23333316
-100.55000086,17.22499983
-100.54166752,17.22499983
-100.54166752,17.23333316
</coordinates>
</LinearRing>
</innerBoundaryIs>
<innerBoundaryIs>
<LinearRing>
<coordinates>
-100.64166752,17.2166665
-100.64166752,17.22499983
-100.64166752,17.23333316
-100.65000085,17.23333316
-100.65000085,17.22499983
-100.65000085,17.2166665
-100.64166752,17.2166665
</coordinates>
</LinearRing>
</innerBoundaryIs>
<innerBoundaryIs>
<LinearRing>
<coordinates>
-100.64166752,17.23333316
-100.63333419,17.23333316
-100.63333419,17.2416665
-100.62500085,17.2416665
-100.62500085,17.24999983
-100.63333419,17.24999983
-100.63333419,17.25833316
-100.64166752,17.25833316
-100.64166752,17.24999983
-100.64166752,17.2416665
-100.64166752,17.23333316
</coordinates>
</LinearRing>
</innerBoundaryIs>
<innerBoundaryIs>
<LinearRing>
<coordinates>
-100.63333419,17.23333316
-100.63333419,17.22499983
-100.62500085,17.22499983
-100.62500085,17.23333316
-100.63333419,17.23333316
</coordinates>
</LinearRing>
</innerBoundaryIs>
<innerBoundaryIs>
<LinearRing>
<coordinates>
-100.63333419,17.25833316
-100.62500085,17.25833316
-100.62500085,17.2666665
-100.62500085,17.27499983
-100.63333419,17.27499983
-100.63333419,17.2666665
-100.63333419,17.25833316
</coordinates>
</LinearRing>
</innerBoundaryIs>
<innerBoundaryIs>
<LinearRing>
<coordinates>
-100.63333419,17.27499983
-100.63333419,17.28333316
-100.64166752,17.28333316
-100.64166752,17.27499983
-100.63333419,17.27499983
</coordinates>
</LinearRing>
</innerBoundaryIs>
<innerBoundaryIs>
<LinearRing>
<coordinates>
-100.53333419,17.20833317
-100.52500086,17.20833317
-100.52500086,17.2166665
-100.53333419,17.2166665
-100.53333419,17.20833317
</coordinates>
</LinearRing>
</innerBoundaryIs>
</Polygon>
<Polygon>
<outerBoundaryIs>
<LinearRing>
<coordinates>
-99.75000089,17.23333316
-99.75000089,17.22499983
-99.75833422,17.22499983
-99.75833422,17.23333316
-99.76666756,17.23333316
-99.77500089,17.23333316
-99.77500089,17.2416665
-99.76666756,17.2416665
-99.75833422,17.2416665
-99.75000089,17.2416665
-99.75000089,17.24999983
-99.74166756,17.24999983
-99.74166756,17.2416665
-99.73333422,17.2416665
-99.72500089,17.2416665
-99.71666756,17.2416665
-99.71666756,17.24999983
-99.70833422,17.24999983
-99.70833422,17.2416665
-99.70833422,17.23333316
-99.70000089,17.23333316
-99.70000089,17.2416665
-99.69166756,17.2416665
-99.69166756,17.24999983
-99.70000089,17.24999983
-99.70000089,17.25833316
-99.69166756,17.25833316
-99.69166756,17.2666665
-99.69166756,17.27499983
-99.69166756,17.28333316
-99.70000089,17.28333316
-99.70000089,17.2916665
-99.70833422,17.2916665
-99.70833422,17.29999983
-99.70000089,17.29999983
-99.69166756,17.29999983
-99.68333423,17.29999983
-99.67500089,17.29999983
-99.66666756,17.29999983
-99.65833423,17.29999983
-99.65833423,17.2916665
-99.65000089,17.2916665
-99.64166756,17.2916665
-99.64166756,17.29999983
-99.63333423,17.29999983
-99.63333423,17.30833316
-99.62500089,17.30833316
-99.62500089,17.29999983
-99.61666756,17.29999983
-99.61666756,17.2916665
-99.60833423,17.2916665
-99.60833423,17.28333316
-99.61666756,17.28333316
-99.62500089,17.28333316
-99.62500089,17.27499983
-99.62500089,17.2666665
-99.62500089,17.25833316
-99.61666756,17.25833316
-99.61666756,17.2666665
-99.60833423,17.2666665
-99.6000009,17.2666665
-99.6000009,17.27499983
-99.59166756,17.27499983
-99.58333423,17.27499983
-99.58333423,17.2666665
-99.59166756,17.2666665
-99.59166756,17.25833316
-99.6000009,17.25833316
-99.6000009,17.24999983
-99.60833423,17.24999983
-99.61666756,17.24999983
-99.61666756,17.2416665
-99.60833423,17.2416665
-99.60833423,17.23333316
-99.61666756,17.23333316
-99.61666756,17.22499983
-99.61666756,17.2166665
-99.61666756,17.20833317
-99.61666756,17.19999983
-99.60833423,17.19999983
-99.60833423,17.1916665
-99.6000009,17.1916665
-99.6000009,17.19999983
-99.6000009,17.20833317
-99.59166756,17.20833317
-99.58333423,17.20833317
-99.58333423,17.2166665
-99.58333423,17.22499983
-99.5750009,17.22499983
-99.5750009,17.23333316
-99.56666756,17.23333316
-99.56666756,17.22499983
-99.55833423,17.22499983
-99.55833423,17.2166665
-99.5500009,17.2166665
-99.5500009,17.20833317
-99.54166756,17.20833317
-99.54166756,17.19999983
-99.53333423,17.19999983
-99.53333423,17.1916665
-99.54166756,17.1916665
-99.54166756,17.18333317
-99.5500009,17.18333317
-99.5500009,17.17499983
-99.54166756,17.17499983
-99.53333423,17.17499983
-99.5250009,17.17499983
-99.51666757,17.17499983
-99.51666757,17.1666665
-99.51666757,17.15833317
-99.50833423,17.15833317
-99.50833423,17.14999983
-99.5000009,17.14999983
-99.5000009,17.1416665
-99.5000009,17.13333317
-99.5000009,17.12499984
-99.5000009,17.1166665
-99.5000009,17.10833317
-99.50833423,17.10833317
-99.51666757,17.10833317
-99.51666757,17.1166665
-99.5250009,17.1166665
-99.53333423,17.1166665
-99.54166756,17.1166665
-99.5500009,17.1166665
-99.5500009,17.10833317
-99.54166756,17.10833317
-99.53333423,17.10833317
-99.5250009,17.10833317
-99.5250009,17.09999984
-99.51666757,17.09999984
-99.51666757,17.0916665
-99.50833423,17.0916665
-99.50833423,17.08333317
-99.5000009,17.08333317
-99.49166757,17.08333317
-99.49166757,17.07499984
-99.48333423,17.07499984
-99.48333423,17.0666665
-99.4750009,17.0666665
-99.4750009,17.05833317
-99.4750009,17.04999984
-99.4750009,17.0416665
-99.48333423,17.0416665
-99.48333423,17.03333317
-99.48333423,17.02499984
-99.49166757,17.02499984
-99.49166757,17.01666651
-99.5000009,17.01666651
-99.5000009,17.00833317
-99.50833423,17.00833317
-99.51666757,17.00833317
-99.51666757,16.99999984
-99.5250009,16.99999984
-99.5250009,16.99166651
-99.53333423,16.99166651
-99.53333423,16.98333317
-99.54166756,16.98333317
-99.54166756,16.99166651
-99.5500009,16.99166651
-99.5500009,16.98333317
-99.5500009,16.97499984
-99.55833423,16.97499984
-99.55833423,16.96666651
-99.56666756,16.96666651
-99.56666756,16.95833318
-99.5750009,16.95833318
-99.5750009,16.94999984
-99.58333423,16.94999984
-99.59166756,16.94999984
-99.6000009,16.94999984
-99.60833423,16.94999984
-99.61666756,16.94999984
-99.61666756,16.94166651
-99.60833423,16.94166651
-99.6000009,16.94166651
-99.6000009,16.93333318
-99.60833423,16.93333318
-99.60833423,16.92499984
-99.61666756,16.92499984
-99.61666756,16.91666651
-99.62500089,16.91666651
-99.62500089,16.90833318
-99.63333423,16.90833318
-99.63333423,16.89999984
-99.64166756,16.89999984
-99.65000089,16.89999984
-99.65833423,16.89999984
-99.66666756,16.89999984
-99.66666756,16.89166651
-99.67500089,16.89166651
-99.67500089,16.89999984
-99.68333423,16.89999984
-99.68333423,16.89166651
-99.69166756,16.89166651
-99.70000089,16.89166651
-99.70833422,16.89166651
-99.71666756,16.89166651
-99.71666756,16.89999984
-99.72500089,16.89999984
-99.73333422,16.89999984
-99.74166756,16.89999984
-99.74166756,16.90833318
-99.74166756,16.91666651
-99.75000089,16.91666651
-99.75833422,16.91666651
-99.76666756,16.91666651
-99.77500089,16.91666651
-99.77500089,16.92499984
-99.77500089,16.93333318
-99.78333422,16.93333318
-99.78333422,16.94166651
-99.79166755,16.94166651
-99.80000089,16.94166651
-99.80833422,16.94166651
-99.80833422,16.93333318
-99.80833422,16.92499984
-99.80833422,16.91666651
-99.80000089,16.91666651
-99.80000089,16.90833318
-99.80833422,16.90833318
-99.80833422,16.89999984
-99.80833422,16.89166651
-99.80833422,16.88333318
-99.81666755,16.88333318
-99.81666755,16.87499985
-99.82500089,16.87499985
-99.82500089,16.88333318
-99.83333422,16.88333318
-99.83333422,16.89166651
-99.84166755,16.89166651
-99.84166755,16.88333318
-99.85000089,16.88333318
-99.85000089,16.87499985
-99.85000089,16.86666651
-99.84166755,16.86666651
-99.83333422,16.86666651
-99.83333422,16.85833318
-99.82500089,16.85833318
-99.82500089,16.84999985
-99.82500089,16.84166651
-99.82500089,16.83333318
-99.83333422,16.83333318
-99.84166755,16.83333318
-99.84166755,16.84166651
-99.85000089,16.84166651
-99.85000089,16.84999985
-99.85000089,16.85833318
-99.85833422,16.85833318
-99.85833422,16.86666651
-99.86666755,16.86666651
-99.87500088,16.86666651
-99.88333422,16.86666651
-99.89166755,16.86666651
-99.90000088,16.86666651
-99.90833422,16.86666651
-99.91666755,16.86666651
-99.91666755,16.87499985
-99.92500088,16.87499985
-99.93333422,16.87499985
-99.93333422,16.88333318
-99.94166755,16.88333318
-99.94166755,16.89166651
-99.95000088,16.89166651
-99.95000088,16.89999984
-99.95833421,16.89999984
-99.96666755,16.89999984
-99.96666755,16.90833318
-99.97500088,16.90833318
-99.97500088,16.91666651
-99.96666755,16.91666651
-99.96666755,16.92499984
-99.95833421,16.92499984
-99.95000088,16.92499984
-99.95000088,16.91666651
-99.94166755,16.91666651
-99.94166755,16.92499984
-99.93333422,16.92499984
-99.92500088,16.92499984
-99.91666755,16.92499984
-99.91666755,16.91666651
-99.91666755,16.90833318
-99.91666755,16.89999984
-99.92500088,16.89999984
-99.93333422,16.89999984
-99.93333422,16.89166651
-99.92500088,16.89166651
-99.91666755,16.89166651
-99.90833422,16.89166651
-99.90833422,16.89999984
-99.90000088,16.89999984
-99.89166755,16.89999984
-99.89166755,16.89166651
-99.88333422,16.89166651
-99.88333422,16.89999984
-99.88333422,16.90833318
-99.88333422,16.91666651
-99.89166755,16.91666651
-99.89166755,16.92499984
-99.90000088,16.92499984
-99.90000088,16.91666651
-99.90833422,16.91666651
-99.90833422,16.92499984
-99.90833422,16.93333318
-99.90000088,16.93333318
-99.89166755,16.93333318
-99.88333422,16.93333318
-99.88333422,16.94166651
-99.89166755,16.94166651
-99.89166755,16.94999984
-99.89166755,16.95833318
-99.89166755,16.96666651
-99.90000088,16.96666651
-99.90000088,16.95833318
-99.90833422,16.95833318
-99.90833422,16.96666651
-99.90833422,16.97499984
-99.90833422,16.98333317
-99.91666755,16.98333317
-99.92500088,16.98333317
-99.92500088,16.97499984
-99.92500088,16.96666651
-99.93333422,16.96666651
-99.93333422,16.95833318
-99.93333422,16.94999984
-99.94166755,16.94999984
-99.94166755,16.94166651
-99.95000088,16.94166651
-99.95833421,16.94166651
-99.96666755,16.94166651
-99.96666755,16.94999984
-99.97500088,16.94999984
-99.98333421,16.94999984
-99.98333421,16.95833318
-99.99166755,16.95833318
-99.99166755,16.96666651
-99.99166755,16.97499984
-100.00000088,16.97499984
-100.00000088,16.98333317
-100.00000088,16.99166651
-100.00833421,16.99166651
-100.00833421,16.98333317
-100.00833421,16.97499984
-100.01666755,16.97499984
-100.02500088,16.97499984
-100.03333421,16.97499984
-100.03333421,16.96666651
-100.04166754,16.96666651
-100.05000088,16.96666651
-100.05833421,16.96666651
-100.05833421,16.97499984
-100.06666754,16.97499984
-100.06666754,16.98333317
-100.06666754,16.99166651
-100.07500088,16.99166651
-100.07500088,16.98333317
-100.08333421,16.98333317
-100.08333421,16.99166651
-100.09166754,16.99166651
-100.09166754,16.99999984
-100.10000088,16.99999984
-100.10000088,17.00833317
-100.10000088,17.01666651
-100.10000088,17.02499984
-100.10000088,17.03333317
-100.10833421,17.03333317
-100.10833421,17.02499984
-100.10833421,17.01666651
-100.11666754,17.01666651
-100.11666754,17.00833317
-100.12500087,17.00833317
-100.12500087,16.99999984
-100.13333421,16.99999984
-100.14166754,16.99999984
-100.14166754,16.99166651
-100.15000087,16.99166651
-100.15000087,16.98333317
-100.14166754,16.98333317
-100.14166754,16.97499984
-100.15000087,16.97499984
-100.15833421,16.97499984
-100.15833421,16.98333317
-100.16666754,16.98333317
-100.17500087,16.98333317
-100.17500087,16.99166651
-100.16666754,16.99166651
-100.16666754,16.99999984
-100.16666754,17.00833317
-100.17500087,17.00833317
-100.18333421,17.00833317
-100.18333421,16.99999984
-100.19166754,16.99999984
-100.19166754,17.00833317
-100.20000087,17.00833317
-100.2083342,17.00833317
-100.21666754,17.00833317
-100.22500087,17.00833317
-100.22500087,17.01666651
-100.2333342,17.01666651
-100.24166754,17.01666651
-100.24166754,17.02499984
-100.25000087,17.02499984
-100.2583342,17.02499984
-100.2583342,17.03333317
-100.26666754,17.03333317
-100.26666754,17.0416665
-100.27500087,17.0416665
-100.2833342,17.0416665
-100.2833342,17.04999984
-100.29166753,17.04999984
-100.30000087,17.04999984
-100.30000087,17.05833317
-100.3083342,17.05833317
-100.3083342,17.0666665
-100.31666753,17.0666665
-100.31666753,17.07499984
-100.3083342,17.07499984
-100.3083342,17.08333317
-100.3083342,17.0916665
-100.31666753,17.0916665
-100.31666753,17.09999984
-100.3083342,17.09999984
-100.3083342,17.10833317
-100.3083342,17.1166665
-100.31666753,17.1166665
-100.31666753,17.12499984
-100.31666753,17.13333317
-100.32500087,17.13333317
-100.3333342,17.13333317
-100.3333342,17.1416665
-100.34166753,17.1416665
-100.35000087,17.1416665
-100.3583342,17.1416665
-100.36666753,17.1416665
-100.37500086,17.1416665
-100.3833342,17.1416665
-100.3833342,17.14999983
-100.37500086,17.14999983
-100.37500086,17.15833317
-100.37500086,17.1666665
-100.37500086,17.17499983
-100.37500086,17.18333317
-100.37500086,17.1916665
-100.36666753,17.1916665
-100.3583342,17.1916665
-100.3583342,17.18333317
-100.3583342,17.17499983
-100.36666753,17.17499983
-100.36666753,17.1666665
-100.3583342,17.1666665
-100.3583342,17.15833317
-100.35000087,17.15833317
-100.35000087,17.14999983
-100.34166753,17.14999983
-100.34166753,17.15833317
-100.3333342,17.15833317
-100.3333342,17.1666665
-100.32500087,17.1666665
-100.31666753,17.1666665
-100.31666753,17.17499983
-100.3083342,17.17499983
-100.3083342,17.1666665
-100.30000087,17.1666665
-100.30000087,17.15833317
-100.3083342,17.15833317
-100.3083342,17.14999983
-100.3083342,17.1416665
-100.3083342,17.13333317
-100.30000087,17.13333317
-100.30000087,17.1416665
-100.29166753,17.1416665
-100.2833342,17.1416665
-100.2833342,17.13333317
-100.2833342,17.12499984
-100.2833342,17.1166665
-100.2833342,17.10833317
-100.27500087,17.10833317
-100.26666754,17.10833317
-100.2583342,17.10833317
-100.25000087,17.10833317
-100.25000087,17.1166665
-100.24166754,17.1166665
-100.24166754,17.10833317
-100.24166754,17.09999984
-100.24166754,17.0916665
-100.2333342,17.0916665
-100.2333342,17.08333317
-100.22500087,17.08333317
-100.21666754,17.08333317
-100.21666754,17.07499984
-100.22500087,17.07499984
-100.2333342,17.07499984
-100.2333342,17.0666665
-100.22500087,17.0666665
-100.21666754,17.0666665
-100.21666754,17.05833317
-100.21666754,17.04999984
-100.2083342,17.04999984
-100.2083342,17.05833317
-100.20000087,17.05833317
-100.19166754,17.05833317
-100.19166754,17.04999984
-100.18333421,17.04999984
-100.18333421,17.0416665
-100.17500087,17.0416665
-100.17500087,17.03333317
-100.16666754,17.03333317
-100.16666754,17.02499984
-100.15833421,17.02499984
-100.15000087,17.02499984
-100.14166754,17.02499984
-100.13333421,17.02499984
-100.13333421,17.03333317
-100.14166754,17.03333317
-100.15000087,17.03333317
-100.15833421,17.03333317
-100.15833421,17.0416665
-100.15833421,17.04999984
-100.15000087,17.04999984
-100.15000087,17.05833317
-100.15833421,17.05833317
-100.16666754,17.05833317
-100.17500087,17.05833317
-100.18333421,17.05833317
-100.18333421,17.0666665
-100.17500087,17.0666665
-100.17500087,17.07499984
-100.18333421,17.07499984
-100.18333421,17.08333317
-100.19166754,17.08333317
-100.20000087,17.08333317
-100.20000087,17.0916665
-100.20000087,17.09999984
-100.20000087,17.10833317
-100.2083342,17.10833317
-100.2083342,17.1166665
-100.20000087,17.1166665
-100.20000087,17.12499984
-100.2083342,17.12499984
-100.21666754,17.12499984
-100.21666754,17.13333317
-100.2083342,17.13333317
-100.20000087,17.13333317
-100.19166754,17.13333317
-100.19166754,17.1416665
-100.19166754,17.14999983
-100.20000087,17.14999983
-100.20000087,17.15833317
-100.19166754,17.15833317
-100.18333421,17.15833317
-100.17500087,17.15833317
-100.17500087,17.1666665
-100.18333421,17.1666665
-100.19166754,17.1666665
-100.19166754,17.17499983
-100.18333421,17.17499983
-100.18333421,17.18333317
-100.19166754,17.18333317
-100.20000087,17.18333317
-100.20000087,17.1916665
-100.19166754,17.1916665
-100.19166754,17.19999983
-100.19166754,17.20833317
-100.19166754,17.2166665
-100.20000087,17.2166665
-100.2083342,17.2166665
-100.21666754,17.2166665
-100.21666754,17.22499983
-100.2083342,17.22499983
-100.20000087,17.22499983
-100.19166754,17.22499983
-100.18333421,17.22499983
-100.17500087,17.22499983
-100.17500087,17.23333316
-100.16666754,17.23333316
-100.16666754,17.2416665
-100.15833421,17.2416665
-100.15833421,17.23333316
-100.15833421,17.22499983
-100.15833421,17.2166665
-100.15000087,17.2166665
-100.15000087,17.22499983
-100.14166754,17.22499983
-100.14166754,17.23333316
-100.13333421,17.23333316
-100.13333421,17.22499983
-100.12500087,17.22499983
-100.11666754,17.22499983
-100.10833421,17.22499983
-100.10833421,17.2166665
-100.10833421,17.20833317
-100.10000088,17.20833317
-100.09166754,17.20833317
-100.09166754,17.2166665
-100.08333421,17.2166665
-100.08333421,17.20833317
-100.07500088,17.20833317
-100.06666754,17.20833317
-100.06666754,17.19999983
-100.05833421,17.19999983
-100.05833421,17.1916665
-100.06666754,17.1916665
-100.07500088,17.1916665
-100.08333421,17.1916665
-100.08333421,17.18333317
-100.07500088,17.18333317
-100.07500088,17.17499983
-100.07500088,17.1666665
-100.08333421,17.1666665
-100.08333421,17.15833317
-100.08333421,17.14999983
-100.08333421,17.1416665
-100.08333421,17.13333317
-100.07500088,17.13333317
-100.07500088,17.12499984
-100.06666754,17.12499984
-100.05833421,17.12499984
-100.05000088,17.12499984
-100.04166754,17.12499984
-100.04166754,17.13333317
-100.04166754,17.1416665
-100.04166754,17.14999983
-100.03333421,17.14999983
-100.03333421,17.1416665
-100.02500088,17.1416665
-100.02500088,17.14999983
-100.01666755,17.14999983
-100.01666755,17.1416665
-100.01666755,17.13333317
-100.02500088,17.13333317
-100.02500088,17.12499984
-100.02500088,17.1166665
-100.02500088,17.10833317
-100.01666755,17.10833317
-100.00833421,17.10833317
-100.00833421,17.09999984
-100.00000088,17.09999984
-100.00000088,17.10833317
-99.99166755,17.10833317
-99.99166755,17.09999984
-99.98333421,17.09999984
-99.98333421,17.0916665
-99.97500088,17.0916665
-99.96666755,17.0916665
-99.96666755,17.09999984
-99.95833421,17.09999984
-99.95833421,17.0916665
-99.95000088,17.0916665
-99.95000088,17.08333317
-99.94166755,17.08333317
-99.93333422,17.08333317
-99.93333422,17.07499984
-99.93333422,17.0666665
-99.93333422,17.05833317
-99.92500088,17.05833317
-99.92500088,17.0666665
-99.91666755,17.0666665
-99.90833422,17.0666665
-99.90833422,17.05833317
-99.90833422,17.04999984
-99.90000088,17.04999984
-99.90000088,17.0416665
-99.90000088,17.03333317
-99.90000088,17.02499984
-99.89166755,17.02499984
-99.89166755,17.03333317
-99.88333422,17.03333317
-99.88333422,17.02499984
-99.87500088,17.02499984
-99.86666755,17.02499984
-99.85833422,17.02499984
-99.85833422,17.01666651
-99.85000089,17.01666651
-99.85000089,17.02499984
-99.84166755,17.02499984
-99.84166755,17.01666651
-99.84166755,17.00833317
-99.83333422,17.00833317
-99.82500089,17.00833317
-99.81666755,17.00833317
-99.81666755,17.01666651
-99.80833422,17.01666651
-99.80833422,17.02499984
-99.80833422,17.03333317
-99.81666755,17.03333317
-99.81666755,17.0416665
-99.81666755,17.04999984
-99.80833422,17.04999984
-99.80000089,17.04999984
-99.79166755,17.04999984
-99.79166755,17.05833317
-99.78333422,17.05833317
-99.78333422,17.04999984
-99.78333422,17.0416665
-99.77500089,17.0416665
-99.77500089,17.03333317
-99.78333422,17.03333317
-99.78333422,17.02499984
-99.78333422,17.01666651
-99.77500089,17.01666651
-99.77500089,17.00833317
-99.76666756,17.00833317
-99.76666756,17.01666651
-99.76666756,17.02499984
-99.75833422,17.02499984
-99.75833422,17.03333317
-99.75000089,17.03333317
-99.75000089,17.02499984
-99.75000089,17.01666651
-99.74166756,17.01666651
-99.73333422,17.01666651
-99.72500089,17.01666651
-99.72500089,17.00833317
-99.71666756,17.00833317
-99.71666756,17.01666651
-99.70833422,17.01666651
-99.70833422,17.00833317
-99.70000089,17.00833317
-99.70000089,16.99999984
-99.69166756,16.99999984
-99.69166756,17.00833317
-99.69166756,17.01666651
-99.69166756,17.02499984
-99.68333423,17.02499984
-99.68333423,17.01666651
-99.67500089,17.01666651
-99.67500089,17.00833317
-99.66666756,17.00833317
-99.66666756,17.01666651
-99.66666756,17.02499984
-99.65833423,17.02499984
-99.65833423,17.03333317
-99.65000089,17.03333317
-99.65000089,17.0416665
-99.65000089,17.04999984
-99.64166756,17.04999984
-99.63333423,17.04999984
-99.63333423,17.05833317
-99.64166756,17.05833317
-99.64166756,17.0666665
-99.64166756,17.07499984
-99.63333423,17.07499984
-99.63333423,17.08333317
-99.62500089,17.08333317
-99.61666756,17.08333317
-99.61666756,17.0916665
-99.62500089,17.0916665
-99.62500089,17.09999984
-99.63333423,17.09999984
-99.63333423,17.10833317
-99.64166756,17.10833317
-99.65000089,17.10833317
-99.65000089,17.1166665
-99.64166756,17.1166665
-99.64166756,17.12499984
-99.65000089,17.12499984
-99.65833423,17.12499984
-99.66666756,17.12499984
-99.66666756,17.1166665
-99.67500089,17.1166665
-99.68333423,17.1166665
-99.68333423,17.12499984
-99.67500089,17.12499984
-99.67500089,17.13333317
-99.66666756,17.13333317
-99.65833423,17.13333317
-99.65000089,17.13333317
-99.65000089,17.1416665
-99.65000089,17.14999983
-99.64166756,17.14999983
-99.64166756,17.15833317
-99.64166756,17.1666665
-99.64166756,17.17499983
-99.65000089,17.17499983
-99.65000089,17.1666665
-99.65833423,17.1666665
-99.65833423,17.17499983
-99.65833423,17.18333317
-99.65833423,17.1916665
-99.66666756,17.1916665
-99.67500089,17.1916665
-99.68333423,17.1916665
-99.68333423,17.19999983
-99.67500089,17.19999983
-99.67500089,17.20833317
-99.68333423,17.20833317
-99.69166756,17.20833317
-99.69166756,17.19999983
-99.70000089,17.19999983
-99.70833422,17.19999983
-99.70833422,17.20833317
-99.71666756,17.20833317
-99.71666756,17.2166665
-99.72500089,17.2166665
-99.72500089,17.22499983
-99.73333422,17.22499983
-99.74166756,17.22499983
-99.74166756,17.23333316
-99.75000089,17.23333316
</coordinates>
</LinearRing>
</outerBoundaryIs>
<innerBoundaryIs>
<LinearRing>
<coordinates>
-99.70000089,17.23333316
-99.70000089,17.22499983
-99.69166756,17.22499983
-99.69166756,17.23333316
-99.70000089,17.23333316
</coordinates>
</LinearRing>
</innerBoundaryIs>
<innerBoundaryIs>
<LinearRing>
<coordinates>
-99.62500089,17.25833316
-99.63333423,17.25833316
-99.63333423,17.24999983
-99.64166756,17.24999983
-99.64166756,17.2416665
-99.63333423,17.2416665
-99.62500089,17.2416665
-99.62500089,17.24999983
-99.62500089,17.25833316
</coordinates>
</LinearRing>
</innerBoundaryIs>
<innerBoundaryIs>
<LinearRing>
<coordinates>
-99.61666756,16.92499984
-99.61666756,16.93333318
-99.62500089,16.93333318
-99.62500089,16.92499984
-99.61666756,16.92499984
</coordinates>
</LinearRing>
</innerBoundaryIs>
<innerBoundaryIs>
<LinearRing>
<coordinates>
-99.88333422,16.89166651
-99.88333422,16.88333318
-99.87500088,16.88333318
-99.86666755,16.88333318
-99.86666755,16.89166651
-99.87500088,16.89166651
-99.88333422,16.89166651
</coordinates>
</LinearRing>
</innerBoundaryIs>
<innerBoundaryIs>
<LinearRing>
<coordinates>
-100.00833421,16.99166651
-100.00833421,16.99999984
-100.01666755,16.99999984
-100.01666755,16.99166651
-100.00833421,16.99166651
</coordinates>
</LinearRing>
</innerBoundaryIs>
<innerBoundaryIs>
<LinearRing>
<coordinates>
-100.01666755,16.99166651
-100.02500088,16.99166651
-100.02500088,16.98333317
-100.01666755,16.98333317
-100.01666755,16.99166651
</coordinates>
</LinearRing>
</innerBoundaryIs>
<innerBoundaryIs>
<LinearRing>
<coordinates>
-100.05833421,16.97499984
-100.05000088,16.97499984
-100.04166754,16.97499984
-100.04166754,16.98333317
-100.05000088,16.98333317
-100.05833421,16.98333317
-100.05833421,16.97499984
</coordinates>
</LinearRing>
</innerBoundaryIs>
<innerBoundaryIs>
<LinearRing>
<coordinates>
-100.3333342,17.15833317
-100.3333342,17.14999983
-100.32500087,17.14999983
-100.32500087,17.15833317
-100.3333342,17.15833317
</coordinates>
</LinearRing>
</innerBoundaryIs>
<innerBoundaryIs>
<LinearRing>
<coordinates>
-100.13333421,17.03333317
-100.12500087,17.03333317
-100.12500087,17.0416665
-100.13333421,17.0416665
-100.13333421,17.03333317
</coordinates>
</LinearRing>
</innerBoundaryIs>
<innerBoundaryIs>
<LinearRing>
<coordinates>
-100.18333421,17.08333317
-100.17500087,17.08333317
-100.17500087,17.0916665
-100.18333421,17.0916665
-100.18333421,17.08333317
</coordinates>
</LinearRing>
</innerBoundaryIs>
<innerBoundaryIs>
<LinearRing>
<coordinates>
-99.92500088,17.05833317
-99.92500088,17.04999984
-99.91666755,17.04999984
-99.91666755,17.05833317
-99.92500088,17.05833317
</coordinates>
</LinearRing>
</innerBoundaryIs>
<innerBoundaryIs>
<LinearRing>
<coordinates>
-99.85833422,17.01666651
-99.86666755,17.01666651
-99.86666755,17.00833317
-99.85833422,17.00833317
-99.85833422,17.01666651
</coordinates>
</LinearRing>
</innerBoundaryIs>
<innerBoundaryIs>
<LinearRing>
<coordinates>
-99.98333421,17.04999984
-99.98333421,17.0416665
-99.97500088,17.0416665
-99.96666755,17.0416665
-99.96666755,17.03333317
-99.96666755,17.02499984
-99.95833421,17.02499984
-99.95000088,17.02499984
-99.94166755,17.02499984
-99.94166755,17.03333317
-99.94166755,17.0416665
-99.94166755,17.04999984
-99.95000088,17.04999984
-99.95833421,17.04999984
-99.95833421,17.05833317
-99.96666755,17.05833317
-99.97500088,17.05833317
-99.98333421,17.05833317
-99.98333421,17.04999984
</coordinates>
</LinearRing>
</innerBoundaryIs>
<innerBoundaryIs>
<LinearRing>
<coordinates>
-99.96666755,17.02499984
-99.97500088,17.02499984
-99.97500088,17.01666651
-99.96666755,17.01666651
-99.96666755,17.02499984
</coordinates>
</LinearRing>
</innerBoundaryIs>
<innerBoundaryIs>
<LinearRing>
<coordinates>
-100.10833421,17.05833317
-100.10000088,17.05833317
-100.10000088,17.0666665
-100.10833421,17.0666665
-100.10833421,17.07499984
-100.10833421,17.08333317
-100.10833421,17.0916665
-100.10833421,17.09999984
-100.11666754,17.09999984
-100.12500087,17.09999984
-100.13333421,17.09999984
-100.14166754,17.09999984
-100.14166754,17.0916665
-100.14166754,17.08333317
-100.13333421,17.08333317
-100.13333421,17.07499984
-100.12500087,17.07499984
-100.12500087,17.0666665
-100.12500087,17.05833317
-100.11666754,17.05833317
-100.10833421,17.05833317
</coordinates>
</LinearRing>
</innerBoundaryIs>
<innerBoundaryIs>
<LinearRing>
<coordinates>
-100.14166754,17.08333317
-100.15000087,17.08333317
-100.15000087,17.07499984
-100.14166754,17.07499984
-100.14166754,17.08333317
</coordinates>
</LinearRing>
</innerBoundaryIs>
<innerBoundaryIs>
<LinearRing>
<coordinates>
-100.06666754,17.08333317
-100.06666754,17.07499984
-100.05833421,17.07499984
-100.05833421,17.08333317
-100.06666754,17.08333317
</coordinates>
</LinearRing>
</innerBoundaryIs>
<innerBoundaryIs>
<LinearRing>
<coordinates>
-100.05833421,17.08333317
-100.05000088,17.08333317
-100.05000088,17.0916665
-100.05833421,17.0916665
-100.05833421,17.08333317
</coordinates>
</LinearRing>
</innerBoundaryIs>
<innerBoundaryIs>
<LinearRing>
<coordinates>
-100.05000088,17.0916665
-100.04166754,17.0916665
-100.04166754,17.09999984
-100.03333421,17.09999984
-100.03333421,17.10833317
-100.04166754,17.10833317
-100.05000088,17.10833317
-100.05833421,17.10833317
-100.05833421,17.09999984
-100.05000088,17.09999984
-100.05000088,17.0916665
</coordinates>
</LinearRing>
</innerBoundaryIs>
<innerBoundaryIs>
<LinearRing>
<coordinates>
-100.11666754,17.1916665
-100.10833421,17.1916665
-100.10000088,17.1916665
-100.09166754,17.1916665
-100.09166754,17.19999983
-100.10000088,17.19999983
-100.10833421,17.19999983
-100.11666754,17.19999983
-100.11666754,17.1916665
</coordinates>
</LinearRing>
</innerBoundaryIs>
<innerBoundaryIs>
<LinearRing>
<coordinates>
-100.11666754,17.19999983
-100.11666754,17.20833317
-100.12500087,17.20833317
-100.13333421,17.20833317
-100.13333421,17.19999983
-100.12500087,17.19999983
-100.11666754,17.19999983
</coordinates>
</LinearRing>
</innerBoundaryIs>
<innerBoundaryIs>
<LinearRing>
<coordinates>
-99.67500089,17.28333316
-99.67500089,17.27499983
-99.66666756,17.27499983
-99.66666756,17.2666665
-99.65833423,17.2666665
-99.65833423,17.27499983
-99.65833423,17.28333316
-99.66666756,17.28333316
-99.67500089,17.28333316
</coordinates>
</LinearRing>
</innerBoundaryIs>
<innerBoundaryIs>
<LinearRing>
<coordinates>
-99.65833423,17.2666665
-99.65833423,17.25833316
-99.65000089,17.25833316
-99.65000089,17.2666665
-99.65833423,17.2666665
</coordinates>
</LinearRing>
</innerBoundaryIs>
<innerBoundaryIs>
<LinearRing>
<coordinates>
-100.09166754,17.05833317
-100.08333421,17.05833317
-100.08333421,17.0666665
-100.09166754,17.0666665
-100.09166754,17.05833317
</coordinates>
</LinearRing>
</innerBoundaryIs>
<innerBoundaryIs>
<LinearRing>
<coordinates>
-100.05000088,17.04999984
-100.04166754,17.04999984
-100.03333421,17.04999984
-100.03333421,17.05833317
-100.04166754,17.05833317
-100.05000088,17.05833317
-100.05000088,17.04999984
</coordinates>
</LinearRing>
</innerBoundaryIs>
<innerBoundaryIs>
<LinearRing>
<coordinates>
-99.60833423,16.96666651
-99.60833423,16.95833318
-99.6000009,16.95833318
-99.59166756,16.95833318
-99.59166756,16.96666651
-99.6000009,16.96666651
-99.60833423,16.96666651
</coordinates>
</LinearRing>
</innerBoundaryIs>
<innerBoundaryIs>
<LinearRing>
<coordinates>
-100.15833421,17.1416665
-100.15000087,17.1416665
-100.14166754,17.1416665
-100.14166754,17.14999983
-100.15000087,17.14999983
-100.15833421,17.14999983
-100.15833421,17.1416665
</coordinates>
</LinearRing>
</innerBoundaryIs>
<innerBoundaryIs>
<LinearRing>
<coordinates>
-100.17500087,17.2166665
-100.17500087,17.20833317
-100.16666754,17.20833317
-100.16666754,17.2166665
-100.17500087,17.2166665
</coordinates>
</LinearRing>
</innerBoundaryIs>
<innerBoundaryIs>
<LinearRing>
<coordinates>
-100.2583342,17.0916665
-100.2583342,17.08333317
-100.25000087,17.08333317
-100.25000087,17.0916665
-100.2583342,17.0916665
</coordinates>
</LinearRing>
</innerBoundaryIs>
<innerBoundaryIs>
<LinearRing>
<coordinates>
-99.61666756,17.13333317
-99.61666756,17.12499984
-99.62500089,17.12499984
-99.63333423,17.12499984
-99.63333423,17.1166665
-99.62500089,17.1166665
-99.62500089,17.10833317
-99.61666756,17.10833317
-99.60833423,17.10833317
-99.6000009,17.10833317
-99.6000009,17.1166665
-99.59166756,17.1166665
-99.59166756,17.10833317
-99.58333423,17.10833317
-99.58333423,17.1166665
-99.5750009,17.1166665
-99.5750009,17.12499984
-99.58333423,17.12499984
-99.59166756,17.12499984
-99.59166756,17.13333317
-99.6000009,17.13333317
-99.6000009,17.1416665
-99.60833423,17.1416665
-99.61666756,17.1416665
-99.61666756,17.13333317
</coordinates>
</LinearRing>
</innerBoundaryIs>
<innerBoundaryIs>
<LinearRing>
<coordinates>
-99.54166756,17.15833317
-99.54166756,17.14999983
-99.53333423,17.14999983
-99.53333423,17.15833317
-99.54166756,17.15833317
</coordinates>
</LinearRing>
</innerBoundaryIs>
</Polygon>
<Polygon>
<outerBoundaryIs>
<LinearRing>
<coordinates>
-100.77500085,17.23333316
-100.76666752,17.23333316
-100.76666752,17.22499983
-100.77500085,17.22499983
-100.77500085,17.23333316
</coordinates>
</LinearRing>
</outerBoundaryIs>
</Polygon>
<Polygon>
<outerBoundaryIs>
<LinearRing>
<coordinates>
-100.22500087,17.23333316
-100.22500087,17.22499983
-100.2333342,17.22499983
-100.24166754,17.22499983
-100.24166754,17.23333316
-100.2333342,17.23333316
-100.2333342,17.2416665
-100.22500087,17.2416665
-100.21666754,17.2416665
-100.21666754,17.23333316
-100.22500087,17.23333316
</coordinates>
</LinearRing>
</outerBoundaryIs>
</Polygon>
<Polygon>
<outerBoundaryIs>
<LinearRing>
<coordinates>
-100.4333342,17.22499983
-100.42500086,17.22499983
-100.42500086,17.2166665
-100.4333342,17.2166665
-100.4333342,17.22499983
</coordinates>
</LinearRing>
</outerBoundaryIs>
</Polygon>
<Polygon>
<outerBoundaryIs>
<LinearRing>
<coordinates>
-100.39166753,17.19999983
-100.39166753,17.1916665
-100.40000086,17.1916665
-100.40000086,17.19999983
-100.4083342,17.19999983
-100.4083342,17.20833317
-100.4083342,17.2166665
-100.41666753,17.2166665
-100.41666753,17.22499983
-100.4083342,17.22499983
-100.40000086,17.22499983
-100.40000086,17.2166665
-100.39166753,17.2166665
-100.39166753,17.20833317
-100.3833342,17.20833317
-100.37500086,17.20833317
-100.37500086,17.19999983
-100.37500086,17.1916665
-100.3833342,17.1916665
-100.3833342,17.19999983
-100.39166753,17.19999983
</coordinates>
</LinearRing>
</outerBoundaryIs>
</Polygon>
<Polygon>
<outerBoundaryIs>
<LinearRing>
<coordinates>
-99.56666756,17.2416665
-99.55833423,17.2416665
-99.55833423,17.23333316
-99.56666756,17.23333316
-99.56666756,17.2416665
</coordinates>
</LinearRing>
</outerBoundaryIs>
</Polygon>
<Polygon>
<outerBoundaryIs>
<LinearRing>
<coordinates>
-100.75833418,17.2416665
-100.75833418,17.23333316
-100.76666752,17.23333316
-100.76666752,17.2416665
-100.77500085,17.2416665
-100.78333418,17.2416665
-100.78333418,17.24999983
-100.77500085,17.24999983
-100.76666752,17.24999983
-100.75833418,17.24999983
-100.75833418,17.2416665
</coordinates>
</LinearRing>
</outerBoundaryIs>
</Polygon>
</MultiGeometry>
</Placemark>
</Document>
</kml>
