# Supplementary material for: Species conservation profiles of tarantula spiders (Araneae, Theraphosidae) listed on CITES
Source: Biodivers Data J. 2019 Nov 8;7:e39342. doi: 10.3897/BDJ.7.e39342 (PMC6858399; doi:10.3897/BDJ.7.e39342)
Supplement: Supplementary material 17 — Distribution of Brachypelma vagans (Ausserer, 1875) [file bdj-07-e39342-s017.kml]

<?xml version="1.0" encoding="UTF-8"?>
<kml xmlns="http://earth.google.com/kml/2.2">
<Document>
<name></name>
<description><![CDATA[]]></description>

<Style id="1">
<LineStyle>
<width>2</width>
<color>ff0000ff</color>
</LineStyle>
<PolyStyle>
<color>aaffffff</color>
<fill>1</fill>
</PolyStyle>
</Style>

<Placemark>
<name>Brachypelma vagans .kml</name>
<description><![CDATA[]]></description>
<styleUrl>#1</styleUrl>
<visibility>1</visibility>
<MultiGeometry>
<Polygon>
<outerBoundaryIs>
<LinearRing>
<coordinates>
-88.95,16.68333333
-88.95,16.675
-88.95833333,16.675
-88.95833333,16.68333333
-88.95833333,16.69166667
-88.95833333,16.7
-88.96666667,16.7
-88.975,16.7
-88.975,16.70833333
-88.96666667,16.70833333
-88.95833333,16.70833333
-88.95,16.70833333
-88.95,16.7
-88.95,16.69166667
-88.95,16.68333333
</coordinates>
</LinearRing>
</outerBoundaryIs>
</Polygon>
<Polygon>
<outerBoundaryIs>
<LinearRing>
<coordinates>
-88.73333333,16.725
-88.73333333,16.71666667
-88.74166667,16.71666667
-88.74166667,16.725
-88.74166667,16.73333333
-88.73333333,16.73333333
-88.725,16.73333333
-88.725,16.725
-88.73333333,16.725
</coordinates>
</LinearRing>
</outerBoundaryIs>
</Polygon>
<Polygon>
<outerBoundaryIs>
<LinearRing>
<coordinates>
-88.99166667,16.74166667
-88.98333333,16.74166667
-88.98333333,16.73333333
-88.99166667,16.73333333
-88.99166667,16.74166667
</coordinates>
</LinearRing>
</outerBoundaryIs>
</Polygon>
<Polygon>
<outerBoundaryIs>
<LinearRing>
<coordinates>
-88.75833333,16.73333333
-88.75833333,16.725
-88.76666667,16.725
-88.76666667,16.73333333
-88.76666667,16.74166667
-88.76666667,16.75
-88.75833333,16.75
-88.75833333,16.75833333
-88.75,16.75833333
-88.74166667,16.75833333
-88.73333333,16.75833333
-88.73333333,16.75
-88.74166667,16.75
-88.75,16.75
-88.75,16.74166667
-88.75833333,16.74166667
-88.75833333,16.73333333
</coordinates>
</LinearRing>
</outerBoundaryIs>
</Polygon>
<Polygon>
<outerBoundaryIs>
<LinearRing>
<coordinates>
-88.70833333,16.74166667
-88.7,16.74166667
-88.7,16.73333333
-88.70833333,16.73333333
-88.71666667,16.73333333
-88.725,16.73333333
-88.725,16.74166667
-88.725,16.75
-88.725,16.75833333
-88.71666667,16.75833333
-88.71666667,16.75
-88.70833333,16.75
-88.70833333,16.74166667
</coordinates>
</LinearRing>
</outerBoundaryIs>
</Polygon>
<Polygon>
<outerBoundaryIs>
<LinearRing>
<coordinates>
-89.1,16.775
-89.09166667,16.775
-89.09166667,16.76666667
-89.1,16.76666667
-89.1,16.775
</coordinates>
</LinearRing>
</outerBoundaryIs>
</Polygon>
<Polygon>
<outerBoundaryIs>
<LinearRing>
<coordinates>
-88.96666667,16.76666667
-88.95833333,16.76666667
-88.95833333,16.75833333
-88.96666667,16.75833333
-88.96666667,16.76666667
</coordinates>
</LinearRing>
</outerBoundaryIs>
</Polygon>
<Polygon>
<outerBoundaryIs>
<LinearRing>
<coordinates>
-88.73333333,16.76666667
-88.725,16.76666667
-88.725,16.75833333
-88.73333333,16.75833333
-88.73333333,16.76666667
</coordinates>
</LinearRing>
</outerBoundaryIs>
</Polygon>
<Polygon>
<outerBoundaryIs>
<LinearRing>
<coordinates>
-88.71666667,16.76666667
-88.70833333,16.76666667
-88.70833333,16.75833333
-88.71666667,16.75833333
-88.71666667,16.76666667
</coordinates>
</LinearRing>
</outerBoundaryIs>
</Polygon>
<Polygon>
<outerBoundaryIs>
<LinearRing>
<coordinates>
-88.925,16.78333333
-88.91666667,16.78333333
-88.91666667,16.775
-88.925,16.775
-88.925,16.78333333
</coordinates>
</LinearRing>
</outerBoundaryIs>
</Polygon>
<Polygon>
<outerBoundaryIs>
<LinearRing>
<coordinates>
-89.10833333,16.78333333
-89.1,16.78333333
-89.1,16.775
-89.10833333,16.775
-89.10833333,16.78333333
</coordinates>
</LinearRing>
</outerBoundaryIs>
</Polygon>
<Polygon>
<outerBoundaryIs>
<LinearRing>
<coordinates>
-88.89166667,16.78333333
-88.88333333,16.78333333
-88.875,16.78333333
-88.875,16.775
-88.88333333,16.775
-88.89166667,16.775
-88.89166667,16.78333333
</coordinates>
</LinearRing>
</outerBoundaryIs>
</Polygon>
<Polygon>
<outerBoundaryIs>
<LinearRing>
<coordinates>
-90.875,16.83333333
-90.86666667,16.83333333
-90.86666667,16.825
-90.875,16.825
-90.875,16.83333333
</coordinates>
</LinearRing>
</outerBoundaryIs>
</Polygon>
<Polygon>
<outerBoundaryIs>
<LinearRing>
<coordinates>
-90.9,16.81666667
-90.89166667,16.81666667
-90.89166667,16.825
-90.88333333,16.825
-90.875,16.825
-90.875,16.81666667
-90.88333333,16.81666667
-90.88333333,16.80833333
-90.89166667,16.80833333
-90.9,16.80833333
-90.9,16.81666667
</coordinates>
</LinearRing>
</outerBoundaryIs>
</Polygon>
<Polygon>
<outerBoundaryIs>
<LinearRing>
<coordinates>
-90.86666667,16.825
-90.85833333,16.825
-90.85833333,16.81666667
-90.86666667,16.81666667
-90.86666667,16.825
</coordinates>
</LinearRing>
</outerBoundaryIs>
</Polygon>
<Polygon>
<outerBoundaryIs>
<LinearRing>
<coordinates>
-90.825,16.825
-90.81666667,16.825
-90.81666667,16.81666667
-90.825,16.81666667
-90.825,16.825
</coordinates>
</LinearRing>
</outerBoundaryIs>
</Polygon>
<Polygon>
<outerBoundaryIs>
<LinearRing>
<coordinates>
-89.28333333,16.93333333
-89.275,16.93333333
-89.275,16.925
-89.28333333,16.925
-89.28333333,16.93333333
</coordinates>
</LinearRing>
</outerBoundaryIs>
</Polygon>
<Polygon>
<outerBoundaryIs>
<LinearRing>
<coordinates>
-89.05833333,16.90833333
-89.05,16.90833333
-89.05,16.9
-89.05833333,16.9
-89.05833333,16.90833333
</coordinates>
</LinearRing>
</outerBoundaryIs>
</Polygon>
<Polygon>
<outerBoundaryIs>
<LinearRing>
<coordinates>
-89.26666667,16.90833333
-89.25833333,16.90833333
-89.25833333,16.9
-89.26666667,16.9
-89.26666667,16.89166667
-89.25833333,16.89166667
-89.25833333,16.88333333
-89.25,16.88333333
-89.24166667,16.88333333
-89.24166667,16.875
-89.24166667,16.86666667
-89.25,16.86666667
-89.25,16.875
-89.25833333,16.875
-89.26666667,16.875
-89.26666667,16.88333333
-89.275,16.88333333
-89.275,16.89166667
-89.28333333,16.89166667
-89.28333333,16.88333333
-89.29166667,16.88333333
-89.29166667,16.89166667
-89.29166667,16.9
-89.3,16.9
-89.3,16.90833333
-89.29166667,16.90833333
-89.29166667,16.91666667
-89.3,16.91666667
-89.30833333,16.91666667
-89.30833333,16.925
-89.30833333,16.93333333
-89.3,16.93333333
-89.29166667,16.93333333
-89.29166667,16.925
-89.28333333,16.925
-89.28333333,16.91666667
-89.275,16.91666667
-89.26666667,16.91666667
-89.26666667,16.90833333
</coordinates>
</LinearRing>
</outerBoundaryIs>
</Polygon>
<Polygon>
<outerBoundaryIs>
<LinearRing>
<coordinates>
-89.23333333,16.975
-89.225,16.975
-89.225,16.96666667
-89.23333333,16.96666667
-89.24166667,16.96666667
-89.24166667,16.975
-89.23333333,16.975
</coordinates>
</LinearRing>
</outerBoundaryIs>
</Polygon>
<Polygon>
<outerBoundaryIs>
<LinearRing>
<coordinates>
-89.6,17.00833333
-89.59166667,17.00833333
-89.59166667,17
-89.6,17
-89.6,17.00833333
</coordinates>
</LinearRing>
</outerBoundaryIs>
</Polygon>
<Polygon>
<outerBoundaryIs>
<LinearRing>
<coordinates>
-89.35833333,17.00833333
-89.35,17.00833333
-89.35,17
-89.35833333,17
-89.35833333,17.00833333
</coordinates>
</LinearRing>
</outerBoundaryIs>
</Polygon>
<Polygon>
<outerBoundaryIs>
<LinearRing>
<coordinates>
-89.20833333,17.00833333
-89.2,17.00833333
-89.2,17
-89.20833333,17
-89.20833333,17.00833333
</coordinates>
</LinearRing>
</outerBoundaryIs>
</Polygon>
<Polygon>
<outerBoundaryIs>
<LinearRing>
<coordinates>
-89.44166667,16.99166667
-89.43333333,16.99166667
-89.43333333,16.98333333
-89.44166667,16.98333333
-89.44166667,16.99166667
</coordinates>
</LinearRing>
</outerBoundaryIs>
</Polygon>
<Polygon>
<outerBoundaryIs>
<LinearRing>
<coordinates>
-89.475,16.99166667
-89.46666667,16.99166667
-89.46666667,16.98333333
-89.475,16.98333333
-89.475,16.99166667
</coordinates>
</LinearRing>
</outerBoundaryIs>
</Polygon>
<Polygon>
<outerBoundaryIs>
<LinearRing>
<coordinates>
-89.31666667,16.99166667
-89.31666667,16.98333333
-89.325,16.98333333
-89.33333333,16.98333333
-89.34166667,16.98333333
-89.34166667,16.99166667
-89.33333333,16.99166667
-89.33333333,17
-89.33333333,17.00833333
-89.325,17.00833333
-89.31666667,17.00833333
-89.30833333,17.00833333
-89.30833333,17
-89.31666667,17
-89.31666667,16.99166667
</coordinates>
</LinearRing>
</outerBoundaryIs>
</Polygon>
<Polygon>
<outerBoundaryIs>
<LinearRing>
<coordinates>
-89.375,16.98333333
-89.375,16.975
-89.38333333,16.975
-89.38333333,16.98333333
-89.39166667,16.98333333
-89.39166667,16.99166667
-89.38333333,16.99166667
-89.375,16.99166667
-89.375,16.98333333
</coordinates>
</LinearRing>
</outerBoundaryIs>
</Polygon>
<Polygon>
<outerBoundaryIs>
<LinearRing>
<coordinates>
-89.18333333,17
-89.175,17
-89.175,16.99166667
-89.18333333,16.99166667
-89.19166667,16.99166667
-89.19166667,17
-89.19166667,17.00833333
-89.18333333,17.00833333
-89.18333333,17
</coordinates>
</LinearRing>
</outerBoundaryIs>
</Polygon>
<Polygon>
<outerBoundaryIs>
<LinearRing>
<coordinates>
-89.70833333,17
-89.7,17
-89.7,16.99166667
-89.70833333,16.99166667
-89.71666667,16.99166667
-89.71666667,17
-89.70833333,17
</coordinates>
</LinearRing>
</outerBoundaryIs>
</Polygon>
<Polygon>
<outerBoundaryIs>
<LinearRing>
<coordinates>
-89.65,17
-89.65,16.99166667
-89.65833333,16.99166667
-89.66666667,16.99166667
-89.675,16.99166667
-89.68333333,16.99166667
-89.68333333,17
-89.675,17
-89.675,17.00833333
-89.66666667,17.00833333
-89.65833333,17.00833333
-89.65,17.00833333
-89.65,17
</coordinates>
</LinearRing>
</outerBoundaryIs>
</Polygon>
<Polygon>
<outerBoundaryIs>
<LinearRing>
<coordinates>
-89.13333333,17.075
-89.13333333,17.06666667
-89.14166667,17.06666667
-89.14166667,17.075
-89.14166667,17.08333333
-89.13333333,17.08333333
-89.13333333,17.075
</coordinates>
</LinearRing>
</outerBoundaryIs>
</Polygon>
<Polygon>
<outerBoundaryIs>
<LinearRing>
<coordinates>
-89.68333333,17.05
-89.68333333,17.04166667
-89.69166667,17.04166667
-89.69166667,17.05
-89.69166667,17.05833333
-89.68333333,17.05833333
-89.675,17.05833333
-89.675,17.05
-89.68333333,17.05
</coordinates>
</LinearRing>
</outerBoundaryIs>
</Polygon>
<Polygon>
<outerBoundaryIs>
<LinearRing>
<coordinates>
-89.21666667,17.05
-89.20833333,17.05
-89.20833333,17.04166667
-89.21666667,17.04166667
-89.21666667,17.05
</coordinates>
</LinearRing>
</outerBoundaryIs>
</Polygon>
<Polygon>
<outerBoundaryIs>
<LinearRing>
<coordinates>
-89.64166667,17.05
-89.63333333,17.05
-89.63333333,17.04166667
-89.64166667,17.04166667
-89.64166667,17.05
</coordinates>
</LinearRing>
</outerBoundaryIs>
</Polygon>
<Polygon>
<outerBoundaryIs>
<LinearRing>
<coordinates>
-89.54166667,17.05
-89.53333333,17.05
-89.53333333,17.04166667
-89.54166667,17.04166667
-89.54166667,17.05
</coordinates>
</LinearRing>
</outerBoundaryIs>
</Polygon>
<Polygon>
<outerBoundaryIs>
<LinearRing>
<coordinates>
-89.525,17.05
-89.51666667,17.05
-89.51666667,17.04166667
-89.525,17.04166667
-89.525,17.05
</coordinates>
</LinearRing>
</outerBoundaryIs>
</Polygon>
<Polygon>
<outerBoundaryIs>
<LinearRing>
<coordinates>
-89.31666667,17.04166667
-89.31666667,17.03333333
-89.325,17.03333333
-89.325,17.04166667
-89.33333333,17.04166667
-89.33333333,17.05
-89.325,17.05
-89.31666667,17.05
-89.31666667,17.04166667
</coordinates>
</LinearRing>
</outerBoundaryIs>
</Polygon>
<Polygon>
<outerBoundaryIs>
<LinearRing>
<coordinates>
-89.39166667,17.05833333
-89.38333333,17.05833333
-89.38333333,17.05
-89.39166667,17.05
-89.4,17.05
-89.40833333,17.05
-89.40833333,17.05833333
-89.41666667,17.05833333
-89.425,17.05833333
-89.43333333,17.05833333
-89.43333333,17.06666667
-89.425,17.06666667
-89.41666667,17.06666667
-89.41666667,17.075
-89.40833333,17.075
-89.4,17.075
-89.4,17.06666667
-89.39166667,17.06666667
-89.39166667,17.05833333
</coordinates>
</LinearRing>
</outerBoundaryIs>
</Polygon>
<Polygon>
<outerBoundaryIs>
<LinearRing>
<coordinates>
-89.35833333,17.05833333
-89.35833333,17.05
-89.36666667,17.05
-89.36666667,17.05833333
-89.375,17.05833333
-89.375,17.06666667
-89.36666667,17.06666667
-89.35833333,17.06666667
-89.35,17.06666667
-89.35,17.05833333
-89.35833333,17.05833333
</coordinates>
</LinearRing>
</outerBoundaryIs>
</Polygon>
<Polygon>
<outerBoundaryIs>
<LinearRing>
<coordinates>
-89.68333333,17.025
-89.675,17.025
-89.675,17.01666667
-89.68333333,17.01666667
-89.68333333,17.025
</coordinates>
</LinearRing>
</outerBoundaryIs>
</Polygon>
<Polygon>
<outerBoundaryIs>
<LinearRing>
<coordinates>
-89.65833333,17.025
-89.65833333,17.01666667
-89.66666667,17.01666667
-89.66666667,17.025
-89.66666667,17.03333333
-89.675,17.03333333
-89.675,17.04166667
-89.66666667,17.04166667
-89.65833333,17.04166667
-89.65,17.04166667
-89.64166667,17.04166667
-89.64166667,17.03333333
-89.65,17.03333333
-89.65833333,17.03333333
-89.65833333,17.025
</coordinates>
</LinearRing>
</outerBoundaryIs>
</Polygon>
<Polygon>
<outerBoundaryIs>
<LinearRing>
<coordinates>
-89.55833333,17.025
-89.55,17.025
-89.54166667,17.025
-89.54166667,17.03333333
-89.53333333,17.03333333
-89.53333333,17.025
-89.53333333,17.01666667
-89.53333333,17.00833333
-89.54166667,17.00833333
-89.55,17.00833333
-89.55,17.01666667
-89.55833333,17.01666667
-89.55833333,17.025
</coordinates>
</LinearRing>
</outerBoundaryIs>
</Polygon>
<Polygon>
<outerBoundaryIs>
<LinearRing>
<coordinates>
-89.175,17.025
-89.175,17.01666667
-89.18333333,17.01666667
-89.19166667,17.01666667
-89.19166667,17.025
-89.19166667,17.03333333
-89.19166667,17.04166667
-89.2,17.04166667
-89.2,17.05
-89.2,17.05833333
-89.19166667,17.05833333
-89.18333333,17.05833333
-89.18333333,17.05
-89.175,17.05
-89.175,17.04166667
-89.18333333,17.04166667
-89.18333333,17.03333333
-89.175,17.03333333
-89.175,17.025
</coordinates>
</LinearRing>
</outerBoundaryIs>
</Polygon>
<Polygon>
<outerBoundaryIs>
<LinearRing>
<coordinates>
-89.08333333,17.01666667
-89.075,17.01666667
-89.075,17.00833333
-89.08333333,17.00833333
-89.08333333,17.01666667
</coordinates>
</LinearRing>
</outerBoundaryIs>
</Polygon>
<Polygon>
<outerBoundaryIs>
<LinearRing>
<coordinates>
-89.34166667,17.01666667
-89.33333333,17.01666667
-89.33333333,17.00833333
-89.34166667,17.00833333
-89.34166667,17.01666667
</coordinates>
</LinearRing>
</outerBoundaryIs>
</Polygon>
<Polygon>
<outerBoundaryIs>
<LinearRing>
<coordinates>
-89.24166667,16.99166667
-89.24166667,16.98333333
-89.25,16.98333333
-89.25833333,16.98333333
-89.25833333,16.99166667
-89.25833333,17
-89.25,17
-89.25,17.00833333
-89.25,17.01666667
-89.25833333,17.01666667
-89.26666667,17.01666667
-89.26666667,17.025
-89.275,17.025
-89.275,17.03333333
-89.26666667,17.03333333
-89.25833333,17.03333333
-89.25,17.03333333
-89.25,17.025
-89.24166667,17.025
-89.23333333,17.025
-89.23333333,17.03333333
-89.23333333,17.04166667
-89.225,17.04166667
-89.21666667,17.04166667
-89.21666667,17.03333333
-89.225,17.03333333
-89.225,17.025
-89.225,17.01666667
-89.225,17.00833333
-89.225,17
-89.225,16.99166667
-89.23333333,16.99166667
-89.24166667,16.99166667
</coordinates>
</LinearRing>
</outerBoundaryIs>
</Polygon>
<Polygon>
<outerBoundaryIs>
<LinearRing>
<coordinates>
-89.75833333,17.03333333
-89.75833333,17.025
-89.76666667,17.025
-89.76666667,17.03333333
-89.775,17.03333333
-89.775,17.04166667
-89.78333333,17.04166667
-89.78333333,17.05
-89.775,17.05
-89.76666667,17.05
-89.76666667,17.04166667
-89.75833333,17.04166667
-89.75833333,17.03333333
</coordinates>
</LinearRing>
</outerBoundaryIs>
</Polygon>
<Polygon>
<outerBoundaryIs>
<LinearRing>
<coordinates>
-89.7,17.03333333
-89.69166667,17.03333333
-89.69166667,17.025
-89.7,17.025
-89.7,17.03333333
</coordinates>
</LinearRing>
</outerBoundaryIs>
</Polygon>
<Polygon>
<outerBoundaryIs>
<LinearRing>
<coordinates>
-89.35,17.03333333
-89.34166667,17.03333333
-89.34166667,17.025
-89.35,17.025
-89.35,17.03333333
</coordinates>
</LinearRing>
</outerBoundaryIs>
</Polygon>
<Polygon>
<outerBoundaryIs>
<LinearRing>
<coordinates>
-89.25,16.94166667
-89.25,16.93333333
-89.25833333,16.93333333
-89.26666667,16.93333333
-89.275,16.93333333
-89.275,16.94166667
-89.275,16.95
-89.275,16.95833333
-89.28333333,16.95833333
-89.28333333,16.95
-89.29166667,16.95
-89.3,16.95
-89.3,16.95833333
-89.30833333,16.95833333
-89.30833333,16.96666667
-89.3,16.96666667
-89.3,16.975
-89.29166667,16.975
-89.28333333,16.975
-89.28333333,16.98333333
-89.28333333,16.99166667
-89.29166667,16.99166667
-89.29166667,17
-89.28333333,17
-89.28333333,17.00833333
-89.275,17.00833333
-89.275,17
-89.275,16.99166667
-89.26666667,16.99166667
-89.26666667,16.98333333
-89.25833333,16.98333333
-89.25833333,16.975
-89.25833333,16.96666667
-89.25833333,16.95833333
-89.25,16.95833333
-89.24166667,16.95833333
-89.23333333,16.95833333
-89.23333333,16.95
-89.24166667,16.95
-89.24166667,16.94166667
-89.25,16.94166667
</coordinates>
</LinearRing>
</outerBoundaryIs>
<innerBoundaryIs>
<LinearRing>
<coordinates>
-89.25833333,16.95833333
-89.26666667,16.95833333
-89.26666667,16.95
-89.25833333,16.95
-89.25833333,16.95833333
</coordinates>
</LinearRing>
</innerBoundaryIs>
</Polygon>
<Polygon>
<outerBoundaryIs>
<LinearRing>
<coordinates>
-89.95833333,16.94166667
-89.95,16.94166667
-89.94166667,16.94166667
-89.94166667,16.95
-89.93333333,16.95
-89.93333333,16.95833333
-89.93333333,16.96666667
-89.925,16.96666667
-89.91666667,16.96666667
-89.90833333,16.96666667
-89.90833333,16.975
-89.90833333,16.98333333
-89.9,16.98333333
-89.9,16.99166667
-89.89166667,16.99166667
-89.89166667,17
-89.88333333,17
-89.88333333,17.00833333
-89.875,17.00833333
-89.86666667,17.00833333
-89.85833333,17.00833333
-89.85,17.00833333
-89.85,17.01666667
-89.84166667,17.01666667
-89.83333333,17.01666667
-89.825,17.01666667
-89.81666667,17.01666667
-89.80833333,17.01666667
-89.80833333,17.025
-89.81666667,17.025
-89.81666667,17.03333333
-89.80833333,17.03333333
-89.8,17.03333333
-89.8,17.025
-89.8,17.01666667
-89.79166667,17.01666667
-89.78333333,17.01666667
-89.78333333,17.00833333
-89.775,17.00833333
-89.775,17.01666667
-89.775,17.025
-89.76666667,17.025
-89.76666667,17.01666667
-89.75833333,17.01666667
-89.75833333,17.00833333
-89.75,17.00833333
-89.74166667,17.00833333
-89.74166667,17
-89.73333333,17
-89.725,17
-89.725,16.99166667
-89.73333333,16.99166667
-89.74166667,16.99166667
-89.75,16.99166667
-89.75833333,16.99166667
-89.75833333,16.98333333
-89.76666667,16.98333333
-89.775,16.98333333
-89.78333333,16.98333333
-89.79166667,16.98333333
-89.8,16.98333333
-89.80833333,16.98333333
-89.81666667,16.98333333
-89.825,16.98333333
-89.83333333,16.98333333
-89.84166667,16.98333333
-89.85,16.98333333
-89.85833333,16.98333333
-89.86666667,16.98333333
-89.875,16.98333333
-89.875,16.975
-89.88333333,16.975
-89.89166667,16.975
-89.89166667,16.96666667
-89.9,16.96666667
-89.9,16.95833333
-89.90833333,16.95833333
-89.90833333,16.95
-89.91666667,16.95
-89.925,16.95
-89.925,16.94166667
-89.93333333,16.94166667
-89.93333333,16.93333333
-89.94166667,16.93333333
-89.95,16.93333333
-89.95833333,16.93333333
-89.95833333,16.94166667
</coordinates>
</LinearRing>
</outerBoundaryIs>
</Polygon>
<Polygon>
<outerBoundaryIs>
<LinearRing>
<coordinates>
-89.31666667,16.94166667
-89.30833333,16.94166667
-89.30833333,16.93333333
-89.31666667,16.93333333
-89.31666667,16.94166667
</coordinates>
</LinearRing>
</outerBoundaryIs>
</Polygon>
<Polygon>
<outerBoundaryIs>
<LinearRing>
<coordinates>
-89.15833333,17.05833333
-89.15833333,17.05
-89.16666667,17.05
-89.175,17.05
-89.175,17.05833333
-89.18333333,17.05833333
-89.18333333,17.06666667
-89.175,17.06666667
-89.16666667,17.06666667
-89.15833333,17.06666667
-89.15833333,17.075
-89.15833333,17.08333333
-89.15833333,17.09166667
-89.15833333,17.1
-89.15833333,17.10833333
-89.16666667,17.10833333
-89.175,17.10833333
-89.175,17.11666667
-89.175,17.125
-89.16666667,17.125
-89.16666667,17.13333333
-89.15833333,17.13333333
-89.15,17.13333333
-89.15,17.125
-89.15,17.11666667
-89.15,17.10833333
-89.15,17.1
-89.15,17.09166667
-89.15,17.08333333
-89.15,17.075
-89.15,17.06666667
-89.15,17.05833333
-89.15833333,17.05833333
</coordinates>
</LinearRing>
</outerBoundaryIs>
</Polygon>
<Polygon>
<outerBoundaryIs>
<LinearRing>
<coordinates>
-89.79166667,17.10833333
-89.78333333,17.10833333
-89.78333333,17.1
-89.79166667,17.1
-89.79166667,17.10833333
</coordinates>
</LinearRing>
</outerBoundaryIs>
</Polygon>
<Polygon>
<outerBoundaryIs>
<LinearRing>
<coordinates>
-89.09166667,17.10833333
-89.09166667,17.1
-89.1,17.1
-89.10833333,17.1
-89.11666667,17.1
-89.125,17.1
-89.13333333,17.1
-89.13333333,17.10833333
-89.14166667,17.10833333
-89.14166667,17.11666667
-89.14166667,17.125
-89.13333333,17.125
-89.13333333,17.11666667
-89.125,17.11666667
-89.11666667,17.11666667
-89.10833333,17.11666667
-89.1,17.11666667
-89.09166667,17.11666667
-89.08333333,17.11666667
-89.08333333,17.10833333
-89.09166667,17.10833333
</coordinates>
</LinearRing>
</outerBoundaryIs>
</Polygon>
<Polygon>
<outerBoundaryIs>
<LinearRing>
<coordinates>
-89.2,17.43333333
-89.19166667,17.43333333
-89.19166667,17.425
-89.2,17.425
-89.2,17.43333333
</coordinates>
</LinearRing>
</outerBoundaryIs>
</Polygon>
<Polygon>
<outerBoundaryIs>
<LinearRing>
<coordinates>
-89.56666667,17.64166667
-89.55833333,17.64166667
-89.55833333,17.63333333
-89.56666667,17.63333333
-89.56666667,17.64166667
</coordinates>
</LinearRing>
</outerBoundaryIs>
</Polygon>
<Polygon>
<outerBoundaryIs>
<LinearRing>
<coordinates>
-90.31666667,18.43333333
-90.30833333,18.43333333
-90.30833333,18.425
-90.31666667,18.425
-90.31666667,18.43333333
</coordinates>
</LinearRing>
</outerBoundaryIs>
</Polygon>
<Polygon>
<outerBoundaryIs>
<LinearRing>
<coordinates>
-89.09166667,16.79166667
-89.09166667,16.78333333
-89.1,16.78333333
-89.1,16.79166667
-89.10833333,16.79166667
-89.10833333,16.8
-89.11666667,16.8
-89.11666667,16.80833333
-89.10833333,16.80833333
-89.10833333,16.81666667
-89.10833333,16.825
-89.10833333,16.83333333
-89.10833333,16.84166667
-89.11666667,16.84166667
-89.11666667,16.85
-89.11666667,16.85833333
-89.10833333,16.85833333
-89.10833333,16.86666667
-89.10833333,16.875
-89.10833333,16.88333333
-89.1,16.88333333
-89.1,16.89166667
-89.1,16.9
-89.1,16.90833333
-89.1,16.91666667
-89.1,16.925
-89.09166667,16.925
-89.09166667,16.91666667
-89.08333333,16.91666667
-89.08333333,16.925
-89.075,16.925
-89.075,16.93333333
-89.06666667,16.93333333
-89.05833333,16.93333333
-89.05833333,16.925
-89.06666667,16.925
-89.06666667,16.91666667
-89.05833333,16.91666667
-89.05833333,16.90833333
-89.06666667,16.90833333
-89.06666667,16.9
-89.075,16.9
-89.075,16.89166667
-89.06666667,16.89166667
-89.05833333,16.89166667
-89.05833333,16.88333333
-89.06666667,16.88333333
-89.06666667,16.875
-89.05833333,16.875
-89.05833333,16.86666667
-89.05833333,16.85833333
-89.05,16.85833333
-89.05,16.86666667
-89.05,16.875
-89.05,16.88333333
-89.04166667,16.88333333
-89.03333333,16.88333333
-89.03333333,16.89166667
-89.03333333,16.9
-89.03333333,16.90833333
-89.025,16.90833333
-89.025,16.91666667
-89.025,16.925
-89.03333333,16.925
-89.03333333,16.93333333
-89.025,16.93333333
-89.025,16.94166667
-89.03333333,16.94166667
-89.03333333,16.95
-89.025,16.95
-89.025,16.95833333
-89.025,16.96666667
-89.025,16.975
-89.025,16.98333333
-89.025,16.99166667
-89.025,17
-89.025,17.00833333
-89.025,17.01666667
-89.03333333,17.01666667
-89.03333333,17.025
-89.03333333,17.03333333
-89.04166667,17.03333333
-89.04166667,17.04166667
-89.04166667,17.05
-89.04166667,17.05833333
-89.04166667,17.06666667
-89.04166667,17.075
-89.03333333,17.075
-89.03333333,17.08333333
-89.03333333,17.09166667
-89.04166667,17.09166667
-89.04166667,17.1
-89.03333333,17.1
-89.03333333,17.10833333
-89.04166667,17.10833333
-89.04166667,17.11666667
-89.04166667,17.125
-89.05,17.125
-89.05,17.13333333
-89.04166667,17.13333333
-89.04166667,17.14166667
-89.05,17.14166667
-89.05833333,17.14166667
-89.05833333,17.15
-89.06666667,17.15
-89.075,17.15
-89.075,17.14166667
-89.08333333,17.14166667
-89.08333333,17.15
-89.09166667,17.15
-89.1,17.15
-89.1,17.15833333
-89.10833333,17.15833333
-89.10833333,17.16666667
-89.11666667,17.16666667
-89.125,17.16666667
-89.13333333,17.16666667
-89.13333333,17.175
-89.125,17.175
-89.11666667,17.175
-89.11666667,17.18333333
-89.10833333,17.18333333
-89.1,17.18333333
-89.09166667,17.18333333
-89.08333333,17.18333333
-89.08333333,17.175
-89.075,17.175
-89.075,17.18333333
-89.075,17.19166667
-89.08333333,17.19166667
-89.08333333,17.2
-89.08333333,17.20833333
-89.075,17.20833333
-89.075,17.21666667
-89.075,17.225
-89.06666667,17.225
-89.06666667,17.23333333
-89.06666667,17.24166667
-89.075,17.24166667
-89.075,17.25
-89.075,17.25833333
-89.08333333,17.25833333
-89.08333333,17.26666667
-89.08333333,17.275
-89.09166667,17.275
-89.09166667,17.28333333
-89.09166667,17.29166667
-89.09166667,17.3
-89.1,17.3
-89.1,17.30833333
-89.10833333,17.30833333
-89.10833333,17.31666667
-89.11666667,17.31666667
-89.11666667,17.325
-89.125,17.325
-89.125,17.33333333
-89.11666667,17.33333333
-89.11666667,17.34166667
-89.125,17.34166667
-89.125,17.35
-89.13333333,17.35
-89.13333333,17.35833333
-89.13333333,17.36666667
-89.14166667,17.36666667
-89.14166667,17.375
-89.15,17.375
-89.15,17.38333333
-89.15,17.39166667
-89.15833333,17.39166667
-89.15833333,17.4
-89.16666667,17.4
-89.16666667,17.40833333
-89.16666667,17.41666667
-89.175,17.41666667
-89.175,17.425
-89.18333333,17.425
-89.18333333,17.43333333
-89.18333333,17.44166667
-89.18333333,17.45
-89.175,17.45
-89.175,17.45833333
-89.175,17.46666667
-89.18333333,17.46666667
-89.18333333,17.475
-89.18333333,17.48333333
-89.18333333,17.49166667
-89.19166667,17.49166667
-89.2,17.49166667
-89.20833333,17.49166667
-89.20833333,17.5
-89.21666667,17.5
-89.21666667,17.50833333
-89.21666667,17.51666667
-89.225,17.51666667
-89.225,17.50833333
-89.23333333,17.50833333
-89.23333333,17.51666667
-89.24166667,17.51666667
-89.24166667,17.50833333
-89.25,17.50833333
-89.25,17.51666667
-89.25833333,17.51666667
-89.25833333,17.525
-89.26666667,17.525
-89.26666667,17.53333333
-89.275,17.53333333
-89.275,17.54166667
-89.28333333,17.54166667
-89.29166667,17.54166667
-89.3,17.54166667
-89.3,17.55
-89.30833333,17.55
-89.31666667,17.55
-89.325,17.55
-89.33333333,17.55
-89.33333333,17.54166667
-89.34166667,17.54166667
-89.35,17.54166667
-89.35,17.55
-89.35833333,17.55
-89.36666667,17.55
-89.36666667,17.54166667
-89.375,17.54166667
-89.38333333,17.54166667
-89.39166667,17.54166667
-89.39166667,17.53333333
-89.4,17.53333333
-89.4,17.54166667
-89.40833333,17.54166667
-89.41666667,17.54166667
-89.425,17.54166667
-89.43333333,17.54166667
-89.44166667,17.54166667
-89.44166667,17.55
-89.45,17.55
-89.45,17.54166667
-89.45,17.53333333
-89.45833333,17.53333333
-89.45833333,17.54166667
-89.46666667,17.54166667
-89.46666667,17.53333333
-89.475,17.53333333
-89.48333333,17.53333333
-89.48333333,17.54166667
-89.49166667,17.54166667
-89.5,17.54166667
-89.5,17.55
-89.50833333,17.55
-89.51666667,17.55
-89.525,17.55
-89.525,17.55833333
-89.53333333,17.55833333
-89.54166667,17.55833333
-89.55,17.55833333
-89.55833333,17.55833333
-89.55833333,17.56666667
-89.55833333,17.575
-89.56666667,17.575
-89.56666667,17.58333333
-89.55833333,17.58333333
-89.55833333,17.59166667
-89.55833333,17.6
-89.55,17.6
-89.55,17.60833333
-89.55,17.61666667
-89.55833333,17.61666667
-89.55833333,17.60833333
-89.56666667,17.60833333
-89.56666667,17.61666667
-89.575,17.61666667
-89.575,17.625
-89.58333333,17.625
-89.59166667,17.625
-89.59166667,17.63333333
-89.58333333,17.63333333
-89.58333333,17.64166667
-89.575,17.64166667
-89.575,17.63333333
-89.56666667,17.63333333
-89.56666667,17.625
-89.55833333,17.625
-89.55833333,17.63333333
-89.55,17.63333333
-89.55,17.64166667
-89.54166667,17.64166667
-89.54166667,17.65
-89.55,17.65
-89.55,17.65833333
-89.55833333,17.65833333
-89.55833333,17.66666667
-89.55,17.66666667
-89.54166667,17.66666667
-89.54166667,17.675
-89.55,17.675
-89.55833333,17.675
-89.56666667,17.675
-89.575,17.675
-89.575,17.66666667
-89.58333333,17.66666667
-89.58333333,17.65833333
-89.59166667,17.65833333
-89.59166667,17.65
-89.6,17.65
-89.6,17.64166667
-89.6,17.63333333
-89.60833333,17.63333333
-89.60833333,17.64166667
-89.61666667,17.64166667
-89.61666667,17.65
-89.625,17.65
-89.63333333,17.65
-89.63333333,17.65833333
-89.64166667,17.65833333
-89.64166667,17.66666667
-89.64166667,17.675
-89.64166667,17.68333333
-89.65,17.68333333
-89.65,17.69166667
-89.65833333,17.69166667
-89.66666667,17.69166667
-89.675,17.69166667
-89.675,17.7
-89.68333333,17.7
-89.68333333,17.69166667
-89.69166667,17.69166667
-89.7,17.69166667
-89.7,17.68333333
-89.7,17.675
-89.70833333,17.675
-89.70833333,17.68333333
-89.71666667,17.68333333
-89.725,17.68333333
-89.73333333,17.68333333
-89.73333333,17.69166667
-89.74166667,17.69166667
-89.75,17.69166667
-89.75833333,17.69166667
-89.75833333,17.68333333
-89.76666667,17.68333333
-89.76666667,17.69166667
-89.775,17.69166667
-89.78333333,17.69166667
-89.78333333,17.7
-89.79166667,17.7
-89.8,17.7
-89.8,17.70833333
-89.80833333,17.70833333
-89.81666667,17.70833333
-89.81666667,17.71666667
-89.81666667,17.725
-89.825,17.725
-89.825,17.73333333
-89.825,17.74166667
-89.825,17.75
-89.83333333,17.75
-89.84166667,17.75
-89.84166667,17.75833333
-89.85,17.75833333
-89.85,17.76666667
-89.85833333,17.76666667
-89.85833333,17.775
-89.85833333,17.78333333
-89.85833333,17.79166667
-89.86666667,17.79166667
-89.875,17.79166667
-89.875,17.8
-89.88333333,17.8
-89.89166667,17.8
-89.89166667,17.80833333
-89.9,17.80833333
-89.90833333,17.80833333
-89.90833333,17.81666667
-89.90833333,17.825
-89.91666667,17.825
-89.925,17.825
-89.925,17.83333333
-89.925,17.84166667
-89.93333333,17.84166667
-89.93333333,17.85
-89.94166667,17.85
-89.94166667,17.85833333
-89.95,17.85833333
-89.95833333,17.85833333
-89.96666667,17.85833333
-89.96666667,17.86666667
-89.96666667,17.875
-89.975,17.875
-89.975,17.88333333
-89.98333333,17.88333333
-89.98333333,17.875
-89.98333333,17.86666667
-89.98333333,17.85833333
-89.99166667,17.85833333
-89.99166667,17.86666667
-90,17.86666667
-90,17.875
-90,17.88333333
-90,17.89166667
-90.00833333,17.89166667
-90.00833333,17.9
-90.00833333,17.90833333
-90.01666667,17.90833333
-90.01666667,17.91666667
-90.025,17.91666667
-90.025,17.90833333
-90.03333333,17.90833333
-90.03333333,17.91666667
-90.04166667,17.91666667
-90.04166667,17.925
-90.04166667,17.93333333
-90.05,17.93333333
-90.05,17.94166667
-90.04166667,17.94166667
-90.04166667,17.95
-90.05,17.95
-90.05833333,17.95
-90.05833333,17.95833333
-90.06666667,17.95833333
-90.075,17.95833333
-90.075,17.96666667
-90.075,17.975
-90.06666667,17.975
-90.05833333,17.975
-90.05833333,17.98333333
-90.06666667,17.98333333
-90.075,17.98333333
-90.08333333,17.98333333
-90.08333333,17.99166667
-90.09166667,17.99166667
-90.09166667,18
-90.1,18
-90.1,17.99166667
-90.10833333,17.99166667
-90.10833333,18
-90.10833333,18.00833333
-90.10833333,18.01666667
-90.11666667,18.01666667
-90.125,18.01666667
-90.125,18.025
-90.125,18.03333333
-90.125,18.04166667
-90.13333333,18.04166667
-90.13333333,18.05
-90.13333333,18.05833333
-90.13333333,18.06666667
-90.14166667,18.06666667
-90.15,18.06666667
-90.15,18.05833333
-90.15833333,18.05833333
-90.15833333,18.06666667
-90.16666667,18.06666667
-90.16666667,18.075
-90.16666667,18.08333333
-90.16666667,18.09166667
-90.175,18.09166667
-90.18333333,18.09166667
-90.19166667,18.09166667
-90.19166667,18.1
-90.2,18.1
-90.20833333,18.1
-90.20833333,18.10833333
-90.2,18.10833333
-90.2,18.11666667
-90.20833333,18.11666667
-90.20833333,18.125
-90.21666667,18.125
-90.21666667,18.13333333
-90.225,18.13333333
-90.225,18.125
-90.23333333,18.125
-90.23333333,18.13333333
-90.24166667,18.13333333
-90.25,18.13333333
-90.25833333,18.13333333
-90.25833333,18.14166667
-90.25,18.14166667
-90.24166667,18.14166667
-90.24166667,18.15
-90.24166667,18.15833333
-90.25,18.15833333
-90.25833333,18.15833333
-90.25833333,18.16666667
-90.25833333,18.175
-90.26666667,18.175
-90.26666667,18.18333333
-90.26666667,18.19166667
-90.26666667,18.2
-90.275,18.2
-90.275,18.20833333
-90.275,18.21666667
-90.26666667,18.21666667
-90.26666667,18.225
-90.26666667,18.23333333
-90.26666667,18.24166667
-90.275,18.24166667
-90.28333333,18.24166667
-90.29166667,18.24166667
-90.29166667,18.25
-90.3,18.25
-90.3,18.25833333
-90.30833333,18.25833333
-90.30833333,18.26666667
-90.31666667,18.26666667
-90.31666667,18.275
-90.31666667,18.28333333
-90.30833333,18.28333333
-90.30833333,18.29166667
-90.30833333,18.3
-90.31666667,18.3
-90.31666667,18.30833333
-90.31666667,18.31666667
-90.31666667,18.325
-90.30833333,18.325
-90.30833333,18.33333333
-90.30833333,18.34166667
-90.30833333,18.35
-90.3,18.35
-90.29166667,18.35
-90.29166667,18.35833333
-90.3,18.35833333
-90.30833333,18.35833333
-90.30833333,18.36666667
-90.31666667,18.36666667
-90.325,18.36666667
-90.325,18.375
-90.31666667,18.375
-90.31666667,18.38333333
-90.31666667,18.39166667
-90.31666667,18.4
-90.30833333,18.4
-90.30833333,18.40833333
-90.30833333,18.41666667
-90.3,18.41666667
-90.3,18.425
-90.3,18.43333333
-90.30833333,18.43333333
-90.30833333,18.44166667
-90.30833333,18.45
-90.31666667,18.45
-90.31666667,18.45833333
-90.31666667,18.46666667
-90.30833333,18.46666667
-90.3,18.46666667
-90.3,18.475
-90.3,18.48333333
-90.30833333,18.48333333
-90.30833333,18.49166667
-90.31666667,18.49166667
-90.31666667,18.5
-90.325,18.5
-90.325,18.50833333
-90.31666667,18.50833333
-90.30833333,18.50833333
-90.30833333,18.51666667
-90.3,18.51666667
-90.3,18.525
-90.29166667,18.525
-90.28333333,18.525
-90.275,18.525
-90.275,18.53333333
-90.28333333,18.53333333
-90.28333333,18.54166667
-90.28333333,18.55
-90.275,18.55
-90.275,18.55833333
-90.28333333,18.55833333
-90.28333333,18.56666667
-90.28333333,18.575
-90.275,18.575
-90.275,18.58333333
-90.26666667,18.58333333
-90.26666667,18.59166667
-90.26666667,18.6
-90.25833333,18.6
-90.25,18.6
-90.25,18.60833333
-90.24166667,18.60833333
-90.23333333,18.60833333
-90.225,18.60833333
-90.21666667,18.60833333
-90.20833333,18.60833333
-90.20833333,18.61666667
-90.2,18.61666667
-90.2,18.625
-90.2,18.63333333
-90.19166667,18.63333333
-90.18333333,18.63333333
-90.18333333,18.64166667
-90.175,18.64166667
-90.16666667,18.64166667
-90.15833333,18.64166667
-90.15,18.64166667
-90.15,18.65
-90.14166667,18.65
-90.14166667,18.65833333
-90.13333333,18.65833333
-90.13333333,18.66666667
-90.125,18.66666667
-90.125,18.675
-90.11666667,18.675
-90.10833333,18.675
-90.10833333,18.66666667
-90.1,18.66666667
-90.1,18.675
-90.09166667,18.675
-90.09166667,18.68333333
-90.08333333,18.68333333
-90.08333333,18.69166667
-90.075,18.69166667
-90.06666667,18.69166667
-90.06666667,18.7
-90.05833333,18.7
-90.05,18.7
-90.04166667,18.7
-90.03333333,18.7
-90.03333333,18.70833333
-90.025,18.70833333
-90.025,18.71666667
-90.01666667,18.71666667
-90.00833333,18.71666667
-90,18.71666667
-90,18.725
-89.99166667,18.725
-89.98333333,18.725
-89.98333333,18.73333333
-89.975,18.73333333
-89.96666667,18.73333333
-89.95833333,18.73333333
-89.95833333,18.74166667
-89.95,18.74166667
-89.95,18.75
-89.94166667,18.75
-89.93333333,18.75
-89.925,18.75
-89.925,18.75833333
-89.91666667,18.75833333
-89.90833333,18.75833333
-89.9,18.75833333
-89.9,18.76666667
-89.89166667,18.76666667
-89.88333333,18.76666667
-89.875,18.76666667
-89.86666667,18.76666667
-89.86666667,18.775
-89.85833333,18.775
-89.85833333,18.78333333
-89.85,18.78333333
-89.84166667,18.78333333
-89.83333333,18.78333333
-89.825,18.78333333
-89.825,18.79166667
-89.81666667,18.79166667
-89.80833333,18.79166667
-89.8,18.79166667
-89.8,18.8
-89.79166667,18.8
-89.78333333,18.8
-89.78333333,18.80833333
-89.775,18.80833333
-89.76666667,18.80833333
-89.76666667,18.81666667
-89.75833333,18.81666667
-89.75,18.81666667
-89.74166667,18.81666667
-89.73333333,18.81666667
-89.725,18.81666667
-89.725,18.825
-89.71666667,18.825
-89.70833333,18.825
-89.70833333,18.81666667
-89.7,18.81666667
-89.7,18.825
-89.69166667,18.825
-89.68333333,18.825
-89.68333333,18.83333333
-89.675,18.83333333
-89.66666667,18.83333333
-89.65833333,18.83333333
-89.65,18.83333333
-89.64166667,18.83333333
-89.63333333,18.83333333
-89.625,18.83333333
-89.61666667,18.83333333
-89.60833333,18.83333333
-89.60833333,18.84166667
-89.6,18.84166667
-89.59166667,18.84166667
-89.59166667,18.83333333
-89.58333333,18.83333333
-89.58333333,18.84166667
-89.575,18.84166667
-89.575,18.83333333
-89.56666667,18.83333333
-89.56666667,18.84166667
-89.55833333,18.84166667
-89.55,18.84166667
-89.54166667,18.84166667
-89.54166667,18.83333333
-89.53333333,18.83333333
-89.525,18.83333333
-89.51666667,18.83333333
-89.50833333,18.83333333
-89.5,18.83333333
-89.5,18.84166667
-89.49166667,18.84166667
-89.48333333,18.84166667
-89.475,18.84166667
-89.46666667,18.84166667
-89.45833333,18.84166667
-89.45,18.84166667
-89.44166667,18.84166667
-89.43333333,18.84166667
-89.425,18.84166667
-89.41666667,18.84166667
-89.40833333,18.84166667
-89.40833333,18.85
-89.4,18.85
-89.39166667,18.85
-89.38333333,18.85
-89.375,18.85
-89.36666667,18.85
-89.35833333,18.85
-89.35,18.85
-89.34166667,18.85
-89.34166667,18.85833333
-89.33333333,18.85833333
-89.325,18.85833333
-89.31666667,18.85833333
-89.30833333,18.85833333
-89.3,18.85833333
-89.29166667,18.85833333
-89.29166667,18.86666667
-89.28333333,18.86666667
-89.275,18.86666667
-89.26666667,18.86666667
-89.25833333,18.86666667
-89.25,18.86666667
-89.24166667,18.86666667
-89.23333333,18.86666667
-89.23333333,18.875
-89.225,18.875
-89.21666667,18.875
-89.20833333,18.875
-89.2,18.875
-89.19166667,18.875
-89.18333333,18.875
-89.175,18.875
-89.16666667,18.875
-89.16666667,18.88333333
-89.15833333,18.88333333
-89.15,18.88333333
-89.14166667,18.88333333
-89.13333333,18.88333333
-89.125,18.88333333
-89.11666667,18.88333333
-89.10833333,18.88333333
-89.10833333,18.89166667
-89.1,18.89166667
-89.09166667,18.89166667
-89.08333333,18.89166667
-89.075,18.89166667
-89.06666667,18.89166667
-89.05833333,18.89166667
-89.05833333,18.9
-89.05,18.9
-89.04166667,18.9
-89.03333333,18.9
-89.025,18.9
-89.01666667,18.9
-89.00833333,18.9
-89,18.9
-89,18.90833333
-88.99166667,18.90833333
-88.98333333,18.90833333
-88.975,18.90833333
-88.96666667,18.90833333
-88.95833333,18.90833333
-88.95,18.90833333
-88.94166667,18.90833333
-88.94166667,18.91666667
-88.93333333,18.91666667
-88.925,18.91666667
-88.91666667,18.91666667
-88.91666667,18.90833333
-88.90833333,18.90833333
-88.9,18.90833333
-88.89166667,18.90833333
-88.89166667,18.91666667
-88.88333333,18.91666667
-88.875,18.91666667
-88.86666667,18.91666667
-88.86666667,18.925
-88.85833333,18.925
-88.85,18.925
-88.84166667,18.925
-88.84166667,18.91666667
-88.83333333,18.91666667
-88.825,18.91666667
-88.81666667,18.91666667
-88.81666667,18.925
-88.80833333,18.925
-88.80833333,18.91666667
-88.8,18.91666667
-88.8,18.925
-88.79166667,18.925
-88.79166667,18.91666667
-88.78333333,18.91666667
-88.78333333,18.925
-88.775,18.925
-88.76666667,18.925
-88.75833333,18.925
-88.75,18.925
-88.74166667,18.925
-88.73333333,18.925
-88.725,18.925
-88.71666667,18.925
-88.70833333,18.925
-88.7,18.925
-88.69166667,18.925
-88.68333333,18.925
-88.68333333,18.91666667
-88.675,18.91666667
-88.66666667,18.91666667
-88.65833333,18.91666667
-88.65833333,18.90833333
-88.65,18.90833333
-88.64166667,18.90833333
-88.64166667,18.9
-88.63333333,18.9
-88.625,18.9
-88.625,18.89166667
-88.61666667,18.89166667
-88.60833333,18.89166667
-88.60833333,18.88333333
-88.6,18.88333333
-88.59166667,18.88333333
-88.59166667,18.875
-88.58333333,18.875
-88.575,18.875
-88.56666667,18.875
-88.55833333,18.875
-88.55,18.875
-88.54166667,18.875
-88.54166667,18.86666667
-88.53333333,18.86666667
-88.525,18.86666667
-88.51666667,18.86666667
-88.50833333,18.86666667
-88.5,18.86666667
-88.49166667,18.86666667
-88.48333333,18.86666667
-88.475,18.86666667
-88.475,18.85833333
-88.46666667,18.85833333
-88.45833333,18.85833333
-88.45,18.85833333
-88.44166667,18.85833333
-88.43333333,18.85833333
-88.425,18.85833333
-88.41666667,18.85833333
-88.40833333,18.85833333
-88.40833333,18.85
-88.4,18.85
-88.39166667,18.85
-88.38333333,18.85
-88.375,18.85
-88.36666667,18.85
-88.35833333,18.85
-88.35,18.85
-88.35,18.84166667
-88.34166667,18.84166667
-88.34166667,18.83333333
-88.33333333,18.83333333
-88.33333333,18.825
-88.325,18.825
-88.31666667,18.825
-88.31666667,18.81666667
-88.30833333,18.81666667
-88.30833333,18.80833333
-88.3,18.80833333
-88.3,18.8
-88.29166667,18.8
-88.28333333,18.8
-88.28333333,18.79166667
-88.275,18.79166667
-88.275,18.78333333
-88.26666667,18.78333333
-88.26666667,18.775
-88.25833333,18.775
-88.25,18.775
-88.25,18.76666667
-88.24166667,18.76666667
-88.24166667,18.75833333
-88.23333333,18.75833333
-88.23333333,18.75
-88.225,18.75
-88.21666667,18.75
-88.21666667,18.74166667
-88.20833333,18.74166667
-88.20833333,18.73333333
-88.2,18.73333333
-88.2,18.725
-88.19166667,18.725
-88.19166667,18.71666667
-88.2,18.71666667
-88.2,18.70833333
-88.20833333,18.70833333
-88.20833333,18.7
-88.2,18.7
-88.19166667,18.7
-88.19166667,18.69166667
-88.18333333,18.69166667
-88.18333333,18.68333333
-88.19166667,18.68333333
-88.19166667,18.675
-88.2,18.675
-88.2,18.66666667
-88.2,18.65833333
-88.2,18.65
-88.20833333,18.65
-88.20833333,18.64166667
-88.20833333,18.63333333
-88.21666667,18.63333333
-88.21666667,18.625
-88.225,18.625
-88.225,18.61666667
-88.225,18.60833333
-88.23333333,18.60833333
-88.23333333,18.6
-88.23333333,18.59166667
-88.23333333,18.58333333
-88.24166667,18.58333333
-88.24166667,18.575
-88.25,18.575
-88.25,18.56666667
-88.25,18.55833333
-88.25833333,18.55833333
-88.25833333,18.55
-88.25833333,18.54166667
-88.25833333,18.53333333
-88.26666667,18.53333333
-88.26666667,18.525
-88.26666667,18.51666667
-88.275,18.51666667
-88.275,18.50833333
-88.28333333,18.50833333
-88.28333333,18.5
-88.28333333,18.49166667
-88.29166667,18.49166667
-88.3,18.49166667
-88.30833333,18.49166667
-88.31666667,18.49166667
-88.31666667,18.48333333
-88.31666667,18.475
-88.30833333,18.475
-88.3,18.475
-88.3,18.46666667
-88.3,18.45833333
-88.3,18.45
-88.30833333,18.45
-88.30833333,18.44166667
-88.31666667,18.44166667
-88.31666667,18.43333333
-88.325,18.43333333
-88.325,18.425
-88.33333333,18.425
-88.34166667,18.425
-88.35,18.425
-88.35,18.41666667
-88.35833333,18.41666667
-88.36666667,18.41666667
-88.375,18.41666667
-88.375,18.40833333
-88.38333333,18.40833333
-88.38333333,18.4
-88.39166667,18.4
-88.39166667,18.39166667
-88.39166667,18.38333333
-88.4,18.38333333
-88.4,18.375
-88.4,18.36666667
-88.4,18.35833333
-88.40833333,18.35833333
-88.40833333,18.35
-88.40833333,18.34166667
-88.40833333,18.33333333
-88.41666667,18.33333333
-88.41666667,18.325
-88.41666667,18.31666667
-88.425,18.31666667
-88.425,18.30833333
-88.425,18.3
-88.425,18.29166667
-88.43333333,18.29166667
-88.43333333,18.28333333
-88.43333333,18.275
-88.425,18.275
-88.425,18.26666667
-88.41666667,18.26666667
-88.41666667,18.25833333
-88.40833333,18.25833333
-88.40833333,18.25
-88.4,18.25
-88.4,18.24166667
-88.39166667,18.24166667
-88.39166667,18.23333333
-88.38333333,18.23333333
-88.38333333,18.225
-88.375,18.225
-88.375,18.21666667
-88.375,18.20833333
-88.375,18.2
-88.38333333,18.2
-88.38333333,18.19166667
-88.38333333,18.18333333
-88.38333333,18.175
-88.38333333,18.16666667
-88.38333333,18.15833333
-88.38333333,18.15
-88.38333333,18.14166667
-88.38333333,18.13333333
-88.39166667,18.13333333
-88.39166667,18.125
-88.39166667,18.11666667
-88.39166667,18.10833333
-88.4,18.10833333
-88.4,18.1
-88.4,18.09166667
-88.40833333,18.09166667
-88.40833333,18.08333333
-88.40833333,18.075
-88.41666667,18.075
-88.41666667,18.06666667
-88.41666667,18.05833333
-88.425,18.05833333
-88.425,18.05
-88.425,18.04166667
-88.43333333,18.04166667
-88.43333333,18.03333333
-88.43333333,18.025
-88.44166667,18.025
-88.44166667,18.01666667
-88.44166667,18.00833333
-88.45,18.00833333
-88.45,18
-88.45,17.99166667
-88.45833333,17.99166667
-88.45833333,17.98333333
-88.45833333,17.975
-88.45833333,17.96666667
-88.45833333,17.95833333
-88.45833333,17.95
-88.45833333,17.94166667
-88.45833333,17.93333333
-88.45833333,17.925
-88.45833333,17.91666667
-88.45833333,17.90833333
-88.45833333,17.9
-88.45833333,17.89166667
-88.45833333,17.88333333
-88.45833333,17.875
-88.45833333,17.86666667
-88.45833333,17.85833333
-88.45833333,17.85
-88.45833333,17.84166667
-88.45833333,17.83333333
-88.45833333,17.825
-88.45833333,17.81666667
-88.45833333,17.80833333
-88.45833333,17.8
-88.45833333,17.79166667
-88.45833333,17.78333333
-88.45833333,17.775
-88.46666667,17.775
-88.46666667,17.76666667
-88.46666667,17.75833333
-88.46666667,17.75
-88.475,17.75
-88.475,17.74166667
-88.475,17.73333333
-88.475,17.725
-88.48333333,17.725
-88.48333333,17.71666667
-88.48333333,17.70833333
-88.48333333,17.7
-88.48333333,17.69166667
-88.49166667,17.69166667
-88.49166667,17.68333333
-88.49166667,17.675
-88.49166667,17.66666667
-88.5,17.66666667
-88.5,17.65833333
-88.5,17.65
-88.5,17.64166667
-88.50833333,17.64166667
-88.50833333,17.63333333
-88.50833333,17.625
-88.50833333,17.61666667
-88.51666667,17.61666667
-88.51666667,17.60833333
-88.51666667,17.6
-88.51666667,17.59166667
-88.525,17.59166667
-88.525,17.58333333
-88.525,17.575
-88.525,17.56666667
-88.51666667,17.56666667
-88.51666667,17.55833333
-88.51666667,17.55
-88.51666667,17.54166667
-88.50833333,17.54166667
-88.50833333,17.53333333
-88.50833333,17.525
-88.50833333,17.51666667
-88.5,17.51666667
-88.5,17.50833333
-88.5,17.5
-88.5,17.49166667
-88.49166667,17.49166667
-88.49166667,17.48333333
-88.49166667,17.475
-88.49166667,17.46666667
-88.48333333,17.46666667
-88.48333333,17.45833333
-88.48333333,17.45
-88.48333333,17.44166667
-88.475,17.44166667
-88.475,17.43333333
-88.475,17.425
-88.475,17.41666667
-88.46666667,17.41666667
-88.46666667,17.40833333
-88.46666667,17.4
-88.46666667,17.39166667
-88.45833333,17.39166667
-88.45833333,17.38333333
-88.45833333,17.375
-88.45833333,17.36666667
-88.45,17.36666667
-88.45,17.35833333
-88.45,17.35
-88.45,17.34166667
-88.44166667,17.34166667
-88.44166667,17.33333333
-88.44166667,17.325
-88.44166667,17.31666667
-88.43333333,17.31666667
-88.43333333,17.30833333
-88.43333333,17.3
-88.425,17.3
-88.425,17.29166667
-88.41666667,17.29166667
-88.41666667,17.28333333
-88.41666667,17.275
-88.40833333,17.275
-88.40833333,17.26666667
-88.4,17.26666667
-88.4,17.25833333
-88.4,17.25
-88.39166667,17.25
-88.39166667,17.24166667
-88.38333333,17.24166667
-88.38333333,17.23333333
-88.38333333,17.225
-88.375,17.225
-88.375,17.21666667
-88.375,17.20833333
-88.36666667,17.20833333
-88.36666667,17.2
-88.35833333,17.2
-88.35833333,17.19166667
-88.35833333,17.18333333
-88.35,17.18333333
-88.35,17.175
-88.34166667,17.175
-88.34166667,17.16666667
-88.34166667,17.15833333
-88.33333333,17.15833333
-88.33333333,17.15
-88.325,17.15
-88.325,17.14166667
-88.325,17.13333333
-88.31666667,17.13333333
-88.31666667,17.125
-88.31666667,17.11666667
-88.30833333,17.11666667
-88.30833333,17.10833333
-88.3,17.10833333
-88.3,17.1
-88.3,17.09166667
-88.29166667,17.09166667
-88.29166667,17.08333333
-88.29166667,17.075
-88.28333333,17.075
-88.28333333,17.06666667
-88.28333333,17.05833333
-88.275,17.05833333
-88.275,17.05
-88.275,17.04166667
-88.26666667,17.04166667
-88.26666667,17.03333333
-88.26666667,17.025
-88.25833333,17.025
-88.25833333,17.01666667
-88.25833333,17.00833333
-88.25833333,17
-88.26666667,17
-88.26666667,16.99166667
-88.26666667,16.98333333
-88.26666667,16.975
-88.26666667,16.96666667
-88.26666667,16.95833333
-88.275,16.95833333
-88.275,16.95
-88.275,16.94166667
-88.275,16.93333333
-88.275,16.925
-88.275,16.91666667
-88.28333333,16.91666667
-88.28333333,16.90833333
-88.28333333,16.9
-88.29166667,16.9
-88.29166667,16.89166667
-88.3,16.89166667
-88.3,16.88333333
-88.3,16.875
-88.30833333,16.875
-88.30833333,16.86666667
-88.30833333,16.85833333
-88.31666667,16.85833333
-88.31666667,16.85
-88.325,16.85
-88.325,16.84166667
-88.325,16.83333333
-88.33333333,16.83333333
-88.33333333,16.825
-88.33333333,16.81666667
-88.34166667,16.81666667
-88.34166667,16.80833333
-88.35,16.80833333
-88.35,16.8
-88.35,16.79166667
-88.35833333,16.79166667
-88.35833333,16.78333333
-88.35833333,16.775
-88.36666667,16.775
-88.36666667,16.76666667
-88.375,16.76666667
-88.375,16.75833333
-88.375,16.75
-88.38333333,16.75
-88.38333333,16.74166667
-88.39166667,16.74166667
-88.39166667,16.73333333
-88.4,16.73333333
-88.4,16.725
-88.40833333,16.725
-88.40833333,16.71666667
-88.41666667,16.71666667
-88.41666667,16.70833333
-88.41666667,16.7
-88.425,16.7
-88.425,16.70833333
-88.43333333,16.70833333
-88.44166667,16.70833333
-88.45,16.70833333
-88.45,16.7
-88.45833333,16.7
-88.46666667,16.7
-88.46666667,16.70833333
-88.45833333,16.70833333
-88.45833333,16.71666667
-88.45,16.71666667
-88.45,16.725
-88.45833333,16.725
-88.46666667,16.725
-88.475,16.725
-88.48333333,16.725
-88.49166667,16.725
-88.49166667,16.73333333
-88.48333333,16.73333333
-88.48333333,16.74166667
-88.49166667,16.74166667
-88.49166667,16.75
-88.5,16.75
-88.50833333,16.75
-88.50833333,16.75833333
-88.51666667,16.75833333
-88.525,16.75833333
-88.53333333,16.75833333
-88.54166667,16.75833333
-88.55,16.75833333
-88.55833333,16.75833333
-88.56666667,16.75833333
-88.56666667,16.76666667
-88.575,16.76666667
-88.58333333,16.76666667
-88.59166667,16.76666667
-88.6,16.76666667
-88.60833333,16.76666667
-88.61666667,16.76666667
-88.625,16.76666667
-88.63333333,16.76666667
-88.63333333,16.775
-88.64166667,16.775
-88.64166667,16.76666667
-88.65,16.76666667
-88.65,16.775
-88.65833333,16.775
-88.65833333,16.76666667
-88.66666667,16.76666667
-88.675,16.76666667
-88.675,16.75833333
-88.68333333,16.75833333
-88.68333333,16.76666667
-88.68333333,16.775
-88.69166667,16.775
-88.69166667,16.76666667
-88.7,16.76666667
-88.70833333,16.76666667
-88.70833333,16.775
-88.71666667,16.775
-88.725,16.775
-88.73333333,16.775
-88.74166667,16.775
-88.75,16.775
-88.75,16.78333333
-88.75833333,16.78333333
-88.76666667,16.78333333
-88.76666667,16.79166667
-88.775,16.79166667
-88.78333333,16.79166667
-88.79166667,16.79166667
-88.8,16.79166667
-88.8,16.78333333
-88.80833333,16.78333333
-88.80833333,16.775
-88.80833333,16.76666667
-88.81666667,16.76666667
-88.81666667,16.775
-88.825,16.775
-88.83333333,16.775
-88.83333333,16.76666667
-88.84166667,16.76666667
-88.84166667,16.775
-88.85,16.775
-88.85833333,16.775
-88.85833333,16.78333333
-88.85833333,16.79166667
-88.86666667,16.79166667
-88.875,16.79166667
-88.88333333,16.79166667
-88.88333333,16.8
-88.89166667,16.8
-88.9,16.8
-88.90833333,16.8
-88.91666667,16.8
-88.925,16.8
-88.93333333,16.8
-88.93333333,16.79166667
-88.94166667,16.79166667
-88.94166667,16.8
-88.95,16.8
-88.95833333,16.8
-88.95833333,16.80833333
-88.96666667,16.80833333
-88.975,16.80833333
-88.98333333,16.80833333
-88.99166667,16.80833333
-89,16.80833333
-89.00833333,16.80833333
-89.00833333,16.8
-89.01666667,16.8
-89.025,16.8
-89.03333333,16.8
-89.04166667,16.8
-89.05,16.8
-89.05833333,16.8
-89.06666667,16.8
-89.06666667,16.79166667
-89.075,16.79166667
-89.075,16.8
-89.08333333,16.8
-89.08333333,16.79166667
-89.09166667,16.79166667
</coordinates>
</LinearRing>
</outerBoundaryIs>
<innerBoundaryIs>
<LinearRing>
<coordinates>
-90.30833333,18.4
-90.30833333,18.39166667
-90.3,18.39166667
-90.3,18.4
-90.30833333,18.4
</coordinates>
</LinearRing>
</innerBoundaryIs>
<innerBoundaryIs>
<LinearRing>
<coordinates>
-90.275,18.55
-90.275,18.54166667
-90.26666667,18.54166667
-90.26666667,18.55
-90.275,18.55
</coordinates>
</LinearRing>
</innerBoundaryIs>
<innerBoundaryIs>
<LinearRing>
<coordinates>
-88.80833333,16.78333333
-88.80833333,16.79166667
-88.81666667,16.79166667
-88.81666667,16.78333333
-88.80833333,16.78333333
</coordinates>
</LinearRing>
</innerBoundaryIs>
<innerBoundaryIs>
<LinearRing>
<coordinates>
-89.05833333,17.16666667
-89.05,17.16666667
-89.05,17.175
-89.05833333,17.175
-89.05833333,17.16666667
</coordinates>
</LinearRing>
</innerBoundaryIs>
<innerBoundaryIs>
<LinearRing>
<coordinates>
-89.05,17.16666667
-89.05,17.15833333
-89.05,17.15
-89.04166667,17.15
-89.04166667,17.15833333
-89.04166667,17.16666667
-89.05,17.16666667
</coordinates>
</LinearRing>
</innerBoundaryIs>
<innerBoundaryIs>
<LinearRing>
<coordinates>
-88.43333333,16.71666667
-88.425,16.71666667
-88.425,16.725
-88.43333333,16.725
-88.43333333,16.71666667
</coordinates>
</LinearRing>
</innerBoundaryIs>
<innerBoundaryIs>
<LinearRing>
<coordinates>
-88.85,16.79166667
-88.85,16.78333333
-88.84166667,16.78333333
-88.83333333,16.78333333
-88.825,16.78333333
-88.825,16.79166667
-88.83333333,16.79166667
-88.84166667,16.79166667
-88.85,16.79166667
</coordinates>
</LinearRing>
</innerBoundaryIs>
<innerBoundaryIs>
<LinearRing>
<coordinates>
-89.03333333,17.05833333
-89.025,17.05833333
-89.025,17.06666667
-89.03333333,17.06666667
-89.03333333,17.05833333
</coordinates>
</LinearRing>
</innerBoundaryIs>
<innerBoundaryIs>
<LinearRing>
<coordinates>
-89.61666667,17.68333333
-89.61666667,17.675
-89.60833333,17.675
-89.60833333,17.68333333
-89.61666667,17.68333333
</coordinates>
</LinearRing>
</innerBoundaryIs>
<innerBoundaryIs>
<LinearRing>
<coordinates>
-88.20833333,18.68333333
-88.2,18.68333333
-88.2,18.69166667
-88.20833333,18.69166667
-88.20833333,18.68333333
</coordinates>
</LinearRing>
</innerBoundaryIs>
</Polygon>
</MultiGeometry>
</Placemark>
</Document>
</kml>
