# Supplementary material for: Species conservation profiles of tarantula spiders (Araneae, Theraphosidae) listed on CITES
Source: Biodivers Data J. 2019 Nov 8;7:e39342. doi: 10.3897/BDJ.7.e39342 (PMC6858399; doi:10.3897/BDJ.7.e39342)
Supplement: Supplementary material 18 — Distribution of Brachypelma verdezi Schmidt, 2003 [file bdj-07-e39342-s018.kml]

<?xml version="1.0" encoding="UTF-8"?>
<kml xmlns="http://earth.google.com/kml/2.2">
<Document>
<name></name>
<description><![CDATA[]]></description>

<Style id="1">
<LineStyle>
<width>2</width>
<color>ff0000ff</color>
</LineStyle>
<PolyStyle>
<color>aaffffff</color>
<fill>1</fill>
</PolyStyle>
</Style>

<Placemark>
<name>Brachypelma verdezi .kml</name>
<description><![CDATA[]]></description>
<styleUrl>#1</styleUrl>
<visibility>1</visibility>
<MultiGeometry>
<Polygon>
<outerBoundaryIs>
<LinearRing>
<coordinates>
-98.75000093,16.76666652
-98.7416676,16.76666652
-98.7416676,16.75833318
-98.75000093,16.75833318
-98.75000093,16.76666652
</coordinates>
</LinearRing>
</outerBoundaryIs>
</Polygon>
<Polygon>
<outerBoundaryIs>
<LinearRing>
<coordinates>
-99.27500091,16.94999984
-99.26666758,16.94999984
-99.26666758,16.94166651
-99.27500091,16.94166651
-99.27500091,16.94999984
</coordinates>
</LinearRing>
</outerBoundaryIs>
</Polygon>
<Polygon>
<outerBoundaryIs>
<LinearRing>
<coordinates>
-99.38333424,16.99166651
-99.3750009,16.99166651
-99.3750009,16.98333317
-99.38333424,16.98333317
-99.38333424,16.99166651
</coordinates>
</LinearRing>
</outerBoundaryIs>
</Polygon>
<Polygon>
<outerBoundaryIs>
<LinearRing>
<coordinates>
-99.4000009,17.00833317
-99.39166757,17.00833317
-99.39166757,16.99999984
-99.4000009,16.99999984
-99.4000009,17.00833317
</coordinates>
</LinearRing>
</outerBoundaryIs>
</Polygon>
<Polygon>
<outerBoundaryIs>
<LinearRing>
<coordinates>
-99.84166755,17.08333317
-99.83333422,17.08333317
-99.83333422,17.07499984
-99.84166755,17.07499984
-99.84166755,17.08333317
</coordinates>
</LinearRing>
</outerBoundaryIs>
</Polygon>
<Polygon>
<outerBoundaryIs>
<LinearRing>
<coordinates>
-99.77500089,17.12499984
-99.76666756,17.12499984
-99.76666756,17.1166665
-99.77500089,17.1166665
-99.77500089,17.12499984
</coordinates>
</LinearRing>
</outerBoundaryIs>
</Polygon>
<Polygon>
<outerBoundaryIs>
<LinearRing>
<coordinates>
-99.38333424,17.27499983
-99.3750009,17.27499983
-99.3750009,17.2666665
-99.38333424,17.2666665
-99.38333424,17.27499983
</coordinates>
</LinearRing>
</outerBoundaryIs>
</Polygon>
<Polygon>
<outerBoundaryIs>
<LinearRing>
<coordinates>
-99.4000009,17.27499983
-99.39166757,17.27499983
-99.39166757,17.2666665
-99.4000009,17.2666665
-99.4000009,17.27499983
</coordinates>
</LinearRing>
</outerBoundaryIs>
</Polygon>
<Polygon>
<outerBoundaryIs>
<LinearRing>
<coordinates>
-100.04166754,17.27499983
-100.03333421,17.27499983
-100.03333421,17.2666665
-100.04166754,17.2666665
-100.04166754,17.27499983
</coordinates>
</LinearRing>
</outerBoundaryIs>
</Polygon>
<Polygon>
<outerBoundaryIs>
<LinearRing>
<coordinates>
-99.44166757,17.28333316
-99.43333424,17.28333316
-99.43333424,17.27499983
-99.44166757,17.27499983
-99.44166757,17.28333316
</coordinates>
</LinearRing>
</outerBoundaryIs>
</Polygon>
<Polygon>
<outerBoundaryIs>
<LinearRing>
<coordinates>
-99.3750009,17.32499983
-99.36666757,17.32499983
-99.36666757,17.31666649
-99.3750009,17.31666649
-99.3750009,17.32499983
</coordinates>
</LinearRing>
</outerBoundaryIs>
</Polygon>
<Polygon>
<outerBoundaryIs>
<LinearRing>
<coordinates>
-99.35833424,17.33333316
-99.35000091,17.33333316
-99.35000091,17.32499983
-99.35833424,17.32499983
-99.35833424,17.33333316
</coordinates>
</LinearRing>
</outerBoundaryIs>
</Polygon>
<Polygon>
<outerBoundaryIs>
<LinearRing>
<coordinates>
-99.54166756,17.33333316
-99.53333423,17.33333316
-99.53333423,17.32499983
-99.54166756,17.32499983
-99.54166756,17.33333316
</coordinates>
</LinearRing>
</outerBoundaryIs>
</Polygon>
<Polygon>
<outerBoundaryIs>
<LinearRing>
<coordinates>
-99.3750009,17.34166649
-99.36666757,17.34166649
-99.35833424,17.34166649
-99.35833424,17.33333316
-99.36666757,17.33333316
-99.3750009,17.33333316
-99.3750009,17.34166649
</coordinates>
</LinearRing>
</outerBoundaryIs>
</Polygon>
<Polygon>
<outerBoundaryIs>
<LinearRing>
<coordinates>
-99.35000091,17.39999982
-99.34166757,17.39999982
-99.34166757,17.39166649
-99.35000091,17.39166649
-99.35000091,17.39999982
</coordinates>
</LinearRing>
</outerBoundaryIs>
</Polygon>
<Polygon>
<outerBoundaryIs>
<LinearRing>
<coordinates>
-99.40833424,17.49166649
-99.4000009,17.49166649
-99.4000009,17.48333315
-99.40833424,17.48333315
-99.41666757,17.48333315
-99.41666757,17.49166649
-99.40833424,17.49166649
</coordinates>
</LinearRing>
</outerBoundaryIs>
</Polygon>
<Polygon>
<outerBoundaryIs>
<LinearRing>
<coordinates>
-99.36666757,17.52499982
-99.35833424,17.52499982
-99.35000091,17.52499982
-99.35000091,17.51666649
-99.35833424,17.51666649
-99.36666757,17.51666649
-99.36666757,17.52499982
</coordinates>
</LinearRing>
</outerBoundaryIs>
</Polygon>
<Polygon>
<outerBoundaryIs>
<LinearRing>
<coordinates>
-99.26666758,17.49166649
-99.25833424,17.49166649
-99.25833424,17.48333315
-99.26666758,17.48333315
-99.27500091,17.48333315
-99.27500091,17.49166649
-99.28333424,17.49166649
-99.29166757,17.49166649
-99.30000091,17.49166649
-99.30000091,17.48333315
-99.30833424,17.48333315
-99.31666757,17.48333315
-99.31666757,17.49166649
-99.30833424,17.49166649
-99.30833424,17.49999982
-99.30000091,17.49999982
-99.29166757,17.49999982
-99.28333424,17.49999982
-99.27500091,17.49999982
-99.27500091,17.50833315
-99.26666758,17.50833315
-99.26666758,17.49999982
-99.26666758,17.49166649
</coordinates>
</LinearRing>
</outerBoundaryIs>
</Polygon>
<Polygon>
<outerBoundaryIs>
<LinearRing>
<coordinates>
-99.35000091,17.50833315
-99.34166757,17.50833315
-99.34166757,17.49999982
-99.35000091,17.49999982
-99.35000091,17.50833315
</coordinates>
</LinearRing>
</outerBoundaryIs>
</Polygon>
<Polygon>
<outerBoundaryIs>
<LinearRing>
<coordinates>
-99.3750009,17.50833315
-99.36666757,17.50833315
-99.36666757,17.49999982
-99.3750009,17.49999982
-99.3750009,17.50833315
</coordinates>
</LinearRing>
</outerBoundaryIs>
</Polygon>
<Polygon>
<outerBoundaryIs>
<LinearRing>
<coordinates>
-99.31666757,17.51666649
-99.30833424,17.51666649
-99.30833424,17.50833315
-99.31666757,17.50833315
-99.32500091,17.50833315
-99.32500091,17.51666649
-99.31666757,17.51666649
</coordinates>
</LinearRing>
</outerBoundaryIs>
</Polygon>
<Polygon>
<outerBoundaryIs>
<LinearRing>
<coordinates>
-99.45833423,17.48333315
-99.45833423,17.47499982
-99.46666757,17.47499982
-99.46666757,17.48333315
-99.4750009,17.48333315
-99.4750009,17.49166649
-99.48333423,17.49166649
-99.48333423,17.49999982
-99.48333423,17.50833315
-99.48333423,17.51666649
-99.4750009,17.51666649
-99.4750009,17.50833315
-99.46666757,17.50833315
-99.46666757,17.49999982
-99.45833423,17.49999982
-99.45833423,17.49166649
-99.4500009,17.49166649
-99.4500009,17.48333315
-99.45833423,17.48333315
</coordinates>
</LinearRing>
</outerBoundaryIs>
</Polygon>
<Polygon>
<outerBoundaryIs>
<LinearRing>
<coordinates>
-99.36666757,17.59166648
-99.35833424,17.59166648
-99.35833424,17.58333315
-99.36666757,17.58333315
-99.36666757,17.59166648
</coordinates>
</LinearRing>
</outerBoundaryIs>
</Polygon>
<Polygon>
<outerBoundaryIs>
<LinearRing>
<coordinates>
-99.33333424,17.59999982
-99.32500091,17.59999982
-99.32500091,17.59166648
-99.33333424,17.59166648
-99.33333424,17.59999982
</coordinates>
</LinearRing>
</outerBoundaryIs>
</Polygon>
<Polygon>
<outerBoundaryIs>
<LinearRing>
<coordinates>
-99.23333424,17.71666648
-99.22500091,17.71666648
-99.22500091,17.70833315
-99.23333424,17.70833315
-99.23333424,17.71666648
</coordinates>
</LinearRing>
</outerBoundaryIs>
</Polygon>
<Polygon>
<outerBoundaryIs>
<LinearRing>
<coordinates>
-99.21666758,17.69999981
-99.20833424,17.69999981
-99.20833424,17.69166648
-99.21666758,17.69166648
-99.21666758,17.69999981
</coordinates>
</LinearRing>
</outerBoundaryIs>
</Polygon>
<Polygon>
<outerBoundaryIs>
<LinearRing>
<coordinates>
-99.22500091,17.70833315
-99.21666758,17.70833315
-99.21666758,17.69999981
-99.22500091,17.69999981
-99.22500091,17.70833315
</coordinates>
</LinearRing>
</outerBoundaryIs>
</Polygon>
<Polygon>
<outerBoundaryIs>
<LinearRing>
<coordinates>
-99.24166758,17.65833315
-99.24166758,17.64999981
-99.25000091,17.64999981
-99.25000091,17.65833315
-99.25000091,17.66666648
-99.25000091,17.67499981
-99.24166758,17.67499981
-99.24166758,17.66666648
-99.24166758,17.65833315
</coordinates>
</LinearRing>
</outerBoundaryIs>
</Polygon>
<Polygon>
<outerBoundaryIs>
<LinearRing>
<coordinates>
-99.25833424,17.64999981
-99.25000091,17.64999981
-99.25000091,17.64166648
-99.25833424,17.64166648
-99.25833424,17.64999981
</coordinates>
</LinearRing>
</outerBoundaryIs>
</Polygon>
<Polygon>
<outerBoundaryIs>
<LinearRing>
<coordinates>
-99.26666758,17.61666648
-99.25833424,17.61666648
-99.25833424,17.60833315
-99.26666758,17.60833315
-99.26666758,17.61666648
</coordinates>
</LinearRing>
</outerBoundaryIs>
</Polygon>
<Polygon>
<outerBoundaryIs>
<LinearRing>
<coordinates>
-99.28333424,17.59166648
-99.28333424,17.58333315
-99.29166757,17.58333315
-99.30000091,17.58333315
-99.30000091,17.59166648
-99.30000091,17.59999982
-99.30000091,17.60833315
-99.30833424,17.60833315
-99.30833424,17.59999982
-99.31666757,17.59999982
-99.31666757,17.60833315
-99.31666757,17.61666648
-99.30833424,17.61666648
-99.30833424,17.62499982
-99.30833424,17.63333315
-99.31666757,17.63333315
-99.31666757,17.64166648
-99.30833424,17.64166648
-99.30000091,17.64166648
-99.30000091,17.64999981
-99.30000091,17.65833315
-99.29166757,17.65833315
-99.29166757,17.64999981
-99.29166757,17.64166648
-99.29166757,17.63333315
-99.29166757,17.62499982
-99.29166757,17.61666648
-99.29166757,17.60833315
-99.29166757,17.59999982
-99.28333424,17.59999982
-99.28333424,17.59166648
</coordinates>
</LinearRing>
</outerBoundaryIs>
</Polygon>
<Polygon>
<outerBoundaryIs>
<LinearRing>
<coordinates>
-99.25833424,17.60833315
-99.25000091,17.60833315
-99.25000091,17.59999982
-99.25833424,17.59999982
-99.25833424,17.60833315
</coordinates>
</LinearRing>
</outerBoundaryIs>
</Polygon>
<Polygon>
<outerBoundaryIs>
<LinearRing>
<coordinates>
-99.14166758,17.62499982
-99.14166758,17.61666648
-99.15000091,17.61666648
-99.15000091,17.62499982
-99.15000091,17.63333315
-99.14166758,17.63333315
-99.14166758,17.62499982
</coordinates>
</LinearRing>
</outerBoundaryIs>
</Polygon>
<Polygon>
<outerBoundaryIs>
<LinearRing>
<coordinates>
-99.35833424,17.57499982
-99.35000091,17.57499982
-99.35000091,17.56666648
-99.35833424,17.56666648
-99.35833424,17.57499982
</coordinates>
</LinearRing>
</outerBoundaryIs>
</Polygon>
<Polygon>
<outerBoundaryIs>
<LinearRing>
<coordinates>
-99.25000091,17.56666648
-99.25000091,17.55833315
-99.25833424,17.55833315
-99.25833424,17.56666648
-99.25833424,17.57499982
-99.25000091,17.57499982
-99.25000091,17.56666648
</coordinates>
</LinearRing>
</outerBoundaryIs>
</Polygon>
<Polygon>
<outerBoundaryIs>
<LinearRing>
<coordinates>
-99.43333424,17.58333315
-99.4250009,17.58333315
-99.4250009,17.57499982
-99.43333424,17.57499982
-99.44166757,17.57499982
-99.44166757,17.58333315
-99.43333424,17.58333315
</coordinates>
</LinearRing>
</outerBoundaryIs>
</Polygon>
<Polygon>
<outerBoundaryIs>
<LinearRing>
<coordinates>
-99.39166757,17.52499982
-99.39166757,17.51666649
-99.4000009,17.51666649
-99.40833424,17.51666649
-99.40833424,17.52499982
-99.40833424,17.53333315
-99.41666757,17.53333315
-99.41666757,17.52499982
-99.4250009,17.52499982
-99.4250009,17.53333315
-99.4250009,17.54166649
-99.4250009,17.54999982
-99.43333424,17.54999982
-99.44166757,17.54999982
-99.44166757,17.55833315
-99.43333424,17.55833315
-99.4250009,17.55833315
-99.4250009,17.56666648
-99.4250009,17.57499982
-99.41666757,17.57499982
-99.41666757,17.56666648
-99.40833424,17.56666648
-99.40833424,17.57499982
-99.4000009,17.57499982
-99.4000009,17.58333315
-99.39166757,17.58333315
-99.39166757,17.59166648
-99.4000009,17.59166648
-99.4000009,17.59999982
-99.39166757,17.59999982
-99.38333424,17.59999982
-99.38333424,17.59166648
-99.3750009,17.59166648
-99.3750009,17.58333315
-99.38333424,17.58333315
-99.38333424,17.57499982
-99.38333424,17.56666648
-99.38333424,17.55833315
-99.38333424,17.54999982
-99.39166757,17.54999982
-99.39166757,17.54166649
-99.38333424,17.54166649
-99.3750009,17.54166649
-99.3750009,17.53333315
-99.38333424,17.53333315
-99.39166757,17.53333315
-99.39166757,17.52499982
</coordinates>
</LinearRing>
</outerBoundaryIs>
</Polygon>
<Polygon>
<outerBoundaryIs>
<LinearRing>
<coordinates>
-99.23333424,17.42499982
-99.23333424,17.41666649
-99.24166758,17.41666649
-99.24166758,17.40833316
-99.25000091,17.40833316
-99.25000091,17.39999982
-99.25833424,17.39999982
-99.25833424,17.39166649
-99.26666758,17.39166649
-99.26666758,17.39999982
-99.27500091,17.39999982
-99.27500091,17.40833316
-99.28333424,17.40833316
-99.28333424,17.41666649
-99.29166757,17.41666649
-99.29166757,17.42499982
-99.30000091,17.42499982
-99.30000091,17.43333316
-99.30000091,17.44166649
-99.30833424,17.44166649
-99.30833424,17.44999982
-99.31666757,17.44999982
-99.31666757,17.45833315
-99.32500091,17.45833315
-99.32500091,17.46666649
-99.33333424,17.46666649
-99.33333424,17.47499982
-99.32500091,17.47499982
-99.31666757,17.47499982
-99.30833424,17.47499982
-99.30000091,17.47499982
-99.30000091,17.46666649
-99.29166757,17.46666649
-99.29166757,17.45833315
-99.28333424,17.45833315
-99.27500091,17.45833315
-99.26666758,17.45833315
-99.25833424,17.45833315
-99.25833424,17.46666649
-99.25000091,17.46666649
-99.25000091,17.47499982
-99.24166758,17.47499982
-99.24166758,17.48333315
-99.25000091,17.48333315
-99.25000091,17.49166649
-99.25833424,17.49166649
-99.25833424,17.49999982
-99.25000091,17.49999982
-99.24166758,17.49999982
-99.24166758,17.50833315
-99.25000091,17.50833315
-99.25833424,17.50833315
-99.25833424,17.51666649
-99.26666758,17.51666649
-99.27500091,17.51666649
-99.28333424,17.51666649
-99.29166757,17.51666649
-99.30000091,17.51666649
-99.30833424,17.51666649
-99.30833424,17.52499982
-99.30833424,17.53333315
-99.30000091,17.53333315
-99.29166757,17.53333315
-99.28333424,17.53333315
-99.28333424,17.54166649
-99.28333424,17.54999982
-99.28333424,17.55833315
-99.28333424,17.56666648
-99.28333424,17.57499982
-99.28333424,17.58333315
-99.27500091,17.58333315
-99.26666758,17.58333315
-99.26666758,17.57499982
-99.27500091,17.57499982
-99.27500091,17.56666648
-99.26666758,17.56666648
-99.26666758,17.55833315
-99.25833424,17.55833315
-99.25833424,17.54999982
-99.25000091,17.54999982
-99.25000091,17.54166649
-99.24166758,17.54166649
-99.23333424,17.54166649
-99.23333424,17.53333315
-99.22500091,17.53333315
-99.22500091,17.52499982
-99.21666758,17.52499982
-99.21666758,17.51666649
-99.20833424,17.51666649
-99.20833424,17.52499982
-99.20000091,17.52499982
-99.20000091,17.53333315
-99.20000091,17.54166649
-99.20833424,17.54166649
-99.21666758,17.54166649
-99.21666758,17.54999982
-99.22500091,17.54999982
-99.23333424,17.54999982
-99.23333424,17.55833315
-99.22500091,17.55833315
-99.22500091,17.56666648
-99.23333424,17.56666648
-99.24166758,17.56666648
-99.24166758,17.57499982
-99.25000091,17.57499982
-99.25000091,17.58333315
-99.25833424,17.58333315
-99.25833424,17.59166648
-99.25000091,17.59166648
-99.25000091,17.59999982
-99.24166758,17.59999982
-99.23333424,17.59999982
-99.23333424,17.60833315
-99.23333424,17.61666648
-99.23333424,17.62499982
-99.24166758,17.62499982
-99.24166758,17.63333315
-99.25000091,17.63333315
-99.25000091,17.64166648
-99.24166758,17.64166648
-99.24166758,17.64999981
-99.23333424,17.64999981
-99.23333424,17.65833315
-99.23333424,17.66666648
-99.23333424,17.67499981
-99.23333424,17.68333315
-99.22500091,17.68333315
-99.22500091,17.69166648
-99.21666758,17.69166648
-99.21666758,17.68333315
-99.21666758,17.67499981
-99.21666758,17.66666648
-99.21666758,17.65833315
-99.20833424,17.65833315
-99.20833424,17.64999981
-99.20000091,17.64999981
-99.19166758,17.64999981
-99.19166758,17.64166648
-99.19166758,17.63333315
-99.20000091,17.63333315
-99.20833424,17.63333315
-99.20833424,17.62499982
-99.20000091,17.62499982
-99.19166758,17.62499982
-99.18333425,17.62499982
-99.18333425,17.63333315
-99.18333425,17.64166648
-99.18333425,17.64999981
-99.17500091,17.64999981
-99.17500091,17.64166648
-99.16666758,17.64166648
-99.16666758,17.63333315
-99.16666758,17.62499982
-99.16666758,17.61666648
-99.16666758,17.60833315
-99.15833425,17.60833315
-99.15833425,17.59999982
-99.15000091,17.59999982
-99.15000091,17.59166648
-99.15833425,17.59166648
-99.16666758,17.59166648
-99.17500091,17.59166648
-99.17500091,17.58333315
-99.18333425,17.58333315
-99.18333425,17.59166648
-99.18333425,17.59999982
-99.19166758,17.59999982
-99.19166758,17.59166648
-99.20000091,17.59166648
-99.20833424,17.59166648
-99.20833424,17.58333315
-99.20000091,17.58333315
-99.19166758,17.58333315
-99.19166758,17.57499982
-99.18333425,17.57499982
-99.18333425,17.56666648
-99.17500091,17.56666648
-99.17500091,17.57499982
-99.16666758,17.57499982
-99.15833425,17.57499982
-99.15833425,17.56666648
-99.16666758,17.56666648
-99.16666758,17.55833315
-99.16666758,17.54999982
-99.16666758,17.54166649
-99.17500091,17.54166649
-99.17500091,17.53333315
-99.17500091,17.52499982
-99.17500091,17.51666649
-99.18333425,17.51666649
-99.18333425,17.50833315
-99.18333425,17.49999982
-99.18333425,17.49166649
-99.19166758,17.49166649
-99.19166758,17.48333315
-99.20000091,17.48333315
-99.20000091,17.47499982
-99.20000091,17.46666649
-99.20833424,17.46666649
-99.21666758,17.46666649
-99.22500091,17.46666649
-99.22500091,17.45833315
-99.21666758,17.45833315
-99.21666758,17.44999982
-99.21666758,17.44166649
-99.22500091,17.44166649
-99.22500091,17.43333316
-99.22500091,17.42499982
-99.23333424,17.42499982
</coordinates>
</LinearRing>
</outerBoundaryIs>
<innerBoundaryIs>
<LinearRing>
<coordinates>
-99.24166758,17.49999982
-99.24166758,17.49166649
-99.23333424,17.49166649
-99.23333424,17.49999982
-99.24166758,17.49999982
</coordinates>
</LinearRing>
</innerBoundaryIs>
<innerBoundaryIs>
<LinearRing>
<coordinates>
-99.28333424,17.53333315
-99.28333424,17.52499982
-99.27500091,17.52499982
-99.27500091,17.53333315
-99.28333424,17.53333315
</coordinates>
</LinearRing>
</innerBoundaryIs>
</Polygon>
<Polygon>
<outerBoundaryIs>
<LinearRing>
<coordinates>
-99.44166757,17.32499983
-99.43333424,17.32499983
-99.43333424,17.31666649
-99.44166757,17.31666649
-99.4500009,17.31666649
-99.4500009,17.32499983
-99.45833423,17.32499983
-99.45833423,17.31666649
-99.46666757,17.31666649
-99.4750009,17.31666649
-99.48333423,17.31666649
-99.49166757,17.31666649
-99.49166757,17.32499983
-99.48333423,17.32499983
-99.48333423,17.33333316
-99.49166757,17.33333316
-99.49166757,17.34166649
-99.48333423,17.34166649
-99.48333423,17.34999983
-99.48333423,17.35833316
-99.48333423,17.36666649
-99.48333423,17.37499983
-99.4750009,17.37499983
-99.4750009,17.38333316
-99.48333423,17.38333316
-99.48333423,17.39166649
-99.4750009,17.39166649
-99.46666757,17.39166649
-99.46666757,17.39999982
-99.46666757,17.40833316
-99.46666757,17.41666649
-99.46666757,17.42499982
-99.46666757,17.43333316
-99.4750009,17.43333316
-99.4750009,17.44166649
-99.4750009,17.44999982
-99.4750009,17.45833315
-99.48333423,17.45833315
-99.48333423,17.46666649
-99.48333423,17.47499982
-99.4750009,17.47499982
-99.4750009,17.46666649
-99.46666757,17.46666649
-99.45833423,17.46666649
-99.4500009,17.46666649
-99.44166757,17.46666649
-99.44166757,17.45833315
-99.43333424,17.45833315
-99.43333424,17.44999982
-99.4250009,17.44999982
-99.4250009,17.44166649
-99.41666757,17.44166649
-99.40833424,17.44166649
-99.40833424,17.43333316
-99.40833424,17.42499982
-99.40833424,17.41666649
-99.40833424,17.40833316
-99.40833424,17.39999982
-99.40833424,17.39166649
-99.40833424,17.38333316
-99.4000009,17.38333316
-99.4000009,17.37499983
-99.4000009,17.36666649
-99.4000009,17.35833316
-99.39166757,17.35833316
-99.39166757,17.34999983
-99.38333424,17.34999983
-99.3750009,17.34999983
-99.3750009,17.34166649
-99.38333424,17.34166649
-99.39166757,17.34166649
-99.4000009,17.34166649
-99.40833424,17.34166649
-99.40833424,17.33333316
-99.40833424,17.32499983
-99.41666757,17.32499983
-99.41666757,17.33333316
-99.4250009,17.33333316
-99.4250009,17.34166649
-99.43333424,17.34166649
-99.43333424,17.33333316
-99.44166757,17.33333316
-99.44166757,17.32499983
</coordinates>
</LinearRing>
</outerBoundaryIs>
<innerBoundaryIs>
<LinearRing>
<coordinates>
-99.44166757,17.33333316
-99.44166757,17.34166649
-99.4500009,17.34166649
-99.45833423,17.34166649
-99.46666757,17.34166649
-99.46666757,17.33333316
-99.45833423,17.33333316
-99.4500009,17.33333316
-99.44166757,17.33333316
</coordinates>
</LinearRing>
</innerBoundaryIs>
</Polygon>
<Polygon>
<outerBoundaryIs>
<LinearRing>
<coordinates>
-99.35833424,17.42499982
-99.35833424,17.41666649
-99.36666757,17.41666649
-99.36666757,17.42499982
-99.3750009,17.42499982
-99.3750009,17.43333316
-99.38333424,17.43333316
-99.38333424,17.44166649
-99.38333424,17.44999982
-99.39166757,17.44999982
-99.39166757,17.45833315
-99.39166757,17.46666649
-99.4000009,17.46666649
-99.4000009,17.47499982
-99.4000009,17.48333315
-99.39166757,17.48333315
-99.38333424,17.48333315
-99.38333424,17.47499982
-99.3750009,17.47499982
-99.3750009,17.48333315
-99.36666757,17.48333315
-99.35833424,17.48333315
-99.35000091,17.48333315
-99.34166757,17.48333315
-99.33333424,17.48333315
-99.33333424,17.47499982
-99.34166757,17.47499982
-99.35000091,17.47499982
-99.35833424,17.47499982
-99.35833424,17.46666649
-99.35833424,17.45833315
-99.35000091,17.45833315
-99.35000091,17.44999982
-99.34166757,17.44999982
-99.34166757,17.44166649
-99.34166757,17.43333316
-99.34166757,17.42499982
-99.35000091,17.42499982
-99.35833424,17.42499982
</coordinates>
</LinearRing>
</outerBoundaryIs>
</Polygon>
<Polygon>
<outerBoundaryIs>
<LinearRing>
<coordinates>
-99.36666757,17.2916665
-99.35833424,17.2916665
-99.35833424,17.28333316
-99.36666757,17.28333316
-99.36666757,17.2916665
</coordinates>
</LinearRing>
</outerBoundaryIs>
</Polygon>
<Polygon>
<outerBoundaryIs>
<LinearRing>
<coordinates>
-99.43333424,17.2916665
-99.4250009,17.2916665
-99.41666757,17.2916665
-99.41666757,17.28333316
-99.4250009,17.28333316
-99.43333424,17.28333316
-99.43333424,17.2916665
</coordinates>
</LinearRing>
</outerBoundaryIs>
</Polygon>
<Polygon>
<outerBoundaryIs>
<LinearRing>
<coordinates>
-100.12500087,17.29999983
-100.11666754,17.29999983
-100.11666754,17.2916665
-100.12500087,17.2916665
-100.12500087,17.29999983
</coordinates>
</LinearRing>
</outerBoundaryIs>
</Polygon>
<Polygon>
<outerBoundaryIs>
<LinearRing>
<coordinates>
-99.3750009,17.30833316
-99.36666757,17.30833316
-99.36666757,17.29999983
-99.3750009,17.29999983
-99.3750009,17.30833316
</coordinates>
</LinearRing>
</outerBoundaryIs>
</Polygon>
<Polygon>
<outerBoundaryIs>
<LinearRing>
<coordinates>
-98.77500093,16.57499986
-98.78333426,16.57499986
-98.79166759,16.57499986
-98.80000093,16.57499986
-98.80833426,16.57499986
-98.81666759,16.57499986
-98.81666759,16.58333319
-98.81666759,16.59166652
-98.82500093,16.59166652
-98.82500093,16.58333319
-98.82500093,16.57499986
-98.83333426,16.57499986
-98.84166759,16.57499986
-98.85000093,16.57499986
-98.85833426,16.57499986
-98.86666759,16.57499986
-98.87500092,16.57499986
-98.88333426,16.57499986
-98.89166759,16.57499986
-98.90000092,16.57499986
-98.90000092,16.58333319
-98.90833426,16.58333319
-98.91666759,16.58333319
-98.92500092,16.58333319
-98.93333426,16.58333319
-98.94166759,16.58333319
-98.94166759,16.59166652
-98.95000092,16.59166652
-98.95833425,16.59166652
-98.96666759,16.59166652
-98.96666759,16.59999986
-98.97500092,16.59999986
-98.98333425,16.59999986
-98.99166759,16.59999986
-99.00000092,16.59999986
-99.00000092,16.60833319
-99.00833425,16.60833319
-99.01666759,16.60833319
-99.02500092,16.60833319
-99.02500092,16.61666652
-99.03333425,16.61666652
-99.03333425,16.62499985
-99.04166758,16.62499985
-99.05000092,16.62499985
-99.05000092,16.63333319
-99.05833425,16.63333319
-99.06666758,16.63333319
-99.07500092,16.63333319
-99.08333425,16.63333319
-99.09166758,16.63333319
-99.10000092,16.63333319
-99.10833425,16.63333319
-99.10833425,16.64166652
-99.11666758,16.64166652
-99.11666758,16.63333319
-99.12500091,16.63333319
-99.12500091,16.64166652
-99.13333425,16.64166652
-99.14166758,16.64166652
-99.15000091,16.64166652
-99.15833425,16.64166652
-99.16666758,16.64166652
-99.17500091,16.64166652
-99.17500091,16.64999985
-99.18333425,16.64999985
-99.19166758,16.64999985
-99.20000091,16.64999985
-99.20833424,16.64999985
-99.21666758,16.64999985
-99.22500091,16.64999985
-99.23333424,16.64999985
-99.23333424,16.65833319
-99.24166758,16.65833319
-99.25000091,16.65833319
-99.25833424,16.65833319
-99.26666758,16.65833319
-99.27500091,16.65833319
-99.28333424,16.65833319
-99.28333424,16.66666652
-99.29166757,16.66666652
-99.29166757,16.67499985
-99.30000091,16.67499985
-99.30000091,16.68333319
-99.30833424,16.68333319
-99.31666757,16.68333319
-99.31666757,16.69166652
-99.32500091,16.69166652
-99.33333424,16.69166652
-99.34166757,16.69166652
-99.34166757,16.69999985
-99.35000091,16.69999985
-99.35833424,16.69999985
-99.36666757,16.69999985
-99.36666757,16.69166652
-99.3750009,16.69166652
-99.3750009,16.69999985
-99.38333424,16.69999985
-99.39166757,16.69999985
-99.4000009,16.69999985
-99.40833424,16.69999985
-99.41666757,16.69999985
-99.4250009,16.69999985
-99.43333424,16.69999985
-99.44166757,16.69999985
-99.4500009,16.69999985
-99.4500009,16.70833319
-99.45833423,16.70833319
-99.46666757,16.70833319
-99.4750009,16.70833319
-99.4750009,16.71666652
-99.48333423,16.71666652
-99.49166757,16.71666652
-99.5000009,16.71666652
-99.50833423,16.71666652
-99.50833423,16.72499985
-99.51666757,16.72499985
-99.5250009,16.72499985
-99.53333423,16.72499985
-99.54166756,16.72499985
-99.5500009,16.72499985
-99.55833423,16.72499985
-99.56666756,16.72499985
-99.5750009,16.72499985
-99.58333423,16.72499985
-99.59166756,16.72499985
-99.6000009,16.72499985
-99.60833423,16.72499985
-99.61666756,16.72499985
-99.61666756,16.73333318
-99.62500089,16.73333318
-99.62500089,16.72499985
-99.63333423,16.72499985
-99.63333423,16.73333318
-99.64166756,16.73333318
-99.65000089,16.73333318
-99.65833423,16.73333318
-99.66666756,16.73333318
-99.67500089,16.73333318
-99.67500089,16.74166652
-99.68333423,16.74166652
-99.69166756,16.74166652
-99.70000089,16.74166652
-99.70833422,16.74166652
-99.71666756,16.74166652
-99.71666756,16.74999985
-99.72500089,16.74999985
-99.73333422,16.74999985
-99.73333422,16.75833318
-99.74166756,16.75833318
-99.75000089,16.75833318
-99.75000089,16.76666652
-99.75833422,16.76666652
-99.76666756,16.76666652
-99.76666756,16.77499985
-99.77500089,16.77499985
-99.78333422,16.77499985
-99.78333422,16.78333318
-99.79166755,16.78333318
-99.80000089,16.78333318
-99.80000089,16.79166652
-99.80833422,16.79166652
-99.80833422,16.79999985
-99.81666755,16.79999985
-99.81666755,16.80833318
-99.81666755,16.81666651
-99.82500089,16.81666651
-99.82500089,16.82499985
-99.83333422,16.82499985
-99.83333422,16.83333318
-99.83333422,16.84166651
-99.84166755,16.84166651
-99.84166755,16.84999985
-99.85000089,16.84999985
-99.85000089,16.85833318
-99.85000089,16.86666651
-99.85833422,16.86666651
-99.85833422,16.87499985
-99.86666755,16.87499985
-99.87500088,16.87499985
-99.88333422,16.87499985
-99.89166755,16.87499985
-99.90000088,16.87499985
-99.90833422,16.87499985
-99.91666755,16.87499985
-99.92500088,16.87499985
-99.92500088,16.88333318
-99.93333422,16.88333318
-99.93333422,16.89166651
-99.94166755,16.89166651
-99.95000088,16.89166651
-99.95000088,16.89999984
-99.95833421,16.89999984
-99.95833421,16.90833318
-99.96666755,16.90833318
-99.97500088,16.90833318
-99.97500088,16.91666651
-99.98333421,16.91666651
-99.99166755,16.91666651
-99.99166755,16.92499984
-99.99166755,16.93333318
-100.00000088,16.93333318
-100.00000088,16.94166651
-100.00833421,16.94166651
-100.00833421,16.94999984
-100.01666755,16.94999984
-100.01666755,16.95833318
-100.01666755,16.96666651
-100.02500088,16.96666651
-100.03333421,16.96666651
-100.04166754,16.96666651
-100.05000088,16.96666651
-100.05833421,16.96666651
-100.05833421,16.95833318
-100.05000088,16.95833318
-100.05000088,16.94999984
-100.04166754,16.94999984
-100.04166754,16.94166651
-100.05000088,16.94166651
-100.05833421,16.94166651
-100.05833421,16.94999984
-100.06666754,16.94999984
-100.07500088,16.94999984
-100.07500088,16.95833318
-100.08333421,16.95833318
-100.09166754,16.95833318
-100.09166754,16.96666651
-100.10000088,16.96666651
-100.10833421,16.96666651
-100.10833421,16.97499984
-100.11666754,16.97499984
-100.11666754,16.98333317
-100.12500087,16.98333317
-100.12500087,16.99166651
-100.12500087,16.99999984
-100.12500087,17.00833317
-100.13333421,17.00833317
-100.13333421,17.01666651
-100.13333421,17.02499984
-100.13333421,17.03333317
-100.14166754,17.03333317
-100.14166754,17.0416665
-100.14166754,17.04999984
-100.15000087,17.04999984
-100.15000087,17.05833317
-100.15000087,17.0666665
-100.15833421,17.0666665
-100.15833421,17.07499984
-100.15833421,17.08333317
-100.16666754,17.08333317
-100.16666754,17.0916665
-100.16666754,17.09999984
-100.17500087,17.09999984
-100.17500087,17.10833317
-100.18333421,17.10833317
-100.18333421,17.1166665
-100.18333421,17.12499984
-100.19166754,17.12499984
-100.19166754,17.13333317
-100.19166754,17.1416665
-100.20000087,17.1416665
-100.20000087,17.14999983
-100.20000087,17.15833317
-100.20000087,17.1666665
-100.20000087,17.17499983
-100.20000087,17.18333317
-100.20000087,17.1916665
-100.2083342,17.1916665
-100.2083342,17.19999983
-100.2083342,17.20833317
-100.20000087,17.20833317
-100.20000087,17.2166665
-100.2083342,17.2166665
-100.2083342,17.22499983
-100.2083342,17.23333316
-100.2083342,17.2416665
-100.21666754,17.2416665
-100.21666754,17.24999983
-100.21666754,17.25833316
-100.2083342,17.25833316
-100.2083342,17.2666665
-100.20000087,17.2666665
-100.19166754,17.2666665
-100.19166754,17.27499983
-100.18333421,17.27499983
-100.18333421,17.28333316
-100.17500087,17.28333316
-100.17500087,17.27499983
-100.17500087,17.2666665
-100.18333421,17.2666665
-100.18333421,17.25833316
-100.18333421,17.24999983
-100.19166754,17.24999983
-100.19166754,17.2416665
-100.18333421,17.2416665
-100.18333421,17.23333316
-100.17500087,17.23333316
-100.17500087,17.2416665
-100.17500087,17.24999983
-100.17500087,17.25833316
-100.16666754,17.25833316
-100.15833421,17.25833316
-100.15000087,17.25833316
-100.15000087,17.2666665
-100.14166754,17.2666665
-100.13333421,17.2666665
-100.13333421,17.27499983
-100.12500087,17.27499983
-100.11666754,17.27499983
-100.10833421,17.27499983
-100.10833421,17.28333316
-100.11666754,17.28333316
-100.11666754,17.2916665
-100.10833421,17.2916665
-100.10833421,17.29999983
-100.10000088,17.29999983
-100.10000088,17.30833316
-100.09166754,17.30833316
-100.09166754,17.31666649
-100.08333421,17.31666649
-100.07500088,17.31666649
-100.07500088,17.30833316
-100.08333421,17.30833316
-100.08333421,17.29999983
-100.07500088,17.29999983
-100.07500088,17.2916665
-100.07500088,17.28333316
-100.07500088,17.27499983
-100.08333421,17.27499983
-100.09166754,17.27499983
-100.10000088,17.27499983
-100.10000088,17.2666665
-100.09166754,17.2666665
-100.09166754,17.25833316
-100.09166754,17.24999983
-100.10000088,17.24999983
-100.10000088,17.2416665
-100.09166754,17.2416665
-100.09166754,17.23333316
-100.08333421,17.23333316
-100.08333421,17.2416665
-100.07500088,17.2416665
-100.07500088,17.24999983
-100.06666754,17.24999983
-100.06666754,17.2416665
-100.05833421,17.2416665
-100.05000088,17.2416665
-100.05000088,17.24999983
-100.05000088,17.25833316
-100.05833421,17.25833316
-100.05833421,17.2666665
-100.05000088,17.2666665
-100.04166754,17.2666665
-100.04166754,17.25833316
-100.04166754,17.24999983
-100.04166754,17.2416665
-100.04166754,17.23333316
-100.05000088,17.23333316
-100.05000088,17.22499983
-100.05000088,17.2166665
-100.05833421,17.2166665
-100.06666754,17.2166665
-100.06666754,17.20833317
-100.05833421,17.20833317
-100.05000088,17.20833317
-100.05000088,17.19999983
-100.04166754,17.19999983
-100.04166754,17.1916665
-100.05000088,17.1916665
-100.05833421,17.1916665
-100.05833421,17.18333317
-100.06666754,17.18333317
-100.06666754,17.17499983
-100.07500088,17.17499983
-100.07500088,17.1666665
-100.08333421,17.1666665
-100.08333421,17.15833317
-100.08333421,17.14999983
-100.07500088,17.14999983
-100.07500088,17.1416665
-100.07500088,17.13333317
-100.06666754,17.13333317
-100.05833421,17.13333317
-100.05000088,17.13333317
-100.04166754,17.13333317
-100.04166754,17.1416665
-100.04166754,17.14999983
-100.04166754,17.15833317
-100.04166754,17.1666665
-100.04166754,17.17499983
-100.03333421,17.17499983
-100.03333421,17.18333317
-100.02500088,17.18333317
-100.02500088,17.17499983
-100.02500088,17.1666665
-100.02500088,17.15833317
-100.02500088,17.14999983
-100.01666755,17.14999983
-100.01666755,17.1416665
-100.01666755,17.13333317
-100.01666755,17.12499984
-100.00833421,17.12499984
-100.00000088,17.12499984
-99.99166755,17.12499984
-99.98333421,17.12499984
-99.98333421,17.1166665
-99.97500088,17.1166665
-99.97500088,17.10833317
-99.96666755,17.10833317
-99.95833421,17.10833317
-99.95833421,17.09999984
-99.95000088,17.09999984
-99.94166755,17.09999984
-99.93333422,17.09999984
-99.92500088,17.09999984
-99.92500088,17.0916665
-99.91666755,17.0916665
-99.90833422,17.0916665
-99.90833422,17.08333317
-99.91666755,17.08333317
-99.91666755,17.07499984
-99.90833422,17.07499984
-99.90000088,17.07499984
-99.90000088,17.0666665
-99.89166755,17.0666665
-99.89166755,17.05833317
-99.89166755,17.04999984
-99.90000088,17.04999984
-99.90000088,17.0416665
-99.89166755,17.0416665
-99.88333422,17.0416665
-99.87500088,17.0416665
-99.86666755,17.0416665
-99.86666755,17.04999984
-99.86666755,17.05833317
-99.87500088,17.05833317
-99.87500088,17.0666665
-99.86666755,17.0666665
-99.85833422,17.0666665
-99.85000089,17.0666665
-99.85000089,17.05833317
-99.84166755,17.05833317
-99.83333422,17.05833317
-99.83333422,17.0666665
-99.83333422,17.07499984
-99.82500089,17.07499984
-99.81666755,17.07499984
-99.81666755,17.0666665
-99.80833422,17.0666665
-99.80000089,17.0666665
-99.79166755,17.0666665
-99.79166755,17.07499984
-99.80000089,17.07499984
-99.80000089,17.08333317
-99.80833422,17.08333317
-99.81666755,17.08333317
-99.82500089,17.08333317
-99.82500089,17.0916665
-99.82500089,17.09999984
-99.82500089,17.10833317
-99.81666755,17.10833317
-99.81666755,17.1166665
-99.80833422,17.1166665
-99.80833422,17.10833317
-99.80000089,17.10833317
-99.80000089,17.09999984
-99.80000089,17.0916665
-99.79166755,17.0916665
-99.79166755,17.08333317
-99.78333422,17.08333317
-99.78333422,17.07499984
-99.77500089,17.07499984
-99.77500089,17.08333317
-99.77500089,17.0916665
-99.77500089,17.09999984
-99.76666756,17.09999984
-99.76666756,17.10833317
-99.76666756,17.1166665
-99.75833422,17.1166665
-99.75000089,17.1166665
-99.74166756,17.1166665
-99.74166756,17.12499984
-99.73333422,17.12499984
-99.72500089,17.12499984
-99.72500089,17.13333317
-99.71666756,17.13333317
-99.71666756,17.1416665
-99.70833422,17.1416665
-99.70000089,17.1416665
-99.70000089,17.14999983
-99.69166756,17.14999983
-99.69166756,17.1416665
-99.68333423,17.1416665
-99.68333423,17.13333317
-99.67500089,17.13333317
-99.67500089,17.1416665
-99.66666756,17.1416665
-99.66666756,17.14999983
-99.66666756,17.15833317
-99.65833423,17.15833317
-99.65000089,17.15833317
-99.65000089,17.1666665
-99.65833423,17.1666665
-99.66666756,17.1666665
-99.67500089,17.1666665
-99.67500089,17.17499983
-99.68333423,17.17499983
-99.68333423,17.18333317
-99.69166756,17.18333317
-99.69166756,17.1916665
-99.69166756,17.19999983
-99.69166756,17.20833317
-99.68333423,17.20833317
-99.68333423,17.2166665
-99.68333423,17.22499983
-99.67500089,17.22499983
-99.67500089,17.23333316
-99.66666756,17.23333316
-99.66666756,17.2416665
-99.66666756,17.24999983
-99.65833423,17.24999983
-99.65833423,17.25833316
-99.65833423,17.2666665
-99.65000089,17.2666665
-99.65000089,17.27499983
-99.65000089,17.28333316
-99.64166756,17.28333316
-99.64166756,17.2916665
-99.64166756,17.29999983
-99.63333423,17.29999983
-99.63333423,17.30833316
-99.63333423,17.31666649
-99.62500089,17.31666649
-99.62500089,17.32499983
-99.62500089,17.33333316
-99.61666756,17.33333316
-99.61666756,17.34166649
-99.61666756,17.34999983
-99.60833423,17.34999983
-99.60833423,17.35833316
-99.60833423,17.36666649
-99.60833423,17.37499983
-99.6000009,17.37499983
-99.6000009,17.38333316
-99.6000009,17.39166649
-99.6000009,17.39999982
-99.59166756,17.39999982
-99.59166756,17.40833316
-99.58333423,17.40833316
-99.5750009,17.40833316
-99.5750009,17.39999982
-99.56666756,17.39999982
-99.55833423,17.39999982
-99.5500009,17.39999982
-99.54166756,17.39999982
-99.53333423,17.39999982
-99.53333423,17.39166649
-99.54166756,17.39166649
-99.54166756,17.38333316
-99.5500009,17.38333316
-99.5500009,17.37499983
-99.54166756,17.37499983
-99.54166756,17.36666649
-99.54166756,17.35833316
-99.53333423,17.35833316
-99.5250009,17.35833316
-99.5250009,17.36666649
-99.51666757,17.36666649
-99.51666757,17.35833316
-99.51666757,17.34999983
-99.50833423,17.34999983
-99.5000009,17.34999983
-99.49166757,17.34999983
-99.49166757,17.34166649
-99.5000009,17.34166649
-99.50833423,17.34166649
-99.50833423,17.33333316
-99.51666757,17.33333316
-99.51666757,17.32499983
-99.51666757,17.31666649
-99.5250009,17.31666649
-99.53333423,17.31666649
-99.53333423,17.32499983
-99.5250009,17.32499983
-99.5250009,17.33333316
-99.5250009,17.34166649
-99.53333423,17.34166649
-99.54166756,17.34166649
-99.5500009,17.34166649
-99.5500009,17.33333316
-99.5500009,17.32499983
-99.55833423,17.32499983
-99.55833423,17.31666649
-99.56666756,17.31666649
-99.5750009,17.31666649
-99.5750009,17.30833316
-99.5750009,17.29999983
-99.56666756,17.29999983
-99.56666756,17.2916665
-99.5750009,17.2916665
-99.5750009,17.28333316
-99.56666756,17.28333316
-99.55833423,17.28333316
-99.5500009,17.28333316
-99.5500009,17.27499983
-99.54166756,17.27499983
-99.53333423,17.27499983
-99.5250009,17.27499983
-99.51666757,17.27499983
-99.50833423,17.27499983
-99.50833423,17.28333316
-99.5000009,17.28333316
-99.5000009,17.2916665
-99.49166757,17.2916665
-99.48333423,17.2916665
-99.48333423,17.29999983
-99.4750009,17.29999983
-99.4750009,17.2916665
-99.4750009,17.28333316
-99.4750009,17.27499983
-99.48333423,17.27499983
-99.48333423,17.2666665
-99.49166757,17.2666665
-99.5000009,17.2666665
-99.5000009,17.25833316
-99.5000009,17.24999983
-99.50833423,17.24999983
-99.50833423,17.2416665
-99.50833423,17.23333316
-99.50833423,17.22499983
-99.5000009,17.22499983
-99.5000009,17.2166665
-99.5000009,17.20833317
-99.49166757,17.20833317
-99.49166757,17.19999983
-99.5000009,17.19999983
-99.5000009,17.1916665
-99.5000009,17.18333317
-99.5000009,17.17499983
-99.49166757,17.17499983
-99.49166757,17.1666665
-99.49166757,17.15833317
-99.49166757,17.14999983
-99.49166757,17.1416665
-99.48333423,17.1416665
-99.4750009,17.1416665
-99.4750009,17.14999983
-99.46666757,17.14999983
-99.46666757,17.15833317
-99.45833423,17.15833317
-99.4500009,17.15833317
-99.44166757,17.15833317
-99.44166757,17.14999983
-99.4500009,17.14999983
-99.4500009,17.1416665
-99.45833423,17.1416665
-99.45833423,17.13333317
-99.45833423,17.12499984
-99.46666757,17.12499984
-99.46666757,17.1166665
-99.4750009,17.1166665
-99.4750009,17.10833317
-99.48333423,17.10833317
-99.48333423,17.09999984
-99.49166757,17.09999984
-99.5000009,17.09999984
-99.5000009,17.0916665
-99.5000009,17.08333317
-99.49166757,17.08333317
-99.49166757,17.07499984
-99.49166757,17.0666665
-99.49166757,17.05833317
-99.49166757,17.04999984
-99.49166757,17.0416665
-99.48333423,17.0416665
-99.48333423,17.03333317
-99.4750009,17.03333317
-99.46666757,17.03333317
-99.46666757,17.02499984
-99.45833423,17.02499984
-99.4500009,17.02499984
-99.44166757,17.02499984
-99.44166757,17.01666651
-99.43333424,17.01666651
-99.4250009,17.01666651
-99.41666757,17.01666651
-99.40833424,17.01666651
-99.40833424,17.00833317
-99.41666757,17.00833317
-99.4250009,17.00833317
-99.43333424,17.00833317
-99.43333424,16.99999984
-99.43333424,16.99166651
-99.4250009,16.99166651
-99.4250009,16.99999984
-99.41666757,16.99999984
-99.41666757,16.99166651
-99.40833424,16.99166651
-99.4000009,16.99166651
-99.4000009,16.98333317
-99.40833424,16.98333317
-99.40833424,16.97499984
-99.41666757,16.97499984
-99.41666757,16.96666651
-99.40833424,16.96666651
-99.40833424,16.95833318
-99.4000009,16.95833318
-99.39166757,16.95833318
-99.38333424,16.95833318
-99.38333424,16.94999984
-99.39166757,16.94999984
-99.4000009,16.94999984
-99.4000009,16.94166651
-99.39166757,16.94166651
-99.39166757,16.93333318
-99.38333424,16.93333318
-99.38333424,16.94166651
-99.3750009,16.94166651
-99.36666757,16.94166651
-99.35833424,16.94166651
-99.35833424,16.93333318
-99.36666757,16.93333318
-99.36666757,16.92499984
-99.3750009,16.92499984
-99.38333424,16.92499984
-99.38333424,16.91666651
-99.38333424,16.90833318
-99.38333424,16.89999984
-99.38333424,16.89166651
-99.38333424,16.88333318
-99.39166757,16.88333318
-99.4000009,16.88333318
-99.4000009,16.87499985
-99.39166757,16.87499985
-99.38333424,16.87499985
-99.3750009,16.87499985
-99.36666757,16.87499985
-99.35833424,16.87499985
-99.35833424,16.88333318
-99.35000091,16.88333318
-99.35000091,16.87499985
-99.34166757,16.87499985
-99.34166757,16.88333318
-99.33333424,16.88333318
-99.33333424,16.89166651
-99.32500091,16.89166651
-99.31666757,16.89166651
-99.31666757,16.89999984
-99.30833424,16.89999984
-99.30833424,16.90833318
-99.30000091,16.90833318
-99.30000091,16.89999984
-99.29166757,16.89999984
-99.28333424,16.89999984
-99.27500091,16.89999984
-99.27500091,16.90833318
-99.26666758,16.90833318
-99.26666758,16.91666651
-99.27500091,16.91666651
-99.27500091,16.92499984
-99.27500091,16.93333318
-99.26666758,16.93333318
-99.26666758,16.94166651
-99.25833424,16.94166651
-99.25833424,16.93333318
-99.25833424,16.92499984
-99.25833424,16.91666651
-99.25000091,16.91666651
-99.24166758,16.91666651
-99.23333424,16.91666651
-99.23333424,16.92499984
-99.23333424,16.93333318
-99.23333424,16.94166651
-99.24166758,16.94166651
-99.24166758,16.93333318
-99.25000091,16.93333318
-99.25000091,16.94166651
-99.25000091,16.94999984
-99.25000091,16.95833318
-99.24166758,16.95833318
-99.23333424,16.95833318
-99.23333424,16.94999984
-99.22500091,16.94999984
-99.21666758,16.94999984
-99.20833424,16.94999984
-99.20000091,16.94999984
-99.20000091,16.94166651
-99.19166758,16.94166651
-99.18333425,16.94166651
-99.17500091,16.94166651
-99.16666758,16.94166651
-99.16666758,16.93333318
-99.15833425,16.93333318
-99.15000091,16.93333318
-99.14166758,16.93333318
-99.13333425,16.93333318
-99.12500091,16.93333318
-99.11666758,16.93333318
-99.11666758,16.92499984
-99.10833425,16.92499984
-99.10000092,16.92499984
-99.09166758,16.92499984
-99.09166758,16.91666651
-99.09166758,16.90833318
-99.08333425,16.90833318
-99.08333425,16.89999984
-99.08333425,16.89166651
-99.07500092,16.89166651
-99.07500092,16.88333318
-99.08333425,16.88333318
-99.08333425,16.87499985
-99.08333425,16.86666651
-99.07500092,16.86666651
-99.06666758,16.86666651
-99.05833425,16.86666651
-99.05833425,16.85833318
-99.05833425,16.84999985
-99.05000092,16.84999985
-99.05000092,16.84166651
-99.05000092,16.83333318
-99.04166758,16.83333318
-99.03333425,16.83333318
-99.03333425,16.82499985
-99.02500092,16.82499985
-99.01666759,16.82499985
-99.01666759,16.81666651
-99.02500092,16.81666651
-99.02500092,16.80833318
-99.01666759,16.80833318
-99.00833425,16.80833318
-99.00000092,16.80833318
-99.00000092,16.79999985
-99.00833425,16.79999985
-99.00833425,16.79166652
-99.01666759,16.79166652
-99.02500092,16.79166652
-99.03333425,16.79166652
-99.03333425,16.78333318
-99.02500092,16.78333318
-99.01666759,16.78333318
-99.01666759,16.77499985
-99.02500092,16.77499985
-99.02500092,16.76666652
-99.02500092,16.75833318
-99.01666759,16.75833318
-99.00833425,16.75833318
-99.00000092,16.75833318
-98.99166759,16.75833318
-98.99166759,16.74999985
-98.99166759,16.74166652
-99.00000092,16.74166652
-99.00833425,16.74166652
-99.01666759,16.74166652
-99.01666759,16.73333318
-99.01666759,16.72499985
-99.00833425,16.72499985
-99.00833425,16.71666652
-99.01666759,16.71666652
-99.01666759,16.70833319
-99.00833425,16.70833319
-99.00000092,16.70833319
-99.00000092,16.69999985
-98.99166759,16.69999985
-98.99166759,16.69166652
-98.98333425,16.69166652
-98.98333425,16.68333319
-98.97500092,16.68333319
-98.97500092,16.69166652
-98.97500092,16.69999985
-98.97500092,16.70833319
-98.96666759,16.70833319
-98.95833425,16.70833319
-98.95833425,16.71666652
-98.95833425,16.72499985
-98.96666759,16.72499985
-98.97500092,16.72499985
-98.97500092,16.73333318
-98.97500092,16.74166652
-98.96666759,16.74166652
-98.96666759,16.73333318
-98.95833425,16.73333318
-98.95000092,16.73333318
-98.95000092,16.74166652
-98.94166759,16.74166652
-98.94166759,16.73333318
-98.93333426,16.73333318
-98.93333426,16.74166652
-98.93333426,16.74999985
-98.92500092,16.74999985
-98.91666759,16.74999985
-98.91666759,16.75833318
-98.90833426,16.75833318
-98.90000092,16.75833318
-98.90000092,16.76666652
-98.89166759,16.76666652
-98.89166759,16.75833318
-98.89166759,16.74999985
-98.89166759,16.74166652
-98.89166759,16.73333318
-98.89166759,16.72499985
-98.88333426,16.72499985
-98.88333426,16.71666652
-98.87500092,16.71666652
-98.86666759,16.71666652
-98.86666759,16.72499985
-98.86666759,16.73333318
-98.85833426,16.73333318
-98.85833426,16.74166652
-98.85000093,16.74166652
-98.84166759,16.74166652
-98.84166759,16.74999985
-98.83333426,16.74999985
-98.83333426,16.75833318
-98.82500093,16.75833318
-98.81666759,16.75833318
-98.80833426,16.75833318
-98.80833426,16.74999985
-98.80000093,16.74999985
-98.80000093,16.75833318
-98.79166759,16.75833318
-98.78333426,16.75833318
-98.77500093,16.75833318
-98.77500093,16.76666652
-98.78333426,16.76666652
-98.78333426,16.77499985
-98.77500093,16.77499985
-98.77500093,16.78333318
-98.7666676,16.78333318
-98.7666676,16.79166652
-98.7666676,16.79999985
-98.77500093,16.79999985
-98.77500093,16.80833318
-98.77500093,16.81666651
-98.7666676,16.81666651
-98.75833426,16.81666651
-98.75000093,16.81666651
-98.7416676,16.81666651
-98.73333426,16.81666651
-98.72500093,16.81666651
-98.72500093,16.80833318
-98.7166676,16.80833318
-98.7166676,16.79999985
-98.72500093,16.79999985
-98.73333426,16.79999985
-98.73333426,16.79166652
-98.73333426,16.78333318
-98.73333426,16.77499985
-98.7416676,16.77499985
-98.75000093,16.77499985
-98.75000093,16.76666652
-98.75833426,16.76666652
-98.75833426,16.75833318
-98.75833426,16.74999985
-98.7666676,16.74999985
-98.7666676,16.74166652
-98.7666676,16.73333318
-98.75833426,16.73333318
-98.75833426,16.74166652
-98.75000093,16.74166652
-98.75000093,16.74999985
-98.7416676,16.74999985
-98.7416676,16.75833318
-98.73333426,16.75833318
-98.73333426,16.76666652
-98.72500093,16.76666652
-98.72500093,16.75833318
-98.7166676,16.75833318
-98.7166676,16.74999985
-98.70833426,16.74999985
-98.70833426,16.74166652
-98.70000093,16.74166652
-98.6916676,16.74166652
-98.68333427,16.74166652
-98.68333427,16.73333318
-98.67500093,16.73333318
-98.6666676,16.73333318
-98.6666676,16.72499985
-98.65833427,16.72499985
-98.65833427,16.73333318
-98.65000093,16.73333318
-98.65000093,16.72499985
-98.65000093,16.71666652
-98.6416676,16.71666652
-98.63333427,16.71666652
-98.62500093,16.71666652
-98.6166676,16.71666652
-98.6166676,16.70833319
-98.60833427,16.70833319
-98.60833427,16.71666652
-98.60833427,16.72499985
-98.60833427,16.73333318
-98.6166676,16.73333318
-98.6166676,16.74166652
-98.6166676,16.74999985
-98.60833427,16.74999985
-98.60833427,16.74166652
-98.60000094,16.74166652
-98.60000094,16.73333318
-98.5916676,16.73333318
-98.5916676,16.72499985
-98.58333427,16.72499985
-98.58333427,16.71666652
-98.57500094,16.71666652
-98.5666676,16.71666652
-98.5666676,16.70833319
-98.55833427,16.70833319
-98.55000094,16.70833319
-98.55000094,16.69999985
-98.5416676,16.69999985
-98.53333427,16.69999985
-98.52500094,16.69999985
-98.52500094,16.69166652
-98.52500094,16.68333319
-98.51666761,16.68333319
-98.51666761,16.67499985
-98.50833427,16.67499985
-98.50833427,16.66666652
-98.50000094,16.66666652
-98.50000094,16.65833319
-98.49166761,16.65833319
-98.49166761,16.64999985
-98.48333427,16.64999985
-98.48333427,16.64166652
-98.47500094,16.64166652
-98.47500094,16.63333319
-98.46666761,16.63333319
-98.46666761,16.62499985
-98.45833427,16.62499985
-98.45833427,16.61666652
-98.45833427,16.60833319
-98.45000094,16.60833319
-98.45000094,16.59999986
-98.44166761,16.59999986
-98.43333428,16.59999986
-98.43333428,16.59166652
-98.42500094,16.59166652
-98.42500094,16.58333319
-98.41666761,16.58333319
-98.41666761,16.57499986
-98.40833428,16.57499986
-98.40833428,16.56666652
-98.40000094,16.56666652
-98.40000094,16.55833319
-98.39166761,16.55833319
-98.39166761,16.54999986
-98.38333428,16.54999986
-98.38333428,16.54166653
-98.37500094,16.54166653
-98.37500094,16.53333319
-98.36666761,16.53333319
-98.36666761,16.52499986
-98.35833428,16.52499986
-98.35833428,16.51666653
-98.35000095,16.51666653
-98.35000095,16.50833319
-98.34166761,16.50833319
-98.33333428,16.50833319
-98.33333428,16.49999986
-98.33333428,16.49166653
-98.32500095,16.49166653
-98.32500095,16.48333319
-98.32500095,16.47499986
-98.31666761,16.47499986
-98.31666761,16.46666653
-98.31666761,16.4583332
-98.30833428,16.4583332
-98.30833428,16.44999986
-98.31666761,16.44999986
-98.31666761,16.44166653
-98.31666761,16.4333332
-98.31666761,16.42499986
-98.31666761,16.41666653
-98.31666761,16.4083332
-98.31666761,16.39999986
-98.31666761,16.39166653
-98.32500095,16.39166653
-98.32500095,16.3833332
-98.33333428,16.3833332
-98.33333428,16.37499987
-98.33333428,16.36666653
-98.34166761,16.36666653
-98.34166761,16.3583332
-98.35000095,16.3583332
-98.35833428,16.3583332
-98.35833428,16.34999987
-98.36666761,16.34999987
-98.37500094,16.34999987
-98.37500094,16.34166653
-98.38333428,16.34166653
-98.39166761,16.34166653
-98.39166761,16.3333332
-98.40000094,16.3333332
-98.40833428,16.3333332
-98.41666761,16.3333332
-98.42500094,16.3333332
-98.43333428,16.3333332
-98.44166761,16.3333332
-98.44166761,16.34166653
-98.45000094,16.34166653
-98.45833427,16.34166653
-98.46666761,16.34166653
-98.47500094,16.34166653
-98.48333427,16.34166653
-98.49166761,16.34166653
-98.50000094,16.34166653
-98.50833427,16.34166653
-98.50833427,16.34999987
-98.51666761,16.34999987
-98.52500094,16.34999987
-98.52500094,16.3583332
-98.53333427,16.3583332
-98.53333427,16.36666653
-98.5416676,16.36666653
-98.5416676,16.37499987
-98.55000094,16.37499987
-98.55000094,16.3833332
-98.55833427,16.3833332
-98.55833427,16.39166653
-98.5666676,16.39166653
-98.5666676,16.39999986
-98.57500094,16.39999986
-98.57500094,16.4083332
-98.58333427,16.4083332
-98.58333427,16.41666653
-98.5916676,16.41666653
-98.5916676,16.42499986
-98.60000094,16.42499986
-98.60000094,16.4333332
-98.60833427,16.4333332
-98.60833427,16.44166653
-98.6166676,16.44166653
-98.6166676,16.44999986
-98.62500093,16.44999986
-98.62500093,16.4583332
-98.63333427,16.4583332
-98.63333427,16.46666653
-98.6416676,16.46666653
-98.65000093,16.46666653
-98.65000093,16.47499986
-98.65833427,16.47499986
-98.65833427,16.48333319
-98.6666676,16.48333319
-98.6666676,16.49166653
-98.67500093,16.49166653
-98.67500093,16.49999986
-98.68333427,16.49999986
-98.68333427,16.50833319
-98.6916676,16.50833319
-98.6916676,16.51666653
-98.70000093,16.51666653
-98.70000093,16.52499986
-98.70833426,16.52499986
-98.70833426,16.53333319
-98.70833426,16.54166653
-98.7166676,16.54166653
-98.7166676,16.54999986
-98.72500093,16.54999986
-98.72500093,16.55833319
-98.73333426,16.55833319
-98.73333426,16.56666652
-98.7416676,16.56666652
-98.75000093,16.56666652
-98.75833426,16.56666652
-98.7666676,16.56666652
-98.7666676,16.57499986
-98.77500093,16.57499986
</coordinates>
</LinearRing>
</outerBoundaryIs>
<innerBoundaryIs>
<LinearRing>
<coordinates>
-100.19166754,17.2416665
-100.20000087,17.2416665
-100.20000087,17.23333316
-100.19166754,17.23333316
-100.19166754,17.2416665
</coordinates>
</LinearRing>
</innerBoundaryIs>
<innerBoundaryIs>
<LinearRing>
<coordinates>
-100.08333421,17.29999983
-100.09166754,17.29999983
-100.09166754,17.2916665
-100.08333421,17.2916665
-100.08333421,17.29999983
</coordinates>
</LinearRing>
</innerBoundaryIs>
<innerBoundaryIs>
<LinearRing>
<coordinates>
-99.26666758,16.90833318
-99.26666758,16.89999984
-99.26666758,16.89166651
-99.25833424,16.89166651
-99.25833424,16.89999984
-99.25000091,16.89999984
-99.25000091,16.90833318
-99.25833424,16.90833318
-99.26666758,16.90833318
</coordinates>
</LinearRing>
</innerBoundaryIs>
<innerBoundaryIs>
<LinearRing>
<coordinates>
-99.03333425,16.78333318
-99.04166758,16.78333318
-99.04166758,16.77499985
-99.03333425,16.77499985
-99.03333425,16.78333318
</coordinates>
</LinearRing>
</innerBoundaryIs>
<innerBoundaryIs>
<LinearRing>
<coordinates>
-98.80833426,16.74999985
-98.81666759,16.74999985
-98.81666759,16.74166652
-98.81666759,16.73333318
-98.81666759,16.72499985
-98.80833426,16.72499985
-98.80833426,16.73333318
-98.80833426,16.74166652
-98.80833426,16.74999985
</coordinates>
</LinearRing>
</innerBoundaryIs>
<innerBoundaryIs>
<LinearRing>
<coordinates>
-98.80000093,16.74999985
-98.80000093,16.74166652
-98.79166759,16.74166652
-98.79166759,16.74999985
-98.80000093,16.74999985
</coordinates>
</LinearRing>
</innerBoundaryIs>
<innerBoundaryIs>
<LinearRing>
<coordinates>
-98.75000093,16.74166652
-98.75000093,16.73333318
-98.7416676,16.73333318
-98.73333426,16.73333318
-98.72500093,16.73333318
-98.72500093,16.74166652
-98.73333426,16.74166652
-98.7416676,16.74166652
-98.75000093,16.74166652
</coordinates>
</LinearRing>
</innerBoundaryIs>
<innerBoundaryIs>
<LinearRing>
<coordinates>
-99.34166757,16.83333318
-99.33333424,16.83333318
-99.33333424,16.84166651
-99.34166757,16.84166651
-99.34166757,16.83333318
</coordinates>
</LinearRing>
</innerBoundaryIs>
<innerBoundaryIs>
<LinearRing>
<coordinates>
-99.33333424,16.84166651
-99.32500091,16.84166651
-99.31666757,16.84166651
-99.30833424,16.84166651
-99.30000091,16.84166651
-99.30000091,16.84999985
-99.30000091,16.85833318
-99.30000091,16.86666651
-99.30000091,16.87499985
-99.30833424,16.87499985
-99.31666757,16.87499985
-99.31666757,16.86666651
-99.31666757,16.85833318
-99.32500091,16.85833318
-99.32500091,16.84999985
-99.33333424,16.84999985
-99.33333424,16.84166651
</coordinates>
</LinearRing>
</innerBoundaryIs>
<innerBoundaryIs>
<LinearRing>
<coordinates>
-98.60833427,16.54999986
-98.60833427,16.54166653
-98.60000094,16.54166653
-98.5916676,16.54166653
-98.5916676,16.54999986
-98.60000094,16.54999986
-98.60833427,16.54999986
</coordinates>
</LinearRing>
</innerBoundaryIs>
<innerBoundaryIs>
<LinearRing>
<coordinates>
-98.60833427,16.54166653
-98.6166676,16.54166653
-98.6166676,16.53333319
-98.60833427,16.53333319
-98.60833427,16.54166653
</coordinates>
</LinearRing>
</innerBoundaryIs>
<innerBoundaryIs>
<LinearRing>
<coordinates>
-99.73333422,17.0416665
-99.73333422,17.03333317
-99.72500089,17.03333317
-99.72500089,17.0416665
-99.71666756,17.0416665
-99.70833422,17.0416665
-99.70000089,17.0416665
-99.69166756,17.0416665
-99.69166756,17.04999984
-99.70000089,17.04999984
-99.70000089,17.05833317
-99.70833422,17.05833317
-99.70833422,17.0666665
-99.71666756,17.0666665
-99.72500089,17.0666665
-99.73333422,17.0666665
-99.73333422,17.05833317
-99.72500089,17.05833317
-99.71666756,17.05833317
-99.71666756,17.04999984
-99.72500089,17.04999984
-99.73333422,17.04999984
-99.73333422,17.0416665
</coordinates>
</LinearRing>
</innerBoundaryIs>
<innerBoundaryIs>
<LinearRing>
<coordinates>
-99.69166756,17.0416665
-99.69166756,17.03333317
-99.68333423,17.03333317
-99.68333423,17.0416665
-99.69166756,17.0416665
</coordinates>
</LinearRing>
</innerBoundaryIs>
<innerBoundaryIs>
<LinearRing>
<coordinates>
-99.73333422,17.0666665
-99.73333422,17.07499984
-99.74166756,17.07499984
-99.74166756,17.0666665
-99.73333422,17.0666665
</coordinates>
</LinearRing>
</innerBoundaryIs>
<innerBoundaryIs>
<LinearRing>
<coordinates>
-99.60833423,17.2166665
-99.60833423,17.20833317
-99.61666756,17.20833317
-99.61666756,17.19999983
-99.60833423,17.19999983
-99.60833423,17.1916665
-99.6000009,17.1916665
-99.6000009,17.19999983
-99.6000009,17.20833317
-99.6000009,17.2166665
-99.6000009,17.22499983
-99.59166756,17.22499983
-99.59166756,17.23333316
-99.58333423,17.23333316
-99.5750009,17.23333316
-99.5750009,17.2416665
-99.5750009,17.24999983
-99.58333423,17.24999983
-99.58333423,17.2416665
-99.59166756,17.2416665
-99.6000009,17.2416665
-99.60833423,17.2416665
-99.60833423,17.23333316
-99.61666756,17.23333316
-99.61666756,17.22499983
-99.60833423,17.22499983
-99.60833423,17.2166665
</coordinates>
</LinearRing>
</innerBoundaryIs>
<innerBoundaryIs>
<LinearRing>
<coordinates>
-99.5750009,17.24999983
-99.56666756,17.24999983
-99.55833423,17.24999983
-99.5500009,17.24999983
-99.5500009,17.2416665
-99.5500009,17.23333316
-99.5500009,17.22499983
-99.5500009,17.2166665
-99.54166756,17.2166665
-99.53333423,17.2166665
-99.53333423,17.22499983
-99.5250009,17.22499983
-99.5250009,17.23333316
-99.5250009,17.2416665
-99.5250009,17.24999983
-99.53333423,17.24999983
-99.54166756,17.24999983
-99.54166756,17.25833316
-99.5500009,17.25833316
-99.5500009,17.2666665
-99.55833423,17.2666665
-99.56666756,17.2666665
-99.5750009,17.2666665
-99.58333423,17.2666665
-99.58333423,17.25833316
-99.5750009,17.25833316
-99.5750009,17.24999983
</coordinates>
</LinearRing>
</innerBoundaryIs>
<innerBoundaryIs>
<LinearRing>
<coordinates>
-99.59166756,17.29999983
-99.58333423,17.29999983
-99.58333423,17.30833316
-99.58333423,17.31666649
-99.59166756,17.31666649
-99.59166756,17.30833316
-99.59166756,17.29999983
</coordinates>
</LinearRing>
</innerBoundaryIs>
<innerBoundaryIs>
<LinearRing>
<coordinates>
-99.59166756,17.31666649
-99.59166756,17.32499983
-99.6000009,17.32499983
-99.6000009,17.31666649
-99.59166756,17.31666649
</coordinates>
</LinearRing>
</innerBoundaryIs>
<innerBoundaryIs>
<LinearRing>
<coordinates>
-98.97500092,16.67499985
-98.97500092,16.66666652
-98.96666759,16.66666652
-98.96666759,16.67499985
-98.97500092,16.67499985
</coordinates>
</LinearRing>
</innerBoundaryIs>
<innerBoundaryIs>
<LinearRing>
<coordinates>
-98.53333427,16.57499986
-98.53333427,16.56666652
-98.52500094,16.56666652
-98.52500094,16.57499986
-98.53333427,16.57499986
</coordinates>
</LinearRing>
</innerBoundaryIs>
<innerBoundaryIs>
<LinearRing>
<coordinates>
-98.50833427,16.57499986
-98.51666761,16.57499986
-98.51666761,16.56666652
-98.50833427,16.56666652
-98.50833427,16.57499986
</coordinates>
</LinearRing>
</innerBoundaryIs>
<innerBoundaryIs>
<LinearRing>
<coordinates>
-98.65833427,16.53333319
-98.65000093,16.53333319
-98.6416676,16.53333319
-98.6416676,16.54166653
-98.65000093,16.54166653
-98.65833427,16.54166653
-98.65833427,16.53333319
</coordinates>
</LinearRing>
</innerBoundaryIs>
<innerBoundaryIs>
<LinearRing>
<coordinates>
-98.49166761,16.59166652
-98.49166761,16.58333319
-98.48333427,16.58333319
-98.48333427,16.59166652
-98.49166761,16.59166652
</coordinates>
</LinearRing>
</innerBoundaryIs>
<innerBoundaryIs>
<LinearRing>
<coordinates>
-98.94166759,16.71666652
-98.94166759,16.70833319
-98.93333426,16.70833319
-98.93333426,16.71666652
-98.94166759,16.71666652
</coordinates>
</LinearRing>
</innerBoundaryIs>
<innerBoundaryIs>
<LinearRing>
<coordinates>
-98.67500093,16.70833319
-98.67500093,16.69999985
-98.6666676,16.69999985
-98.6666676,16.70833319
-98.6666676,16.71666652
-98.67500093,16.71666652
-98.67500093,16.70833319
</coordinates>
</LinearRing>
</innerBoundaryIs>
<innerBoundaryIs>
<LinearRing>
<coordinates>
-98.7416676,16.69166652
-98.7416676,16.68333319
-98.73333426,16.68333319
-98.73333426,16.69166652
-98.7416676,16.69166652
</coordinates>
</LinearRing>
</innerBoundaryIs>
<innerBoundaryIs>
<LinearRing>
<coordinates>
-99.32500091,16.78333318
-99.32500091,16.77499985
-99.31666757,16.77499985
-99.30833424,16.77499985
-99.30833424,16.78333318
-99.30000091,16.78333318
-99.30000091,16.79166652
-99.30833424,16.79166652
-99.30833424,16.79999985
-99.31666757,16.79999985
-99.31666757,16.80833318
-99.32500091,16.80833318
-99.33333424,16.80833318
-99.34166757,16.80833318
-99.34166757,16.79999985
-99.33333424,16.79999985
-99.33333424,16.79166652
-99.32500091,16.79166652
-99.31666757,16.79166652
-99.31666757,16.78333318
-99.32500091,16.78333318
</coordinates>
</LinearRing>
</innerBoundaryIs>
<innerBoundaryIs>
<LinearRing>
<coordinates>
-99.60833423,16.77499985
-99.60833423,16.76666652
-99.6000009,16.76666652
-99.6000009,16.77499985
-99.60833423,16.77499985
</coordinates>
</LinearRing>
</innerBoundaryIs>
<innerBoundaryIs>
<LinearRing>
<coordinates>
-99.60833423,16.80833318
-99.6000009,16.80833318
-99.6000009,16.81666651
-99.60833423,16.81666651
-99.60833423,16.80833318
</coordinates>
</LinearRing>
</innerBoundaryIs>
<innerBoundaryIs>
<LinearRing>
<coordinates>
-99.91666755,16.90833318
-99.91666755,16.89999984
-99.91666755,16.89166651
-99.90833422,16.89166651
-99.90833422,16.89999984
-99.90000088,16.89999984
-99.89166755,16.89999984
-99.88333422,16.89999984
-99.88333422,16.90833318
-99.89166755,16.90833318
-99.89166755,16.91666651
-99.90000088,16.91666651
-99.90833422,16.91666651
-99.90833422,16.90833318
-99.91666755,16.90833318
</coordinates>
</LinearRing>
</innerBoundaryIs>
<innerBoundaryIs>
<LinearRing>
<coordinates>
-99.63333423,16.84166651
-99.63333423,16.83333318
-99.62500089,16.83333318
-99.62500089,16.84166651
-99.63333423,16.84166651
</coordinates>
</LinearRing>
</innerBoundaryIs>
<innerBoundaryIs>
<LinearRing>
<coordinates>
-99.29166757,16.86666651
-99.29166757,16.85833318
-99.28333424,16.85833318
-99.27500091,16.85833318
-99.27500091,16.84999985
-99.26666758,16.84999985
-99.25833424,16.84999985
-99.25000091,16.84999985
-99.25000091,16.85833318
-99.25833424,16.85833318
-99.25833424,16.86666651
-99.26666758,16.86666651
-99.27500091,16.86666651
-99.28333424,16.86666651
-99.29166757,16.86666651
</coordinates>
</LinearRing>
</innerBoundaryIs>
<innerBoundaryIs>
<LinearRing>
<coordinates>
-99.88333422,16.88333318
-99.87500088,16.88333318
-99.87500088,16.89166651
-99.88333422,16.89166651
-99.88333422,16.88333318
</coordinates>
</LinearRing>
</innerBoundaryIs>
<innerBoundaryIs>
<LinearRing>
<coordinates>
-99.69166756,17.09999984
-99.68333423,17.09999984
-99.67500089,17.09999984
-99.67500089,17.0916665
-99.68333423,17.0916665
-99.68333423,17.08333317
-99.69166756,17.08333317
-99.69166756,17.07499984
-99.69166756,17.0666665
-99.68333423,17.0666665
-99.67500089,17.0666665
-99.67500089,17.07499984
-99.66666756,17.07499984
-99.66666756,17.0666665
-99.66666756,17.05833317
-99.67500089,17.05833317
-99.67500089,17.04999984
-99.66666756,17.04999984
-99.65833423,17.04999984
-99.65000089,17.04999984
-99.65000089,17.05833317
-99.65000089,17.0666665
-99.64166756,17.0666665
-99.64166756,17.07499984
-99.64166756,17.08333317
-99.63333423,17.08333317
-99.63333423,17.0916665
-99.63333423,17.09999984
-99.64166756,17.09999984
-99.64166756,17.10833317
-99.65000089,17.10833317
-99.65000089,17.1166665
-99.65833423,17.1166665
-99.66666756,17.1166665
-99.67500089,17.1166665
-99.67500089,17.10833317
-99.68333423,17.10833317
-99.69166756,17.10833317
-99.69166756,17.09999984
</coordinates>
</LinearRing>
</innerBoundaryIs>
<innerBoundaryIs>
<LinearRing>
<coordinates>
-99.54166756,17.10833317
-99.53333423,17.10833317
-99.5250009,17.10833317
-99.5250009,17.1166665
-99.53333423,17.1166665
-99.54166756,17.1166665
-99.54166756,17.10833317
</coordinates>
</LinearRing>
</innerBoundaryIs>
<innerBoundaryIs>
<LinearRing>
<coordinates>
-99.51666757,17.09999984
-99.50833423,17.09999984
-99.50833423,17.10833317
-99.51666757,17.10833317
-99.51666757,17.09999984
</coordinates>
</LinearRing>
</innerBoundaryIs>
<innerBoundaryIs>
<LinearRing>
<coordinates>
-100.02500088,16.98333317
-100.02500088,16.97499984
-100.01666755,16.97499984
-100.01666755,16.98333317
-100.02500088,16.98333317
</coordinates>
</LinearRing>
</innerBoundaryIs>
<innerBoundaryIs>
<LinearRing>
<coordinates>
-99.62500089,16.92499984
-99.61666756,16.92499984
-99.61666756,16.93333318
-99.62500089,16.93333318
-99.62500089,16.92499984
</coordinates>
</LinearRing>
</innerBoundaryIs>
<innerBoundaryIs>
<LinearRing>
<coordinates>
-99.88333422,17.03333317
-99.88333422,17.02499984
-99.87500088,17.02499984
-99.87500088,17.03333317
-99.88333422,17.03333317
</coordinates>
</LinearRing>
</innerBoundaryIs>
<innerBoundaryIs>
<LinearRing>
<coordinates>
-99.76666756,17.08333317
-99.75833422,17.08333317
-99.75000089,17.08333317
-99.75000089,17.0916665
-99.75833422,17.0916665
-99.76666756,17.0916665
-99.76666756,17.08333317
</coordinates>
</LinearRing>
</innerBoundaryIs>
<innerBoundaryIs>
<LinearRing>
<coordinates>
-100.11666754,17.2666665
-100.11666754,17.25833316
-100.10833421,17.25833316
-100.10833421,17.2666665
-100.11666754,17.2666665
</coordinates>
</LinearRing>
</innerBoundaryIs>
<innerBoundaryIs>
<LinearRing>
<coordinates>
-99.50833423,17.15833317
-99.5000009,17.15833317
-99.5000009,17.1666665
-99.50833423,17.1666665
-99.50833423,17.15833317
</coordinates>
</LinearRing>
</innerBoundaryIs>
<innerBoundaryIs>
<LinearRing>
<coordinates>
-99.61666756,17.1416665
-99.61666756,17.13333317
-99.61666756,17.12499984
-99.62500089,17.12499984
-99.63333423,17.12499984
-99.63333423,17.1166665
-99.62500089,17.1166665
-99.61666756,17.1166665
-99.60833423,17.1166665
-99.6000009,17.1166665
-99.59166756,17.1166665
-99.58333423,17.1166665
-99.5750009,17.1166665
-99.5750009,17.12499984
-99.58333423,17.12499984
-99.59166756,17.12499984
-99.59166756,17.13333317
-99.6000009,17.13333317
-99.60833423,17.13333317
-99.60833423,17.1416665
-99.61666756,17.1416665
</coordinates>
</LinearRing>
</innerBoundaryIs>
<innerBoundaryIs>
<LinearRing>
<coordinates>
-99.5250009,17.2166665
-99.5250009,17.20833317
-99.53333423,17.20833317
-99.53333423,17.19999983
-99.5250009,17.19999983
-99.51666757,17.19999983
-99.51666757,17.20833317
-99.51666757,17.2166665
-99.5250009,17.2166665
</coordinates>
</LinearRing>
</innerBoundaryIs>
<innerBoundaryIs>
<LinearRing>
<coordinates>
-99.53333423,17.1916665
-99.53333423,17.18333317
-99.5250009,17.18333317
-99.5250009,17.1916665
-99.53333423,17.1916665
</coordinates>
</LinearRing>
</innerBoundaryIs>
<innerBoundaryIs>
<LinearRing>
<coordinates>
-99.56666756,17.33333316
-99.5750009,17.33333316
-99.58333423,17.33333316
-99.58333423,17.32499983
-99.5750009,17.32499983
-99.56666756,17.32499983
-99.56666756,17.33333316
</coordinates>
</LinearRing>
</innerBoundaryIs>
<innerBoundaryIs>
<LinearRing>
<coordinates>
-99.61666756,17.31666649
-99.60833423,17.31666649
-99.60833423,17.32499983
-99.61666756,17.32499983
-99.61666756,17.31666649
</coordinates>
</LinearRing>
</innerBoundaryIs>
</Polygon>
</MultiGeometry>
</Placemark>
</Document>
</kml>
