# Supplementary material for: Species conservation profiles of tarantula spiders (Araneae, Theraphosidae) listed on CITES
Source: Biodivers Data J. 2019 Nov 8;7:e39342. doi: 10.3897/BDJ.7.e39342 (PMC6858399; doi:10.3897/BDJ.7.e39342)
Supplement: Supplementary material 19 — Distribution of Sandinista lanceolatum (Simon, 1891) [file bdj-07-e39342-s019.kml]

<?xml version="1.0" encoding="UTF-8"?>
<kml xmlns="http://earth.google.com/kml/2.2">
<Document>
<name></name>
<description><![CDATA[]]></description>

<Style id="1">
<LineStyle>
<width>2</width>
<color>ff0000ff</color>
</LineStyle>
<PolyStyle>
<color>aaffffff</color>
<fill>1</fill>
</PolyStyle>
</Style>

<Placemark>
<name>Sandinista_lanceolatum.kml</name>
<description><![CDATA[]]></description>
<styleUrl>#1</styleUrl>
<visibility>1</visibility>
<MultiGeometry>
<Polygon>
<outerBoundaryIs>
<LinearRing>
<coordinates>
-85.79166667,10.15
-85.79166667,10.14166667
-85.8,10.14166667
-85.8,10.15
-85.80833333,10.15
-85.80833333,10.15833333
-85.80833333,10.16666667
-85.8,10.16666667
-85.79166667,10.16666667
-85.79166667,10.15833333
-85.79166667,10.15
</coordinates>
</LinearRing>
</outerBoundaryIs>
</Polygon>
<Polygon>
<outerBoundaryIs>
<LinearRing>
<coordinates>
-85.74166667,10.2
-85.73333333,10.2
-85.73333333,10.19166667
-85.74166667,10.19166667
-85.74166667,10.2
</coordinates>
</LinearRing>
</outerBoundaryIs>
</Polygon>
<Polygon>
<outerBoundaryIs>
<LinearRing>
<coordinates>
-85.325,10.21666667
-85.325,10.20833333
-85.33333333,10.20833333
-85.34166667,10.20833333
-85.34166667,10.21666667
-85.34166667,10.225
-85.33333333,10.225
-85.325,10.225
-85.31666667,10.225
-85.31666667,10.21666667
-85.325,10.21666667
</coordinates>
</LinearRing>
</outerBoundaryIs>
</Polygon>
<Polygon>
<outerBoundaryIs>
<LinearRing>
<coordinates>
-85.36666667,10.20833333
-85.35833333,10.20833333
-85.35833333,10.2
-85.36666667,10.2
-85.375,10.2
-85.375,10.20833333
-85.38333333,10.20833333
-85.38333333,10.2
-85.38333333,10.19166667
-85.39166667,10.19166667
-85.39166667,10.2
-85.39166667,10.20833333
-85.4,10.20833333
-85.4,10.21666667
-85.39166667,10.21666667
-85.39166667,10.225
-85.38333333,10.225
-85.375,10.225
-85.375,10.21666667
-85.36666667,10.21666667
-85.36666667,10.20833333
</coordinates>
</LinearRing>
</outerBoundaryIs>
</Polygon>
<Polygon>
<outerBoundaryIs>
<LinearRing>
<coordinates>
-85.35,10.21666667
-85.35,10.20833333
-85.35833333,10.20833333
-85.35833333,10.21666667
-85.35833333,10.225
-85.36666667,10.225
-85.36666667,10.23333333
-85.35833333,10.23333333
-85.35,10.23333333
-85.34166667,10.23333333
-85.34166667,10.225
-85.35,10.225
-85.35,10.21666667
</coordinates>
</LinearRing>
</outerBoundaryIs>
</Polygon>
<Polygon>
<outerBoundaryIs>
<LinearRing>
<coordinates>
-85.39166667,10.26666667
-85.38333333,10.26666667
-85.38333333,10.25833333
-85.39166667,10.25833333
-85.4,10.25833333
-85.4,10.26666667
-85.39166667,10.26666667
</coordinates>
</LinearRing>
</outerBoundaryIs>
</Polygon>
<Polygon>
<outerBoundaryIs>
<LinearRing>
<coordinates>
-85.60833333,10.26666667
-85.6,10.26666667
-85.6,10.25833333
-85.60833333,10.25833333
-85.61666667,10.25833333
-85.61666667,10.26666667
-85.60833333,10.26666667
</coordinates>
</LinearRing>
</outerBoundaryIs>
</Polygon>
<Polygon>
<outerBoundaryIs>
<LinearRing>
<coordinates>
-85.325,10.24166667
-85.325,10.23333333
-85.33333333,10.23333333
-85.34166667,10.23333333
-85.34166667,10.24166667
-85.33333333,10.24166667
-85.33333333,10.25
-85.325,10.25
-85.325,10.24166667
</coordinates>
</LinearRing>
</outerBoundaryIs>
</Polygon>
<Polygon>
<outerBoundaryIs>
<LinearRing>
<coordinates>
-85.59166667,10.23333333
-85.58333333,10.23333333
-85.58333333,10.225
-85.59166667,10.225
-85.6,10.225
-85.60833333,10.225
-85.60833333,10.23333333
-85.6,10.23333333
-85.6,10.24166667
-85.6,10.25
-85.59166667,10.25
-85.59166667,10.24166667
-85.59166667,10.23333333
</coordinates>
</LinearRing>
</outerBoundaryIs>
</Polygon>
<Polygon>
<outerBoundaryIs>
<LinearRing>
<coordinates>
-85.85,10.25
-85.84166667,10.25
-85.84166667,10.24166667
-85.85,10.24166667
-85.85,10.25
</coordinates>
</LinearRing>
</outerBoundaryIs>
</Polygon>
<Polygon>
<outerBoundaryIs>
<LinearRing>
<coordinates>
-85.29166667,10.25833333
-85.28333333,10.25833333
-85.28333333,10.25
-85.29166667,10.25
-85.3,10.25
-85.30833333,10.25
-85.31666667,10.25
-85.31666667,10.25833333
-85.30833333,10.25833333
-85.3,10.25833333
-85.29166667,10.25833333
</coordinates>
</LinearRing>
</outerBoundaryIs>
</Polygon>
<Polygon>
<outerBoundaryIs>
<LinearRing>
<coordinates>
-85.58333333,10.25833333
-85.58333333,10.25
-85.59166667,10.25
-85.59166667,10.25833333
-85.59166667,10.26666667
-85.58333333,10.26666667
-85.575,10.26666667
-85.575,10.25833333
-85.58333333,10.25833333
</coordinates>
</LinearRing>
</outerBoundaryIs>
</Polygon>
<Polygon>
<outerBoundaryIs>
<LinearRing>
<coordinates>
-85.45,10.31666667
-85.45,10.30833333
-85.45833333,10.30833333
-85.45833333,10.31666667
-85.45833333,10.325
-85.45,10.325
-85.45,10.31666667
</coordinates>
</LinearRing>
</outerBoundaryIs>
</Polygon>
<Polygon>
<outerBoundaryIs>
<LinearRing>
<coordinates>
-85.54166667,10.30833333
-85.53333333,10.30833333
-85.53333333,10.3
-85.54166667,10.3
-85.54166667,10.30833333
</coordinates>
</LinearRing>
</outerBoundaryIs>
</Polygon>
<Polygon>
<outerBoundaryIs>
<LinearRing>
<coordinates>
-85.54166667,10.28333333
-85.54166667,10.275
-85.55,10.275
-85.55,10.28333333
-85.55833333,10.28333333
-85.55833333,10.29166667
-85.55,10.29166667
-85.54166667,10.29166667
-85.53333333,10.29166667
-85.525,10.29166667
-85.525,10.28333333
-85.525,10.275
-85.525,10.26666667
-85.525,10.25833333
-85.53333333,10.25833333
-85.53333333,10.25
-85.53333333,10.24166667
-85.53333333,10.23333333
-85.54166667,10.23333333
-85.54166667,10.225
-85.55,10.225
-85.55833333,10.225
-85.56666667,10.225
-85.575,10.225
-85.575,10.23333333
-85.58333333,10.23333333
-85.58333333,10.24166667
-85.58333333,10.25
-85.575,10.25
-85.56666667,10.25
-85.55833333,10.25
-85.55,10.25
-85.55,10.25833333
-85.55,10.26666667
-85.54166667,10.26666667
-85.53333333,10.26666667
-85.53333333,10.275
-85.53333333,10.28333333
-85.54166667,10.28333333
</coordinates>
</LinearRing>
</outerBoundaryIs>
<innerBoundaryIs>
<LinearRing>
<coordinates>
-85.56666667,10.24166667
-85.56666667,10.23333333
-85.55833333,10.23333333
-85.55833333,10.24166667
-85.56666667,10.24166667
</coordinates>
</LinearRing>
</innerBoundaryIs>
</Polygon>
<Polygon>
<outerBoundaryIs>
<LinearRing>
<coordinates>
-85.56666667,10.28333333
-85.55833333,10.28333333
-85.55833333,10.275
-85.56666667,10.275
-85.575,10.275
-85.58333333,10.275
-85.59166667,10.275
-85.59166667,10.28333333
-85.6,10.28333333
-85.6,10.29166667
-85.59166667,10.29166667
-85.58333333,10.29166667
-85.58333333,10.28333333
-85.575,10.28333333
-85.56666667,10.28333333
</coordinates>
</LinearRing>
</outerBoundaryIs>
</Polygon>
<Polygon>
<outerBoundaryIs>
<LinearRing>
<coordinates>
-85.34166667,10.25
-85.34166667,10.24166667
-85.35,10.24166667
-85.35833333,10.24166667
-85.35833333,10.25
-85.36666667,10.25
-85.375,10.25
-85.38333333,10.25
-85.38333333,10.25833333
-85.375,10.25833333
-85.375,10.26666667
-85.36666667,10.26666667
-85.36666667,10.25833333
-85.35833333,10.25833333
-85.35833333,10.26666667
-85.35833333,10.275
-85.35,10.275
-85.35,10.26666667
-85.35,10.25833333
-85.34166667,10.25833333
-85.33333333,10.25833333
-85.33333333,10.25
-85.34166667,10.25
</coordinates>
</LinearRing>
</outerBoundaryIs>
</Polygon>
<Polygon>
<outerBoundaryIs>
<LinearRing>
<coordinates>
-85.575,10.36666667
-85.56666667,10.36666667
-85.56666667,10.35833333
-85.575,10.35833333
-85.575,10.36666667
</coordinates>
</LinearRing>
</outerBoundaryIs>
</Polygon>
<Polygon>
<outerBoundaryIs>
<LinearRing>
<coordinates>
-85.6,10.36666667
-85.59166667,10.36666667
-85.59166667,10.35833333
-85.6,10.35833333
-85.6,10.36666667
</coordinates>
</LinearRing>
</outerBoundaryIs>
</Polygon>
<Polygon>
<outerBoundaryIs>
<LinearRing>
<coordinates>
-85.41666667,10.43333333
-85.40833333,10.43333333
-85.40833333,10.425
-85.41666667,10.425
-85.425,10.425
-85.425,10.43333333
-85.41666667,10.43333333
</coordinates>
</LinearRing>
</outerBoundaryIs>
</Polygon>
<Polygon>
<outerBoundaryIs>
<LinearRing>
<coordinates>
-85.41666667,10.41666667
-85.40833333,10.41666667
-85.40833333,10.40833333
-85.41666667,10.40833333
-85.425,10.40833333
-85.43333333,10.40833333
-85.43333333,10.41666667
-85.425,10.41666667
-85.41666667,10.41666667
</coordinates>
</LinearRing>
</outerBoundaryIs>
</Polygon>
<Polygon>
<outerBoundaryIs>
<LinearRing>
<coordinates>
-85.40833333,10.425
-85.4,10.425
-85.4,10.41666667
-85.40833333,10.41666667
-85.40833333,10.425
</coordinates>
</LinearRing>
</outerBoundaryIs>
</Polygon>
<Polygon>
<outerBoundaryIs>
<LinearRing>
<coordinates>
-85.80833333,10.45
-85.8,10.45
-85.8,10.44166667
-85.80833333,10.44166667
-85.80833333,10.45
</coordinates>
</LinearRing>
</outerBoundaryIs>
</Polygon>
<Polygon>
<outerBoundaryIs>
<LinearRing>
<coordinates>
-85.5,10.45
-85.49166667,10.45
-85.49166667,10.44166667
-85.5,10.44166667
-85.50833333,10.44166667
-85.50833333,10.45
-85.51666667,10.45
-85.51666667,10.45833333
-85.50833333,10.45833333
-85.5,10.45833333
-85.5,10.45
</coordinates>
</LinearRing>
</outerBoundaryIs>
</Polygon>
<Polygon>
<outerBoundaryIs>
<LinearRing>
<coordinates>
-85.48333333,10.43333333
-85.475,10.43333333
-85.475,10.425
-85.48333333,10.425
-85.49166667,10.425
-85.49166667,10.43333333
-85.49166667,10.44166667
-85.48333333,10.44166667
-85.48333333,10.43333333
</coordinates>
</LinearRing>
</outerBoundaryIs>
</Polygon>
<Polygon>
<outerBoundaryIs>
<LinearRing>
<coordinates>
-85.8,10.425
-85.79166667,10.425
-85.79166667,10.41666667
-85.8,10.41666667
-85.8,10.425
</coordinates>
</LinearRing>
</outerBoundaryIs>
</Polygon>
<Polygon>
<outerBoundaryIs>
<LinearRing>
<coordinates>
-85.43333333,10.4
-85.43333333,10.39166667
-85.44166667,10.39166667
-85.44166667,10.4
-85.44166667,10.40833333
-85.43333333,10.40833333
-85.43333333,10.4
</coordinates>
</LinearRing>
</outerBoundaryIs>
</Polygon>
<Polygon>
<outerBoundaryIs>
<LinearRing>
<coordinates>
-85.43333333,10.39166667
-85.425,10.39166667
-85.425,10.38333333
-85.43333333,10.38333333
-85.43333333,10.39166667
</coordinates>
</LinearRing>
</outerBoundaryIs>
</Polygon>
<Polygon>
<outerBoundaryIs>
<LinearRing>
<coordinates>
-85.525,10.39166667
-85.51666667,10.39166667
-85.51666667,10.38333333
-85.525,10.38333333
-85.525,10.39166667
</coordinates>
</LinearRing>
</outerBoundaryIs>
</Polygon>
<Polygon>
<outerBoundaryIs>
<LinearRing>
<coordinates>
-85.41666667,10.36666667
-85.41666667,10.35833333
-85.425,10.35833333
-85.43333333,10.35833333
-85.43333333,10.36666667
-85.43333333,10.375
-85.425,10.375
-85.425,10.38333333
-85.41666667,10.38333333
-85.41666667,10.39166667
-85.41666667,10.4
-85.40833333,10.4
-85.4,10.4
-85.4,10.39166667
-85.40833333,10.39166667
-85.40833333,10.38333333
-85.40833333,10.375
-85.40833333,10.36666667
-85.41666667,10.36666667
</coordinates>
</LinearRing>
</outerBoundaryIs>
</Polygon>
<Polygon>
<outerBoundaryIs>
<LinearRing>
<coordinates>
-85.39166667,10.40833333
-85.38333333,10.40833333
-85.38333333,10.4
-85.39166667,10.4
-85.4,10.4
-85.4,10.40833333
-85.39166667,10.40833333
</coordinates>
</LinearRing>
</outerBoundaryIs>
</Polygon>
<Polygon>
<outerBoundaryIs>
<LinearRing>
<coordinates>
-85.525,10.33333333
-85.525,10.325
-85.53333333,10.325
-85.53333333,10.33333333
-85.53333333,10.34166667
-85.525,10.34166667
-85.525,10.35
-85.53333333,10.35
-85.54166667,10.35
-85.54166667,10.35833333
-85.53333333,10.35833333
-85.525,10.35833333
-85.525,10.36666667
-85.51666667,10.36666667
-85.51666667,10.35833333
-85.50833333,10.35833333
-85.50833333,10.36666667
-85.5,10.36666667
-85.49166667,10.36666667
-85.48333333,10.36666667
-85.48333333,10.35833333
-85.475,10.35833333
-85.46666667,10.35833333
-85.46666667,10.36666667
-85.475,10.36666667
-85.475,10.375
-85.46666667,10.375
-85.45833333,10.375
-85.45,10.375
-85.45,10.38333333
-85.45833333,10.38333333
-85.45833333,10.39166667
-85.45,10.39166667
-85.44166667,10.39166667
-85.44166667,10.38333333
-85.44166667,10.375
-85.44166667,10.36666667
-85.45,10.36666667
-85.45,10.35833333
-85.44166667,10.35833333
-85.44166667,10.35
-85.45,10.35
-85.45833333,10.35
-85.46666667,10.35
-85.475,10.35
-85.475,10.34166667
-85.475,10.33333333
-85.48333333,10.33333333
-85.49166667,10.33333333
-85.5,10.33333333
-85.50833333,10.33333333
-85.51666667,10.33333333
-85.525,10.33333333
</coordinates>
</LinearRing>
</outerBoundaryIs>
<innerBoundaryIs>
<LinearRing>
<coordinates>
-85.50833333,10.35833333
-85.50833333,10.35
-85.51666667,10.35
-85.51666667,10.34166667
-85.50833333,10.34166667
-85.5,10.34166667
-85.5,10.35
-85.5,10.35833333
-85.50833333,10.35833333
</coordinates>
</LinearRing>
</innerBoundaryIs>
</Polygon>
<Polygon>
<outerBoundaryIs>
<LinearRing>
<coordinates>
-85.31666667,10.26666667
-85.31666667,10.25833333
-85.325,10.25833333
-85.33333333,10.25833333
-85.33333333,10.26666667
-85.34166667,10.26666667
-85.34166667,10.275
-85.34166667,10.28333333
-85.35,10.28333333
-85.35833333,10.28333333
-85.36666667,10.28333333
-85.375,10.28333333
-85.38333333,10.28333333
-85.38333333,10.29166667
-85.39166667,10.29166667
-85.39166667,10.28333333
-85.39166667,10.275
-85.4,10.275
-85.4,10.26666667
-85.40833333,10.26666667
-85.41666667,10.26666667
-85.41666667,10.275
-85.41666667,10.28333333
-85.40833333,10.28333333
-85.40833333,10.29166667
-85.41666667,10.29166667
-85.41666667,10.3
-85.41666667,10.30833333
-85.41666667,10.31666667
-85.40833333,10.31666667
-85.40833333,10.325
-85.4,10.325
-85.39166667,10.325
-85.39166667,10.33333333
-85.39166667,10.34166667
-85.38333333,10.34166667
-85.38333333,10.33333333
-85.375,10.33333333
-85.375,10.325
-85.36666667,10.325
-85.36666667,10.31666667
-85.36666667,10.30833333
-85.35833333,10.30833333
-85.35833333,10.31666667
-85.35,10.31666667
-85.35,10.30833333
-85.34166667,10.30833333
-85.34166667,10.3
-85.34166667,10.29166667
-85.33333333,10.29166667
-85.33333333,10.28333333
-85.325,10.28333333
-85.31666667,10.28333333
-85.31666667,10.275
-85.31666667,10.26666667
</coordinates>
</LinearRing>
</outerBoundaryIs>
<innerBoundaryIs>
<LinearRing>
<coordinates>
-85.39166667,10.325
-85.39166667,10.31666667
-85.38333333,10.31666667
-85.38333333,10.325
-85.39166667,10.325
</coordinates>
</LinearRing>
</innerBoundaryIs>
<innerBoundaryIs>
<LinearRing>
<coordinates>
-85.38333333,10.3
-85.375,10.3
-85.375,10.30833333
-85.38333333,10.30833333
-85.38333333,10.3
</coordinates>
</LinearRing>
</innerBoundaryIs>
<innerBoundaryIs>
<LinearRing>
<coordinates>
-85.35833333,10.3
-85.35833333,10.29166667
-85.35,10.29166667
-85.35,10.3
-85.35833333,10.3
</coordinates>
</LinearRing>
</innerBoundaryIs>
</Polygon>
<Polygon>
<outerBoundaryIs>
<LinearRing>
<coordinates>
-85.425,10.34166667
-85.425,10.33333333
-85.43333333,10.33333333
-85.43333333,10.34166667
-85.44166667,10.34166667
-85.44166667,10.35
-85.43333333,10.35
-85.425,10.35
-85.425,10.34166667
</coordinates>
</LinearRing>
</outerBoundaryIs>
</Polygon>
<Polygon>
<outerBoundaryIs>
<LinearRing>
<coordinates>
-85.425,10.325
-85.41666667,10.325
-85.41666667,10.31666667
-85.425,10.31666667
-85.43333333,10.31666667
-85.44166667,10.31666667
-85.44166667,10.325
-85.45,10.325
-85.45,10.33333333
-85.44166667,10.33333333
-85.43333333,10.33333333
-85.43333333,10.325
-85.425,10.325
</coordinates>
</LinearRing>
</outerBoundaryIs>
</Polygon>
<Polygon>
<outerBoundaryIs>
<LinearRing>
<coordinates>
-85.60833333,10.35
-85.6,10.35
-85.6,10.34166667
-85.60833333,10.34166667
-85.60833333,10.35
</coordinates>
</LinearRing>
</outerBoundaryIs>
</Polygon>
<Polygon>
<outerBoundaryIs>
<LinearRing>
<coordinates>
-85.825,10.50833333
-85.81666667,10.50833333
-85.81666667,10.5
-85.825,10.5
-85.825,10.50833333
</coordinates>
</LinearRing>
</outerBoundaryIs>
</Polygon>
<Polygon>
<outerBoundaryIs>
<LinearRing>
<coordinates>
-85.625,10.575
-85.61666667,10.575
-85.61666667,10.56666667
-85.625,10.56666667
-85.625,10.575
</coordinates>
</LinearRing>
</outerBoundaryIs>
</Polygon>
<Polygon>
<outerBoundaryIs>
<LinearRing>
<coordinates>
-85.71666667,10.58333333
-85.70833333,10.58333333
-85.70833333,10.575
-85.71666667,10.575
-85.71666667,10.58333333
</coordinates>
</LinearRing>
</outerBoundaryIs>
</Polygon>
<Polygon>
<outerBoundaryIs>
<LinearRing>
<coordinates>
-85.43333333,10.625
-85.425,10.625
-85.425,10.61666667
-85.43333333,10.61666667
-85.43333333,10.625
</coordinates>
</LinearRing>
</outerBoundaryIs>
</Polygon>
<Polygon>
<outerBoundaryIs>
<LinearRing>
<coordinates>
-85.675,10.61666667
-85.675,10.60833333
-85.68333333,10.60833333
-85.69166667,10.60833333
-85.69166667,10.61666667
-85.68333333,10.61666667
-85.68333333,10.625
-85.69166667,10.625
-85.69166667,10.63333333
-85.68333333,10.63333333
-85.675,10.63333333
-85.675,10.625
-85.675,10.61666667
</coordinates>
</LinearRing>
</outerBoundaryIs>
</Polygon>
<Polygon>
<outerBoundaryIs>
<LinearRing>
<coordinates>
-85.46666667,10.625
-85.45833333,10.625
-85.45833333,10.61666667
-85.46666667,10.61666667
-85.475,10.61666667
-85.475,10.625
-85.46666667,10.625
</coordinates>
</LinearRing>
</outerBoundaryIs>
</Polygon>
<Polygon>
<outerBoundaryIs>
<LinearRing>
<coordinates>
-85.5,10.63333333
-85.49166667,10.63333333
-85.49166667,10.625
-85.5,10.625
-85.5,10.63333333
</coordinates>
</LinearRing>
</outerBoundaryIs>
</Polygon>
<Polygon>
<outerBoundaryIs>
<LinearRing>
<coordinates>
-85.43333333,10.58333333
-85.425,10.58333333
-85.425,10.575
-85.43333333,10.575
-85.44166667,10.575
-85.45,10.575
-85.45833333,10.575
-85.46666667,10.575
-85.475,10.575
-85.475,10.58333333
-85.475,10.59166667
-85.46666667,10.59166667
-85.46666667,10.58333333
-85.45833333,10.58333333
-85.45833333,10.59166667
-85.45833333,10.6
-85.46666667,10.6
-85.46666667,10.60833333
-85.45833333,10.60833333
-85.45833333,10.61666667
-85.45,10.61666667
-85.45,10.60833333
-85.44166667,10.60833333
-85.44166667,10.6
-85.43333333,10.6
-85.43333333,10.59166667
-85.43333333,10.58333333
</coordinates>
</LinearRing>
</outerBoundaryIs>
</Polygon>
<Polygon>
<outerBoundaryIs>
<LinearRing>
<coordinates>
-85.475,10.55
-85.475,10.54166667
-85.48333333,10.54166667
-85.48333333,10.55
-85.48333333,10.55833333
-85.49166667,10.55833333
-85.49166667,10.56666667
-85.48333333,10.56666667
-85.48333333,10.575
-85.475,10.575
-85.475,10.56666667
-85.475,10.55833333
-85.475,10.55
</coordinates>
</LinearRing>
</outerBoundaryIs>
</Polygon>
<Polygon>
<outerBoundaryIs>
<LinearRing>
<coordinates>
-85.45,10.725
-85.44166667,10.725
-85.44166667,10.71666667
-85.45,10.71666667
-85.45,10.725
</coordinates>
</LinearRing>
</outerBoundaryIs>
</Polygon>
<Polygon>
<outerBoundaryIs>
<LinearRing>
<coordinates>
-85.40833333,10.73333333
-85.4,10.73333333
-85.4,10.725
-85.40833333,10.725
-85.40833333,10.73333333
</coordinates>
</LinearRing>
</outerBoundaryIs>
</Polygon>
<Polygon>
<outerBoundaryIs>
<LinearRing>
<coordinates>
-85.44166667,10.74166667
-85.43333333,10.74166667
-85.43333333,10.73333333
-85.44166667,10.73333333
-85.44166667,10.74166667
</coordinates>
</LinearRing>
</outerBoundaryIs>
</Polygon>
<Polygon>
<outerBoundaryIs>
<LinearRing>
<coordinates>
-85.46666667,10.64166667
-85.45833333,10.64166667
-85.45833333,10.63333333
-85.46666667,10.63333333
-85.46666667,10.64166667
</coordinates>
</LinearRing>
</outerBoundaryIs>
</Polygon>
<Polygon>
<outerBoundaryIs>
<LinearRing>
<coordinates>
-85.50833333,10.64166667
-85.5,10.64166667
-85.5,10.63333333
-85.50833333,10.63333333
-85.50833333,10.64166667
</coordinates>
</LinearRing>
</outerBoundaryIs>
</Polygon>
<Polygon>
<outerBoundaryIs>
<LinearRing>
<coordinates>
-85.40833333,10.63333333
-85.40833333,10.625
-85.41666667,10.625
-85.425,10.625
-85.425,10.63333333
-85.425,10.64166667
-85.41666667,10.64166667
-85.40833333,10.64166667
-85.40833333,10.63333333
</coordinates>
</LinearRing>
</outerBoundaryIs>
</Polygon>
<Polygon>
<outerBoundaryIs>
<LinearRing>
<coordinates>
-85.51666667,10.475
-85.50833333,10.475
-85.50833333,10.46666667
-85.51666667,10.46666667
-85.51666667,10.475
</coordinates>
</LinearRing>
</outerBoundaryIs>
</Polygon>
<Polygon>
<outerBoundaryIs>
<LinearRing>
<coordinates>
-85.48333333,10.45833333
-85.48333333,10.45
-85.49166667,10.45
-85.49166667,10.45833333
-85.5,10.45833333
-85.5,10.46666667
-85.49166667,10.46666667
-85.48333333,10.46666667
-85.475,10.46666667
-85.475,10.45833333
-85.48333333,10.45833333
</coordinates>
</LinearRing>
</outerBoundaryIs>
</Polygon>
<Polygon>
<outerBoundaryIs>
<LinearRing>
<coordinates>
-85.525,10.46666667
-85.51666667,10.46666667
-85.51666667,10.45833333
-85.525,10.45833333
-85.53333333,10.45833333
-85.53333333,10.46666667
-85.525,10.46666667
</coordinates>
</LinearRing>
</outerBoundaryIs>
</Polygon>
<Polygon>
<outerBoundaryIs>
<LinearRing>
<coordinates>
-85.55,10.46666667
-85.54166667,10.46666667
-85.54166667,10.45833333
-85.55,10.45833333
-85.55,10.46666667
</coordinates>
</LinearRing>
</outerBoundaryIs>
</Polygon>
<Polygon>
<outerBoundaryIs>
<LinearRing>
<coordinates>
-85.50833333,10.48333333
-85.5,10.48333333
-85.5,10.475
-85.50833333,10.475
-85.50833333,10.48333333
</coordinates>
</LinearRing>
</outerBoundaryIs>
</Polygon>
<Polygon>
<outerBoundaryIs>
<LinearRing>
<coordinates>
-85.525,10.48333333
-85.51666667,10.48333333
-85.51666667,10.475
-85.525,10.475
-85.53333333,10.475
-85.53333333,10.48333333
-85.525,10.48333333
</coordinates>
</LinearRing>
</outerBoundaryIs>
</Polygon>
<Polygon>
<outerBoundaryIs>
<LinearRing>
<coordinates>
-85.95,10.85833333
-85.94166667,10.85833333
-85.94166667,10.85
-85.95,10.85
-85.95833333,10.85
-85.95833333,10.85833333
-85.95,10.85833333
</coordinates>
</LinearRing>
</outerBoundaryIs>
</Polygon>
<Polygon>
<outerBoundaryIs>
<LinearRing>
<coordinates>
-85.55,10.875
-85.55,10.86666667
-85.55833333,10.86666667
-85.56666667,10.86666667
-85.56666667,10.875
-85.55833333,10.875
-85.55833333,10.88333333
-85.55,10.88333333
-85.55,10.875
</coordinates>
</LinearRing>
</outerBoundaryIs>
</Polygon>
<Polygon>
<outerBoundaryIs>
<LinearRing>
<coordinates>
-85.86666667,10.85
-85.85833333,10.85
-85.85833333,10.84166667
-85.86666667,10.84166667
-85.86666667,10.85
</coordinates>
</LinearRing>
</outerBoundaryIs>
</Polygon>
<Polygon>
<outerBoundaryIs>
<LinearRing>
<coordinates>
-85.55,10.86666667
-85.54166667,10.86666667
-85.54166667,10.85833333
-85.55,10.85833333
-85.55,10.86666667
</coordinates>
</LinearRing>
</outerBoundaryIs>
</Polygon>
<Polygon>
<outerBoundaryIs>
<LinearRing>
<coordinates>
-85.90833333,10.9
-85.9,10.9
-85.9,10.89166667
-85.90833333,10.89166667
-85.90833333,10.9
</coordinates>
</LinearRing>
</outerBoundaryIs>
</Polygon>
<Polygon>
<outerBoundaryIs>
<LinearRing>
<coordinates>
-85.86666667,10.9
-85.85833333,10.9
-85.85833333,10.89166667
-85.86666667,10.89166667
-85.86666667,10.9
</coordinates>
</LinearRing>
</outerBoundaryIs>
</Polygon>
<Polygon>
<outerBoundaryIs>
<LinearRing>
<coordinates>
-85.89166667,10.9
-85.88333333,10.9
-85.88333333,10.89166667
-85.89166667,10.89166667
-85.89166667,10.9
</coordinates>
</LinearRing>
</outerBoundaryIs>
</Polygon>
<Polygon>
<outerBoundaryIs>
<LinearRing>
<coordinates>
-85.64166667,10.95
-85.63333333,10.95
-85.63333333,10.94166667
-85.64166667,10.94166667
-85.64166667,10.95
</coordinates>
</LinearRing>
</outerBoundaryIs>
</Polygon>
<Polygon>
<outerBoundaryIs>
<LinearRing>
<coordinates>
-85.625,10.975
-85.625,10.96666667
-85.63333333,10.96666667
-85.63333333,10.975
-85.63333333,10.98333333
-85.625,10.98333333
-85.61666667,10.98333333
-85.61666667,10.975
-85.625,10.975
</coordinates>
</LinearRing>
</outerBoundaryIs>
</Polygon>
<Polygon>
<outerBoundaryIs>
<LinearRing>
<coordinates>
-85.725,11.00833333
-85.71666667,11.00833333
-85.71666667,11
-85.725,11
-85.725,11.00833333
</coordinates>
</LinearRing>
</outerBoundaryIs>
</Polygon>
<Polygon>
<outerBoundaryIs>
<LinearRing>
<coordinates>
-85.65,11.00833333
-85.64166667,11.00833333
-85.64166667,11
-85.65,11
-85.65,11.00833333
</coordinates>
</LinearRing>
</outerBoundaryIs>
</Polygon>
<Polygon>
<outerBoundaryIs>
<LinearRing>
<coordinates>
-85.68333333,10.9
-85.68333333,10.89166667
-85.69166667,10.89166667
-85.7,10.89166667
-85.7,10.9
-85.70833333,10.9
-85.71666667,10.9
-85.725,10.9
-85.73333333,10.9
-85.73333333,10.90833333
-85.74166667,10.90833333
-85.74166667,10.91666667
-85.73333333,10.91666667
-85.73333333,10.925
-85.725,10.925
-85.71666667,10.925
-85.70833333,10.925
-85.70833333,10.93333333
-85.7,10.93333333
-85.7,10.94166667
-85.7,10.95
-85.7,10.95833333
-85.69166667,10.95833333
-85.68333333,10.95833333
-85.675,10.95833333
-85.675,10.96666667
-85.675,10.975
-85.68333333,10.975
-85.68333333,10.98333333
-85.69166667,10.98333333
-85.69166667,10.99166667
-85.68333333,10.99166667
-85.675,10.99166667
-85.66666667,10.99166667
-85.65833333,10.99166667
-85.65833333,10.98333333
-85.66666667,10.98333333
-85.66666667,10.975
-85.65833333,10.975
-85.65,10.975
-85.65,10.96666667
-85.65,10.95833333
-85.65833333,10.95833333
-85.65833333,10.95
-85.65,10.95
-85.65,10.94166667
-85.65833333,10.94166667
-85.65833333,10.93333333
-85.65833333,10.925
-85.65,10.925
-85.65,10.93333333
-85.64166667,10.93333333
-85.63333333,10.93333333
-85.63333333,10.925
-85.64166667,10.925
-85.64166667,10.91666667
-85.64166667,10.90833333
-85.65,10.90833333
-85.65,10.9
-85.65833333,10.9
-85.66666667,10.9
-85.675,10.9
-85.68333333,10.9
</coordinates>
</LinearRing>
</outerBoundaryIs>
<innerBoundaryIs>
<LinearRing>
<coordinates>
-85.69166667,10.9
-85.68333333,10.9
-85.68333333,10.90833333
-85.69166667,10.90833333
-85.69166667,10.9
</coordinates>
</LinearRing>
</innerBoundaryIs>
<innerBoundaryIs>
<LinearRing>
<coordinates>
-85.70833333,10.925
-85.70833333,10.91666667
-85.71666667,10.91666667
-85.725,10.91666667
-85.725,10.90833333
-85.71666667,10.90833333
-85.70833333,10.90833333
-85.7,10.90833333
-85.7,10.91666667
-85.69166667,10.91666667
-85.69166667,10.925
-85.7,10.925
-85.70833333,10.925
</coordinates>
</LinearRing>
</innerBoundaryIs>
<innerBoundaryIs>
<LinearRing>
<coordinates>
-85.69166667,10.925
-85.68333333,10.925
-85.68333333,10.93333333
-85.68333333,10.94166667
-85.69166667,10.94166667
-85.69166667,10.93333333
-85.69166667,10.925
</coordinates>
</LinearRing>
</innerBoundaryIs>
<innerBoundaryIs>
<LinearRing>
<coordinates>
-85.68333333,10.94166667
-85.675,10.94166667
-85.675,10.93333333
-85.675,10.925
-85.66666667,10.925
-85.66666667,10.93333333
-85.66666667,10.94166667
-85.66666667,10.95
-85.675,10.95
-85.68333333,10.95
-85.68333333,10.94166667
</coordinates>
</LinearRing>
</innerBoundaryIs>
<innerBoundaryIs>
<LinearRing>
<coordinates>
-85.68333333,10.90833333
-85.675,10.90833333
-85.675,10.91666667
-85.68333333,10.91666667
-85.68333333,10.90833333
</coordinates>
</LinearRing>
</innerBoundaryIs>
</Polygon>
<Polygon>
<outerBoundaryIs>
<LinearRing>
<coordinates>
-85.81666667,10.91666667
-85.80833333,10.91666667
-85.80833333,10.90833333
-85.81666667,10.90833333
-85.825,10.90833333
-85.83333333,10.90833333
-85.84166667,10.90833333
-85.85,10.90833333
-85.85833333,10.90833333
-85.86666667,10.90833333
-85.86666667,10.91666667
-85.85833333,10.91666667
-85.85,10.91666667
-85.84166667,10.91666667
-85.83333333,10.91666667
-85.825,10.91666667
-85.81666667,10.91666667
</coordinates>
</LinearRing>
</outerBoundaryIs>
</Polygon>
<Polygon>
<outerBoundaryIs>
<LinearRing>
<coordinates>
-85.64166667,10.90833333
-85.63333333,10.90833333
-85.63333333,10.9
-85.64166667,10.9
-85.64166667,10.90833333
</coordinates>
</LinearRing>
</outerBoundaryIs>
</Polygon>
<Polygon>
<outerBoundaryIs>
<LinearRing>
<coordinates>
-85.86666667,10.875
-85.85833333,10.875
-85.85833333,10.86666667
-85.86666667,10.86666667
-85.86666667,10.875
</coordinates>
</LinearRing>
</outerBoundaryIs>
</Polygon>
<Polygon>
<outerBoundaryIs>
<LinearRing>
<coordinates>
-85.65833333,10.875
-85.65,10.875
-85.65,10.86666667
-85.65833333,10.86666667
-85.65833333,10.875
</coordinates>
</LinearRing>
</outerBoundaryIs>
</Polygon>
<Polygon>
<outerBoundaryIs>
<LinearRing>
<coordinates>
-85.9,10.89166667
-85.89166667,10.89166667
-85.89166667,10.88333333
-85.9,10.88333333
-85.9,10.89166667
</coordinates>
</LinearRing>
</outerBoundaryIs>
</Polygon>
<Polygon>
<outerBoundaryIs>
<LinearRing>
<coordinates>
-85.64166667,10.89166667
-85.63333333,10.89166667
-85.63333333,10.88333333
-85.64166667,10.88333333
-85.64166667,10.89166667
</coordinates>
</LinearRing>
</outerBoundaryIs>
</Polygon>
<Polygon>
<outerBoundaryIs>
<LinearRing>
<coordinates>
-85.875,10.89166667
-85.86666667,10.89166667
-85.86666667,10.88333333
-85.875,10.88333333
-85.88333333,10.88333333
-85.88333333,10.89166667
-85.875,10.89166667
</coordinates>
</LinearRing>
</outerBoundaryIs>
</Polygon>
<Polygon>
<outerBoundaryIs>
<LinearRing>
<coordinates>
-85.74166667,11.10833333
-85.73333333,11.10833333
-85.73333333,11.1
-85.74166667,11.1
-85.74166667,11.10833333
</coordinates>
</LinearRing>
</outerBoundaryIs>
</Polygon>
<Polygon>
<outerBoundaryIs>
<LinearRing>
<coordinates>
-85.725,11.11666667
-85.71666667,11.11666667
-85.71666667,11.10833333
-85.725,11.10833333
-85.725,11.11666667
</coordinates>
</LinearRing>
</outerBoundaryIs>
</Polygon>
<Polygon>
<outerBoundaryIs>
<LinearRing>
<coordinates>
-85.69166667,11.10833333
-85.68333333,11.10833333
-85.68333333,11.1
-85.69166667,11.1
-85.7,11.1
-85.7,11.10833333
-85.69166667,11.10833333
</coordinates>
</LinearRing>
</outerBoundaryIs>
</Polygon>
<Polygon>
<outerBoundaryIs>
<LinearRing>
<coordinates>
-85.66666667,11.125
-85.65833333,11.125
-85.65833333,11.11666667
-85.66666667,11.11666667
-85.675,11.11666667
-85.675,11.125
-85.66666667,11.125
</coordinates>
</LinearRing>
</outerBoundaryIs>
</Polygon>
<Polygon>
<outerBoundaryIs>
<LinearRing>
<coordinates>
-85.75,11.11666667
-85.74166667,11.11666667
-85.74166667,11.10833333
-85.75,11.10833333
-85.75,11.11666667
</coordinates>
</LinearRing>
</outerBoundaryIs>
</Polygon>
<Polygon>
<outerBoundaryIs>
<LinearRing>
<coordinates>
-85.75,11.14166667
-85.74166667,11.14166667
-85.74166667,11.13333333
-85.75,11.13333333
-85.75,11.14166667
</coordinates>
</LinearRing>
</outerBoundaryIs>
</Polygon>
<Polygon>
<outerBoundaryIs>
<LinearRing>
<coordinates>
-85.69166667,11.125
-85.68333333,11.125
-85.68333333,11.11666667
-85.69166667,11.11666667
-85.7,11.11666667
-85.7,11.125
-85.69166667,11.125
</coordinates>
</LinearRing>
</outerBoundaryIs>
</Polygon>
<Polygon>
<outerBoundaryIs>
<LinearRing>
<coordinates>
-85.73333333,11.125
-85.725,11.125
-85.725,11.11666667
-85.73333333,11.11666667
-85.73333333,11.125
</coordinates>
</LinearRing>
</outerBoundaryIs>
</Polygon>
<Polygon>
<outerBoundaryIs>
<LinearRing>
<coordinates>
-85.70833333,11.13333333
-85.7,11.13333333
-85.7,11.125
-85.70833333,11.125
-85.70833333,11.13333333
</coordinates>
</LinearRing>
</outerBoundaryIs>
</Polygon>
<Polygon>
<outerBoundaryIs>
<LinearRing>
<coordinates>
-85.625,11.09166667
-85.61666667,11.09166667
-85.61666667,11.08333333
-85.625,11.08333333
-85.63333333,11.08333333
-85.63333333,11.09166667
-85.625,11.09166667
</coordinates>
</LinearRing>
</outerBoundaryIs>
</Polygon>
<Polygon>
<outerBoundaryIs>
<LinearRing>
<coordinates>
-85.60833333,11.075
-85.60833333,11.06666667
-85.61666667,11.06666667
-85.625,11.06666667
-85.63333333,11.06666667
-85.63333333,11.075
-85.625,11.075
-85.61666667,11.075
-85.61666667,11.08333333
-85.60833333,11.08333333
-85.60833333,11.075
</coordinates>
</LinearRing>
</outerBoundaryIs>
</Polygon>
<Polygon>
<outerBoundaryIs>
<LinearRing>
<coordinates>
-85.675,11.075
-85.66666667,11.075
-85.66666667,11.06666667
-85.675,11.06666667
-85.68333333,11.06666667
-85.68333333,11.075
-85.68333333,11.08333333
-85.675,11.08333333
-85.675,11.075
</coordinates>
</LinearRing>
</outerBoundaryIs>
</Polygon>
<Polygon>
<outerBoundaryIs>
<LinearRing>
<coordinates>
-85.64166667,11.05833333
-85.63333333,11.05833333
-85.63333333,11.05
-85.64166667,11.05
-85.65,11.05
-85.65833333,11.05
-85.65833333,11.05833333
-85.66666667,11.05833333
-85.66666667,11.06666667
-85.65833333,11.06666667
-85.65,11.06666667
-85.65,11.075
-85.65833333,11.075
-85.65833333,11.08333333
-85.65,11.08333333
-85.65,11.09166667
-85.64166667,11.09166667
-85.64166667,11.08333333
-85.64166667,11.075
-85.64166667,11.06666667
-85.64166667,11.05833333
</coordinates>
</LinearRing>
</outerBoundaryIs>
</Polygon>
<Polygon>
<outerBoundaryIs>
<LinearRing>
<coordinates>
-85.64166667,11.1
-85.63333333,11.1
-85.63333333,11.09166667
-85.64166667,11.09166667
-85.64166667,11.1
</coordinates>
</LinearRing>
</outerBoundaryIs>
</Polygon>
<Polygon>
<outerBoundaryIs>
<LinearRing>
<coordinates>
-85.675,11.09166667
-85.66666667,11.09166667
-85.66666667,11.08333333
-85.675,11.08333333
-85.675,11.09166667
</coordinates>
</LinearRing>
</outerBoundaryIs>
</Polygon>
<Polygon>
<outerBoundaryIs>
<LinearRing>
<coordinates>
-85.7,11.09166667
-85.69166667,11.09166667
-85.69166667,11.08333333
-85.7,11.08333333
-85.70833333,11.08333333
-85.70833333,11.09166667
-85.7,11.09166667
</coordinates>
</LinearRing>
</outerBoundaryIs>
</Polygon>
<Polygon>
<outerBoundaryIs>
<LinearRing>
<coordinates>
-85.75,11.15833333
-85.74166667,11.15833333
-85.74166667,11.15
-85.75,11.15
-85.75833333,11.15
-85.75833333,11.14166667
-85.75833333,11.13333333
-85.75,11.13333333
-85.75,11.125
-85.75,11.11666667
-85.75833333,11.11666667
-85.76666667,11.11666667
-85.76666667,11.125
-85.775,11.125
-85.78333333,11.125
-85.78333333,11.13333333
-85.78333333,11.14166667
-85.775,11.14166667
-85.775,11.15
-85.76666667,11.15
-85.76666667,11.15833333
-85.76666667,11.16666667
-85.75833333,11.16666667
-85.75833333,11.175
-85.75,11.175
-85.74166667,11.175
-85.74166667,11.16666667
-85.75,11.16666667
-85.75,11.15833333
</coordinates>
</LinearRing>
</outerBoundaryIs>
</Polygon>
<Polygon>
<outerBoundaryIs>
<LinearRing>
<coordinates>
-85.71666667,11.15
-85.70833333,11.15
-85.70833333,11.14166667
-85.71666667,11.14166667
-85.725,11.14166667
-85.725,11.15
-85.71666667,11.15
</coordinates>
</LinearRing>
</outerBoundaryIs>
</Polygon>
<Polygon>
<outerBoundaryIs>
<LinearRing>
<coordinates>
-85.74166667,11.15
-85.73333333,11.15
-85.73333333,11.14166667
-85.74166667,11.14166667
-85.74166667,11.15
</coordinates>
</LinearRing>
</outerBoundaryIs>
</Polygon>
<Polygon>
<outerBoundaryIs>
<LinearRing>
<coordinates>
-85.71666667,11.16666667
-85.70833333,11.16666667
-85.70833333,11.15833333
-85.71666667,11.15833333
-85.725,11.15833333
-85.73333333,11.15833333
-85.73333333,11.16666667
-85.725,11.16666667
-85.71666667,11.16666667
</coordinates>
</LinearRing>
</outerBoundaryIs>
</Polygon>
<Polygon>
<outerBoundaryIs>
<LinearRing>
<coordinates>
-85.69166667,11.23333333
-85.69166667,11.225
-85.7,11.225
-85.7,11.23333333
-85.7,11.24166667
-85.70833333,11.24166667
-85.70833333,11.25
-85.7,11.25
-85.69166667,11.25
-85.69166667,11.24166667
-85.68333333,11.24166667
-85.68333333,11.23333333
-85.69166667,11.23333333
</coordinates>
</LinearRing>
</outerBoundaryIs>
</Polygon>
<Polygon>
<outerBoundaryIs>
<LinearRing>
<coordinates>
-85.775,11.24166667
-85.76666667,11.24166667
-85.76666667,11.23333333
-85.775,11.23333333
-85.78333333,11.23333333
-85.78333333,11.24166667
-85.775,11.24166667
</coordinates>
</LinearRing>
</outerBoundaryIs>
</Polygon>
<Polygon>
<outerBoundaryIs>
<LinearRing>
<coordinates>
-85.65833333,11.01666667
-85.65,11.01666667
-85.65,11.00833333
-85.65833333,11.00833333
-85.65833333,11.01666667
</coordinates>
</LinearRing>
</outerBoundaryIs>
</Polygon>
<Polygon>
<outerBoundaryIs>
<LinearRing>
<coordinates>
-85.7,11
-85.7,10.99166667
-85.70833333,10.99166667
-85.70833333,11
-85.70833333,11.00833333
-85.70833333,11.01666667
-85.71666667,11.01666667
-85.725,11.01666667
-85.73333333,11.01666667
-85.73333333,11.025
-85.73333333,11.03333333
-85.725,11.03333333
-85.725,11.025
-85.71666667,11.025
-85.70833333,11.025
-85.7,11.025
-85.69166667,11.025
-85.68333333,11.025
-85.675,11.025
-85.675,11.03333333
-85.66666667,11.03333333
-85.66666667,11.04166667
-85.65833333,11.04166667
-85.65,11.04166667
-85.64166667,11.04166667
-85.63333333,11.04166667
-85.63333333,11.03333333
-85.64166667,11.03333333
-85.65,11.03333333
-85.65833333,11.03333333
-85.65833333,11.025
-85.65833333,11.01666667
-85.66666667,11.01666667
-85.66666667,11.00833333
-85.65833333,11.00833333
-85.65833333,11
-85.66666667,11
-85.675,11
-85.68333333,11
-85.69166667,11
-85.69166667,11.00833333
-85.7,11.00833333
-85.7,11
</coordinates>
</LinearRing>
</outerBoundaryIs>
</Polygon>
<Polygon>
<outerBoundaryIs>
<LinearRing>
<coordinates>
-85.73333333,11.51666667
-85.725,11.51666667
-85.725,11.50833333
-85.73333333,11.50833333
-85.74166667,11.50833333
-85.74166667,11.51666667
-85.73333333,11.51666667
</coordinates>
</LinearRing>
</outerBoundaryIs>
</Polygon>
<Polygon>
<outerBoundaryIs>
<LinearRing>
<coordinates>
-85.75833333,11.51666667
-85.75,11.51666667
-85.75,11.50833333
-85.75833333,11.50833333
-85.75833333,11.51666667
</coordinates>
</LinearRing>
</outerBoundaryIs>
</Polygon>
<Polygon>
<outerBoundaryIs>
<LinearRing>
<coordinates>
-85.71666667,11.525
-85.70833333,11.525
-85.70833333,11.51666667
-85.71666667,11.51666667
-85.725,11.51666667
-85.725,11.525
-85.71666667,11.525
</coordinates>
</LinearRing>
</outerBoundaryIs>
</Polygon>
<Polygon>
<outerBoundaryIs>
<LinearRing>
<coordinates>
-85.71666667,11.5
-85.71666667,11.49166667
-85.725,11.49166667
-85.73333333,11.49166667
-85.73333333,11.5
-85.725,11.5
-85.725,11.50833333
-85.71666667,11.50833333
-85.70833333,11.50833333
-85.70833333,11.5
-85.71666667,11.5
</coordinates>
</LinearRing>
</outerBoundaryIs>
</Polygon>
<Polygon>
<outerBoundaryIs>
<LinearRing>
<coordinates>
-85.78333333,11.50833333
-85.775,11.50833333
-85.775,11.5
-85.78333333,11.5
-85.78333333,11.50833333
</coordinates>
</LinearRing>
</outerBoundaryIs>
</Polygon>
<Polygon>
<outerBoundaryIs>
<LinearRing>
<coordinates>
-85.61666667,10.275
-85.61666667,10.26666667
-85.625,10.26666667
-85.63333333,10.26666667
-85.63333333,10.275
-85.64166667,10.275
-85.64166667,10.26666667
-85.64166667,10.25833333
-85.65,10.25833333
-85.65833333,10.25833333
-85.65833333,10.25
-85.65833333,10.24166667
-85.66666667,10.24166667
-85.66666667,10.25
-85.675,10.25
-85.675,10.25833333
-85.68333333,10.25833333
-85.68333333,10.25
-85.68333333,10.24166667
-85.69166667,10.24166667
-85.69166667,10.23333333
-85.7,10.23333333
-85.70833333,10.23333333
-85.71666667,10.23333333
-85.71666667,10.225
-85.725,10.225
-85.725,10.21666667
-85.73333333,10.21666667
-85.73333333,10.20833333
-85.74166667,10.20833333
-85.74166667,10.2
-85.75,10.2
-85.75,10.19166667
-85.74166667,10.19166667
-85.74166667,10.18333333
-85.74166667,10.175
-85.75,10.175
-85.75,10.16666667
-85.75833333,10.16666667
-85.75833333,10.175
-85.76666667,10.175
-85.775,10.175
-85.78333333,10.175
-85.78333333,10.18333333
-85.79166667,10.18333333
-85.79166667,10.175
-85.8,10.175
-85.80833333,10.175
-85.80833333,10.16666667
-85.81666667,10.16666667
-85.81666667,10.175
-85.81666667,10.18333333
-85.825,10.18333333
-85.825,10.19166667
-85.83333333,10.19166667
-85.83333333,10.2
-85.84166667,10.2
-85.84166667,10.20833333
-85.83333333,10.20833333
-85.83333333,10.21666667
-85.84166667,10.21666667
-85.84166667,10.225
-85.84166667,10.23333333
-85.84166667,10.24166667
-85.83333333,10.24166667
-85.83333333,10.25
-85.83333333,10.25833333
-85.84166667,10.25833333
-85.85,10.25833333
-85.85833333,10.25833333
-85.85833333,10.26666667
-85.85,10.26666667
-85.85,10.275
-85.85,10.28333333
-85.85,10.29166667
-85.85,10.3
-85.84166667,10.3
-85.84166667,10.30833333
-85.84166667,10.31666667
-85.84166667,10.325
-85.84166667,10.33333333
-85.85,10.33333333
-85.85,10.34166667
-85.85833333,10.34166667
-85.85833333,10.35
-85.86666667,10.35
-85.875,10.35
-85.875,10.35833333
-85.86666667,10.35833333
-85.86666667,10.36666667
-85.85833333,10.36666667
-85.85833333,10.375
-85.85,10.375
-85.85,10.38333333
-85.84166667,10.38333333
-85.84166667,10.39166667
-85.83333333,10.39166667
-85.83333333,10.4
-85.825,10.4
-85.825,10.40833333
-85.81666667,10.40833333
-85.81666667,10.4
-85.80833333,10.4
-85.8,10.4
-85.8,10.40833333
-85.79166667,10.40833333
-85.79166667,10.41666667
-85.78333333,10.41666667
-85.78333333,10.425
-85.79166667,10.425
-85.79166667,10.43333333
-85.79166667,10.44166667
-85.78333333,10.44166667
-85.775,10.44166667
-85.775,10.45
-85.775,10.45833333
-85.775,10.46666667
-85.76666667,10.46666667
-85.76666667,10.475
-85.775,10.475
-85.78333333,10.475
-85.78333333,10.48333333
-85.79166667,10.48333333
-85.8,10.48333333
-85.8,10.49166667
-85.8,10.5
-85.8,10.50833333
-85.80833333,10.50833333
-85.80833333,10.51666667
-85.8,10.51666667
-85.79166667,10.51666667
-85.79166667,10.525
-85.78333333,10.525
-85.78333333,10.53333333
-85.78333333,10.54166667
-85.775,10.54166667
-85.76666667,10.54166667
-85.76666667,10.53333333
-85.75833333,10.53333333
-85.75,10.53333333
-85.74166667,10.53333333
-85.74166667,10.54166667
-85.73333333,10.54166667
-85.725,10.54166667
-85.725,10.55
-85.71666667,10.55
-85.71666667,10.55833333
-85.70833333,10.55833333
-85.70833333,10.55
-85.7,10.55
-85.69166667,10.55
-85.69166667,10.55833333
-85.69166667,10.56666667
-85.7,10.56666667
-85.7,10.575
-85.69166667,10.575
-85.68333333,10.575
-85.675,10.575
-85.675,10.58333333
-85.68333333,10.58333333
-85.68333333,10.59166667
-85.675,10.59166667
-85.66666667,10.59166667
-85.65833333,10.59166667
-85.65,10.59166667
-85.65,10.6
-85.64166667,10.6
-85.64166667,10.60833333
-85.64166667,10.61666667
-85.63333333,10.61666667
-85.63333333,10.625
-85.63333333,10.63333333
-85.64166667,10.63333333
-85.64166667,10.64166667
-85.65,10.64166667
-85.65833333,10.64166667
-85.65833333,10.63333333
-85.66666667,10.63333333
-85.675,10.63333333
-85.675,10.64166667
-85.68333333,10.64166667
-85.68333333,10.65
-85.675,10.65
-85.675,10.65833333
-85.675,10.66666667
-85.66666667,10.66666667
-85.65833333,10.66666667
-85.65833333,10.675
-85.65,10.675
-85.65,10.68333333
-85.65833333,10.68333333
-85.65833333,10.69166667
-85.65833333,10.7
-85.65833333,10.70833333
-85.65833333,10.71666667
-85.66666667,10.71666667
-85.66666667,10.725
-85.65833333,10.725
-85.65833333,10.73333333
-85.66666667,10.73333333
-85.66666667,10.74166667
-85.66666667,10.75
-85.65833333,10.75
-85.65833333,10.75833333
-85.65833333,10.76666667
-85.65833333,10.775
-85.66666667,10.775
-85.66666667,10.78333333
-85.675,10.78333333
-85.675,10.79166667
-85.675,10.8
-85.68333333,10.8
-85.69166667,10.8
-85.7,10.8
-85.7,10.80833333
-85.70833333,10.80833333
-85.71666667,10.80833333
-85.725,10.80833333
-85.725,10.81666667
-85.73333333,10.81666667
-85.74166667,10.81666667
-85.75,10.81666667
-85.75,10.80833333
-85.75833333,10.80833333
-85.75833333,10.8
-85.76666667,10.8
-85.76666667,10.80833333
-85.775,10.80833333
-85.775,10.81666667
-85.78333333,10.81666667
-85.79166667,10.81666667
-85.79166667,10.825
-85.8,10.825
-85.8,10.83333333
-85.79166667,10.83333333
-85.79166667,10.84166667
-85.79166667,10.85
-85.79166667,10.85833333
-85.8,10.85833333
-85.8,10.85
-85.80833333,10.85
-85.81666667,10.85
-85.825,10.85
-85.83333333,10.85
-85.83333333,10.85833333
-85.84166667,10.85833333
-85.84166667,10.86666667
-85.84166667,10.875
-85.85,10.875
-85.85,10.88333333
-85.85,10.89166667
-85.84166667,10.89166667
-85.84166667,10.9
-85.83333333,10.9
-85.83333333,10.89166667
-85.825,10.89166667
-85.825,10.88333333
-85.825,10.875
-85.81666667,10.875
-85.81666667,10.88333333
-85.81666667,10.89166667
-85.81666667,10.9
-85.80833333,10.9
-85.8,10.9
-85.8,10.90833333
-85.79166667,10.90833333
-85.78333333,10.90833333
-85.775,10.90833333
-85.775,10.91666667
-85.76666667,10.91666667
-85.75833333,10.91666667
-85.75,10.91666667
-85.75,10.90833333
-85.75833333,10.90833333
-85.75833333,10.9
-85.75,10.9
-85.74166667,10.9
-85.74166667,10.89166667
-85.75,10.89166667
-85.75833333,10.89166667
-85.76666667,10.89166667
-85.775,10.89166667
-85.775,10.9
-85.78333333,10.9
-85.78333333,10.89166667
-85.78333333,10.88333333
-85.79166667,10.88333333
-85.79166667,10.875
-85.78333333,10.875
-85.775,10.875
-85.76666667,10.875
-85.75833333,10.875
-85.75833333,10.86666667
-85.75,10.86666667
-85.74166667,10.86666667
-85.73333333,10.86666667
-85.73333333,10.85833333
-85.725,10.85833333
-85.71666667,10.85833333
-85.71666667,10.86666667
-85.70833333,10.86666667
-85.7,10.86666667
-85.69166667,10.86666667
-85.68333333,10.86666667
-85.68333333,10.85833333
-85.675,10.85833333
-85.66666667,10.85833333
-85.65833333,10.85833333
-85.65833333,10.85
-85.65,10.85
-85.64166667,10.85
-85.64166667,10.85833333
-85.65,10.85833333
-85.65,10.86666667
-85.64166667,10.86666667
-85.64166667,10.875
-85.63333333,10.875
-85.63333333,10.88333333
-85.625,10.88333333
-85.625,10.89166667
-85.625,10.9
-85.625,10.90833333
-85.625,10.91666667
-85.625,10.925
-85.61666667,10.925
-85.61666667,10.91666667
-85.61666667,10.90833333
-85.61666667,10.9
-85.61666667,10.89166667
-85.61666667,10.88333333
-85.61666667,10.875
-85.61666667,10.86666667
-85.60833333,10.86666667
-85.6,10.86666667
-85.6,10.85833333
-85.60833333,10.85833333
-85.60833333,10.85
-85.60833333,10.84166667
-85.6,10.84166667
-85.59166667,10.84166667
-85.59166667,10.83333333
-85.58333333,10.83333333
-85.58333333,10.84166667
-85.58333333,10.85
-85.575,10.85
-85.575,10.85833333
-85.575,10.86666667
-85.56666667,10.86666667
-85.56666667,10.85833333
-85.56666667,10.85
-85.55833333,10.85
-85.55833333,10.85833333
-85.55,10.85833333
-85.55,10.85
-85.54166667,10.85
-85.53333333,10.85
-85.53333333,10.84166667
-85.54166667,10.84166667
-85.55,10.84166667
-85.55833333,10.84166667
-85.55833333,10.83333333
-85.55,10.83333333
-85.55,10.825
-85.54166667,10.825
-85.53333333,10.825
-85.53333333,10.81666667
-85.53333333,10.80833333
-85.525,10.80833333
-85.525,10.8
-85.525,10.79166667
-85.51666667,10.79166667
-85.51666667,10.78333333
-85.50833333,10.78333333
-85.50833333,10.79166667
-85.5,10.79166667
-85.5,10.8
-85.49166667,10.8
-85.49166667,10.79166667
-85.48333333,10.79166667
-85.48333333,10.8
-85.475,10.8
-85.475,10.79166667
-85.475,10.78333333
-85.46666667,10.78333333
-85.46666667,10.775
-85.46666667,10.76666667
-85.45833333,10.76666667
-85.45,10.76666667
-85.44166667,10.76666667
-85.44166667,10.75833333
-85.45,10.75833333
-85.45,10.75
-85.44166667,10.75
-85.44166667,10.74166667
-85.45,10.74166667
-85.45,10.73333333
-85.45,10.725
-85.45833333,10.725
-85.45833333,10.71666667
-85.46666667,10.71666667
-85.46666667,10.725
-85.475,10.725
-85.475,10.71666667
-85.48333333,10.71666667
-85.48333333,10.70833333
-85.48333333,10.7
-85.475,10.7
-85.475,10.70833333
-85.46666667,10.70833333
-85.45833333,10.70833333
-85.45,10.70833333
-85.44166667,10.70833333
-85.44166667,10.7
-85.44166667,10.69166667
-85.43333333,10.69166667
-85.43333333,10.68333333
-85.425,10.68333333
-85.425,10.69166667
-85.425,10.7
-85.425,10.70833333
-85.43333333,10.70833333
-85.43333333,10.71666667
-85.43333333,10.725
-85.425,10.725
-85.425,10.73333333
-85.41666667,10.73333333
-85.41666667,10.725
-85.40833333,10.725
-85.40833333,10.71666667
-85.41666667,10.71666667
-85.41666667,10.70833333
-85.41666667,10.7
-85.41666667,10.69166667
-85.40833333,10.69166667
-85.40833333,10.68333333
-85.41666667,10.68333333
-85.41666667,10.675
-85.425,10.675
-85.425,10.66666667
-85.43333333,10.66666667
-85.43333333,10.65833333
-85.44166667,10.65833333
-85.44166667,10.65
-85.43333333,10.65
-85.425,10.65
-85.425,10.64166667
-85.43333333,10.64166667
-85.44166667,10.64166667
-85.45,10.64166667
-85.45833333,10.64166667
-85.45833333,10.65
-85.46666667,10.65
-85.46666667,10.64166667
-85.475,10.64166667
-85.475,10.63333333
-85.48333333,10.63333333
-85.48333333,10.64166667
-85.49166667,10.64166667
-85.5,10.64166667
-85.5,10.65
-85.50833333,10.65
-85.50833333,10.64166667
-85.51666667,10.64166667
-85.525,10.64166667
-85.525,10.63333333
-85.51666667,10.63333333
-85.51666667,10.625
-85.50833333,10.625
-85.5,10.625
-85.5,10.61666667
-85.49166667,10.61666667
-85.49166667,10.625
-85.48333333,10.625
-85.48333333,10.61666667
-85.48333333,10.60833333
-85.48333333,10.6
-85.48333333,10.59166667
-85.48333333,10.58333333
-85.48333333,10.575
-85.49166667,10.575
-85.49166667,10.56666667
-85.5,10.56666667
-85.50833333,10.56666667
-85.51666667,10.56666667
-85.525,10.56666667
-85.525,10.55833333
-85.51666667,10.55833333
-85.50833333,10.55833333
-85.50833333,10.55
-85.51666667,10.55
-85.51666667,10.54166667
-85.50833333,10.54166667
-85.50833333,10.53333333
-85.5,10.53333333
-85.5,10.525
-85.49166667,10.525
-85.48333333,10.525
-85.475,10.525
-85.46666667,10.525
-85.46666667,10.51666667
-85.45833333,10.51666667
-85.45833333,10.50833333
-85.46666667,10.50833333
-85.46666667,10.5
-85.475,10.5
-85.475,10.49166667
-85.48333333,10.49166667
-85.49166667,10.49166667
-85.5,10.49166667
-85.50833333,10.49166667
-85.51666667,10.49166667
-85.525,10.49166667
-85.525,10.5
-85.525,10.50833333
-85.53333333,10.50833333
-85.54166667,10.50833333
-85.54166667,10.51666667
-85.55,10.51666667
-85.55,10.525
-85.55833333,10.525
-85.55833333,10.53333333
-85.56666667,10.53333333
-85.56666667,10.54166667
-85.575,10.54166667
-85.575,10.53333333
-85.575,10.525
-85.56666667,10.525
-85.56666667,10.51666667
-85.55833333,10.51666667
-85.55833333,10.50833333
-85.56666667,10.50833333
-85.56666667,10.5
-85.56666667,10.49166667
-85.55833333,10.49166667
-85.55833333,10.48333333
-85.55833333,10.475
-85.56666667,10.475
-85.56666667,10.46666667
-85.56666667,10.45833333
-85.575,10.45833333
-85.575,10.45
-85.56666667,10.45
-85.56666667,10.44166667
-85.56666667,10.43333333
-85.55833333,10.43333333
-85.55833333,10.425
-85.55833333,10.41666667
-85.55,10.41666667
-85.55,10.40833333
-85.54166667,10.40833333
-85.54166667,10.41666667
-85.54166667,10.425
-85.54166667,10.43333333
-85.55,10.43333333
-85.55,10.44166667
-85.54166667,10.44166667
-85.54166667,10.45
-85.54166667,10.45833333
-85.53333333,10.45833333
-85.53333333,10.45
-85.525,10.45
-85.525,10.44166667
-85.51666667,10.44166667
-85.51666667,10.43333333
-85.525,10.43333333
-85.525,10.425
-85.53333333,10.425
-85.53333333,10.41666667
-85.53333333,10.40833333
-85.525,10.40833333
-85.525,10.4
-85.53333333,10.4
-85.54166667,10.4
-85.54166667,10.39166667
-85.53333333,10.39166667
-85.53333333,10.38333333
-85.525,10.38333333
-85.525,10.375
-85.53333333,10.375
-85.53333333,10.36666667
-85.54166667,10.36666667
-85.55,10.36666667
-85.55,10.375
-85.55833333,10.375
-85.56666667,10.375
-85.575,10.375
-85.575,10.36666667
-85.58333333,10.36666667
-85.59166667,10.36666667
-85.59166667,10.375
-85.58333333,10.375
-85.58333333,10.38333333
-85.58333333,10.39166667
-85.59166667,10.39166667
-85.6,10.39166667
-85.6,10.38333333
-85.60833333,10.38333333
-85.60833333,10.375
-85.60833333,10.36666667
-85.61666667,10.36666667
-85.61666667,10.35833333
-85.625,10.35833333
-85.625,10.35
-85.61666667,10.35
-85.61666667,10.34166667
-85.61666667,10.33333333
-85.61666667,10.325
-85.625,10.325
-85.625,10.31666667
-85.61666667,10.31666667
-85.60833333,10.31666667
-85.60833333,10.325
-85.6,10.325
-85.59166667,10.325
-85.59166667,10.33333333
-85.6,10.33333333
-85.6,10.34166667
-85.59166667,10.34166667
-85.59166667,10.35
-85.58333333,10.35
-85.575,10.35
-85.575,10.34166667
-85.56666667,10.34166667
-85.55833333,10.34166667
-85.55833333,10.35
-85.56666667,10.35
-85.56666667,10.35833333
-85.55833333,10.35833333
-85.55,10.35833333
-85.55,10.35
-85.54166667,10.35
-85.54166667,10.34166667
-85.54166667,10.33333333
-85.54166667,10.325
-85.53333333,10.325
-85.53333333,10.31666667
-85.54166667,10.31666667
-85.54166667,10.30833333
-85.55,10.30833333
-85.55833333,10.30833333
-85.55833333,10.3
-85.56666667,10.3
-85.56666667,10.29166667
-85.575,10.29166667
-85.58333333,10.29166667
-85.58333333,10.3
-85.58333333,10.30833333
-85.59166667,10.30833333
-85.59166667,10.3
-85.6,10.3
-85.6,10.30833333
-85.60833333,10.30833333
-85.60833333,10.3
-85.61666667,10.3
-85.625,10.3
-85.625,10.29166667
-85.61666667,10.29166667
-85.60833333,10.29166667
-85.60833333,10.28333333
-85.60833333,10.275
-85.61666667,10.275
</coordinates>
</LinearRing>
</outerBoundaryIs>
<innerBoundaryIs>
<LinearRing>
<coordinates>
-85.63333333,10.275
-85.625,10.275
-85.625,10.28333333
-85.63333333,10.28333333
-85.63333333,10.275
</coordinates>
</LinearRing>
</innerBoundaryIs>
<innerBoundaryIs>
<LinearRing>
<coordinates>
-85.63333333,10.28333333
-85.63333333,10.29166667
-85.64166667,10.29166667
-85.64166667,10.3
-85.64166667,10.30833333
-85.65,10.30833333
-85.65833333,10.30833333
-85.65833333,10.31666667
-85.66666667,10.31666667
-85.675,10.31666667
-85.675,10.30833333
-85.675,10.3
-85.66666667,10.3
-85.66666667,10.29166667
-85.65833333,10.29166667
-85.65833333,10.28333333
-85.65,10.28333333
-85.64166667,10.28333333
-85.63333333,10.28333333
</coordinates>
</LinearRing>
</innerBoundaryIs>
<innerBoundaryIs>
<LinearRing>
<coordinates>
-85.675,10.31666667
-85.675,10.325
-85.66666667,10.325
-85.66666667,10.33333333
-85.675,10.33333333
-85.68333333,10.33333333
-85.68333333,10.325
-85.69166667,10.325
-85.69166667,10.31666667
-85.68333333,10.31666667
-85.675,10.31666667
</coordinates>
</LinearRing>
</innerBoundaryIs>
<innerBoundaryIs>
<LinearRing>
<coordinates>
-85.66666667,10.29166667
-85.675,10.29166667
-85.68333333,10.29166667
-85.68333333,10.3
-85.68333333,10.30833333
-85.69166667,10.30833333
-85.69166667,10.3
-85.69166667,10.29166667
-85.7,10.29166667
-85.70833333,10.29166667
-85.70833333,10.28333333
-85.70833333,10.275
-85.7,10.275
-85.7,10.28333333
-85.69166667,10.28333333
-85.68333333,10.28333333
-85.675,10.28333333
-85.66666667,10.28333333
-85.66666667,10.29166667
</coordinates>
</LinearRing>
</innerBoundaryIs>
<innerBoundaryIs>
<LinearRing>
<coordinates>
-85.78333333,10.18333333
-85.775,10.18333333
-85.76666667,10.18333333
-85.76666667,10.19166667
-85.775,10.19166667
-85.775,10.2
-85.76666667,10.2
-85.76666667,10.20833333
-85.75833333,10.20833333
-85.75833333,10.21666667
-85.76666667,10.21666667
-85.775,10.21666667
-85.775,10.20833333
-85.78333333,10.20833333
-85.78333333,10.21666667
-85.79166667,10.21666667
-85.8,10.21666667
-85.8,10.225
-85.80833333,10.225
-85.81666667,10.225
-85.81666667,10.23333333
-85.825,10.23333333
-85.825,10.225
-85.825,10.21666667
-85.825,10.20833333
-85.81666667,10.20833333
-85.80833333,10.20833333
-85.8,10.20833333
-85.8,10.2
-85.80833333,10.2
-85.80833333,10.19166667
-85.80833333,10.18333333
-85.8,10.18333333
-85.8,10.19166667
-85.79166667,10.19166667
-85.78333333,10.19166667
-85.78333333,10.18333333
</coordinates>
</LinearRing>
</innerBoundaryIs>
<innerBoundaryIs>
<LinearRing>
<coordinates>
-85.75833333,10.21666667
-85.75,10.21666667
-85.75,10.225
-85.75,10.23333333
-85.75833333,10.23333333
-85.75833333,10.225
-85.75833333,10.21666667
</coordinates>
</LinearRing>
</innerBoundaryIs>
<innerBoundaryIs>
<LinearRing>
<coordinates>
-85.75,10.23333333
-85.74166667,10.23333333
-85.74166667,10.24166667
-85.74166667,10.25
-85.73333333,10.25
-85.73333333,10.25833333
-85.74166667,10.25833333
-85.75,10.25833333
-85.75833333,10.25833333
-85.75833333,10.25
-85.75,10.25
-85.75,10.24166667
-85.75,10.23333333
</coordinates>
</LinearRing>
</innerBoundaryIs>
<innerBoundaryIs>
<LinearRing>
<coordinates>
-85.79166667,10.40833333
-85.79166667,10.4
-85.78333333,10.4
-85.78333333,10.40833333
-85.79166667,10.40833333
</coordinates>
</LinearRing>
</innerBoundaryIs>
<innerBoundaryIs>
<LinearRing>
<coordinates>
-85.76666667,10.46666667
-85.76666667,10.45833333
-85.75833333,10.45833333
-85.75833333,10.46666667
-85.76666667,10.46666667
</coordinates>
</LinearRing>
</innerBoundaryIs>
<innerBoundaryIs>
<LinearRing>
<coordinates>
-85.84166667,10.875
-85.83333333,10.875
-85.83333333,10.88333333
-85.84166667,10.88333333
-85.84166667,10.875
</coordinates>
</LinearRing>
</innerBoundaryIs>
<innerBoundaryIs>
<LinearRing>
<coordinates>
-85.81666667,10.875
-85.81666667,10.86666667
-85.81666667,10.85833333
-85.80833333,10.85833333
-85.80833333,10.86666667
-85.80833333,10.875
-85.81666667,10.875
</coordinates>
</LinearRing>
</innerBoundaryIs>
<innerBoundaryIs>
<LinearRing>
<coordinates>
-85.73333333,10.85833333
-85.74166667,10.85833333
-85.74166667,10.85
-85.73333333,10.85
-85.73333333,10.85833333
</coordinates>
</LinearRing>
</innerBoundaryIs>
<innerBoundaryIs>
<LinearRing>
<coordinates>
-85.63333333,10.875
-85.63333333,10.86666667
-85.63333333,10.85833333
-85.625,10.85833333
-85.625,10.86666667
-85.625,10.875
-85.63333333,10.875
</coordinates>
</LinearRing>
</innerBoundaryIs>
<innerBoundaryIs>
<LinearRing>
<coordinates>
-85.48333333,10.7
-85.49166667,10.7
-85.5,10.7
-85.5,10.69166667
-85.49166667,10.69166667
-85.48333333,10.69166667
-85.48333333,10.7
</coordinates>
</LinearRing>
</innerBoundaryIs>
<innerBoundaryIs>
<LinearRing>
<coordinates>
-85.5,10.7
-85.5,10.70833333
-85.50833333,10.70833333
-85.50833333,10.7
-85.5,10.7
</coordinates>
</LinearRing>
</innerBoundaryIs>
<innerBoundaryIs>
<LinearRing>
<coordinates>
-85.50833333,10.7
-85.51666667,10.7
-85.51666667,10.69166667
-85.50833333,10.69166667
-85.50833333,10.7
</coordinates>
</LinearRing>
</innerBoundaryIs>
<innerBoundaryIs>
<LinearRing>
<coordinates>
-85.45833333,10.65
-85.45,10.65
-85.45,10.65833333
-85.45833333,10.65833333
-85.45833333,10.65
</coordinates>
</LinearRing>
</innerBoundaryIs>
<innerBoundaryIs>
<LinearRing>
<coordinates>
-85.50833333,10.53333333
-85.51666667,10.53333333
-85.525,10.53333333
-85.525,10.525
-85.51666667,10.525
-85.50833333,10.525
-85.50833333,10.53333333
</coordinates>
</LinearRing>
</innerBoundaryIs>
<innerBoundaryIs>
<LinearRing>
<coordinates>
-85.525,10.525
-85.53333333,10.525
-85.53333333,10.51666667
-85.525,10.51666667
-85.525,10.525
</coordinates>
</LinearRing>
</innerBoundaryIs>
<innerBoundaryIs>
<LinearRing>
<coordinates>
-85.53333333,10.525
-85.53333333,10.53333333
-85.53333333,10.54166667
-85.525,10.54166667
-85.525,10.55
-85.53333333,10.55
-85.54166667,10.55
-85.54166667,10.54166667
-85.54166667,10.53333333
-85.54166667,10.525
-85.53333333,10.525
</coordinates>
</LinearRing>
</innerBoundaryIs>
<innerBoundaryIs>
<LinearRing>
<coordinates>
-85.54166667,10.55
-85.54166667,10.55833333
-85.53333333,10.55833333
-85.53333333,10.56666667
-85.53333333,10.575
-85.54166667,10.575
-85.55,10.575
-85.55,10.56666667
-85.55833333,10.56666667
-85.55833333,10.55833333
-85.55833333,10.55
-85.55,10.55
-85.54166667,10.55
</coordinates>
</LinearRing>
</innerBoundaryIs>
<innerBoundaryIs>
<LinearRing>
<coordinates>
-85.55,10.575
-85.55,10.58333333
-85.54166667,10.58333333
-85.54166667,10.59166667
-85.55,10.59166667
-85.55,10.6
-85.55833333,10.6
-85.55833333,10.60833333
-85.56666667,10.60833333
-85.575,10.60833333
-85.575,10.6
-85.58333333,10.6
-85.58333333,10.59166667
-85.575,10.59166667
-85.575,10.58333333
-85.56666667,10.58333333
-85.56666667,10.575
-85.55833333,10.575
-85.55,10.575
</coordinates>
</LinearRing>
</innerBoundaryIs>
<innerBoundaryIs>
<LinearRing>
<coordinates>
-85.58333333,10.59166667
-85.59166667,10.59166667
-85.6,10.59166667
-85.6,10.58333333
-85.59166667,10.58333333
-85.58333333,10.58333333
-85.58333333,10.59166667
</coordinates>
</LinearRing>
</innerBoundaryIs>
<innerBoundaryIs>
<LinearRing>
<coordinates>
-85.60833333,10.38333333
-85.60833333,10.39166667
-85.60833333,10.4
-85.6,10.4
-85.59166667,10.4
-85.59166667,10.40833333
-85.59166667,10.41666667
-85.59166667,10.425
-85.59166667,10.43333333
-85.59166667,10.44166667
-85.6,10.44166667
-85.6,10.43333333
-85.60833333,10.43333333
-85.60833333,10.425
-85.6,10.425
-85.6,10.41666667
-85.6,10.40833333
-85.60833333,10.40833333
-85.61666667,10.40833333
-85.61666667,10.4
-85.61666667,10.39166667
-85.61666667,10.38333333
-85.60833333,10.38333333
</coordinates>
</LinearRing>
</innerBoundaryIs>
<innerBoundaryIs>
<LinearRing>
<coordinates>
-85.61666667,10.38333333
-85.625,10.38333333
-85.625,10.375
-85.61666667,10.375
-85.61666667,10.38333333
</coordinates>
</LinearRing>
</innerBoundaryIs>
<innerBoundaryIs>
<LinearRing>
<coordinates>
-85.625,10.325
-85.625,10.33333333
-85.63333333,10.33333333
-85.63333333,10.325
-85.625,10.325
</coordinates>
</LinearRing>
</innerBoundaryIs>
<innerBoundaryIs>
<LinearRing>
<coordinates>
-85.58333333,10.30833333
-85.575,10.30833333
-85.56666667,10.30833333
-85.56666667,10.31666667
-85.56666667,10.325
-85.55833333,10.325
-85.55833333,10.33333333
-85.56666667,10.33333333
-85.575,10.33333333
-85.575,10.325
-85.575,10.31666667
-85.58333333,10.31666667
-85.58333333,10.30833333
</coordinates>
</LinearRing>
</innerBoundaryIs>
<innerBoundaryIs>
<LinearRing>
<coordinates>
-85.625,10.3
-85.625,10.30833333
-85.63333333,10.30833333
-85.63333333,10.3
-85.625,10.3
</coordinates>
</LinearRing>
</innerBoundaryIs>
<innerBoundaryIs>
<LinearRing>
<coordinates>
-85.675,10.83333333
-85.675,10.825
-85.66666667,10.825
-85.66666667,10.83333333
-85.675,10.83333333
</coordinates>
</LinearRing>
</innerBoundaryIs>
<innerBoundaryIs>
<LinearRing>
<coordinates>
-85.66666667,10.83333333
-85.65833333,10.83333333
-85.65833333,10.84166667
-85.66666667,10.84166667
-85.66666667,10.83333333
</coordinates>
</LinearRing>
</innerBoundaryIs>
<innerBoundaryIs>
<LinearRing>
<coordinates>
-85.63333333,10.83333333
-85.63333333,10.825
-85.625,10.825
-85.61666667,10.825
-85.60833333,10.825
-85.60833333,10.83333333
-85.61666667,10.83333333
-85.625,10.83333333
-85.63333333,10.83333333
</coordinates>
</LinearRing>
</innerBoundaryIs>
<innerBoundaryIs>
<LinearRing>
<coordinates>
-85.60833333,10.825
-85.60833333,10.81666667
-85.6,10.81666667
-85.6,10.80833333
-85.6,10.8
-85.59166667,10.8
-85.58333333,10.8
-85.58333333,10.80833333
-85.59166667,10.80833333
-85.59166667,10.81666667
-85.59166667,10.825
-85.6,10.825
-85.60833333,10.825
</coordinates>
</LinearRing>
</innerBoundaryIs>
<innerBoundaryIs>
<LinearRing>
<coordinates>
-85.58333333,10.8
-85.58333333,10.79166667
-85.575,10.79166667
-85.575,10.8
-85.58333333,10.8
</coordinates>
</LinearRing>
</innerBoundaryIs>
<innerBoundaryIs>
<LinearRing>
<coordinates>
-85.68333333,10.475
-85.68333333,10.46666667
-85.675,10.46666667
-85.675,10.475
-85.66666667,10.475
-85.66666667,10.48333333
-85.675,10.48333333
-85.68333333,10.48333333
-85.68333333,10.475
</coordinates>
</LinearRing>
</innerBoundaryIs>
<innerBoundaryIs>
<LinearRing>
<coordinates>
-85.66666667,10.48333333
-85.65833333,10.48333333
-85.65,10.48333333
-85.65,10.49166667
-85.65,10.5
-85.65833333,10.5
-85.65833333,10.50833333
-85.65833333,10.51666667
-85.66666667,10.51666667
-85.66666667,10.50833333
-85.66666667,10.5
-85.66666667,10.49166667
-85.66666667,10.48333333
</coordinates>
</LinearRing>
</innerBoundaryIs>
<innerBoundaryIs>
<LinearRing>
<coordinates>
-85.65,10.48333333
-85.65,10.475
-85.64166667,10.475
-85.64166667,10.48333333
-85.65,10.48333333
</coordinates>
</LinearRing>
</innerBoundaryIs>
<innerBoundaryIs>
<LinearRing>
<coordinates>
-85.63333333,10.475
-85.63333333,10.46666667
-85.625,10.46666667
-85.625,10.475
-85.63333333,10.475
</coordinates>
</LinearRing>
</innerBoundaryIs>
<innerBoundaryIs>
<LinearRing>
<coordinates>
-85.63333333,10.46666667
-85.64166667,10.46666667
-85.64166667,10.45833333
-85.63333333,10.45833333
-85.63333333,10.46666667
</coordinates>
</LinearRing>
</innerBoundaryIs>
<innerBoundaryIs>
<LinearRing>
<coordinates>
-85.74166667,10.34166667
-85.74166667,10.33333333
-85.73333333,10.33333333
-85.73333333,10.34166667
-85.74166667,10.34166667
</coordinates>
</LinearRing>
</innerBoundaryIs>
<innerBoundaryIs>
<LinearRing>
<coordinates>
-85.73333333,10.34166667
-85.725,10.34166667
-85.725,10.35
-85.73333333,10.35
-85.73333333,10.34166667
</coordinates>
</LinearRing>
</innerBoundaryIs>
<innerBoundaryIs>
<LinearRing>
<coordinates>
-85.80833333,10.275
-85.80833333,10.26666667
-85.8,10.26666667
-85.79166667,10.26666667
-85.79166667,10.275
-85.79166667,10.28333333
-85.8,10.28333333
-85.8,10.275
-85.80833333,10.275
</coordinates>
</LinearRing>
</innerBoundaryIs>
<innerBoundaryIs>
<LinearRing>
<coordinates>
-85.8,10.28333333
-85.8,10.29166667
-85.80833333,10.29166667
-85.80833333,10.28333333
-85.8,10.28333333
</coordinates>
</LinearRing>
</innerBoundaryIs>
<innerBoundaryIs>
<LinearRing>
<coordinates>
-85.725,10.25
-85.71666667,10.25
-85.71666667,10.25833333
-85.725,10.25833333
-85.725,10.25
</coordinates>
</LinearRing>
</innerBoundaryIs>
<innerBoundaryIs>
<LinearRing>
<coordinates>
-85.71666667,10.25
-85.71666667,10.24166667
-85.70833333,10.24166667
-85.7,10.24166667
-85.7,10.25
-85.70833333,10.25
-85.71666667,10.25
</coordinates>
</LinearRing>
</innerBoundaryIs>
<innerBoundaryIs>
<LinearRing>
<coordinates>
-85.65,10.4
-85.65,10.39166667
-85.64166667,10.39166667
-85.64166667,10.4
-85.65,10.4
</coordinates>
</LinearRing>
</innerBoundaryIs>
<innerBoundaryIs>
<LinearRing>
<coordinates>
-85.64166667,10.4
-85.63333333,10.4
-85.63333333,10.40833333
-85.64166667,10.40833333
-85.64166667,10.4
</coordinates>
</LinearRing>
</innerBoundaryIs>
<innerBoundaryIs>
<LinearRing>
<coordinates>
-85.64166667,10.40833333
-85.64166667,10.41666667
-85.65,10.41666667
-85.65,10.40833333
-85.64166667,10.40833333
</coordinates>
</LinearRing>
</innerBoundaryIs>
<innerBoundaryIs>
<LinearRing>
<coordinates>
-85.65,10.36666667
-85.64166667,10.36666667
-85.64166667,10.375
-85.65,10.375
-85.65,10.36666667
</coordinates>
</LinearRing>
</innerBoundaryIs>
<innerBoundaryIs>
<LinearRing>
<coordinates>
-85.65,10.375
-85.65,10.38333333
-85.65833333,10.38333333
-85.65833333,10.375
-85.65,10.375
</coordinates>
</LinearRing>
</innerBoundaryIs>
<innerBoundaryIs>
<LinearRing>
<coordinates>
-85.70833333,10.43333333
-85.7,10.43333333
-85.69166667,10.43333333
-85.69166667,10.44166667
-85.7,10.44166667
-85.70833333,10.44166667
-85.70833333,10.43333333
</coordinates>
</LinearRing>
</innerBoundaryIs>
<innerBoundaryIs>
<LinearRing>
<coordinates>
-85.70833333,10.44166667
-85.70833333,10.45
-85.7,10.45
-85.69166667,10.45
-85.68333333,10.45
-85.675,10.45
-85.675,10.45833333
-85.68333333,10.45833333
-85.69166667,10.45833333
-85.69166667,10.46666667
-85.7,10.46666667
-85.7,10.45833333
-85.70833333,10.45833333
-85.71666667,10.45833333
-85.71666667,10.45
-85.71666667,10.44166667
-85.70833333,10.44166667
</coordinates>
</LinearRing>
</innerBoundaryIs>
<innerBoundaryIs>
<LinearRing>
<coordinates>
-85.68333333,10.40833333
-85.675,10.40833333
-85.66666667,10.40833333
-85.66666667,10.41666667
-85.675,10.41666667
-85.68333333,10.41666667
-85.68333333,10.40833333
</coordinates>
</LinearRing>
</innerBoundaryIs>
<innerBoundaryIs>
<LinearRing>
<coordinates>
-85.68333333,10.41666667
-85.68333333,10.425
-85.69166667,10.425
-85.69166667,10.41666667
-85.68333333,10.41666667
</coordinates>
</LinearRing>
</innerBoundaryIs>
<innerBoundaryIs>
<LinearRing>
<coordinates>
-85.64166667,10.55
-85.64166667,10.54166667
-85.63333333,10.54166667
-85.63333333,10.55
-85.625,10.55
-85.625,10.55833333
-85.61666667,10.55833333
-85.61666667,10.55
-85.60833333,10.55
-85.6,10.55
-85.59166667,10.55
-85.59166667,10.55833333
-85.6,10.55833333
-85.60833333,10.55833333
-85.60833333,10.56666667
-85.6,10.56666667
-85.59166667,10.56666667
-85.59166667,10.575
-85.6,10.575
-85.60833333,10.575
-85.61666667,10.575
-85.61666667,10.58333333
-85.625,10.58333333
-85.625,10.575
-85.63333333,10.575
-85.63333333,10.56666667
-85.64166667,10.56666667
-85.64166667,10.55833333
-85.64166667,10.55
</coordinates>
</LinearRing>
</innerBoundaryIs>
<innerBoundaryIs>
<LinearRing>
<coordinates>
-85.64166667,10.54166667
-85.65,10.54166667
-85.65,10.53333333
-85.64166667,10.53333333
-85.64166667,10.54166667
</coordinates>
</LinearRing>
</innerBoundaryIs>
<innerBoundaryIs>
<LinearRing>
<coordinates>
-85.65,10.53333333
-85.65833333,10.53333333
-85.66666667,10.53333333
-85.675,10.53333333
-85.675,10.525
-85.66666667,10.525
-85.65833333,10.525
-85.65,10.525
-85.65,10.53333333
</coordinates>
</LinearRing>
</innerBoundaryIs>
<innerBoundaryIs>
<LinearRing>
<coordinates>
-85.51666667,10.51666667
-85.51666667,10.50833333
-85.50833333,10.50833333
-85.5,10.50833333
-85.5,10.51666667
-85.50833333,10.51666667
-85.51666667,10.51666667
</coordinates>
</LinearRing>
</innerBoundaryIs>
<innerBoundaryIs>
<LinearRing>
<coordinates>
-85.5,10.50833333
-85.5,10.5
-85.49166667,10.5
-85.49166667,10.50833333
-85.5,10.50833333
</coordinates>
</LinearRing>
</innerBoundaryIs>
<innerBoundaryIs>
<LinearRing>
<coordinates>
-85.63333333,10.74166667
-85.625,10.74166667
-85.625,10.75
-85.63333333,10.75
-85.63333333,10.74166667
</coordinates>
</LinearRing>
</innerBoundaryIs>
<innerBoundaryIs>
<LinearRing>
<coordinates>
-85.625,10.74166667
-85.625,10.73333333
-85.61666667,10.73333333
-85.61666667,10.74166667
-85.625,10.74166667
</coordinates>
</LinearRing>
</innerBoundaryIs>
<innerBoundaryIs>
<LinearRing>
<coordinates>
-85.55,10.69166667
-85.55,10.68333333
-85.54166667,10.68333333
-85.54166667,10.69166667
-85.55,10.69166667
</coordinates>
</LinearRing>
</innerBoundaryIs>
<innerBoundaryIs>
<LinearRing>
<coordinates>
-85.55,10.68333333
-85.55833333,10.68333333
-85.56666667,10.68333333
-85.575,10.68333333
-85.575,10.675
-85.575,10.66666667
-85.56666667,10.66666667
-85.56666667,10.65833333
-85.55833333,10.65833333
-85.55,10.65833333
-85.55,10.66666667
-85.55,10.675
-85.55,10.68333333
</coordinates>
</LinearRing>
</innerBoundaryIs>
<innerBoundaryIs>
<LinearRing>
<coordinates>
-85.54166667,10.68333333
-85.54166667,10.675
-85.54166667,10.66666667
-85.53333333,10.66666667
-85.53333333,10.675
-85.525,10.675
-85.51666667,10.675
-85.51666667,10.68333333
-85.525,10.68333333
-85.53333333,10.68333333
-85.54166667,10.68333333
</coordinates>
</LinearRing>
</innerBoundaryIs>
<innerBoundaryIs>
<LinearRing>
<coordinates>
-85.575,10.71666667
-85.575,10.70833333
-85.56666667,10.70833333
-85.56666667,10.71666667
-85.575,10.71666667
</coordinates>
</LinearRing>
</innerBoundaryIs>
<innerBoundaryIs>
<LinearRing>
<coordinates>
-85.575,10.70833333
-85.58333333,10.70833333
-85.58333333,10.7
-85.575,10.7
-85.575,10.70833333
</coordinates>
</LinearRing>
</innerBoundaryIs>
<innerBoundaryIs>
<LinearRing>
<coordinates>
-85.65,10.83333333
-85.64166667,10.83333333
-85.64166667,10.84166667
-85.65,10.84166667
-85.65,10.83333333
</coordinates>
</LinearRing>
</innerBoundaryIs>
<innerBoundaryIs>
<LinearRing>
<coordinates>
-85.575,10.83333333
-85.575,10.825
-85.575,10.81666667
-85.56666667,10.81666667
-85.56666667,10.825
-85.56666667,10.83333333
-85.575,10.83333333
</coordinates>
</LinearRing>
</innerBoundaryIs>
<innerBoundaryIs>
<LinearRing>
<coordinates>
-85.7,10.475
-85.69166667,10.475
-85.69166667,10.48333333
-85.7,10.48333333
-85.7,10.475
</coordinates>
</LinearRing>
</innerBoundaryIs>
<innerBoundaryIs>
<LinearRing>
<coordinates>
-85.83333333,10.33333333
-85.825,10.33333333
-85.825,10.34166667
-85.83333333,10.34166667
-85.83333333,10.33333333
</coordinates>
</LinearRing>
</innerBoundaryIs>
<innerBoundaryIs>
<LinearRing>
<coordinates>
-85.8,10.33333333
-85.79166667,10.33333333
-85.79166667,10.34166667
-85.8,10.34166667
-85.8,10.33333333
</coordinates>
</LinearRing>
</innerBoundaryIs>
<innerBoundaryIs>
<LinearRing>
<coordinates>
-85.76666667,10.34166667
-85.76666667,10.33333333
-85.75833333,10.33333333
-85.75833333,10.34166667
-85.75833333,10.35
-85.76666667,10.35
-85.76666667,10.34166667
</coordinates>
</LinearRing>
</innerBoundaryIs>
<innerBoundaryIs>
<LinearRing>
<coordinates>
-85.70833333,10.34166667
-85.7,10.34166667
-85.7,10.35
-85.7,10.35833333
-85.70833333,10.35833333
-85.70833333,10.35
-85.70833333,10.34166667
</coordinates>
</LinearRing>
</innerBoundaryIs>
<innerBoundaryIs>
<LinearRing>
<coordinates>
-85.825,10.275
-85.81666667,10.275
-85.81666667,10.28333333
-85.825,10.28333333
-85.825,10.275
</coordinates>
</LinearRing>
</innerBoundaryIs>
<innerBoundaryIs>
<LinearRing>
<coordinates>
-85.78333333,10.275
-85.775,10.275
-85.775,10.28333333
-85.78333333,10.28333333
-85.78333333,10.275
</coordinates>
</LinearRing>
</innerBoundaryIs>
<innerBoundaryIs>
<LinearRing>
<coordinates>
-85.76666667,10.275
-85.76666667,10.26666667
-85.75833333,10.26666667
-85.75833333,10.275
-85.75833333,10.28333333
-85.76666667,10.28333333
-85.76666667,10.275
</coordinates>
</LinearRing>
</innerBoundaryIs>
<innerBoundaryIs>
<LinearRing>
<coordinates>
-85.75,10.275
-85.74166667,10.275
-85.74166667,10.28333333
-85.75,10.28333333
-85.75,10.275
</coordinates>
</LinearRing>
</innerBoundaryIs>
<innerBoundaryIs>
<LinearRing>
<coordinates>
-85.675,10.275
-85.675,10.26666667
-85.66666667,10.26666667
-85.66666667,10.275
-85.675,10.275
</coordinates>
</LinearRing>
</innerBoundaryIs>
<innerBoundaryIs>
<LinearRing>
<coordinates>
-85.80833333,10.24166667
-85.80833333,10.23333333
-85.8,10.23333333
-85.8,10.24166667
-85.80833333,10.24166667
</coordinates>
</LinearRing>
</innerBoundaryIs>
<innerBoundaryIs>
<LinearRing>
<coordinates>
-85.775,10.225
-85.775,10.23333333
-85.78333333,10.23333333
-85.79166667,10.23333333
-85.79166667,10.225
-85.78333333,10.225
-85.775,10.225
</coordinates>
</LinearRing>
</innerBoundaryIs>
<innerBoundaryIs>
<LinearRing>
<coordinates>
-85.83333333,10.30833333
-85.83333333,10.3
-85.83333333,10.29166667
-85.825,10.29166667
-85.825,10.3
-85.825,10.30833333
-85.83333333,10.30833333
</coordinates>
</LinearRing>
</innerBoundaryIs>
<innerBoundaryIs>
<LinearRing>
<coordinates>
-85.80833333,10.30833333
-85.80833333,10.3
-85.8,10.3
-85.8,10.30833333
-85.80833333,10.30833333
</coordinates>
</LinearRing>
</innerBoundaryIs>
<innerBoundaryIs>
<LinearRing>
<coordinates>
-85.75,10.30833333
-85.74166667,10.30833333
-85.73333333,10.30833333
-85.73333333,10.31666667
-85.74166667,10.31666667
-85.75,10.31666667
-85.75,10.30833333
</coordinates>
</LinearRing>
</innerBoundaryIs>
<innerBoundaryIs>
<LinearRing>
<coordinates>
-85.725,10.30833333
-85.71666667,10.30833333
-85.71666667,10.31666667
-85.725,10.31666667
-85.725,10.30833333
</coordinates>
</LinearRing>
</innerBoundaryIs>
<innerBoundaryIs>
<LinearRing>
<coordinates>
-85.8,10.325
-85.8,10.31666667
-85.79166667,10.31666667
-85.78333333,10.31666667
-85.78333333,10.325
-85.79166667,10.325
-85.8,10.325
</coordinates>
</LinearRing>
</innerBoundaryIs>
<innerBoundaryIs>
<LinearRing>
<coordinates>
-85.70833333,10.325
-85.7,10.325
-85.7,10.33333333
-85.70833333,10.33333333
-85.70833333,10.325
</coordinates>
</LinearRing>
</innerBoundaryIs>
<innerBoundaryIs>
<LinearRing>
<coordinates>
-85.8,10.39166667
-85.8,10.38333333
-85.79166667,10.38333333
-85.79166667,10.39166667
-85.8,10.39166667
</coordinates>
</LinearRing>
</innerBoundaryIs>
<innerBoundaryIs>
<LinearRing>
<coordinates>
-85.73333333,10.39166667
-85.73333333,10.38333333
-85.725,10.38333333
-85.71666667,10.38333333
-85.71666667,10.39166667
-85.725,10.39166667
-85.73333333,10.39166667
</coordinates>
</LinearRing>
</innerBoundaryIs>
<innerBoundaryIs>
<LinearRing>
<coordinates>
-85.8,10.36666667
-85.8,10.35833333
-85.79166667,10.35833333
-85.79166667,10.36666667
-85.8,10.36666667
</coordinates>
</LinearRing>
</innerBoundaryIs>
<innerBoundaryIs>
<LinearRing>
<coordinates>
-85.76666667,10.36666667
-85.76666667,10.35833333
-85.75833333,10.35833333
-85.75833333,10.36666667
-85.76666667,10.36666667
</coordinates>
</LinearRing>
</innerBoundaryIs>
<innerBoundaryIs>
<LinearRing>
<coordinates>
-85.69166667,10.36666667
-85.69166667,10.35833333
-85.68333333,10.35833333
-85.675,10.35833333
-85.675,10.36666667
-85.68333333,10.36666667
-85.69166667,10.36666667
</coordinates>
</LinearRing>
</innerBoundaryIs>
<innerBoundaryIs>
<LinearRing>
<coordinates>
-85.78333333,10.35
-85.775,10.35
-85.775,10.35833333
-85.78333333,10.35833333
-85.78333333,10.35
</coordinates>
</LinearRing>
</innerBoundaryIs>
<innerBoundaryIs>
<LinearRing>
<coordinates>
-85.75,10.35
-85.74166667,10.35
-85.74166667,10.35833333
-85.75,10.35833333
-85.75,10.35
</coordinates>
</LinearRing>
</innerBoundaryIs>
<innerBoundaryIs>
<LinearRing>
<coordinates>
-85.65833333,10.35833333
-85.65833333,10.35
-85.65,10.35
-85.65,10.35833333
-85.65833333,10.35833333
</coordinates>
</LinearRing>
</innerBoundaryIs>
<innerBoundaryIs>
<LinearRing>
<coordinates>
-85.68333333,10.38333333
-85.68333333,10.375
-85.675,10.375
-85.675,10.38333333
-85.68333333,10.38333333
</coordinates>
</LinearRing>
</innerBoundaryIs>
<innerBoundaryIs>
<LinearRing>
<coordinates>
-85.575,10.4
-85.56666667,10.4
-85.56666667,10.40833333
-85.575,10.40833333
-85.575,10.4
</coordinates>
</LinearRing>
</innerBoundaryIs>
<innerBoundaryIs>
<LinearRing>
<coordinates>
-85.55833333,10.4
-85.55833333,10.39166667
-85.55,10.39166667
-85.55,10.4
-85.55833333,10.4
</coordinates>
</LinearRing>
</innerBoundaryIs>
<innerBoundaryIs>
<LinearRing>
<coordinates>
-85.73333333,10.43333333
-85.73333333,10.425
-85.725,10.425
-85.71666667,10.425
-85.71666667,10.43333333
-85.725,10.43333333
-85.73333333,10.43333333
</coordinates>
</LinearRing>
</innerBoundaryIs>
<innerBoundaryIs>
<LinearRing>
<coordinates>
-85.63333333,10.43333333
-85.63333333,10.425
-85.625,10.425
-85.625,10.43333333
-85.63333333,10.43333333
</coordinates>
</LinearRing>
</innerBoundaryIs>
<innerBoundaryIs>
<LinearRing>
<coordinates>
-85.76666667,10.40833333
-85.75833333,10.40833333
-85.75833333,10.41666667
-85.76666667,10.41666667
-85.76666667,10.40833333
</coordinates>
</LinearRing>
</innerBoundaryIs>
<innerBoundaryIs>
<LinearRing>
<coordinates>
-85.73333333,10.40833333
-85.73333333,10.4
-85.725,10.4
-85.725,10.40833333
-85.73333333,10.40833333
</coordinates>
</LinearRing>
</innerBoundaryIs>
<innerBoundaryIs>
<LinearRing>
<coordinates>
-85.75,10.43333333
-85.75,10.44166667
-85.75,10.45
-85.75833333,10.45
-85.75833333,10.44166667
-85.75833333,10.43333333
-85.75,10.43333333
</coordinates>
</LinearRing>
</innerBoundaryIs>
<innerBoundaryIs>
<LinearRing>
<coordinates>
-85.70833333,10.475
-85.70833333,10.48333333
-85.71666667,10.48333333
-85.71666667,10.475
-85.70833333,10.475
</coordinates>
</LinearRing>
</innerBoundaryIs>
<innerBoundaryIs>
<LinearRing>
<coordinates>
-85.61666667,10.65
-85.60833333,10.65
-85.60833333,10.65833333
-85.61666667,10.65833333
-85.61666667,10.65
</coordinates>
</LinearRing>
</innerBoundaryIs>
<innerBoundaryIs>
<LinearRing>
<coordinates>
-85.6,10.65
-85.6,10.64166667
-85.59166667,10.64166667
-85.59166667,10.65
-85.6,10.65
</coordinates>
</LinearRing>
</innerBoundaryIs>
<innerBoundaryIs>
<LinearRing>
<coordinates>
-85.54166667,10.65
-85.54166667,10.64166667
-85.53333333,10.64166667
-85.53333333,10.65
-85.53333333,10.65833333
-85.54166667,10.65833333
-85.54166667,10.65
</coordinates>
</LinearRing>
</innerBoundaryIs>
<innerBoundaryIs>
<LinearRing>
<coordinates>
-85.48333333,10.51666667
-85.48333333,10.50833333
-85.475,10.50833333
-85.475,10.51666667
-85.48333333,10.51666667
</coordinates>
</LinearRing>
</innerBoundaryIs>
<innerBoundaryIs>
<LinearRing>
<coordinates>
-85.725,10.49166667
-85.71666667,10.49166667
-85.70833333,10.49166667
-85.70833333,10.5
-85.71666667,10.5
-85.725,10.5
-85.725,10.49166667
</coordinates>
</LinearRing>
</innerBoundaryIs>
<innerBoundaryIs>
<LinearRing>
<coordinates>
-85.58333333,10.5
-85.58333333,10.49166667
-85.59166667,10.49166667
-85.6,10.49166667
-85.60833333,10.49166667
-85.60833333,10.48333333
-85.6,10.48333333
-85.59166667,10.48333333
-85.58333333,10.48333333
-85.575,10.48333333
-85.575,10.49166667
-85.575,10.5
-85.58333333,10.5
</coordinates>
</LinearRing>
</innerBoundaryIs>
<innerBoundaryIs>
<LinearRing>
<coordinates>
-85.75,10.525
-85.75,10.51666667
-85.74166667,10.51666667
-85.74166667,10.525
-85.75,10.525
</coordinates>
</LinearRing>
</innerBoundaryIs>
<innerBoundaryIs>
<LinearRing>
<coordinates>
-85.7,10.525
-85.69166667,10.525
-85.68333333,10.525
-85.68333333,10.53333333
-85.69166667,10.53333333
-85.7,10.53333333
-85.7,10.525
</coordinates>
</LinearRing>
</innerBoundaryIs>
<innerBoundaryIs>
<LinearRing>
<coordinates>
-85.58333333,10.625
-85.575,10.625
-85.56666667,10.625
-85.55833333,10.625
-85.55833333,10.63333333
-85.56666667,10.63333333
-85.56666667,10.64166667
-85.575,10.64166667
-85.575,10.63333333
-85.58333333,10.63333333
-85.58333333,10.625
</coordinates>
</LinearRing>
</innerBoundaryIs>
<innerBoundaryIs>
<LinearRing>
<coordinates>
-85.55,10.625
-85.54166667,10.625
-85.54166667,10.63333333
-85.55,10.63333333
-85.55,10.625
</coordinates>
</LinearRing>
</innerBoundaryIs>
<innerBoundaryIs>
<LinearRing>
<coordinates>
-85.56666667,10.74166667
-85.55833333,10.74166667
-85.55833333,10.75
-85.56666667,10.75
-85.56666667,10.74166667
</coordinates>
</LinearRing>
</innerBoundaryIs>
<innerBoundaryIs>
<LinearRing>
<coordinates>
-85.55,10.74166667
-85.54166667,10.74166667
-85.53333333,10.74166667
-85.53333333,10.75
-85.53333333,10.75833333
-85.53333333,10.76666667
-85.54166667,10.76666667
-85.54166667,10.75833333
-85.54166667,10.75
-85.55,10.75
-85.55,10.74166667
</coordinates>
</LinearRing>
</innerBoundaryIs>
<innerBoundaryIs>
<LinearRing>
<coordinates>
-85.525,10.74166667
-85.525,10.73333333
-85.525,10.725
-85.525,10.71666667
-85.525,10.70833333
-85.51666667,10.70833333
-85.51666667,10.71666667
-85.51666667,10.725
-85.51666667,10.73333333
-85.50833333,10.73333333
-85.50833333,10.74166667
-85.51666667,10.74166667
-85.525,10.74166667
</coordinates>
</LinearRing>
</innerBoundaryIs>
<innerBoundaryIs>
<LinearRing>
<coordinates>
-85.475,10.74166667
-85.475,10.73333333
-85.46666667,10.73333333
-85.45833333,10.73333333
-85.45833333,10.74166667
-85.45833333,10.75
-85.46666667,10.75
-85.475,10.75
-85.475,10.74166667
</coordinates>
</LinearRing>
</innerBoundaryIs>
<innerBoundaryIs>
<LinearRing>
<coordinates>
-85.59166667,10.66666667
-85.58333333,10.66666667
-85.58333333,10.675
-85.59166667,10.675
-85.59166667,10.66666667
</coordinates>
</LinearRing>
</innerBoundaryIs>
<innerBoundaryIs>
<LinearRing>
<coordinates>
-85.50833333,10.675
-85.50833333,10.66666667
-85.51666667,10.66666667
-85.51666667,10.65833333
-85.50833333,10.65833333
-85.5,10.65833333
-85.5,10.66666667
-85.49166667,10.66666667
-85.48333333,10.66666667
-85.48333333,10.675
-85.49166667,10.675
-85.5,10.675
-85.5,10.68333333
-85.50833333,10.68333333
-85.50833333,10.675
</coordinates>
</LinearRing>
</innerBoundaryIs>
<innerBoundaryIs>
<LinearRing>
<coordinates>
-85.475,10.675
-85.46666667,10.675
-85.45833333,10.675
-85.45833333,10.68333333
-85.45,10.68333333
-85.45,10.69166667
-85.45833333,10.69166667
-85.46666667,10.69166667
-85.46666667,10.68333333
-85.475,10.68333333
-85.475,10.675
</coordinates>
</LinearRing>
</innerBoundaryIs>
<innerBoundaryIs>
<LinearRing>
<coordinates>
-85.60833333,10.68333333
-85.60833333,10.675
-85.6,10.675
-85.6,10.68333333
-85.60833333,10.68333333
</coordinates>
</LinearRing>
</innerBoundaryIs>
<innerBoundaryIs>
<LinearRing>
<coordinates>
-85.625,10.71666667
-85.625,10.70833333
-85.61666667,10.70833333
-85.61666667,10.71666667
-85.61666667,10.725
-85.625,10.725
-85.625,10.71666667
</coordinates>
</LinearRing>
</innerBoundaryIs>
<innerBoundaryIs>
<LinearRing>
<coordinates>
-85.50833333,10.76666667
-85.50833333,10.75833333
-85.5,10.75833333
-85.5,10.76666667
-85.50833333,10.76666667
</coordinates>
</LinearRing>
</innerBoundaryIs>
<innerBoundaryIs>
<LinearRing>
<coordinates>
-85.49166667,10.75833333
-85.49166667,10.75
-85.48333333,10.75
-85.48333333,10.75833333
-85.49166667,10.75833333
</coordinates>
</LinearRing>
</innerBoundaryIs>
<innerBoundaryIs>
<LinearRing>
<coordinates>
-85.5,10.775
-85.49166667,10.775
-85.49166667,10.78333333
-85.5,10.78333333
-85.5,10.775
</coordinates>
</LinearRing>
</innerBoundaryIs>
<innerBoundaryIs>
<LinearRing>
<coordinates>
-85.625,10.8
-85.61666667,10.8
-85.60833333,10.8
-85.60833333,10.80833333
-85.61666667,10.80833333
-85.625,10.80833333
-85.625,10.8
</coordinates>
</LinearRing>
</innerBoundaryIs>
<innerBoundaryIs>
<LinearRing>
<coordinates>
-85.775,10.85
-85.76666667,10.85
-85.76666667,10.85833333
-85.775,10.85833333
-85.775,10.85
</coordinates>
</LinearRing>
</innerBoundaryIs>
<innerBoundaryIs>
<LinearRing>
<coordinates>
-85.625,10.85
-85.625,10.84166667
-85.61666667,10.84166667
-85.61666667,10.85
-85.625,10.85
</coordinates>
</LinearRing>
</innerBoundaryIs>
</Polygon>
<Polygon>
<outerBoundaryIs>
<LinearRing>
<coordinates>
-85.35,11.73333333
-85.34166667,11.73333333
-85.34166667,11.725
-85.35,11.725
-85.35833333,11.725
-85.35833333,11.73333333
-85.35833333,11.74166667
-85.36666667,11.74166667
-85.36666667,11.73333333
-85.375,11.73333333
-85.375,11.74166667
-85.375,11.75
-85.36666667,11.75
-85.35833333,11.75
-85.35833333,11.75833333
-85.35,11.75833333
-85.35,11.75
-85.34166667,11.75
-85.34166667,11.74166667
-85.35,11.74166667
-85.35,11.73333333
</coordinates>
</LinearRing>
</outerBoundaryIs>
</Polygon>
<Polygon>
<outerBoundaryIs>
<LinearRing>
<coordinates>
-85.85833333,11.725
-85.85833333,11.71666667
-85.86666667,11.71666667
-85.86666667,11.725
-85.875,11.725
-85.875,11.73333333
-85.875,11.74166667
-85.86666667,11.74166667
-85.86666667,11.75
-85.86666667,11.75833333
-85.85833333,11.75833333
-85.85,11.75833333
-85.84166667,11.75833333
-85.84166667,11.75
-85.83333333,11.75
-85.825,11.75
-85.825,11.74166667
-85.83333333,11.74166667
-85.84166667,11.74166667
-85.84166667,11.73333333
-85.84166667,11.725
-85.85,11.725
-85.85833333,11.725
</coordinates>
</LinearRing>
</outerBoundaryIs>
</Polygon>
<Polygon>
<outerBoundaryIs>
<LinearRing>
<coordinates>
-85.89166667,11.825
-85.88333333,11.825
-85.88333333,11.81666667
-85.89166667,11.81666667
-85.89166667,11.825
</coordinates>
</LinearRing>
</outerBoundaryIs>
</Polygon>
<Polygon>
<outerBoundaryIs>
<LinearRing>
<coordinates>
-85.05,11.85
-85.04166667,11.85
-85.04166667,11.84166667
-85.05,11.84166667
-85.05,11.85
</coordinates>
</LinearRing>
</outerBoundaryIs>
</Polygon>
<Polygon>
<outerBoundaryIs>
<LinearRing>
<coordinates>
-85.03333333,11.85833333
-85.025,11.85833333
-85.025,11.85
-85.03333333,11.85
-85.04166667,11.85
-85.04166667,11.85833333
-85.03333333,11.85833333
</coordinates>
</LinearRing>
</outerBoundaryIs>
</Polygon>
<Polygon>
<outerBoundaryIs>
<LinearRing>
<coordinates>
-85.05,11.86666667
-85.04166667,11.86666667
-85.04166667,11.85833333
-85.05,11.85833333
-85.05,11.86666667
</coordinates>
</LinearRing>
</outerBoundaryIs>
</Polygon>
<Polygon>
<outerBoundaryIs>
<LinearRing>
<coordinates>
-85.93333333,11.85833333
-85.925,11.85833333
-85.925,11.85
-85.93333333,11.85
-85.93333333,11.85833333
</coordinates>
</LinearRing>
</outerBoundaryIs>
</Polygon>
<Polygon>
<outerBoundaryIs>
<LinearRing>
<coordinates>
-85.96666667,11.85833333
-85.95833333,11.85833333
-85.95833333,11.85
-85.96666667,11.85
-85.96666667,11.85833333
</coordinates>
</LinearRing>
</outerBoundaryIs>
</Polygon>
<Polygon>
<outerBoundaryIs>
<LinearRing>
<coordinates>
-85.975,11.86666667
-85.96666667,11.86666667
-85.96666667,11.85833333
-85.975,11.85833333
-85.975,11.86666667
</coordinates>
</LinearRing>
</outerBoundaryIs>
</Polygon>
<Polygon>
<outerBoundaryIs>
<LinearRing>
<coordinates>
-85.1,11.83333333
-85.09166667,11.83333333
-85.09166667,11.825
-85.1,11.825
-85.10833333,11.825
-85.10833333,11.83333333
-85.11666667,11.83333333
-85.11666667,11.84166667
-85.10833333,11.84166667
-85.1,11.84166667
-85.1,11.83333333
</coordinates>
</LinearRing>
</outerBoundaryIs>
</Polygon>
<Polygon>
<outerBoundaryIs>
<LinearRing>
<coordinates>
-85.9,11.83333333
-85.89166667,11.83333333
-85.89166667,11.825
-85.9,11.825
-85.90833333,11.825
-85.90833333,11.83333333
-85.91666667,11.83333333
-85.91666667,11.84166667
-85.925,11.84166667
-85.925,11.85
-85.91666667,11.85
-85.91666667,11.85833333
-85.90833333,11.85833333
-85.9,11.85833333
-85.89166667,11.85833333
-85.89166667,11.85
-85.9,11.85
-85.90833333,11.85
-85.90833333,11.84166667
-85.9,11.84166667
-85.9,11.83333333
</coordinates>
</LinearRing>
</outerBoundaryIs>
</Polygon>
<Polygon>
<outerBoundaryIs>
<LinearRing>
<coordinates>
-85.1,11.85
-85.09166667,11.85
-85.09166667,11.84166667
-85.1,11.84166667
-85.1,11.85
</coordinates>
</LinearRing>
</outerBoundaryIs>
</Polygon>
<Polygon>
<outerBoundaryIs>
<LinearRing>
<coordinates>
-85.31666667,11.85
-85.30833333,11.85
-85.30833333,11.84166667
-85.31666667,11.84166667
-85.31666667,11.85
</coordinates>
</LinearRing>
</outerBoundaryIs>
</Polygon>
<Polygon>
<outerBoundaryIs>
<LinearRing>
<coordinates>
-85.88333333,11.85
-85.875,11.85
-85.875,11.84166667
-85.88333333,11.84166667
-85.89166667,11.84166667
-85.89166667,11.85
-85.88333333,11.85
</coordinates>
</LinearRing>
</outerBoundaryIs>
</Polygon>
<Polygon>
<outerBoundaryIs>
<LinearRing>
<coordinates>
-85.15,11.91666667
-85.14166667,11.91666667
-85.14166667,11.90833333
-85.15,11.90833333
-85.15,11.91666667
</coordinates>
</LinearRing>
</outerBoundaryIs>
</Polygon>
<Polygon>
<outerBoundaryIs>
<LinearRing>
<coordinates>
-85.14166667,11.90833333
-85.13333333,11.90833333
-85.13333333,11.9
-85.14166667,11.9
-85.14166667,11.90833333
</coordinates>
</LinearRing>
</outerBoundaryIs>
</Polygon>
<Polygon>
<outerBoundaryIs>
<LinearRing>
<coordinates>
-86.11666667,11.90833333
-86.10833333,11.90833333
-86.10833333,11.9
-86.11666667,11.9
-86.125,11.9
-86.125,11.90833333
-86.11666667,11.90833333
</coordinates>
</LinearRing>
</outerBoundaryIs>
</Polygon>
<Polygon>
<outerBoundaryIs>
<LinearRing>
<coordinates>
-86.13333333,11.91666667
-86.125,11.91666667
-86.125,11.90833333
-86.13333333,11.90833333
-86.13333333,11.91666667
</coordinates>
</LinearRing>
</outerBoundaryIs>
</Polygon>
<Polygon>
<outerBoundaryIs>
<LinearRing>
<coordinates>
-86.3,11.91666667
-86.29166667,11.91666667
-86.29166667,11.90833333
-86.3,11.90833333
-86.30833333,11.90833333
-86.30833333,11.91666667
-86.3,11.91666667
</coordinates>
</LinearRing>
</outerBoundaryIs>
</Polygon>
<Polygon>
<outerBoundaryIs>
<LinearRing>
<coordinates>
-85.08333333,11.91666667
-85.08333333,11.90833333
-85.09166667,11.90833333
-85.09166667,11.91666667
-85.1,11.91666667
-85.10833333,11.91666667
-85.11666667,11.91666667
-85.125,11.91666667
-85.125,11.925
-85.13333333,11.925
-85.13333333,11.91666667
-85.14166667,11.91666667
-85.14166667,11.925
-85.14166667,11.93333333
-85.14166667,11.94166667
-85.14166667,11.95
-85.13333333,11.95
-85.125,11.95
-85.125,11.94166667
-85.11666667,11.94166667
-85.11666667,11.93333333
-85.10833333,11.93333333
-85.10833333,11.94166667
-85.10833333,11.95
-85.11666667,11.95
-85.11666667,11.95833333
-85.10833333,11.95833333
-85.1,11.95833333
-85.09166667,11.95833333
-85.09166667,11.95
-85.09166667,11.94166667
-85.1,11.94166667
-85.1,11.93333333
-85.09166667,11.93333333
-85.09166667,11.925
-85.08333333,11.925
-85.08333333,11.91666667
</coordinates>
</LinearRing>
</outerBoundaryIs>
</Polygon>
<Polygon>
<outerBoundaryIs>
<LinearRing>
<coordinates>
-86.34166667,11.94166667
-86.33333333,11.94166667
-86.33333333,11.93333333
-86.34166667,11.93333333
-86.34166667,11.94166667
</coordinates>
</LinearRing>
</outerBoundaryIs>
</Polygon>
<Polygon>
<outerBoundaryIs>
<LinearRing>
<coordinates>
-85.95833333,11.94166667
-85.95833333,11.93333333
-85.96666667,11.93333333
-85.975,11.93333333
-85.975,11.94166667
-85.975,11.95
-85.96666667,11.95
-85.95833333,11.95
-85.95833333,11.94166667
</coordinates>
</LinearRing>
</outerBoundaryIs>
</Polygon>
<Polygon>
<outerBoundaryIs>
<LinearRing>
<coordinates>
-86.325,11.95
-86.31666667,11.95
-86.31666667,11.94166667
-86.325,11.94166667
-86.325,11.95
</coordinates>
</LinearRing>
</outerBoundaryIs>
</Polygon>
<Polygon>
<outerBoundaryIs>
<LinearRing>
<coordinates>
-85.11666667,11.85
-85.11666667,11.84166667
-85.125,11.84166667
-85.13333333,11.84166667
-85.14166667,11.84166667
-85.15,11.84166667
-85.15,11.85
-85.14166667,11.85
-85.14166667,11.85833333
-85.13333333,11.85833333
-85.13333333,11.86666667
-85.13333333,11.875
-85.14166667,11.875
-85.15,11.875
-85.15833333,11.875
-85.16666667,11.875
-85.16666667,11.86666667
-85.175,11.86666667
-85.175,11.875
-85.175,11.88333333
-85.175,11.89166667
-85.175,11.9
-85.16666667,11.9
-85.15833333,11.9
-85.15,11.9
-85.15,11.89166667
-85.14166667,11.89166667
-85.13333333,11.89166667
-85.13333333,11.9
-85.125,11.9
-85.125,11.89166667
-85.125,11.88333333
-85.11666667,11.88333333
-85.11666667,11.875
-85.125,11.875
-85.125,11.86666667
-85.11666667,11.86666667
-85.10833333,11.86666667
-85.10833333,11.875
-85.10833333,11.88333333
-85.1,11.88333333
-85.1,11.875
-85.1,11.86666667
-85.09166667,11.86666667
-85.09166667,11.875
-85.09166667,11.88333333
-85.08333333,11.88333333
-85.08333333,11.875
-85.075,11.875
-85.075,11.86666667
-85.06666667,11.86666667
-85.06666667,11.85833333
-85.05833333,11.85833333
-85.05,11.85833333
-85.05,11.85
-85.05833333,11.85
-85.06666667,11.85
-85.075,11.85
-85.08333333,11.85
-85.08333333,11.85833333
-85.09166667,11.85833333
-85.1,11.85833333
-85.1,11.85
-85.10833333,11.85
-85.11666667,11.85
</coordinates>
</LinearRing>
</outerBoundaryIs>
<innerBoundaryIs>
<LinearRing>
<coordinates>
-85.15,11.89166667
-85.15833333,11.89166667
-85.16666667,11.89166667
-85.16666667,11.88333333
-85.15833333,11.88333333
-85.15,11.88333333
-85.15,11.89166667
</coordinates>
</LinearRing>
</innerBoundaryIs>
</Polygon>
<Polygon>
<outerBoundaryIs>
<LinearRing>
<coordinates>
-85.25,11.89166667
-85.24166667,11.89166667
-85.24166667,11.88333333
-85.25,11.88333333
-85.25,11.89166667
</coordinates>
</LinearRing>
</outerBoundaryIs>
</Polygon>
<Polygon>
<outerBoundaryIs>
<LinearRing>
<coordinates>
-86.025,11.89166667
-86.01666667,11.89166667
-86.01666667,11.88333333
-86.025,11.88333333
-86.03333333,11.88333333
-86.03333333,11.89166667
-86.025,11.89166667
</coordinates>
</LinearRing>
</outerBoundaryIs>
</Polygon>
<Polygon>
<outerBoundaryIs>
<LinearRing>
<coordinates>
-85.38333333,11.86666667
-85.38333333,11.85833333
-85.39166667,11.85833333
-85.39166667,11.86666667
-85.4,11.86666667
-85.4,11.875
-85.40833333,11.875
-85.41666667,11.875
-85.41666667,11.88333333
-85.40833333,11.88333333
-85.4,11.88333333
-85.39166667,11.88333333
-85.39166667,11.875
-85.38333333,11.875
-85.38333333,11.86666667
</coordinates>
</LinearRing>
</outerBoundaryIs>
</Polygon>
<Polygon>
<outerBoundaryIs>
<LinearRing>
<coordinates>
-85.2,11.875
-85.2,11.86666667
-85.20833333,11.86666667
-85.20833333,11.875
-85.21666667,11.875
-85.225,11.875
-85.23333333,11.875
-85.24166667,11.875
-85.24166667,11.88333333
-85.23333333,11.88333333
-85.23333333,11.89166667
-85.225,11.89166667
-85.225,11.88333333
-85.21666667,11.88333333
-85.20833333,11.88333333
-85.2,11.88333333
-85.2,11.875
</coordinates>
</LinearRing>
</outerBoundaryIs>
</Polygon>
<Polygon>
<outerBoundaryIs>
<LinearRing>
<coordinates>
-85.29166667,11.9
-85.28333333,11.9
-85.28333333,11.89166667
-85.29166667,11.89166667
-85.29166667,11.9
</coordinates>
</LinearRing>
</outerBoundaryIs>
</Polygon>
<Polygon>
<outerBoundaryIs>
<LinearRing>
<coordinates>
-86.29166667,11.89166667
-86.28333333,11.89166667
-86.28333333,11.88333333
-86.29166667,11.88333333
-86.3,11.88333333
-86.3,11.89166667
-86.29166667,11.89166667
</coordinates>
</LinearRing>
</outerBoundaryIs>
</Polygon>
<Polygon>
<outerBoundaryIs>
<LinearRing>
<coordinates>
-85.23333333,11.9
-85.23333333,11.89166667
-85.24166667,11.89166667
-85.24166667,11.9
-85.25,11.9
-85.25,11.89166667
-85.25833333,11.89166667
-85.26666667,11.89166667
-85.275,11.89166667
-85.275,11.9
-85.28333333,11.9
-85.28333333,11.90833333
-85.275,11.90833333
-85.26666667,11.90833333
-85.25833333,11.90833333
-85.25833333,11.91666667
-85.25,11.91666667
-85.24166667,11.91666667
-85.24166667,11.90833333
-85.23333333,11.90833333
-85.23333333,11.9
</coordinates>
</LinearRing>
</outerBoundaryIs>
</Polygon>
<Polygon>
<outerBoundaryIs>
<LinearRing>
<coordinates>
-85.33333333,11.76666667
-85.325,11.76666667
-85.325,11.75833333
-85.33333333,11.75833333
-85.34166667,11.75833333
-85.35,11.75833333
-85.35,11.76666667
-85.35,11.775
-85.35833333,11.775
-85.35833333,11.78333333
-85.35833333,11.79166667
-85.35,11.79166667
-85.34166667,11.79166667
-85.34166667,11.78333333
-85.34166667,11.775
-85.33333333,11.775
-85.33333333,11.76666667
</coordinates>
</LinearRing>
</outerBoundaryIs>
</Polygon>
<Polygon>
<outerBoundaryIs>
<LinearRing>
<coordinates>
-85.86666667,11.625
-85.85833333,11.625
-85.85833333,11.61666667
-85.86666667,11.61666667
-85.86666667,11.625
</coordinates>
</LinearRing>
</outerBoundaryIs>
</Polygon>
<Polygon>
<outerBoundaryIs>
<LinearRing>
<coordinates>
-85.525,11.99166667
-85.51666667,11.99166667
-85.51666667,11.98333333
-85.525,11.98333333
-85.525,11.99166667
</coordinates>
</LinearRing>
</outerBoundaryIs>
</Polygon>
<Polygon>
<outerBoundaryIs>
<LinearRing>
<coordinates>
-85.54166667,11.99166667
-85.53333333,11.99166667
-85.53333333,11.98333333
-85.54166667,11.98333333
-85.55,11.98333333
-85.55833333,11.98333333
-85.55833333,11.99166667
-85.55,11.99166667
-85.55,12
-85.54166667,12
-85.54166667,11.99166667
</coordinates>
</LinearRing>
</outerBoundaryIs>
</Polygon>
<Polygon>
<outerBoundaryIs>
<LinearRing>
<coordinates>
-86.31666667,11.99166667
-86.30833333,11.99166667
-86.30833333,11.98333333
-86.31666667,11.98333333
-86.31666667,11.99166667
</coordinates>
</LinearRing>
</outerBoundaryIs>
</Polygon>
<Polygon>
<outerBoundaryIs>
<LinearRing>
<coordinates>
-85.53333333,12
-85.525,12
-85.525,11.99166667
-85.53333333,11.99166667
-85.53333333,12
</coordinates>
</LinearRing>
</outerBoundaryIs>
</Polygon>
<Polygon>
<outerBoundaryIs>
<LinearRing>
<coordinates>
-86.25,12
-86.24166667,12
-86.24166667,11.99166667
-86.25,11.99166667
-86.25,12
</coordinates>
</LinearRing>
</outerBoundaryIs>
</Polygon>
<Polygon>
<outerBoundaryIs>
<LinearRing>
<coordinates>
-85.54166667,12.00833333
-85.53333333,12.00833333
-85.53333333,12
-85.54166667,12
-85.54166667,12.00833333
</coordinates>
</LinearRing>
</outerBoundaryIs>
</Polygon>
<Polygon>
<outerBoundaryIs>
<LinearRing>
<coordinates>
-86.33333333,12.01666667
-86.325,12.01666667
-86.325,12.00833333
-86.33333333,12.00833333
-86.33333333,12.01666667
</coordinates>
</LinearRing>
</outerBoundaryIs>
</Polygon>
<Polygon>
<outerBoundaryIs>
<LinearRing>
<coordinates>
-86.13333333,12.025
-86.125,12.025
-86.125,12.01666667
-86.13333333,12.01666667
-86.13333333,12.025
</coordinates>
</LinearRing>
</outerBoundaryIs>
</Polygon>
<Polygon>
<outerBoundaryIs>
<LinearRing>
<coordinates>
-85.46666667,12.08333333
-85.45833333,12.08333333
-85.45833333,12.075
-85.46666667,12.075
-85.46666667,12.08333333
</coordinates>
</LinearRing>
</outerBoundaryIs>
</Polygon>
<Polygon>
<outerBoundaryIs>
<LinearRing>
<coordinates>
-85.28333333,12.09166667
-85.275,12.09166667
-85.275,12.08333333
-85.28333333,12.08333333
-85.28333333,12.09166667
</coordinates>
</LinearRing>
</outerBoundaryIs>
</Polygon>
<Polygon>
<outerBoundaryIs>
<LinearRing>
<coordinates>
-85.49166667,12.05
-85.48333333,12.05
-85.48333333,12.04166667
-85.49166667,12.04166667
-85.49166667,12.05
</coordinates>
</LinearRing>
</outerBoundaryIs>
</Polygon>
<Polygon>
<outerBoundaryIs>
<LinearRing>
<coordinates>
-86.14166667,12.03333333
-86.14166667,12.025
-86.15,12.025
-86.15,12.03333333
-86.15,12.04166667
-86.14166667,12.04166667
-86.14166667,12.03333333
</coordinates>
</LinearRing>
</outerBoundaryIs>
</Polygon>
<Polygon>
<outerBoundaryIs>
<LinearRing>
<coordinates>
-86.2,12.04166667
-86.19166667,12.04166667
-86.19166667,12.03333333
-86.2,12.03333333
-86.2,12.04166667
</coordinates>
</LinearRing>
</outerBoundaryIs>
</Polygon>
<Polygon>
<outerBoundaryIs>
<LinearRing>
<coordinates>
-86.10833333,12.04166667
-86.10833333,12.03333333
-86.11666667,12.03333333
-86.125,12.03333333
-86.13333333,12.03333333
-86.13333333,12.04166667
-86.125,12.04166667
-86.11666667,12.04166667
-86.11666667,12.05
-86.10833333,12.05
-86.1,12.05
-86.1,12.04166667
-86.10833333,12.04166667
</coordinates>
</LinearRing>
</outerBoundaryIs>
</Polygon>
<Polygon>
<outerBoundaryIs>
<LinearRing>
<coordinates>
-86.08333333,12.14166667
-86.075,12.14166667
-86.075,12.13333333
-86.08333333,12.13333333
-86.09166667,12.13333333
-86.1,12.13333333
-86.1,12.14166667
-86.09166667,12.14166667
-86.08333333,12.14166667
</coordinates>
</LinearRing>
</outerBoundaryIs>
</Polygon>
<Polygon>
<outerBoundaryIs>
<LinearRing>
<coordinates>
-85.28333333,12.1
-85.28333333,12.09166667
-85.29166667,12.09166667
-85.29166667,12.1
-85.29166667,12.10833333
-85.29166667,12.11666667
-85.28333333,12.11666667
-85.28333333,12.10833333
-85.28333333,12.1
</coordinates>
</LinearRing>
</outerBoundaryIs>
</Polygon>
<Polygon>
<outerBoundaryIs>
<LinearRing>
<coordinates>
-86.18333333,12.20833333
-86.175,12.20833333
-86.175,12.2
-86.18333333,12.2
-86.18333333,12.20833333
</coordinates>
</LinearRing>
</outerBoundaryIs>
</Polygon>
<Polygon>
<outerBoundaryIs>
<LinearRing>
<coordinates>
-85.675,12.28333333
-85.66666667,12.28333333
-85.66666667,12.275
-85.675,12.275
-85.68333333,12.275
-85.68333333,12.28333333
-85.675,12.28333333
</coordinates>
</LinearRing>
</outerBoundaryIs>
</Polygon>
<Polygon>
<outerBoundaryIs>
<LinearRing>
<coordinates>
-85.59166667,12.35
-85.58333333,12.35
-85.58333333,12.34166667
-85.59166667,12.34166667
-85.59166667,12.35
</coordinates>
</LinearRing>
</outerBoundaryIs>
</Polygon>
<Polygon>
<outerBoundaryIs>
<LinearRing>
<coordinates>
-85.8,12.36666667
-85.8,12.35833333
-85.80833333,12.35833333
-85.80833333,12.36666667
-85.80833333,12.375
-85.8,12.375
-85.8,12.36666667
</coordinates>
</LinearRing>
</outerBoundaryIs>
</Polygon>
<Polygon>
<outerBoundaryIs>
<LinearRing>
<coordinates>
-85.99166667,12.43333333
-85.98333333,12.43333333
-85.98333333,12.425
-85.99166667,12.425
-85.99166667,12.43333333
</coordinates>
</LinearRing>
</outerBoundaryIs>
</Polygon>
<Polygon>
<outerBoundaryIs>
<LinearRing>
<coordinates>
-85.88333333,12.43333333
-85.875,12.43333333
-85.875,12.425
-85.88333333,12.425
-85.89166667,12.425
-85.89166667,12.43333333
-85.88333333,12.43333333
</coordinates>
</LinearRing>
</outerBoundaryIs>
</Polygon>
<Polygon>
<outerBoundaryIs>
<LinearRing>
<coordinates>
-85.70833333,12.39166667
-85.7,12.39166667
-85.7,12.38333333
-85.70833333,12.38333333
-85.71666667,12.38333333
-85.71666667,12.39166667
-85.70833333,12.39166667
</coordinates>
</LinearRing>
</outerBoundaryIs>
</Polygon>
<Polygon>
<outerBoundaryIs>
<LinearRing>
<coordinates>
-85.775,12.38333333
-85.76666667,12.38333333
-85.76666667,12.375
-85.775,12.375
-85.78333333,12.375
-85.78333333,12.38333333
-85.775,12.38333333
</coordinates>
</LinearRing>
</outerBoundaryIs>
</Polygon>
<Polygon>
<outerBoundaryIs>
<LinearRing>
<coordinates>
-86.20833333,11.975
-86.20833333,11.96666667
-86.21666667,11.96666667
-86.225,11.96666667
-86.225,11.975
-86.23333333,11.975
-86.24166667,11.975
-86.24166667,11.98333333
-86.24166667,11.99166667
-86.23333333,11.99166667
-86.23333333,12
-86.23333333,12.00833333
-86.24166667,12.00833333
-86.24166667,12.01666667
-86.23333333,12.01666667
-86.225,12.01666667
-86.21666667,12.01666667
-86.21666667,12.00833333
-86.225,12.00833333
-86.225,12
-86.21666667,12
-86.20833333,12
-86.2,12
-86.19166667,12
-86.18333333,12
-86.175,12
-86.175,12.00833333
-86.175,12.01666667
-86.16666667,12.01666667
-86.16666667,12.00833333
-86.16666667,12
-86.16666667,11.99166667
-86.175,11.99166667
-86.18333333,11.99166667
-86.19166667,11.99166667
-86.19166667,11.98333333
-86.19166667,11.975
-86.2,11.975
-86.20833333,11.975
</coordinates>
</LinearRing>
</outerBoundaryIs>
<innerBoundaryIs>
<LinearRing>
<coordinates>
-86.23333333,11.99166667
-86.23333333,11.98333333
-86.225,11.98333333
-86.225,11.99166667
-86.23333333,11.99166667
</coordinates>
</LinearRing>
</innerBoundaryIs>
</Polygon>
<Polygon>
<outerBoundaryIs>
<LinearRing>
<coordinates>
-85.63333333,11.975
-85.625,11.975
-85.625,11.96666667
-85.63333333,11.96666667
-85.63333333,11.975
</coordinates>
</LinearRing>
</outerBoundaryIs>
</Polygon>
<Polygon>
<outerBoundaryIs>
<LinearRing>
<coordinates>
-86.18333333,11.975
-86.175,11.975
-86.175,11.96666667
-86.18333333,11.96666667
-86.19166667,11.96666667
-86.19166667,11.975
-86.18333333,11.975
</coordinates>
</LinearRing>
</outerBoundaryIs>
</Polygon>
<Polygon>
<outerBoundaryIs>
<LinearRing>
<coordinates>
-86.325,11.975
-86.31666667,11.975
-86.31666667,11.96666667
-86.325,11.96666667
-86.325,11.975
</coordinates>
</LinearRing>
</outerBoundaryIs>
</Polygon>
<Polygon>
<outerBoundaryIs>
<LinearRing>
<coordinates>
-86.15833333,11.975
-86.15833333,11.96666667
-86.16666667,11.96666667
-86.16666667,11.975
-86.16666667,11.98333333
-86.15833333,11.98333333
-86.15833333,11.975
</coordinates>
</LinearRing>
</outerBoundaryIs>
</Polygon>
<Polygon>
<outerBoundaryIs>
<LinearRing>
<coordinates>
-85.64166667,11.98333333
-85.63333333,11.98333333
-85.63333333,11.975
-85.64166667,11.975
-85.65,11.975
-85.65,11.98333333
-85.64166667,11.98333333
</coordinates>
</LinearRing>
</outerBoundaryIs>
</Polygon>
<Polygon>
<outerBoundaryIs>
<LinearRing>
<coordinates>
-86.33333333,11.98333333
-86.33333333,11.975
-86.34166667,11.975
-86.34166667,11.98333333
-86.35,11.98333333
-86.35,11.99166667
-86.34166667,11.99166667
-86.33333333,11.99166667
-86.33333333,12
-86.325,12
-86.325,11.99166667
-86.325,11.98333333
-86.33333333,11.98333333
</coordinates>
</LinearRing>
</outerBoundaryIs>
</Polygon>
<Polygon>
<outerBoundaryIs>
<LinearRing>
<coordinates>
-85.84166667,12.46666667
-85.84166667,12.45833333
-85.85,12.45833333
-85.85,12.46666667
-85.85,12.475
-85.84166667,12.475
-85.83333333,12.475
-85.825,12.475
-85.825,12.46666667
-85.83333333,12.46666667
-85.84166667,12.46666667
</coordinates>
</LinearRing>
</outerBoundaryIs>
</Polygon>
<Polygon>
<outerBoundaryIs>
<LinearRing>
<coordinates>
-85.95833333,12.48333333
-85.95,12.48333333
-85.95,12.475
-85.95833333,12.475
-85.95833333,12.48333333
</coordinates>
</LinearRing>
</outerBoundaryIs>
</Polygon>
<Polygon>
<outerBoundaryIs>
<LinearRing>
<coordinates>
-85.90833333,12.51666667
-85.9,12.51666667
-85.9,12.50833333
-85.90833333,12.50833333
-85.90833333,12.51666667
</coordinates>
</LinearRing>
</outerBoundaryIs>
</Polygon>
<Polygon>
<outerBoundaryIs>
<LinearRing>
<coordinates>
-85.96666667,12.55
-85.96666667,12.54166667
-85.975,12.54166667
-85.975,12.55
-85.975,12.55833333
-85.96666667,12.55833333
-85.96666667,12.55
</coordinates>
</LinearRing>
</outerBoundaryIs>
</Polygon>
<Polygon>
<outerBoundaryIs>
<LinearRing>
<coordinates>
-85.98333333,12.56666667
-85.975,12.56666667
-85.975,12.55833333
-85.98333333,12.55833333
-85.98333333,12.56666667
</coordinates>
</LinearRing>
</outerBoundaryIs>
</Polygon>
<Polygon>
<outerBoundaryIs>
<LinearRing>
<coordinates>
-87.30833333,12.6
-87.3,12.6
-87.3,12.59166667
-87.30833333,12.59166667
-87.30833333,12.6
</coordinates>
</LinearRing>
</outerBoundaryIs>
</Polygon>
<Polygon>
<outerBoundaryIs>
<LinearRing>
<coordinates>
-86.80833333,12.63333333
-86.8,12.63333333
-86.8,12.625
-86.80833333,12.625
-86.80833333,12.63333333
</coordinates>
</LinearRing>
</outerBoundaryIs>
</Polygon>
<Polygon>
<outerBoundaryIs>
<LinearRing>
<coordinates>
-86.825,12.63333333
-86.81666667,12.63333333
-86.81666667,12.625
-86.825,12.625
-86.825,12.63333333
</coordinates>
</LinearRing>
</outerBoundaryIs>
</Polygon>
<Polygon>
<outerBoundaryIs>
<LinearRing>
<coordinates>
-86.90833333,12.63333333
-86.9,12.63333333
-86.9,12.625
-86.90833333,12.625
-86.90833333,12.63333333
</coordinates>
</LinearRing>
</outerBoundaryIs>
</Polygon>
<Polygon>
<outerBoundaryIs>
<LinearRing>
<coordinates>
-87.35,12.60833333
-87.34166667,12.60833333
-87.34166667,12.6
-87.35,12.6
-87.35,12.60833333
</coordinates>
</LinearRing>
</outerBoundaryIs>
</Polygon>
<Polygon>
<outerBoundaryIs>
<LinearRing>
<coordinates>
-86.84166667,12.6
-86.84166667,12.59166667
-86.85,12.59166667
-86.85833333,12.59166667
-86.85833333,12.6
-86.85833333,12.60833333
-86.85,12.60833333
-86.85,12.61666667
-86.84166667,12.61666667
-86.84166667,12.60833333
-86.84166667,12.6
</coordinates>
</LinearRing>
</outerBoundaryIs>
</Polygon>
<Polygon>
<outerBoundaryIs>
<LinearRing>
<coordinates>
-86.78333333,12.60833333
-86.775,12.60833333
-86.775,12.6
-86.78333333,12.6
-86.78333333,12.60833333
</coordinates>
</LinearRing>
</outerBoundaryIs>
</Polygon>
<Polygon>
<outerBoundaryIs>
<LinearRing>
<coordinates>
-86.81666667,12.60833333
-86.80833333,12.60833333
-86.80833333,12.6
-86.81666667,12.6
-86.81666667,12.60833333
</coordinates>
</LinearRing>
</outerBoundaryIs>
</Polygon>
<Polygon>
<outerBoundaryIs>
<LinearRing>
<coordinates>
-86.8,12.61666667
-86.79166667,12.61666667
-86.79166667,12.60833333
-86.8,12.60833333
-86.8,12.61666667
</coordinates>
</LinearRing>
</outerBoundaryIs>
</Polygon>
<Polygon>
<outerBoundaryIs>
<LinearRing>
<coordinates>
-86.81666667,12.58333333
-86.81666667,12.575
-86.825,12.575
-86.825,12.58333333
-86.825,12.59166667
-86.83333333,12.59166667
-86.83333333,12.6
-86.825,12.6
-86.81666667,12.6
-86.81666667,12.59166667
-86.81666667,12.58333333
</coordinates>
</LinearRing>
</outerBoundaryIs>
</Polygon>
<Polygon>
<outerBoundaryIs>
<LinearRing>
<coordinates>
-85.975,12.53333333
-85.975,12.525
-85.98333333,12.525
-85.98333333,12.53333333
-85.98333333,12.54166667
-85.975,12.54166667
-85.975,12.53333333
</coordinates>
</LinearRing>
</outerBoundaryIs>
</Polygon>
<Polygon>
<outerBoundaryIs>
<LinearRing>
<coordinates>
-86.00833333,12.53333333
-86,12.53333333
-86,12.525
-86.00833333,12.525
-86.00833333,12.53333333
</coordinates>
</LinearRing>
</outerBoundaryIs>
</Polygon>
<Polygon>
<outerBoundaryIs>
<LinearRing>
<coordinates>
-86.16666667,12.66666667
-86.15833333,12.66666667
-86.15833333,12.65833333
-86.16666667,12.65833333
-86.16666667,12.66666667
</coordinates>
</LinearRing>
</outerBoundaryIs>
</Polygon>
<Polygon>
<outerBoundaryIs>
<LinearRing>
<coordinates>
-86.03333333,12.74166667
-86.025,12.74166667
-86.025,12.73333333
-86.03333333,12.73333333
-86.03333333,12.74166667
</coordinates>
</LinearRing>
</outerBoundaryIs>
</Polygon>
<Polygon>
<outerBoundaryIs>
<LinearRing>
<coordinates>
-86.18333333,12.7
-86.175,12.7
-86.175,12.69166667
-86.18333333,12.69166667
-86.19166667,12.69166667
-86.19166667,12.7
-86.18333333,12.7
</coordinates>
</LinearRing>
</outerBoundaryIs>
</Polygon>
<Polygon>
<outerBoundaryIs>
<LinearRing>
<coordinates>
-87.03333333,12.7
-87.025,12.7
-87.025,12.69166667
-87.03333333,12.69166667
-87.04166667,12.69166667
-87.05,12.69166667
-87.05,12.7
-87.04166667,12.7
-87.03333333,12.7
</coordinates>
</LinearRing>
</outerBoundaryIs>
</Polygon>
<Polygon>
<outerBoundaryIs>
<LinearRing>
<coordinates>
-86.23333333,12.71666667
-86.225,12.71666667
-86.225,12.70833333
-86.23333333,12.70833333
-86.23333333,12.71666667
</coordinates>
</LinearRing>
</outerBoundaryIs>
</Polygon>
<Polygon>
<outerBoundaryIs>
<LinearRing>
<coordinates>
-87.49166667,12.78333333
-87.48333333,12.78333333
-87.48333333,12.775
-87.49166667,12.775
-87.5,12.775
-87.5,12.78333333
-87.50833333,12.78333333
-87.50833333,12.79166667
-87.51666667,12.79166667
-87.51666667,12.8
-87.50833333,12.8
-87.5,12.8
-87.5,12.79166667
-87.49166667,12.79166667
-87.49166667,12.78333333
</coordinates>
</LinearRing>
</outerBoundaryIs>
</Polygon>
<Polygon>
<outerBoundaryIs>
<LinearRing>
<coordinates>
-86.11666667,12.8
-86.11666667,12.79166667
-86.125,12.79166667
-86.125,12.8
-86.125,12.80833333
-86.11666667,12.80833333
-86.11666667,12.8
</coordinates>
</LinearRing>
</outerBoundaryIs>
</Polygon>
<Polygon>
<outerBoundaryIs>
<LinearRing>
<coordinates>
-86.56666667,12.825
-86.56666667,12.81666667
-86.575,12.81666667
-86.575,12.825
-86.575,12.83333333
-86.56666667,12.83333333
-86.56666667,12.825
</coordinates>
</LinearRing>
</outerBoundaryIs>
</Polygon>
<Polygon>
<outerBoundaryIs>
<LinearRing>
<coordinates>
-86.6,12.825
-86.59166667,12.825
-86.59166667,12.81666667
-86.6,12.81666667
-86.6,12.825
</coordinates>
</LinearRing>
</outerBoundaryIs>
</Polygon>
<Polygon>
<outerBoundaryIs>
<LinearRing>
<coordinates>
-86.50833333,12.86666667
-86.5,12.86666667
-86.5,12.85833333
-86.50833333,12.85833333
-86.50833333,12.86666667
</coordinates>
</LinearRing>
</outerBoundaryIs>
</Polygon>
<Polygon>
<outerBoundaryIs>
<LinearRing>
<coordinates>
-86.23333333,12.96666667
-86.225,12.96666667
-86.225,12.95833333
-86.23333333,12.95833333
-86.23333333,12.96666667
</coordinates>
</LinearRing>
</outerBoundaryIs>
</Polygon>
<Polygon>
<outerBoundaryIs>
<LinearRing>
<coordinates>
-86.375,12.94166667
-86.36666667,12.94166667
-86.36666667,12.93333333
-86.375,12.93333333
-86.375,12.94166667
</coordinates>
</LinearRing>
</outerBoundaryIs>
</Polygon>
<Polygon>
<outerBoundaryIs>
<LinearRing>
<coordinates>
-86.35,12.93333333
-86.35,12.925
-86.35833333,12.925
-86.36666667,12.925
-86.36666667,12.93333333
-86.35833333,12.93333333
-86.35833333,12.94166667
-86.35,12.94166667
-86.35,12.93333333
</coordinates>
</LinearRing>
</outerBoundaryIs>
</Polygon>
<Polygon>
<outerBoundaryIs>
<LinearRing>
<coordinates>
-86.24166667,12.9
-86.23333333,12.9
-86.23333333,12.89166667
-86.24166667,12.89166667
-86.24166667,12.9
</coordinates>
</LinearRing>
</outerBoundaryIs>
</Polygon>
<Polygon>
<outerBoundaryIs>
<LinearRing>
<coordinates>
-86.15,12.90833333
-86.14166667,12.90833333
-86.14166667,12.9
-86.15,12.9
-86.15,12.90833333
</coordinates>
</LinearRing>
</outerBoundaryIs>
</Polygon>
<Polygon>
<outerBoundaryIs>
<LinearRing>
<coordinates>
-86.20833333,12.90833333
-86.20833333,12.9
-86.21666667,12.9
-86.21666667,12.90833333
-86.225,12.90833333
-86.23333333,12.90833333
-86.23333333,12.91666667
-86.23333333,12.925
-86.24166667,12.925
-86.25,12.925
-86.25,12.93333333
-86.24166667,12.93333333
-86.23333333,12.93333333
-86.23333333,12.94166667
-86.225,12.94166667
-86.225,12.95
-86.225,12.95833333
-86.21666667,12.95833333
-86.21666667,12.95
-86.20833333,12.95
-86.2,12.95
-86.2,12.94166667
-86.2,12.93333333
-86.20833333,12.93333333
-86.21666667,12.93333333
-86.21666667,12.925
-86.21666667,12.91666667
-86.20833333,12.91666667
-86.20833333,12.90833333
</coordinates>
</LinearRing>
</outerBoundaryIs>
</Polygon>
<Polygon>
<outerBoundaryIs>
<LinearRing>
<coordinates>
-86.11666667,12.88333333
-86.11666667,12.875
-86.125,12.875
-86.125,12.88333333
-86.125,12.89166667
-86.125,12.9
-86.13333333,12.9
-86.13333333,12.90833333
-86.13333333,12.91666667
-86.125,12.91666667
-86.11666667,12.91666667
-86.10833333,12.91666667
-86.10833333,12.90833333
-86.1,12.90833333
-86.1,12.9
-86.1,12.89166667
-86.1,12.88333333
-86.10833333,12.88333333
-86.10833333,12.89166667
-86.10833333,12.9
-86.11666667,12.9
-86.11666667,12.89166667
-86.11666667,12.88333333
</coordinates>
</LinearRing>
</outerBoundaryIs>
</Polygon>
<Polygon>
<outerBoundaryIs>
<LinearRing>
<coordinates>
-86.08333333,12.91666667
-86.075,12.91666667
-86.075,12.90833333
-86.08333333,12.90833333
-86.09166667,12.90833333
-86.1,12.90833333
-86.1,12.91666667
-86.09166667,12.91666667
-86.08333333,12.91666667
</coordinates>
</LinearRing>
</outerBoundaryIs>
</Polygon>
<Polygon>
<outerBoundaryIs>
<LinearRing>
<coordinates>
-86.575,13.04166667
-86.56666667,13.04166667
-86.56666667,13.03333333
-86.575,13.03333333
-86.575,13.04166667
</coordinates>
</LinearRing>
</outerBoundaryIs>
</Polygon>
<Polygon>
<outerBoundaryIs>
<LinearRing>
<coordinates>
-87.075,12.85
-87.06666667,12.85
-87.06666667,12.84166667
-87.075,12.84166667
-87.075,12.85
</coordinates>
</LinearRing>
</outerBoundaryIs>
</Polygon>
<Polygon>
<outerBoundaryIs>
<LinearRing>
<coordinates>
-88.275,13.25
-88.26666667,13.25
-88.26666667,13.24166667
-88.275,13.24166667
-88.275,13.25
</coordinates>
</LinearRing>
</outerBoundaryIs>
</Polygon>
<Polygon>
<outerBoundaryIs>
<LinearRing>
<coordinates>
-87.38333333,13.25833333
-87.38333333,13.25
-87.39166667,13.25
-87.39166667,13.25833333
-87.39166667,13.26666667
-87.38333333,13.26666667
-87.375,13.26666667
-87.375,13.25833333
-87.38333333,13.25833333
</coordinates>
</LinearRing>
</outerBoundaryIs>
</Polygon>
<Polygon>
<outerBoundaryIs>
<LinearRing>
<coordinates>
-88.675,13.25833333
-88.66666667,13.25833333
-88.66666667,13.25
-88.675,13.25
-88.675,13.25833333
</coordinates>
</LinearRing>
</outerBoundaryIs>
</Polygon>
<Polygon>
<outerBoundaryIs>
<LinearRing>
<coordinates>
-88.15,13.25833333
-88.14166667,13.25833333
-88.14166667,13.25
-88.15,13.25
-88.15,13.25833333
</coordinates>
</LinearRing>
</outerBoundaryIs>
</Polygon>
<Polygon>
<outerBoundaryIs>
<LinearRing>
<coordinates>
-88.275,13.25833333
-88.275,13.25
-88.28333333,13.25
-88.28333333,13.25833333
-88.28333333,13.26666667
-88.275,13.26666667
-88.275,13.25833333
</coordinates>
</LinearRing>
</outerBoundaryIs>
</Polygon>
<Polygon>
<outerBoundaryIs>
<LinearRing>
<coordinates>
-88.24166667,13.26666667
-88.23333333,13.26666667
-88.23333333,13.25833333
-88.24166667,13.25833333
-88.24166667,13.26666667
</coordinates>
</LinearRing>
</outerBoundaryIs>
</Polygon>
<Polygon>
<outerBoundaryIs>
<LinearRing>
<coordinates>
-87.13333333,13.3
-87.125,13.3
-87.125,13.29166667
-87.13333333,13.29166667
-87.13333333,13.3
</coordinates>
</LinearRing>
</outerBoundaryIs>
</Polygon>
<Polygon>
<outerBoundaryIs>
<LinearRing>
<coordinates>
-87.175,13.3
-87.16666667,13.3
-87.16666667,13.29166667
-87.175,13.29166667
-87.175,13.3
</coordinates>
</LinearRing>
</outerBoundaryIs>
</Polygon>
<Polygon>
<outerBoundaryIs>
<LinearRing>
<coordinates>
-87.23333333,13.33333333
-87.225,13.33333333
-87.225,13.325
-87.23333333,13.325
-87.23333333,13.33333333
</coordinates>
</LinearRing>
</outerBoundaryIs>
</Polygon>
<Polygon>
<outerBoundaryIs>
<LinearRing>
<coordinates>
-87.34166667,13.325
-87.33333333,13.325
-87.33333333,13.31666667
-87.34166667,13.31666667
-87.34166667,13.325
</coordinates>
</LinearRing>
</outerBoundaryIs>
</Polygon>
<Polygon>
<outerBoundaryIs>
<LinearRing>
<coordinates>
-89.00833333,13.35
-89,13.35
-89,13.34166667
-89.00833333,13.34166667
-89.00833333,13.35
</coordinates>
</LinearRing>
</outerBoundaryIs>
</Polygon>
<Polygon>
<outerBoundaryIs>
<LinearRing>
<coordinates>
-87.09166667,13.35833333
-87.08333333,13.35833333
-87.08333333,13.35
-87.09166667,13.35
-87.1,13.35
-87.1,13.35833333
-87.09166667,13.35833333
</coordinates>
</LinearRing>
</outerBoundaryIs>
</Polygon>
<Polygon>
<outerBoundaryIs>
<LinearRing>
<coordinates>
-87.23333333,13.375
-87.225,13.375
-87.225,13.36666667
-87.23333333,13.36666667
-87.23333333,13.375
</coordinates>
</LinearRing>
</outerBoundaryIs>
</Polygon>
<Polygon>
<outerBoundaryIs>
<LinearRing>
<coordinates>
-88.98333333,13.34166667
-88.975,13.34166667
-88.975,13.33333333
-88.98333333,13.33333333
-88.99166667,13.33333333
-88.99166667,13.34166667
-88.98333333,13.34166667
</coordinates>
</LinearRing>
</outerBoundaryIs>
</Polygon>
<Polygon>
<outerBoundaryIs>
<LinearRing>
<coordinates>
-87.10833333,13.35833333
-87.10833333,13.35
-87.11666667,13.35
-87.125,13.35
-87.125,13.35833333
-87.11666667,13.35833333
-87.11666667,13.36666667
-87.10833333,13.36666667
-87.1,13.36666667
-87.1,13.35833333
-87.10833333,13.35833333
</coordinates>
</LinearRing>
</outerBoundaryIs>
</Polygon>
<Polygon>
<outerBoundaryIs>
<LinearRing>
<coordinates>
-87.15,13.275
-87.14166667,13.275
-87.14166667,13.26666667
-87.15,13.26666667
-87.15,13.275
</coordinates>
</LinearRing>
</outerBoundaryIs>
</Polygon>
<Polygon>
<outerBoundaryIs>
<LinearRing>
<coordinates>
-88.275,13.275
-88.26666667,13.275
-88.26666667,13.26666667
-88.275,13.26666667
-88.275,13.275
</coordinates>
</LinearRing>
</outerBoundaryIs>
</Polygon>
<Polygon>
<outerBoundaryIs>
<LinearRing>
<coordinates>
-87.225,13.29166667
-87.21666667,13.29166667
-87.21666667,13.28333333
-87.225,13.28333333
-87.225,13.29166667
</coordinates>
</LinearRing>
</outerBoundaryIs>
</Polygon>
<Polygon>
<outerBoundaryIs>
<LinearRing>
<coordinates>
-88.24166667,13.29166667
-88.24166667,13.28333333
-88.25,13.28333333
-88.25,13.29166667
-88.25,13.3
-88.24166667,13.3
-88.24166667,13.29166667
</coordinates>
</LinearRing>
</outerBoundaryIs>
</Polygon>
<Polygon>
<outerBoundaryIs>
<LinearRing>
<coordinates>
-87.15833333,13.35
-87.15833333,13.34166667
-87.16666667,13.34166667
-87.16666667,13.35
-87.175,13.35
-87.18333333,13.35
-87.18333333,13.34166667
-87.19166667,13.34166667
-87.2,13.34166667
-87.2,13.33333333
-87.2,13.325
-87.19166667,13.325
-87.18333333,13.325
-87.175,13.325
-87.16666667,13.325
-87.15833333,13.325
-87.15,13.325
-87.15,13.33333333
-87.14166667,13.33333333
-87.14166667,13.34166667
-87.13333333,13.34166667
-87.13333333,13.35
-87.125,13.35
-87.125,13.34166667
-87.125,13.33333333
-87.125,13.325
-87.11666667,13.325
-87.11666667,13.31666667
-87.125,13.31666667
-87.13333333,13.31666667
-87.14166667,13.31666667
-87.14166667,13.30833333
-87.13333333,13.30833333
-87.13333333,13.3
-87.14166667,13.3
-87.14166667,13.29166667
-87.15,13.29166667
-87.15,13.28333333
-87.15833333,13.28333333
-87.16666667,13.28333333
-87.16666667,13.29166667
-87.15833333,13.29166667
-87.15833333,13.3
-87.15,13.3
-87.15,13.30833333
-87.15,13.31666667
-87.15833333,13.31666667
-87.16666667,13.31666667
-87.175,13.31666667
-87.18333333,13.31666667
-87.19166667,13.31666667
-87.2,13.31666667
-87.20833333,13.31666667
-87.20833333,13.325
-87.20833333,13.33333333
-87.21666667,13.33333333
-87.225,13.33333333
-87.225,13.34166667
-87.21666667,13.34166667
-87.20833333,13.34166667
-87.20833333,13.35
-87.2,13.35
-87.19166667,13.35
-87.19166667,13.35833333
-87.19166667,13.36666667
-87.2,13.36666667
-87.2,13.375
-87.19166667,13.375
-87.18333333,13.375
-87.18333333,13.36666667
-87.175,13.36666667
-87.16666667,13.36666667
-87.16666667,13.35833333
-87.15833333,13.35833333
-87.15833333,13.36666667
-87.15,13.36666667
-87.14166667,13.36666667
-87.14166667,13.35833333
-87.15,13.35833333
-87.15,13.35
-87.15833333,13.35
</coordinates>
</LinearRing>
</outerBoundaryIs>
</Polygon>
<Polygon>
<outerBoundaryIs>
<LinearRing>
<coordinates>
-87.525,13.41666667
-87.51666667,13.41666667
-87.51666667,13.40833333
-87.525,13.40833333
-87.53333333,13.40833333
-87.53333333,13.41666667
-87.525,13.41666667
</coordinates>
</LinearRing>
</outerBoundaryIs>
</Polygon>
<Polygon>
<outerBoundaryIs>
<LinearRing>
<coordinates>
-87.44166667,13.45
-87.43333333,13.45
-87.43333333,13.44166667
-87.44166667,13.44166667
-87.44166667,13.45
</coordinates>
</LinearRing>
</outerBoundaryIs>
</Polygon>
<Polygon>
<outerBoundaryIs>
<LinearRing>
<coordinates>
-87.44166667,13.43333333
-87.43333333,13.43333333
-87.43333333,13.425
-87.44166667,13.425
-87.45,13.425
-87.45833333,13.425
-87.45833333,13.43333333
-87.45,13.43333333
-87.44166667,13.43333333
</coordinates>
</LinearRing>
</outerBoundaryIs>
</Polygon>
<Polygon>
<outerBoundaryIs>
<LinearRing>
<coordinates>
-87.83333333,13.43333333
-87.825,13.43333333
-87.825,13.425
-87.83333333,13.425
-87.84166667,13.425
-87.84166667,13.43333333
-87.83333333,13.43333333
</coordinates>
</LinearRing>
</outerBoundaryIs>
</Polygon>
<Polygon>
<outerBoundaryIs>
<LinearRing>
<coordinates>
-87.975,13.43333333
-87.975,13.425
-87.98333333,13.425
-87.98333333,13.43333333
-87.98333333,13.44166667
-87.98333333,13.45
-87.975,13.45
-87.975,13.44166667
-87.975,13.43333333
</coordinates>
</LinearRing>
</outerBoundaryIs>
</Polygon>
<Polygon>
<outerBoundaryIs>
<LinearRing>
<coordinates>
-87.425,13.425
-87.41666667,13.425
-87.41666667,13.41666667
-87.425,13.41666667
-87.43333333,13.41666667
-87.43333333,13.425
-87.425,13.425
</coordinates>
</LinearRing>
</outerBoundaryIs>
</Polygon>
<Polygon>
<outerBoundaryIs>
<LinearRing>
<coordinates>
-87.525,13.49166667
-87.51666667,13.49166667
-87.51666667,13.48333333
-87.525,13.48333333
-87.525,13.49166667
</coordinates>
</LinearRing>
</outerBoundaryIs>
</Polygon>
<Polygon>
<outerBoundaryIs>
<LinearRing>
<coordinates>
-87.68333333,13.49166667
-87.675,13.49166667
-87.675,13.48333333
-87.68333333,13.48333333
-87.68333333,13.49166667
</coordinates>
</LinearRing>
</outerBoundaryIs>
</Polygon>
<Polygon>
<outerBoundaryIs>
<LinearRing>
<coordinates>
-87.89166667,13.53333333
-87.88333333,13.53333333
-87.88333333,13.525
-87.89166667,13.525
-87.89166667,13.53333333
</coordinates>
</LinearRing>
</outerBoundaryIs>
</Polygon>
<Polygon>
<outerBoundaryIs>
<LinearRing>
<coordinates>
-88.23333333,13.56666667
-88.225,13.56666667
-88.225,13.55833333
-88.23333333,13.55833333
-88.23333333,13.56666667
</coordinates>
</LinearRing>
</outerBoundaryIs>
</Polygon>
<Polygon>
<outerBoundaryIs>
<LinearRing>
<coordinates>
-87.775,13.66666667
-87.775,13.65833333
-87.78333333,13.65833333
-87.78333333,13.66666667
-87.79166667,13.66666667
-87.79166667,13.675
-87.78333333,13.675
-87.775,13.675
-87.775,13.66666667
</coordinates>
</LinearRing>
</outerBoundaryIs>
</Polygon>
<Polygon>
<outerBoundaryIs>
<LinearRing>
<coordinates>
-87.63333333,13.53333333
-87.625,13.53333333
-87.625,13.525
-87.63333333,13.525
-87.64166667,13.525
-87.65,13.525
-87.65833333,13.525
-87.66666667,13.525
-87.66666667,13.53333333
-87.66666667,13.54166667
-87.65833333,13.54166667
-87.65,13.54166667
-87.64166667,13.54166667
-87.64166667,13.53333333
-87.63333333,13.53333333
</coordinates>
</LinearRing>
</outerBoundaryIs>
</Polygon>
<Polygon>
<outerBoundaryIs>
<LinearRing>
<coordinates>
-87.64166667,13.55
-87.63333333,13.55
-87.63333333,13.54166667
-87.64166667,13.54166667
-87.64166667,13.55
</coordinates>
</LinearRing>
</outerBoundaryIs>
</Polygon>
<Polygon>
<outerBoundaryIs>
<LinearRing>
<coordinates>
-87.89166667,13.55
-87.88333333,13.55
-87.88333333,13.54166667
-87.89166667,13.54166667
-87.89166667,13.55
</coordinates>
</LinearRing>
</outerBoundaryIs>
</Polygon>
<Polygon>
<outerBoundaryIs>
<LinearRing>
<coordinates>
-87.6,13.5
-87.6,13.49166667
-87.60833333,13.49166667
-87.60833333,13.5
-87.60833333,13.50833333
-87.6,13.50833333
-87.6,13.5
</coordinates>
</LinearRing>
</outerBoundaryIs>
</Polygon>
<Polygon>
<outerBoundaryIs>
<LinearRing>
<coordinates>
-87.55833333,13.48333333
-87.55833333,13.475
-87.56666667,13.475
-87.575,13.475
-87.575,13.48333333
-87.575,13.49166667
-87.58333333,13.49166667
-87.59166667,13.49166667
-87.59166667,13.5
-87.59166667,13.50833333
-87.58333333,13.50833333
-87.575,13.50833333
-87.575,13.51666667
-87.575,13.525
-87.575,13.53333333
-87.56666667,13.53333333
-87.55833333,13.53333333
-87.55,13.53333333
-87.54166667,13.53333333
-87.53333333,13.53333333
-87.525,13.53333333
-87.525,13.525
-87.53333333,13.525
-87.54166667,13.525
-87.54166667,13.51666667
-87.54166667,13.50833333
-87.55,13.50833333
-87.55833333,13.50833333
-87.55833333,13.5
-87.55833333,13.49166667
-87.55833333,13.48333333
</coordinates>
</LinearRing>
</outerBoundaryIs>
</Polygon>
<Polygon>
<outerBoundaryIs>
<LinearRing>
<coordinates>
-88.65833333,13.49166667
-88.65833333,13.48333333
-88.66666667,13.48333333
-88.675,13.48333333
-88.675,13.49166667
-88.68333333,13.49166667
-88.68333333,13.5
-88.675,13.5
-88.66666667,13.5
-88.65833333,13.5
-88.65833333,13.49166667
</coordinates>
</LinearRing>
</outerBoundaryIs>
</Polygon>
<Polygon>
<outerBoundaryIs>
<LinearRing>
<coordinates>
-87.6,13.51666667
-87.59166667,13.51666667
-87.59166667,13.50833333
-87.6,13.50833333
-87.6,13.51666667
</coordinates>
</LinearRing>
</outerBoundaryIs>
</Polygon>
<Polygon>
<outerBoundaryIs>
<LinearRing>
<coordinates>
-87.60833333,13.51666667
-87.60833333,13.50833333
-87.61666667,13.50833333
-87.61666667,13.51666667
-87.625,13.51666667
-87.625,13.525
-87.61666667,13.525
-87.61666667,13.53333333
-87.61666667,13.54166667
-87.60833333,13.54166667
-87.60833333,13.53333333
-87.6,13.53333333
-87.59166667,13.53333333
-87.59166667,13.54166667
-87.58333333,13.54166667
-87.58333333,13.53333333
-87.58333333,13.525
-87.59166667,13.525
-87.6,13.525
-87.60833333,13.525
-87.60833333,13.51666667
</coordinates>
</LinearRing>
</outerBoundaryIs>
</Polygon>
<Polygon>
<outerBoundaryIs>
<LinearRing>
<coordinates>
-87.575,13.46666667
-87.56666667,13.46666667
-87.56666667,13.45833333
-87.575,13.45833333
-87.575,13.46666667
</coordinates>
</LinearRing>
</outerBoundaryIs>
</Polygon>
<Polygon>
<outerBoundaryIs>
<LinearRing>
<coordinates>
-87.58333333,13.425
-87.58333333,13.41666667
-87.59166667,13.41666667
-87.59166667,13.425
-87.59166667,13.43333333
-87.6,13.43333333
-87.6,13.44166667
-87.59166667,13.44166667
-87.59166667,13.45
-87.59166667,13.45833333
-87.59166667,13.46666667
-87.6,13.46666667
-87.60833333,13.46666667
-87.61666667,13.46666667
-87.61666667,13.475
-87.61666667,13.48333333
-87.60833333,13.48333333
-87.60833333,13.475
-87.6,13.475
-87.59166667,13.475
-87.58333333,13.475
-87.575,13.475
-87.575,13.46666667
-87.58333333,13.46666667
-87.58333333,13.45833333
-87.58333333,13.45
-87.575,13.45
-87.575,13.44166667
-87.58333333,13.44166667
-87.58333333,13.43333333
-87.58333333,13.425
</coordinates>
</LinearRing>
</outerBoundaryIs>
</Polygon>
<Polygon>
<outerBoundaryIs>
<LinearRing>
<coordinates>
-87.55833333,13.475
-87.55,13.475
-87.55,13.46666667
-87.55833333,13.46666667
-87.55833333,13.475
</coordinates>
</LinearRing>
</outerBoundaryIs>
</Polygon>
<Polygon>
<outerBoundaryIs>
<LinearRing>
<coordinates>
-87.475,13.475
-87.475,13.46666667
-87.48333333,13.46666667
-87.48333333,13.475
-87.49166667,13.475
-87.49166667,13.48333333
-87.49166667,13.49166667
-87.49166667,13.5
-87.49166667,13.50833333
-87.48333333,13.50833333
-87.48333333,13.51666667
-87.475,13.51666667
-87.46666667,13.51666667
-87.46666667,13.525
-87.45833333,13.525
-87.45833333,13.51666667
-87.45,13.51666667
-87.45,13.50833333
-87.45,13.5
-87.45,13.49166667
-87.45,13.48333333
-87.45833333,13.48333333
-87.45833333,13.49166667
-87.45833333,13.5
-87.46666667,13.5
-87.475,13.5
-87.48333333,13.5
-87.48333333,13.49166667
-87.475,13.49166667
-87.475,13.48333333
-87.475,13.475
</coordinates>
</LinearRing>
</outerBoundaryIs>
</Polygon>
<Polygon>
<outerBoundaryIs>
<LinearRing>
<coordinates>
-87.53333333,13.475
-87.53333333,13.46666667
-87.54166667,13.46666667
-87.54166667,13.475
-87.54166667,13.48333333
-87.54166667,13.49166667
-87.54166667,13.5
-87.54166667,13.50833333
-87.53333333,13.50833333
-87.53333333,13.5
-87.525,13.5
-87.525,13.49166667
-87.53333333,13.49166667
-87.53333333,13.48333333
-87.53333333,13.475
</coordinates>
</LinearRing>
</outerBoundaryIs>
</Polygon>
<Polygon>
<outerBoundaryIs>
<LinearRing>
<coordinates>
-87.50833333,13.38333333
-87.50833333,13.375
-87.51666667,13.375
-87.525,13.375
-87.53333333,13.375
-87.53333333,13.38333333
-87.54166667,13.38333333
-87.55,13.38333333
-87.55833333,13.38333333
-87.56666667,13.38333333
-87.56666667,13.39166667
-87.575,13.39166667
-87.58333333,13.39166667
-87.58333333,13.4
-87.575,13.4
-87.575,13.40833333
-87.58333333,13.40833333
-87.58333333,13.41666667
-87.575,13.41666667
-87.56666667,13.41666667
-87.56666667,13.40833333
-87.56666667,13.4
-87.55833333,13.4
-87.55833333,13.40833333
-87.55,13.40833333
-87.54166667,13.40833333
-87.53333333,13.40833333
-87.53333333,13.4
-87.525,13.4
-87.51666667,13.4
-87.51666667,13.40833333
-87.50833333,13.40833333
-87.50833333,13.41666667
-87.5,13.41666667
-87.5,13.425
-87.50833333,13.425
-87.50833333,13.43333333
-87.51666667,13.43333333
-87.525,13.43333333
-87.53333333,13.43333333
-87.54166667,13.43333333
-87.54166667,13.44166667
-87.53333333,13.44166667
-87.525,13.44166667
-87.525,13.45
-87.53333333,13.45
-87.53333333,13.45833333
-87.53333333,13.46666667
-87.525,13.46666667
-87.525,13.45833333
-87.51666667,13.45833333
-87.50833333,13.45833333
-87.50833333,13.46666667
-87.50833333,13.475
-87.50833333,13.48333333
-87.5,13.48333333
-87.5,13.475
-87.5,13.46666667
-87.49166667,13.46666667
-87.49166667,13.45833333
-87.48333333,13.45833333
-87.475,13.45833333
-87.475,13.46666667
-87.46666667,13.46666667
-87.45833333,13.46666667
-87.45833333,13.475
-87.45,13.475
-87.45,13.46666667
-87.44166667,13.46666667
-87.44166667,13.45833333
-87.44166667,13.45
-87.45,13.45
-87.45,13.45833333
-87.45833333,13.45833333
-87.46666667,13.45833333
-87.46666667,13.45
-87.475,13.45
-87.475,13.44166667
-87.475,13.43333333
-87.475,13.425
-87.46666667,13.425
-87.45833333,13.425
-87.45833333,13.41666667
-87.45,13.41666667
-87.44166667,13.41666667
-87.43333333,13.41666667
-87.43333333,13.40833333
-87.44166667,13.40833333
-87.45,13.40833333
-87.45,13.4
-87.45833333,13.4
-87.46666667,13.4
-87.46666667,13.40833333
-87.475,13.40833333
-87.475,13.4
-87.475,13.39166667
-87.48333333,13.39166667
-87.49166667,13.39166667
-87.49166667,13.38333333
-87.5,13.38333333
-87.50833333,13.38333333
</coordinates>
</LinearRing>
</outerBoundaryIs>
<innerBoundaryIs>
<LinearRing>
<coordinates>
-87.53333333,13.38333333
-87.525,13.38333333
-87.525,13.39166667
-87.53333333,13.39166667
-87.53333333,13.38333333
</coordinates>
</LinearRing>
</innerBoundaryIs>
</Polygon>
<Polygon>
<outerBoundaryIs>
<LinearRing>
<coordinates>
-87.7,13.39166667
-87.7,13.38333333
-87.70833333,13.38333333
-87.71666667,13.38333333
-87.725,13.38333333
-87.725,13.39166667
-87.71666667,13.39166667
-87.71666667,13.4
-87.70833333,13.4
-87.7,13.4
-87.7,13.39166667
</coordinates>
</LinearRing>
</outerBoundaryIs>
</Polygon>
<Polygon>
<outerBoundaryIs>
<LinearRing>
<coordinates>
-88.2,13.16666667
-88.2,13.15833333
-88.20833333,13.15833333
-88.21666667,13.15833333
-88.225,13.15833333
-88.23333333,13.15833333
-88.23333333,13.16666667
-88.24166667,13.16666667
-88.25,13.16666667
-88.25,13.175
-88.25833333,13.175
-88.25833333,13.16666667
-88.26666667,13.16666667
-88.275,13.16666667
-88.28333333,13.16666667
-88.29166667,13.16666667
-88.29166667,13.175
-88.3,13.175
-88.30833333,13.175
-88.31666667,13.175
-88.325,13.175
-88.325,13.18333333
-88.325,13.19166667
-88.33333333,13.19166667
-88.34166667,13.19166667
-88.34166667,13.2
-88.33333333,13.2
-88.33333333,13.20833333
-88.34166667,13.20833333
-88.35,13.20833333
-88.35,13.21666667
-88.34166667,13.21666667
-88.34166667,13.225
-88.35,13.225
-88.35,13.23333333
-88.35833333,13.23333333
-88.35833333,13.24166667
-88.36666667,13.24166667
-88.36666667,13.25
-88.36666667,13.25833333
-88.36666667,13.26666667
-88.375,13.26666667
-88.375,13.275
-88.38333333,13.275
-88.38333333,13.26666667
-88.39166667,13.26666667
-88.4,13.26666667
-88.40833333,13.26666667
-88.40833333,13.275
-88.41666667,13.275
-88.425,13.275
-88.43333333,13.275
-88.44166667,13.275
-88.44166667,13.26666667
-88.45,13.26666667
-88.45,13.275
-88.45833333,13.275
-88.45833333,13.26666667
-88.46666667,13.26666667
-88.46666667,13.275
-88.475,13.275
-88.48333333,13.275
-88.49166667,13.275
-88.49166667,13.26666667
-88.5,13.26666667
-88.50833333,13.26666667
-88.51666667,13.26666667
-88.51666667,13.275
-88.525,13.275
-88.53333333,13.275
-88.54166667,13.275
-88.54166667,13.28333333
-88.55,13.28333333
-88.55833333,13.28333333
-88.56666667,13.28333333
-88.575,13.28333333
-88.575,13.29166667
-88.58333333,13.29166667
-88.59166667,13.29166667
-88.59166667,13.3
-88.6,13.3
-88.60833333,13.3
-88.61666667,13.3
-88.625,13.3
-88.625,13.30833333
-88.63333333,13.30833333
-88.63333333,13.31666667
-88.64166667,13.31666667
-88.65,13.31666667
-88.65,13.30833333
-88.65833333,13.30833333
-88.65833333,13.3
-88.66666667,13.3
-88.66666667,13.29166667
-88.675,13.29166667
-88.675,13.28333333
-88.68333333,13.28333333
-88.69166667,13.28333333
-88.69166667,13.275
-88.69166667,13.26666667
-88.69166667,13.25833333
-88.69166667,13.25
-88.68333333,13.25
-88.675,13.25
-88.675,13.24166667
-88.66666667,13.24166667
-88.65833333,13.24166667
-88.65,13.24166667
-88.64166667,13.24166667
-88.64166667,13.25
-88.63333333,13.25
-88.625,13.25
-88.61666667,13.25
-88.60833333,13.25
-88.60833333,13.24166667
-88.6,13.24166667
-88.59166667,13.24166667
-88.58333333,13.24166667
-88.575,13.24166667
-88.575,13.23333333
-88.56666667,13.23333333
-88.56666667,13.225
-88.55833333,13.225
-88.55,13.225
-88.55,13.21666667
-88.55833333,13.21666667
-88.56666667,13.21666667
-88.56666667,13.20833333
-88.55833333,13.20833333
-88.55,13.20833333
-88.54166667,13.20833333
-88.53333333,13.20833333
-88.525,13.20833333
-88.525,13.2
-88.51666667,13.2
-88.50833333,13.2
-88.50833333,13.19166667
-88.5,13.19166667
-88.49166667,13.19166667
-88.49166667,13.18333333
-88.48333333,13.18333333
-88.48333333,13.175
-88.49166667,13.175
-88.5,13.175
-88.5,13.18333333
-88.50833333,13.18333333
-88.51666667,13.18333333
-88.525,13.18333333
-88.53333333,13.18333333
-88.53333333,13.19166667
-88.54166667,13.19166667
-88.55,13.19166667
-88.55833333,13.19166667
-88.56666667,13.19166667
-88.56666667,13.2
-88.575,13.2
-88.58333333,13.2
-88.59166667,13.2
-88.6,13.2
-88.60833333,13.2
-88.60833333,13.20833333
-88.61666667,13.20833333
-88.625,13.20833333
-88.63333333,13.20833333
-88.64166667,13.20833333
-88.64166667,13.21666667
-88.65,13.21666667
-88.65833333,13.21666667
-88.66666667,13.21666667
-88.675,13.21666667
-88.68333333,13.21666667
-88.69166667,13.21666667
-88.69166667,13.225
-88.7,13.225
-88.70833333,13.225
-88.71666667,13.225
-88.725,13.225
-88.73333333,13.225
-88.74166667,13.225
-88.75,13.225
-88.75,13.23333333
-88.75833333,13.23333333
-88.75833333,13.24166667
-88.75833333,13.25
-88.75833333,13.25833333
-88.76666667,13.25833333
-88.76666667,13.26666667
-88.76666667,13.275
-88.775,13.275
-88.775,13.28333333
-88.775,13.29166667
-88.775,13.3
-88.78333333,13.3
-88.79166667,13.3
-88.79166667,13.30833333
-88.8,13.30833333
-88.80833333,13.30833333
-88.80833333,13.31666667
-88.81666667,13.31666667
-88.825,13.31666667
-88.83333333,13.31666667
-88.83333333,13.325
-88.84166667,13.325
-88.85,13.325
-88.85,13.33333333
-88.85833333,13.33333333
-88.85833333,13.34166667
-88.86666667,13.34166667
-88.875,13.34166667
-88.88333333,13.34166667
-88.88333333,13.35
-88.89166667,13.35
-88.9,13.35
-88.90833333,13.35
-88.91666667,13.35
-88.925,13.35
-88.925,13.35833333
-88.93333333,13.35833333
-88.94166667,13.35833333
-88.95,13.35833333
-88.95,13.35
-88.95833333,13.35
-88.95833333,13.34166667
-88.96666667,13.34166667
-88.975,13.34166667
-88.975,13.35
-88.98333333,13.35
-88.99166667,13.35
-89,13.35
-89,13.35833333
-89.00833333,13.35833333
-89.01666667,13.35833333
-89.01666667,13.35
-89.025,13.35
-89.025,13.35833333
-89.03333333,13.35833333
-89.04166667,13.35833333
-89.04166667,13.36666667
-89.05,13.36666667
-89.05,13.375
-89.05833333,13.375
-89.05833333,13.36666667
-89.06666667,13.36666667
-89.06666667,13.375
-89.075,13.375
-89.075,13.38333333
-89.08333333,13.38333333
-89.09166667,13.38333333
-89.09166667,13.39166667
-89.09166667,13.4
-89.1,13.4
-89.1,13.40833333
-89.10833333,13.40833333
-89.10833333,13.41666667
-89.11666667,13.41666667
-89.125,13.41666667
-89.13333333,13.41666667
-89.13333333,13.425
-89.14166667,13.425
-89.14166667,13.41666667
-89.15,13.41666667
-89.15833333,13.41666667
-89.15833333,13.425
-89.16666667,13.425
-89.16666667,13.43333333
-89.16666667,13.44166667
-89.175,13.44166667
-89.175,13.43333333
-89.18333333,13.43333333
-89.19166667,13.43333333
-89.19166667,13.44166667
-89.2,13.44166667
-89.2,13.45
-89.2,13.45833333
-89.20833333,13.45833333
-89.21666667,13.45833333
-89.21666667,13.46666667
-89.225,13.46666667
-89.225,13.45833333
-89.23333333,13.45833333
-89.23333333,13.46666667
-89.24166667,13.46666667
-89.25,13.46666667
-89.25,13.475
-89.25833333,13.475
-89.25833333,13.48333333
-89.26666667,13.48333333
-89.26666667,13.49166667
-89.275,13.49166667
-89.275,13.5
-89.26666667,13.5
-89.26666667,13.50833333
-89.25833333,13.50833333
-89.25,13.50833333
-89.25,13.5
-89.25,13.49166667
-89.24166667,13.49166667
-89.24166667,13.48333333
-89.23333333,13.48333333
-89.23333333,13.49166667
-89.23333333,13.5
-89.225,13.5
-89.21666667,13.5
-89.21666667,13.50833333
-89.20833333,13.50833333
-89.2,13.50833333
-89.19166667,13.50833333
-89.19166667,13.5
-89.18333333,13.5
-89.18333333,13.50833333
-89.175,13.50833333
-89.16666667,13.50833333
-89.16666667,13.5
-89.15833333,13.5
-89.15833333,13.50833333
-89.15,13.50833333
-89.15,13.5
-89.15,13.49166667
-89.14166667,13.49166667
-89.13333333,13.49166667
-89.13333333,13.48333333
-89.125,13.48333333
-89.125,13.49166667
-89.11666667,13.49166667
-89.11666667,13.48333333
-89.10833333,13.48333333
-89.10833333,13.49166667
-89.1,13.49166667
-89.1,13.48333333
-89.09166667,13.48333333
-89.08333333,13.48333333
-89.08333333,13.49166667
-89.075,13.49166667
-89.075,13.5
-89.06666667,13.5
-89.06666667,13.49166667
-89.05833333,13.49166667
-89.05,13.49166667
-89.05,13.5
-89.04166667,13.5
-89.04166667,13.50833333
-89.03333333,13.50833333
-89.03333333,13.5
-89.025,13.5
-89.01666667,13.5
-89.00833333,13.5
-89,13.5
-88.99166667,13.5
-88.99166667,13.49166667
-88.99166667,13.48333333
-88.98333333,13.48333333
-88.975,13.48333333
-88.975,13.475
-88.96666667,13.475
-88.96666667,13.48333333
-88.95833333,13.48333333
-88.95833333,13.49166667
-88.95,13.49166667
-88.95,13.48333333
-88.94166667,13.48333333
-88.94166667,13.475
-88.93333333,13.475
-88.93333333,13.48333333
-88.925,13.48333333
-88.925,13.475
-88.91666667,13.475
-88.90833333,13.475
-88.9,13.475
-88.89166667,13.475
-88.89166667,13.46666667
-88.89166667,13.45833333
-88.88333333,13.45833333
-88.875,13.45833333
-88.875,13.45
-88.875,13.44166667
-88.86666667,13.44166667
-88.86666667,13.45
-88.86666667,13.45833333
-88.86666667,13.46666667
-88.85833333,13.46666667
-88.85833333,13.475
-88.85,13.475
-88.84166667,13.475
-88.83333333,13.475
-88.825,13.475
-88.825,13.46666667
-88.81666667,13.46666667
-88.80833333,13.46666667
-88.8,13.46666667
-88.8,13.475
-88.79166667,13.475
-88.78333333,13.475
-88.775,13.475
-88.76666667,13.475
-88.75833333,13.475
-88.75,13.475
-88.75,13.48333333
-88.75833333,13.48333333
-88.76666667,13.48333333
-88.775,13.48333333
-88.775,13.49166667
-88.775,13.5
-88.76666667,13.5
-88.75833333,13.5
-88.75,13.5
-88.75,13.50833333
-88.74166667,13.50833333
-88.73333333,13.50833333
-88.725,13.50833333
-88.71666667,13.50833333
-88.71666667,13.5
-88.71666667,13.49166667
-88.70833333,13.49166667
-88.7,13.49166667
-88.69166667,13.49166667
-88.68333333,13.49166667
-88.68333333,13.48333333
-88.675,13.48333333
-88.675,13.475
-88.66666667,13.475
-88.66666667,13.46666667
-88.65833333,13.46666667
-88.65833333,13.45833333
-88.65833333,13.45
-88.65833333,13.44166667
-88.65,13.44166667
-88.65,13.43333333
-88.64166667,13.43333333
-88.64166667,13.425
-88.63333333,13.425
-88.625,13.425
-88.625,13.41666667
-88.61666667,13.41666667
-88.60833333,13.41666667
-88.6,13.41666667
-88.59166667,13.41666667
-88.59166667,13.40833333
-88.58333333,13.40833333
-88.575,13.40833333
-88.56666667,13.40833333
-88.56666667,13.4
-88.55833333,13.4
-88.55,13.4
-88.55,13.39166667
-88.54166667,13.39166667
-88.54166667,13.4
-88.53333333,13.4
-88.525,13.4
-88.525,13.39166667
-88.51666667,13.39166667
-88.51666667,13.4
-88.50833333,13.4
-88.50833333,13.39166667
-88.5,13.39166667
-88.5,13.38333333
-88.49166667,13.38333333
-88.48333333,13.38333333
-88.48333333,13.375
-88.475,13.375
-88.475,13.38333333
-88.46666667,13.38333333
-88.45833333,13.38333333
-88.45,13.38333333
-88.44166667,13.38333333
-88.44166667,13.39166667
-88.44166667,13.4
-88.43333333,13.4
-88.425,13.4
-88.425,13.39166667
-88.41666667,13.39166667
-88.41666667,13.4
-88.41666667,13.40833333
-88.40833333,13.40833333
-88.4,13.40833333
-88.4,13.4
-88.39166667,13.4
-88.39166667,13.40833333
-88.39166667,13.41666667
-88.38333333,13.41666667
-88.375,13.41666667
-88.36666667,13.41666667
-88.35833333,13.41666667
-88.35,13.41666667
-88.35,13.40833333
-88.34166667,13.40833333
-88.33333333,13.40833333
-88.33333333,13.4
-88.325,13.4
-88.31666667,13.4
-88.31666667,13.39166667
-88.31666667,13.38333333
-88.30833333,13.38333333
-88.30833333,13.39166667
-88.3,13.39166667
-88.3,13.38333333
-88.29166667,13.38333333
-88.28333333,13.38333333
-88.275,13.38333333
-88.26666667,13.38333333
-88.25833333,13.38333333
-88.25833333,13.39166667
-88.25,13.39166667
-88.25,13.4
-88.24166667,13.4
-88.23333333,13.4
-88.23333333,13.40833333
-88.23333333,13.41666667
-88.23333333,13.425
-88.225,13.425
-88.225,13.43333333
-88.225,13.44166667
-88.225,13.45
-88.23333333,13.45
-88.23333333,13.45833333
-88.225,13.45833333
-88.225,13.46666667
-88.23333333,13.46666667
-88.23333333,13.475
-88.23333333,13.48333333
-88.24166667,13.48333333
-88.24166667,13.49166667
-88.24166667,13.5
-88.24166667,13.50833333
-88.24166667,13.51666667
-88.24166667,13.525
-88.23333333,13.525
-88.225,13.525
-88.225,13.53333333
-88.21666667,13.53333333
-88.21666667,13.525
-88.20833333,13.525
-88.20833333,13.53333333
-88.2,13.53333333
-88.2,13.54166667
-88.20833333,13.54166667
-88.20833333,13.55
-88.20833333,13.55833333
-88.20833333,13.56666667
-88.21666667,13.56666667
-88.225,13.56666667
-88.225,13.575
-88.225,13.58333333
-88.225,13.59166667
-88.21666667,13.59166667
-88.20833333,13.59166667
-88.20833333,13.58333333
-88.2,13.58333333
-88.19166667,13.58333333
-88.19166667,13.575
-88.2,13.575
-88.2,13.56666667
-88.19166667,13.56666667
-88.18333333,13.56666667
-88.175,13.56666667
-88.175,13.55833333
-88.175,13.55
-88.16666667,13.55
-88.16666667,13.54166667
-88.15833333,13.54166667
-88.15833333,13.55
-88.15,13.55
-88.14166667,13.55
-88.13333333,13.55
-88.125,13.55
-88.125,13.54166667
-88.11666667,13.54166667
-88.11666667,13.53333333
-88.11666667,13.525
-88.10833333,13.525
-88.10833333,13.53333333
-88.1,13.53333333
-88.1,13.525
-88.09166667,13.525
-88.08333333,13.525
-88.075,13.525
-88.06666667,13.525
-88.06666667,13.51666667
-88.075,13.51666667
-88.08333333,13.51666667
-88.09166667,13.51666667
-88.1,13.51666667
-88.10833333,13.51666667
-88.10833333,13.50833333
-88.10833333,13.5
-88.11666667,13.5
-88.11666667,13.49166667
-88.10833333,13.49166667
-88.1,13.49166667
-88.1,13.48333333
-88.09166667,13.48333333
-88.09166667,13.475
-88.08333333,13.475
-88.075,13.475
-88.06666667,13.475
-88.06666667,13.48333333
-88.05833333,13.48333333
-88.05,13.48333333
-88.05,13.475
-88.04166667,13.475
-88.04166667,13.46666667
-88.03333333,13.46666667
-88.025,13.46666667
-88.025,13.45833333
-88.025,13.45
-88.025,13.44166667
-88.01666667,13.44166667
-88.01666667,13.43333333
-88.01666667,13.425
-88.00833333,13.425
-88,13.425
-87.99166667,13.425
-87.98333333,13.425
-87.98333333,13.41666667
-87.975,13.41666667
-87.975,13.40833333
-87.96666667,13.40833333
-87.95833333,13.40833333
-87.95833333,13.41666667
-87.95833333,13.425
-87.96666667,13.425
-87.96666667,13.43333333
-87.96666667,13.44166667
-87.96666667,13.45
-87.96666667,13.45833333
-87.975,13.45833333
-87.975,13.46666667
-87.98333333,13.46666667
-87.98333333,13.475
-87.975,13.475
-87.975,13.48333333
-87.96666667,13.48333333
-87.95833333,13.48333333
-87.95,13.48333333
-87.94166667,13.48333333
-87.93333333,13.48333333
-87.925,13.48333333
-87.91666667,13.48333333
-87.91666667,13.475
-87.90833333,13.475
-87.9,13.475
-87.89166667,13.475
-87.89166667,13.48333333
-87.9,13.48333333
-87.9,13.49166667
-87.9,13.5
-87.90833333,13.5
-87.91666667,13.5
-87.91666667,13.50833333
-87.90833333,13.50833333
-87.9,13.50833333
-87.9,13.51666667
-87.89166667,13.51666667
-87.88333333,13.51666667
-87.88333333,13.525
-87.875,13.525
-87.875,13.53333333
-87.88333333,13.53333333
-87.88333333,13.54166667
-87.875,13.54166667
-87.86666667,13.54166667
-87.86666667,13.55
-87.85833333,13.55
-87.85833333,13.55833333
-87.85,13.55833333
-87.85,13.56666667
-87.85,13.575
-87.84166667,13.575
-87.84166667,13.58333333
-87.84166667,13.59166667
-87.84166667,13.6
-87.84166667,13.60833333
-87.83333333,13.60833333
-87.83333333,13.61666667
-87.83333333,13.625
-87.84166667,13.625
-87.84166667,13.63333333
-87.83333333,13.63333333
-87.83333333,13.64166667
-87.825,13.64166667
-87.825,13.65
-87.81666667,13.65
-87.81666667,13.64166667
-87.80833333,13.64166667
-87.8,13.64166667
-87.79166667,13.64166667
-87.79166667,13.65
-87.79166667,13.65833333
-87.78333333,13.65833333
-87.78333333,13.65
-87.775,13.65
-87.775,13.65833333
-87.76666667,13.65833333
-87.75833333,13.65833333
-87.75833333,13.65
-87.75833333,13.64166667
-87.76666667,13.64166667
-87.76666667,13.63333333
-87.775,13.63333333
-87.78333333,13.63333333
-87.79166667,13.63333333
-87.79166667,13.625
-87.8,13.625
-87.80833333,13.625
-87.80833333,13.61666667
-87.80833333,13.60833333
-87.80833333,13.6
-87.8,13.6
-87.79166667,13.6
-87.78333333,13.6
-87.775,13.6
-87.76666667,13.6
-87.76666667,13.60833333
-87.75833333,13.60833333
-87.75833333,13.61666667
-87.75833333,13.625
-87.75,13.625
-87.75,13.61666667
-87.74166667,13.61666667
-87.73333333,13.61666667
-87.725,13.61666667
-87.71666667,13.61666667
-87.71666667,13.60833333
-87.70833333,13.60833333
-87.70833333,13.6
-87.7,13.6
-87.7,13.59166667
-87.7,13.58333333
-87.70833333,13.58333333
-87.70833333,13.575
-87.7,13.575
-87.7,13.56666667
-87.7,13.55833333
-87.69166667,13.55833333
-87.69166667,13.55
-87.69166667,13.54166667
-87.68333333,13.54166667
-87.68333333,13.55
-87.68333333,13.55833333
-87.675,13.55833333
-87.675,13.56666667
-87.66666667,13.56666667
-87.66666667,13.55833333
-87.66666667,13.55
-87.66666667,13.54166667
-87.675,13.54166667
-87.675,13.53333333
-87.675,13.525
-87.675,13.51666667
-87.675,13.50833333
-87.68333333,13.50833333
-87.68333333,13.5
-87.68333333,13.49166667
-87.69166667,13.49166667
-87.7,13.49166667
-87.7,13.48333333
-87.7,13.475
-87.69166667,13.475
-87.69166667,13.46666667
-87.69166667,13.45833333
-87.7,13.45833333
-87.7,13.45
-87.69166667,13.45
-87.69166667,13.44166667
-87.68333333,13.44166667
-87.68333333,13.43333333
-87.68333333,13.425
-87.69166667,13.425
-87.69166667,13.41666667
-87.69166667,13.40833333
-87.69166667,13.4
-87.7,13.4
-87.7,13.40833333
-87.70833333,13.40833333
-87.71666667,13.40833333
-87.71666667,13.4
-87.725,13.4
-87.725,13.39166667
-87.73333333,13.39166667
-87.74166667,13.39166667
-87.75,13.39166667
-87.75,13.4
-87.75833333,13.4
-87.75833333,13.40833333
-87.76666667,13.40833333
-87.775,13.40833333
-87.775,13.41666667
-87.78333333,13.41666667
-87.79166667,13.41666667
-87.8,13.41666667
-87.8,13.425
-87.80833333,13.425
-87.81666667,13.425
-87.81666667,13.43333333
-87.825,13.43333333
-87.825,13.44166667
-87.83333333,13.44166667
-87.83333333,13.45
-87.84166667,13.45
-87.84166667,13.44166667
-87.84166667,13.43333333
-87.85,13.43333333
-87.85,13.425
-87.85,13.41666667
-87.85833333,13.41666667
-87.85833333,13.40833333
-87.86666667,13.40833333
-87.86666667,13.4
-87.86666667,13.39166667
-87.85833333,13.39166667
-87.85,13.39166667
-87.85,13.38333333
-87.85,13.375
-87.85833333,13.375
-87.86666667,13.375
-87.86666667,13.36666667
-87.86666667,13.35833333
-87.86666667,13.35
-87.85833333,13.35
-87.85,13.35
-87.85,13.34166667
-87.84166667,13.34166667
-87.84166667,13.33333333
-87.83333333,13.33333333
-87.825,13.33333333
-87.81666667,13.33333333
-87.81666667,13.325
-87.81666667,13.31666667
-87.80833333,13.31666667
-87.8,13.31666667
-87.8,13.30833333
-87.79166667,13.30833333
-87.79166667,13.3
-87.78333333,13.3
-87.78333333,13.29166667
-87.79166667,13.29166667
-87.79166667,13.28333333
-87.79166667,13.275
-87.8,13.275
-87.80833333,13.275
-87.80833333,13.28333333
-87.8,13.28333333
-87.8,13.29166667
-87.80833333,13.29166667
-87.81666667,13.29166667
-87.825,13.29166667
-87.825,13.3
-87.83333333,13.3
-87.84166667,13.3
-87.84166667,13.29166667
-87.85,13.29166667
-87.85833333,13.29166667
-87.85833333,13.3
-87.85833333,13.30833333
-87.86666667,13.30833333
-87.86666667,13.3
-87.86666667,13.29166667
-87.875,13.29166667
-87.875,13.28333333
-87.875,13.275
-87.875,13.26666667
-87.88333333,13.26666667
-87.88333333,13.25833333
-87.88333333,13.25
-87.875,13.25
-87.86666667,13.25
-87.86666667,13.25833333
-87.85833333,13.25833333
-87.85,13.25833333
-87.84166667,13.25833333
-87.84166667,13.25
-87.84166667,13.24166667
-87.84166667,13.23333333
-87.85,13.23333333
-87.85833333,13.23333333
-87.85833333,13.225
-87.86666667,13.225
-87.86666667,13.21666667
-87.875,13.21666667
-87.88333333,13.21666667
-87.89166667,13.21666667
-87.89166667,13.20833333
-87.9,13.20833333
-87.9,13.2
-87.90833333,13.2
-87.91666667,13.2
-87.925,13.2
-87.925,13.19166667
-87.91666667,13.19166667
-87.91666667,13.18333333
-87.91666667,13.175
-87.90833333,13.175
-87.90833333,13.16666667
-87.9,13.16666667
-87.9,13.15833333
-87.9,13.15
-87.90833333,13.15
-87.91666667,13.15
-87.91666667,13.15833333
-87.925,13.15833333
-87.93333333,13.15833333
-87.94166667,13.15833333
-87.95,13.15833333
-87.95833333,13.15833333
-87.96666667,13.15833333
-87.975,13.15833333
-87.98333333,13.15833333
-87.98333333,13.16666667
-87.99166667,13.16666667
-88,13.16666667
-88.00833333,13.16666667
-88.01666667,13.16666667
-88.025,13.16666667
-88.03333333,13.16666667
-88.04166667,13.16666667
-88.05,13.16666667
-88.05833333,13.16666667
-88.06666667,13.16666667
-88.075,13.16666667
-88.08333333,13.16666667
-88.08333333,13.175
-88.09166667,13.175
-88.1,13.175
-88.10833333,13.175
-88.11666667,13.175
-88.11666667,13.16666667
-88.125,13.16666667
-88.13333333,13.16666667
-88.14166667,13.16666667
-88.15,13.16666667
-88.15833333,13.16666667
-88.16666667,13.16666667
-88.175,13.16666667
-88.18333333,13.16666667
-88.19166667,13.16666667
-88.2,13.16666667
</coordinates>
</LinearRing>
</outerBoundaryIs>
<innerBoundaryIs>
<LinearRing>
<coordinates>
-88.925,13.35833333
-88.91666667,13.35833333
-88.90833333,13.35833333
-88.9,13.35833333
-88.9,13.36666667
-88.90833333,13.36666667
-88.91666667,13.36666667
-88.925,13.36666667
-88.925,13.35833333
</coordinates>
</LinearRing>
</innerBoundaryIs>
<innerBoundaryIs>
<LinearRing>
<coordinates>
-88.16666667,13.54166667
-88.175,13.54166667
-88.175,13.53333333
-88.175,13.525
-88.16666667,13.525
-88.16666667,13.53333333
-88.16666667,13.54166667
</coordinates>
</LinearRing>
</innerBoundaryIs>
<innerBoundaryIs>
<LinearRing>
<coordinates>
-88.15833333,13.54166667
-88.15833333,13.53333333
-88.15,13.53333333
-88.15,13.54166667
-88.15833333,13.54166667
</coordinates>
</LinearRing>
</innerBoundaryIs>
<innerBoundaryIs>
<LinearRing>
<coordinates>
-87.95833333,13.40833333
-87.95833333,13.4
-87.96666667,13.4
-87.975,13.4
-87.975,13.39166667
-87.96666667,13.39166667
-87.95833333,13.39166667
-87.95,13.39166667
-87.95,13.4
-87.95,13.40833333
-87.95833333,13.40833333
</coordinates>
</LinearRing>
</innerBoundaryIs>
<innerBoundaryIs>
<LinearRing>
<coordinates>
-87.975,13.39166667
-87.98333333,13.39166667
-87.98333333,13.38333333
-87.98333333,13.375
-87.98333333,13.36666667
-87.975,13.36666667
-87.975,13.375
-87.975,13.38333333
-87.975,13.39166667
</coordinates>
</LinearRing>
</innerBoundaryIs>
<innerBoundaryIs>
<LinearRing>
<coordinates>
-87.875,13.525
-87.875,13.51666667
-87.86666667,13.51666667
-87.86666667,13.525
-87.875,13.525
</coordinates>
</LinearRing>
</innerBoundaryIs>
<innerBoundaryIs>
<LinearRing>
<coordinates>
-87.69166667,13.54166667
-87.7,13.54166667
-87.7,13.55
-87.70833333,13.55
-87.70833333,13.54166667
-87.70833333,13.53333333
-87.7,13.53333333
-87.69166667,13.53333333
-87.69166667,13.54166667
</coordinates>
</LinearRing>
</innerBoundaryIs>
<innerBoundaryIs>
<LinearRing>
<coordinates>
-87.7,13.45833333
-87.7,13.46666667
-87.70833333,13.46666667
-87.70833333,13.475
-87.70833333,13.48333333
-87.71666667,13.48333333
-87.71666667,13.49166667
-87.725,13.49166667
-87.725,13.48333333
-87.725,13.475
-87.71666667,13.475
-87.71666667,13.46666667
-87.71666667,13.45833333
-87.70833333,13.45833333
-87.7,13.45833333
</coordinates>
</LinearRing>
</innerBoundaryIs>
<innerBoundaryIs>
<LinearRing>
<coordinates>
-87.71666667,13.45833333
-87.725,13.45833333
-87.725,13.45
-87.71666667,13.45
-87.71666667,13.45833333
</coordinates>
</LinearRing>
</innerBoundaryIs>
<innerBoundaryIs>
<LinearRing>
<coordinates>
-87.725,13.45833333
-87.725,13.46666667
-87.73333333,13.46666667
-87.74166667,13.46666667
-87.74166667,13.475
-87.73333333,13.475
-87.73333333,13.48333333
-87.74166667,13.48333333
-87.75,13.48333333
-87.75833333,13.48333333
-87.75833333,13.49166667
-87.76666667,13.49166667
-87.775,13.49166667
-87.775,13.5
-87.775,13.50833333
-87.78333333,13.50833333
-87.78333333,13.5
-87.79166667,13.5
-87.79166667,13.49166667
-87.79166667,13.48333333
-87.78333333,13.48333333
-87.775,13.48333333
-87.775,13.475
-87.76666667,13.475
-87.76666667,13.46666667
-87.775,13.46666667
-87.775,13.45833333
-87.76666667,13.45833333
-87.75833333,13.45833333
-87.75833333,13.46666667
-87.75833333,13.475
-87.75,13.475
-87.75,13.46666667
-87.75,13.45833333
-87.74166667,13.45833333
-87.73333333,13.45833333
-87.725,13.45833333
</coordinates>
</LinearRing>
</innerBoundaryIs>
<innerBoundaryIs>
<LinearRing>
<coordinates>
-87.75833333,13.40833333
-87.75,13.40833333
-87.75,13.41666667
-87.75833333,13.41666667
-87.75833333,13.40833333
</coordinates>
</LinearRing>
</innerBoundaryIs>
<innerBoundaryIs>
<LinearRing>
<coordinates>
-87.8,13.425
-87.79166667,13.425
-87.79166667,13.43333333
-87.8,13.43333333
-87.8,13.425
</coordinates>
</LinearRing>
</innerBoundaryIs>
<innerBoundaryIs>
<LinearRing>
<coordinates>
-87.79166667,13.43333333
-87.78333333,13.43333333
-87.78333333,13.44166667
-87.79166667,13.44166667
-87.79166667,13.43333333
</coordinates>
</LinearRing>
</innerBoundaryIs>
<innerBoundaryIs>
<LinearRing>
<coordinates>
-87.825,13.44166667
-87.81666667,13.44166667
-87.81666667,13.45
-87.80833333,13.45
-87.80833333,13.45833333
-87.80833333,13.46666667
-87.81666667,13.46666667
-87.81666667,13.45833333
-87.825,13.45833333
-87.825,13.45
-87.825,13.44166667
</coordinates>
</LinearRing>
</innerBoundaryIs>
<innerBoundaryIs>
<LinearRing>
<coordinates>
-87.86666667,13.375
-87.86666667,13.38333333
-87.875,13.38333333
-87.875,13.375
-87.86666667,13.375
</coordinates>
</LinearRing>
</innerBoundaryIs>
<innerBoundaryIs>
<LinearRing>
<coordinates>
-87.825,13.3
-87.81666667,13.3
-87.81666667,13.30833333
-87.825,13.30833333
-87.825,13.3
</coordinates>
</LinearRing>
</innerBoundaryIs>
<innerBoundaryIs>
<LinearRing>
<coordinates>
-87.85833333,13.30833333
-87.85,13.30833333
-87.84166667,13.30833333
-87.84166667,13.31666667
-87.85,13.31666667
-87.85833333,13.31666667
-87.85833333,13.30833333
</coordinates>
</LinearRing>
</innerBoundaryIs>
<innerBoundaryIs>
<LinearRing>
<coordinates>
-87.84166667,13.31666667
-87.83333333,13.31666667
-87.83333333,13.325
-87.84166667,13.325
-87.84166667,13.31666667
</coordinates>
</LinearRing>
</innerBoundaryIs>
<innerBoundaryIs>
<LinearRing>
<coordinates>
-88.3,13.28333333
-88.3,13.275
-88.3,13.26666667
-88.30833333,13.26666667
-88.30833333,13.25833333
-88.3,13.25833333
-88.3,13.25
-88.3,13.24166667
-88.3,13.23333333
-88.3,13.225
-88.29166667,13.225
-88.29166667,13.21666667
-88.29166667,13.20833333
-88.28333333,13.20833333
-88.275,13.20833333
-88.275,13.2
-88.26666667,13.2
-88.25833333,13.2
-88.25833333,13.20833333
-88.26666667,13.20833333
-88.26666667,13.21666667
-88.26666667,13.225
-88.275,13.225
-88.275,13.23333333
-88.26666667,13.23333333
-88.26666667,13.24166667
-88.25833333,13.24166667
-88.25833333,13.25
-88.25833333,13.25833333
-88.25833333,13.26666667
-88.25,13.26666667
-88.25,13.25833333
-88.25,13.25
-88.24166667,13.25
-88.23333333,13.25
-88.23333333,13.25833333
-88.225,13.25833333
-88.21666667,13.25833333
-88.21666667,13.25
-88.20833333,13.25
-88.2,13.25
-88.2,13.25833333
-88.20833333,13.25833333
-88.20833333,13.26666667
-88.21666667,13.26666667
-88.21666667,13.275
-88.225,13.275
-88.23333333,13.275
-88.23333333,13.28333333
-88.23333333,13.29166667
-88.23333333,13.3
-88.24166667,13.3
-88.24166667,13.30833333
-88.25,13.30833333
-88.25,13.3
-88.25833333,13.3
-88.25833333,13.29166667
-88.26666667,13.29166667
-88.275,13.29166667
-88.28333333,13.29166667
-88.29166667,13.29166667
-88.29166667,13.28333333
-88.3,13.28333333
</coordinates>
</LinearRing>
</innerBoundaryIs>
<innerBoundaryIs>
<LinearRing>
<coordinates>
-88.2,13.25
-88.2,13.24166667
-88.19166667,13.24166667
-88.19166667,13.25
-88.2,13.25
</coordinates>
</LinearRing>
</innerBoundaryIs>
<innerBoundaryIs>
<LinearRing>
<coordinates>
-88.23333333,13.3
-88.225,13.3
-88.225,13.30833333
-88.23333333,13.30833333
-88.23333333,13.3
</coordinates>
</LinearRing>
</innerBoundaryIs>
<innerBoundaryIs>
<LinearRing>
<coordinates>
-88.13333333,13.28333333
-88.13333333,13.275
-88.14166667,13.275
-88.14166667,13.26666667
-88.15,13.26666667
-88.15,13.25833333
-88.15833333,13.25833333
-88.15833333,13.25
-88.16666667,13.25
-88.16666667,13.24166667
-88.15833333,13.24166667
-88.15833333,13.23333333
-88.15,13.23333333
-88.15,13.225
-88.15,13.21666667
-88.14166667,13.21666667
-88.14166667,13.225
-88.14166667,13.23333333
-88.13333333,13.23333333
-88.125,13.23333333
-88.125,13.24166667
-88.13333333,13.24166667
-88.13333333,13.25
-88.13333333,13.25833333
-88.125,13.25833333
-88.125,13.26666667
-88.125,13.275
-88.11666667,13.275
-88.11666667,13.28333333
-88.10833333,13.28333333
-88.1,13.28333333
-88.1,13.29166667
-88.10833333,13.29166667
-88.10833333,13.3
-88.11666667,13.3
-88.11666667,13.29166667
-88.125,13.29166667
-88.125,13.28333333
-88.13333333,13.28333333
</coordinates>
</LinearRing>
</innerBoundaryIs>
<innerBoundaryIs>
<LinearRing>
<coordinates>
-88.1,13.29166667
-88.09166667,13.29166667
-88.09166667,13.3
-88.1,13.3
-88.1,13.29166667
</coordinates>
</LinearRing>
</innerBoundaryIs>
<innerBoundaryIs>
<LinearRing>
<coordinates>
-88.09166667,13.3
-88.08333333,13.3
-88.08333333,13.30833333
-88.09166667,13.30833333
-88.09166667,13.3
</coordinates>
</LinearRing>
</innerBoundaryIs>
<innerBoundaryIs>
<LinearRing>
<coordinates>
-88.05833333,13.25833333
-88.05,13.25833333
-88.04166667,13.25833333
-88.04166667,13.25
-88.04166667,13.24166667
-88.04166667,13.23333333
-88.03333333,13.23333333
-88.03333333,13.24166667
-88.03333333,13.25
-88.025,13.25
-88.025,13.25833333
-88.01666667,13.25833333
-88.00833333,13.25833333
-88.00833333,13.26666667
-88.01666667,13.26666667
-88.025,13.26666667
-88.03333333,13.26666667
-88.04166667,13.26666667
-88.05,13.26666667
-88.05833333,13.26666667
-88.05833333,13.25833333
</coordinates>
</LinearRing>
</innerBoundaryIs>
<innerBoundaryIs>
<LinearRing>
<coordinates>
-88.00833333,13.25833333
-88.00833333,13.25
-88.00833333,13.24166667
-88,13.24166667
-88,13.25
-88,13.25833333
-88.00833333,13.25833333
</coordinates>
</LinearRing>
</innerBoundaryIs>
<innerBoundaryIs>
<LinearRing>
<coordinates>
-88.00833333,13.24166667
-88.01666667,13.24166667
-88.01666667,13.23333333
-88.00833333,13.23333333
-88.00833333,13.24166667
</coordinates>
</LinearRing>
</innerBoundaryIs>
<innerBoundaryIs>
<LinearRing>
<coordinates>
-88.00833333,13.26666667
-88,13.26666667
-88,13.275
-88.00833333,13.275
-88.00833333,13.26666667
</coordinates>
</LinearRing>
</innerBoundaryIs>
<innerBoundaryIs>
<LinearRing>
<coordinates>
-88.18333333,13.19166667
-88.175,13.19166667
-88.175,13.2
-88.18333333,13.2
-88.18333333,13.19166667
</coordinates>
</LinearRing>
</innerBoundaryIs>
<innerBoundaryIs>
<LinearRing>
<coordinates>
-88.175,13.2
-88.16666667,13.2
-88.16666667,13.20833333
-88.175,13.20833333
-88.175,13.2
</coordinates>
</LinearRing>
</innerBoundaryIs>
<innerBoundaryIs>
<LinearRing>
<coordinates>
-89.04166667,13.45833333
-89.04166667,13.45
-89.03333333,13.45
-89.03333333,13.45833333
-89.04166667,13.45833333
</coordinates>
</LinearRing>
</innerBoundaryIs>
<innerBoundaryIs>
<LinearRing>
<coordinates>
-89.03333333,13.45
-89.03333333,13.44166667
-89.025,13.44166667
-89.01666667,13.44166667
-89.01666667,13.45
-89.025,13.45
-89.03333333,13.45
</coordinates>
</LinearRing>
</innerBoundaryIs>
<innerBoundaryIs>
<LinearRing>
<coordinates>
-89.03333333,13.45833333
-89.025,13.45833333
-89.025,13.46666667
-89.03333333,13.46666667
-89.03333333,13.45833333
</coordinates>
</LinearRing>
</innerBoundaryIs>
<innerBoundaryIs>
<LinearRing>
<coordinates>
-88.05833333,13.28333333
-88.05833333,13.275
-88.05,13.275
-88.05,13.28333333
-88.05833333,13.28333333
</coordinates>
</LinearRing>
</innerBoundaryIs>
<innerBoundaryIs>
<LinearRing>
<coordinates>
-88.025,13.28333333
-88.01666667,13.28333333
-88.01666667,13.29166667
-88.025,13.29166667
-88.025,13.28333333
</coordinates>
</LinearRing>
</innerBoundaryIs>
<innerBoundaryIs>
<LinearRing>
<coordinates>
-88.18333333,13.25833333
-88.18333333,13.25
-88.175,13.25
-88.175,13.25833333
-88.18333333,13.25833333
</coordinates>
</LinearRing>
</innerBoundaryIs>
<innerBoundaryIs>
<LinearRing>
<coordinates>
-88.09166667,13.25833333
-88.09166667,13.25
-88.08333333,13.25
-88.075,13.25
-88.075,13.25833333
-88.08333333,13.25833333
-88.09166667,13.25833333
</coordinates>
</LinearRing>
</innerBoundaryIs>
<innerBoundaryIs>
<LinearRing>
<coordinates>
-88.225,13.21666667
-88.21666667,13.21666667
-88.21666667,13.225
-88.225,13.225
-88.225,13.21666667
</coordinates>
</LinearRing>
</innerBoundaryIs>
<innerBoundaryIs>
<LinearRing>
<coordinates>
-88.25833333,13.19166667
-88.25833333,13.18333333
-88.25,13.18333333
-88.25,13.19166667
-88.25833333,13.19166667
</coordinates>
</LinearRing>
</innerBoundaryIs>
<innerBoundaryIs>
<LinearRing>
<coordinates>
-88.71666667,13.25833333
-88.70833333,13.25833333
-88.70833333,13.25
-88.7,13.25
-88.7,13.25833333
-88.7,13.26666667
-88.70833333,13.26666667
-88.71666667,13.26666667
-88.71666667,13.25833333
</coordinates>
</LinearRing>
</innerBoundaryIs>
<innerBoundaryIs>
<LinearRing>
<coordinates>
-87.94166667,13.31666667
-87.93333333,13.31666667
-87.93333333,13.325
-87.94166667,13.325
-87.94166667,13.31666667
</coordinates>
</LinearRing>
</innerBoundaryIs>
<innerBoundaryIs>
<LinearRing>
<coordinates>
-88.94166667,13.36666667
-88.93333333,13.36666667
-88.93333333,13.375
-88.94166667,13.375
-88.94166667,13.36666667
</coordinates>
</LinearRing>
</innerBoundaryIs>
<innerBoundaryIs>
<LinearRing>
<coordinates>
-87.96666667,13.375
-87.96666667,13.36666667
-87.95833333,13.36666667
-87.95833333,13.375
-87.95833333,13.38333333
-87.96666667,13.38333333
-87.96666667,13.375
</coordinates>
</LinearRing>
</innerBoundaryIs>
<innerBoundaryIs>
<LinearRing>
<coordinates>
-88.925,13.38333333
-88.925,13.375
-88.91666667,13.375
-88.91666667,13.38333333
-88.925,13.38333333
</coordinates>
</LinearRing>
</innerBoundaryIs>
<innerBoundaryIs>
<LinearRing>
<coordinates>
-87.775,13.43333333
-87.76666667,13.43333333
-87.76666667,13.44166667
-87.775,13.44166667
-87.775,13.43333333
</coordinates>
</LinearRing>
</innerBoundaryIs>
<innerBoundaryIs>
<LinearRing>
<coordinates>
-87.70833333,13.43333333
-87.7,13.43333333
-87.7,13.44166667
-87.70833333,13.44166667
-87.70833333,13.43333333
</coordinates>
</LinearRing>
</innerBoundaryIs>
<innerBoundaryIs>
<LinearRing>
<coordinates>
-87.79166667,13.45
-87.78333333,13.45
-87.78333333,13.45833333
-87.79166667,13.45833333
-87.79166667,13.45
</coordinates>
</LinearRing>
</innerBoundaryIs>
<innerBoundaryIs>
<LinearRing>
<coordinates>
-87.925,13.43333333
-87.91666667,13.43333333
-87.91666667,13.44166667
-87.925,13.44166667
-87.925,13.43333333
</coordinates>
</LinearRing>
</innerBoundaryIs>
<innerBoundaryIs>
<LinearRing>
<coordinates>
-87.81666667,13.5
-87.81666667,13.49166667
-87.80833333,13.49166667
-87.80833333,13.5
-87.81666667,13.5
</coordinates>
</LinearRing>
</innerBoundaryIs>
<innerBoundaryIs>
<LinearRing>
<coordinates>
-87.75,13.59166667
-87.75,13.58333333
-87.74166667,13.58333333
-87.74166667,13.575
-87.73333333,13.575
-87.73333333,13.58333333
-87.73333333,13.59166667
-87.74166667,13.59166667
-87.75,13.59166667
</coordinates>
</LinearRing>
</innerBoundaryIs>
<innerBoundaryIs>
<LinearRing>
<coordinates>
-87.725,13.55
-87.71666667,13.55
-87.71666667,13.55833333
-87.725,13.55833333
-87.725,13.55
</coordinates>
</LinearRing>
</innerBoundaryIs>
<innerBoundaryIs>
<LinearRing>
<coordinates>
-87.75833333,13.575
-87.75833333,13.56666667
-87.75,13.56666667
-87.75,13.575
-87.75833333,13.575
</coordinates>
</LinearRing>
</innerBoundaryIs>
<innerBoundaryIs>
<LinearRing>
<coordinates>
-89.19166667,13.45833333
-89.18333333,13.45833333
-89.18333333,13.46666667
-89.19166667,13.46666667
-89.19166667,13.45833333
</coordinates>
</LinearRing>
</innerBoundaryIs>
<innerBoundaryIs>
<LinearRing>
<coordinates>
-89.00833333,13.45833333
-89.00833333,13.45
-89,13.45
-89,13.45833333
-89.00833333,13.45833333
</coordinates>
</LinearRing>
</innerBoundaryIs>
</Polygon>
<Polygon>
<outerBoundaryIs>
<LinearRing>
<coordinates>
-87.175,13.18333333
-87.16666667,13.18333333
-87.16666667,13.175
-87.175,13.175
-87.175,13.18333333
</coordinates>
</LinearRing>
</outerBoundaryIs>
</Polygon>
<Polygon>
<outerBoundaryIs>
<LinearRing>
<coordinates>
-86.88333333,12.64166667
-86.88333333,12.63333333
-86.89166667,12.63333333
-86.9,12.63333333
-86.9,12.64166667
-86.89166667,12.64166667
-86.89166667,12.65
-86.88333333,12.65
-86.88333333,12.64166667
</coordinates>
</LinearRing>
</outerBoundaryIs>
</Polygon>
<Polygon>
<outerBoundaryIs>
<LinearRing>
<coordinates>
-85.98333333,12.60833333
-85.98333333,12.6
-85.99166667,12.6
-86,12.6
-86,12.60833333
-86.00833333,12.60833333
-86.01666667,12.60833333
-86.01666667,12.61666667
-86.01666667,12.625
-86.01666667,12.63333333
-86.00833333,12.63333333
-86,12.63333333
-86,12.625
-85.99166667,12.625
-85.99166667,12.63333333
-85.99166667,12.64166667
-85.98333333,12.64166667
-85.98333333,12.63333333
-85.975,12.63333333
-85.96666667,12.63333333
-85.96666667,12.625
-85.975,12.625
-85.975,12.61666667
-85.96666667,12.61666667
-85.96666667,12.60833333
-85.975,12.60833333
-85.98333333,12.60833333
</coordinates>
</LinearRing>
</outerBoundaryIs>
</Polygon>
<Polygon>
<outerBoundaryIs>
<LinearRing>
<coordinates>
-86.025,12.60833333
-86.01666667,12.60833333
-86.01666667,12.6
-86.025,12.6
-86.03333333,12.6
-86.03333333,12.60833333
-86.04166667,12.60833333
-86.05,12.60833333
-86.05,12.61666667
-86.04166667,12.61666667
-86.04166667,12.625
-86.04166667,12.63333333
-86.04166667,12.64166667
-86.03333333,12.64166667
-86.03333333,12.63333333
-86.03333333,12.625
-86.03333333,12.61666667
-86.025,12.61666667
-86.025,12.60833333
</coordinates>
</LinearRing>
</outerBoundaryIs>
</Polygon>
<Polygon>
<outerBoundaryIs>
<LinearRing>
<coordinates>
-86,12.65833333
-86,12.65
-86.00833333,12.65
-86.01666667,12.65
-86.01666667,12.65833333
-86.00833333,12.65833333
-86.00833333,12.66666667
-86.00833333,12.675
-86,12.675
-86,12.66666667
-86,12.65833333
</coordinates>
</LinearRing>
</outerBoundaryIs>
</Polygon>
<Polygon>
<outerBoundaryIs>
<LinearRing>
<coordinates>
-85.95833333,12.44166667
-85.95833333,12.43333333
-85.96666667,12.43333333
-85.96666667,12.44166667
-85.975,12.44166667
-85.975,12.45
-85.98333333,12.45
-85.98333333,12.44166667
-85.99166667,12.44166667
-85.99166667,12.43333333
-86,12.43333333
-86,12.425
-85.99166667,12.425
-85.99166667,12.41666667
-85.98333333,12.41666667
-85.98333333,12.40833333
-85.975,12.40833333
-85.975,12.4
-85.96666667,12.4
-85.96666667,12.40833333
-85.95833333,12.40833333
-85.95,12.40833333
-85.94166667,12.40833333
-85.94166667,12.41666667
-85.95,12.41666667
-85.95,12.425
-85.94166667,12.425
-85.93333333,12.425
-85.93333333,12.41666667
-85.925,12.41666667
-85.925,12.425
-85.91666667,12.425
-85.91666667,12.43333333
-85.925,12.43333333
-85.93333333,12.43333333
-85.93333333,12.44166667
-85.93333333,12.45
-85.93333333,12.45833333
-85.93333333,12.46666667
-85.93333333,12.475
-85.93333333,12.48333333
-85.93333333,12.49166667
-85.925,12.49166667
-85.925,12.5
-85.925,12.50833333
-85.91666667,12.50833333
-85.90833333,12.50833333
-85.90833333,12.5
-85.9,12.5
-85.89166667,12.5
-85.89166667,12.49166667
-85.88333333,12.49166667
-85.88333333,12.48333333
-85.875,12.48333333
-85.86666667,12.48333333
-85.86666667,12.475
-85.86666667,12.46666667
-85.86666667,12.45833333
-85.85833333,12.45833333
-85.85,12.45833333
-85.85,12.45
-85.85833333,12.45
-85.86666667,12.45
-85.875,12.45
-85.88333333,12.45
-85.89166667,12.45
-85.9,12.45
-85.9,12.44166667
-85.89166667,12.44166667
-85.89166667,12.43333333
-85.9,12.43333333
-85.9,12.425
-85.9,12.41666667
-85.90833333,12.41666667
-85.91666667,12.41666667
-85.91666667,12.40833333
-85.90833333,12.40833333
-85.90833333,12.4
-85.9,12.4
-85.9,12.39166667
-85.90833333,12.39166667
-85.90833333,12.38333333
-85.9,12.38333333
-85.89166667,12.38333333
-85.89166667,12.39166667
-85.89166667,12.4
-85.88333333,12.4
-85.88333333,12.39166667
-85.875,12.39166667
-85.875,12.38333333
-85.86666667,12.38333333
-85.85833333,12.38333333
-85.85833333,12.375
-85.86666667,12.375
-85.875,12.375
-85.875,12.36666667
-85.86666667,12.36666667
-85.85833333,12.36666667
-85.85833333,12.35833333
-85.85833333,12.35
-85.85,12.35
-85.85,12.35833333
-85.85,12.36666667
-85.85,12.375
-85.84166667,12.375
-85.84166667,12.36666667
-85.84166667,12.35833333
-85.84166667,12.35
-85.83333333,12.35
-85.825,12.35
-85.81666667,12.35
-85.80833333,12.35
-85.8,12.35
-85.8,12.35833333
-85.79166667,12.35833333
-85.79166667,12.35
-85.78333333,12.35
-85.775,12.35
-85.775,12.34166667
-85.78333333,12.34166667
-85.78333333,12.33333333
-85.79166667,12.33333333
-85.79166667,12.34166667
-85.8,12.34166667
-85.80833333,12.34166667
-85.80833333,12.33333333
-85.81666667,12.33333333
-85.81666667,12.325
-85.81666667,12.31666667
-85.80833333,12.31666667
-85.8,12.31666667
-85.8,12.30833333
-85.79166667,12.30833333
-85.79166667,12.3
-85.78333333,12.3
-85.775,12.3
-85.775,12.30833333
-85.76666667,12.30833333
-85.76666667,12.3
-85.76666667,12.29166667
-85.76666667,12.28333333
-85.775,12.28333333
-85.775,12.275
-85.78333333,12.275
-85.78333333,12.26666667
-85.78333333,12.25833333
-85.78333333,12.25
-85.78333333,12.24166667
-85.78333333,12.23333333
-85.78333333,12.225
-85.775,12.225
-85.775,12.23333333
-85.775,12.24166667
-85.775,12.25
-85.76666667,12.25
-85.75833333,12.25
-85.75833333,12.25833333
-85.75,12.25833333
-85.74166667,12.25833333
-85.74166667,12.25
-85.74166667,12.24166667
-85.74166667,12.23333333
-85.74166667,12.225
-85.74166667,12.21666667
-85.73333333,12.21666667
-85.73333333,12.225
-85.73333333,12.23333333
-85.73333333,12.24166667
-85.73333333,12.25
-85.73333333,12.25833333
-85.725,12.25833333
-85.725,12.25
-85.725,12.24166667
-85.71666667,12.24166667
-85.70833333,12.24166667
-85.70833333,12.25
-85.71666667,12.25
-85.71666667,12.25833333
-85.71666667,12.26666667
-85.70833333,12.26666667
-85.70833333,12.275
-85.7,12.275
-85.69166667,12.275
-85.69166667,12.26666667
-85.7,12.26666667
-85.7,12.25833333
-85.69166667,12.25833333
-85.68333333,12.25833333
-85.68333333,12.26666667
-85.675,12.26666667
-85.675,12.25833333
-85.66666667,12.25833333
-85.66666667,12.25
-85.65833333,12.25
-85.65,12.25
-85.65,12.25833333
-85.65833333,12.25833333
-85.65833333,12.26666667
-85.66666667,12.26666667
-85.66666667,12.275
-85.65833333,12.275
-85.65833333,12.28333333
-85.65833333,12.29166667
-85.65,12.29166667
-85.65,12.3
-85.65,12.30833333
-85.65,12.31666667
-85.64166667,12.31666667
-85.64166667,12.325
-85.65,12.325
-85.65833333,12.325
-85.65833333,12.33333333
-85.66666667,12.33333333
-85.66666667,12.34166667
-85.65833333,12.34166667
-85.65,12.34166667
-85.64166667,12.34166667
-85.64166667,12.35
-85.63333333,12.35
-85.63333333,12.34166667
-85.63333333,12.33333333
-85.625,12.33333333
-85.61666667,12.33333333
-85.61666667,12.325
-85.625,12.325
-85.63333333,12.325
-85.63333333,12.31666667
-85.625,12.31666667
-85.61666667,12.31666667
-85.60833333,12.31666667
-85.6,12.31666667
-85.6,12.325
-85.6,12.33333333
-85.59166667,12.33333333
-85.58333333,12.33333333
-85.58333333,12.34166667
-85.575,12.34166667
-85.56666667,12.34166667
-85.56666667,12.33333333
-85.56666667,12.325
-85.56666667,12.31666667
-85.56666667,12.30833333
-85.56666667,12.3
-85.55833333,12.3
-85.55,12.3
-85.55,12.29166667
-85.55833333,12.29166667
-85.55833333,12.28333333
-85.55833333,12.275
-85.55833333,12.26666667
-85.55833333,12.25833333
-85.55833333,12.25
-85.56666667,12.25
-85.56666667,12.24166667
-85.575,12.24166667
-85.575,12.25
-85.58333333,12.25
-85.59166667,12.25
-85.6,12.25
-85.60833333,12.25
-85.60833333,12.24166667
-85.60833333,12.23333333
-85.61666667,12.23333333
-85.61666667,12.225
-85.61666667,12.21666667
-85.60833333,12.21666667
-85.60833333,12.225
-85.6,12.225
-85.6,12.21666667
-85.59166667,12.21666667
-85.59166667,12.20833333
-85.59166667,12.2
-85.58333333,12.2
-85.58333333,12.19166667
-85.575,12.19166667
-85.575,12.2
-85.575,12.20833333
-85.56666667,12.20833333
-85.55833333,12.20833333
-85.55,12.20833333
-85.54166667,12.20833333
-85.54166667,12.21666667
-85.53333333,12.21666667
-85.53333333,12.225
-85.53333333,12.23333333
-85.54166667,12.23333333
-85.55,12.23333333
-85.55,12.24166667
-85.55,12.25
-85.54166667,12.25
-85.54166667,12.25833333
-85.53333333,12.25833333
-85.53333333,12.25
-85.525,12.25
-85.525,12.24166667
-85.51666667,12.24166667
-85.51666667,12.23333333
-85.50833333,12.23333333
-85.50833333,12.24166667
-85.5,12.24166667
-85.5,12.25
-85.5,12.25833333
-85.5,12.26666667
-85.50833333,12.26666667
-85.50833333,12.275
-85.50833333,12.28333333
-85.50833333,12.29166667
-85.5,12.29166667
-85.5,12.28333333
-85.5,12.275
-85.49166667,12.275
-85.49166667,12.26666667
-85.48333333,12.26666667
-85.48333333,12.25833333
-85.475,12.25833333
-85.475,12.25
-85.475,12.24166667
-85.46666667,12.24166667
-85.45833333,12.24166667
-85.45833333,12.23333333
-85.45833333,12.225
-85.45833333,12.21666667
-85.45,12.21666667
-85.45,12.225
-85.45,12.23333333
-85.44166667,12.23333333
-85.43333333,12.23333333
-85.43333333,12.225
-85.425,12.225
-85.425,12.23333333
-85.41666667,12.23333333
-85.40833333,12.23333333
-85.40833333,12.225
-85.4,12.225
-85.39166667,12.225
-85.38333333,12.225
-85.38333333,12.21666667
-85.375,12.21666667
-85.36666667,12.21666667
-85.36666667,12.20833333
-85.36666667,12.2
-85.36666667,12.19166667
-85.36666667,12.18333333
-85.36666667,12.175
-85.35833333,12.175
-85.35833333,12.18333333
-85.35,12.18333333
-85.35,12.175
-85.35,12.16666667
-85.34166667,12.16666667
-85.33333333,12.16666667
-85.325,12.16666667
-85.325,12.175
-85.33333333,12.175
-85.33333333,12.18333333
-85.325,12.18333333
-85.31666667,12.18333333
-85.30833333,12.18333333
-85.30833333,12.175
-85.30833333,12.16666667
-85.3,12.16666667
-85.3,12.15833333
-85.30833333,12.15833333
-85.30833333,12.15
-85.3,12.15
-85.3,12.14166667
-85.3,12.13333333
-85.3,12.125
-85.3,12.11666667
-85.3,12.10833333
-85.3,12.1
-85.3,12.09166667
-85.3,12.08333333
-85.29166667,12.08333333
-85.29166667,12.075
-85.29166667,12.06666667
-85.28333333,12.06666667
-85.275,12.06666667
-85.275,12.075
-85.275,12.08333333
-85.26666667,12.08333333
-85.25833333,12.08333333
-85.25833333,12.075
-85.25,12.075
-85.25,12.06666667
-85.24166667,12.06666667
-85.24166667,12.05833333
-85.25,12.05833333
-85.25833333,12.05833333
-85.25833333,12.06666667
-85.26666667,12.06666667
-85.26666667,12.05833333
-85.275,12.05833333
-85.28333333,12.05833333
-85.28333333,12.05
-85.275,12.05
-85.275,12.04166667
-85.26666667,12.04166667
-85.26666667,12.03333333
-85.25833333,12.03333333
-85.25833333,12.025
-85.25833333,12.01666667
-85.25,12.01666667
-85.24166667,12.01666667
-85.23333333,12.01666667
-85.225,12.01666667
-85.225,12.00833333
-85.23333333,12.00833333
-85.24166667,12.00833333
-85.24166667,12
-85.25,12
-85.25,11.99166667
-85.25,11.98333333
-85.24166667,11.98333333
-85.23333333,11.98333333
-85.225,11.98333333
-85.21666667,11.98333333
-85.21666667,11.975
-85.20833333,11.975
-85.20833333,11.98333333
-85.20833333,11.99166667
-85.21666667,11.99166667
-85.21666667,12
-85.21666667,12.00833333
-85.20833333,12.00833333
-85.2,12.00833333
-85.2,12.01666667
-85.19166667,12.01666667
-85.18333333,12.01666667
-85.18333333,12.00833333
-85.175,12.00833333
-85.16666667,12.00833333
-85.15833333,12.00833333
-85.15,12.00833333
-85.15,12
-85.14166667,12
-85.14166667,11.99166667
-85.13333333,11.99166667
-85.13333333,11.98333333
-85.125,11.98333333
-85.125,11.975
-85.125,11.96666667
-85.11666667,11.96666667
-85.11666667,11.95833333
-85.125,11.95833333
-85.13333333,11.95833333
-85.13333333,11.96666667
-85.13333333,11.975
-85.14166667,11.975
-85.14166667,11.96666667
-85.14166667,11.95833333
-85.14166667,11.95
-85.15,11.95
-85.15,11.94166667
-85.15833333,11.94166667
-85.16666667,11.94166667
-85.175,11.94166667
-85.18333333,11.94166667
-85.18333333,11.93333333
-85.19166667,11.93333333
-85.19166667,11.925
-85.19166667,11.91666667
-85.19166667,11.90833333
-85.19166667,11.9
-85.19166667,11.89166667
-85.2,11.89166667
-85.20833333,11.89166667
-85.21666667,11.89166667
-85.21666667,11.9
-85.225,11.9
-85.225,11.90833333
-85.225,11.91666667
-85.21666667,11.91666667
-85.20833333,11.91666667
-85.2,11.91666667
-85.2,11.925
-85.2,11.93333333
-85.20833333,11.93333333
-85.21666667,11.93333333
-85.225,11.93333333
-85.23333333,11.93333333
-85.23333333,11.925
-85.23333333,11.91666667
-85.24166667,11.91666667
-85.24166667,11.925
-85.24166667,11.93333333
-85.25,11.93333333
-85.25,11.94166667
-85.24166667,11.94166667
-85.24166667,11.95
-85.25,11.95
-85.25833333,11.95
-85.26666667,11.95
-85.26666667,11.94166667
-85.25833333,11.94166667
-85.25833333,11.93333333
-85.26666667,11.93333333
-85.275,11.93333333
-85.275,11.94166667
-85.28333333,11.94166667
-85.28333333,11.93333333
-85.29166667,11.93333333
-85.3,11.93333333
-85.3,11.94166667
-85.30833333,11.94166667
-85.30833333,11.93333333
-85.31666667,11.93333333
-85.31666667,11.925
-85.325,11.925
-85.325,11.91666667
-85.325,11.90833333
-85.325,11.9
-85.325,11.89166667
-85.31666667,11.89166667
-85.31666667,11.9
-85.30833333,11.9
-85.3,11.9
-85.3,11.89166667
-85.29166667,11.89166667
-85.29166667,11.88333333
-85.29166667,11.875
-85.29166667,11.86666667
-85.28333333,11.86666667
-85.28333333,11.85833333
-85.275,11.85833333
-85.275,11.85
-85.28333333,11.85
-85.29166667,11.85
-85.29166667,11.85833333
-85.3,11.85833333
-85.3,11.85
-85.30833333,11.85
-85.30833333,11.85833333
-85.31666667,11.85833333
-85.31666667,11.86666667
-85.325,11.86666667
-85.325,11.875
-85.325,11.88333333
-85.33333333,11.88333333
-85.34166667,11.88333333
-85.35,11.88333333
-85.35,11.89166667
-85.35833333,11.89166667
-85.35833333,11.88333333
-85.36666667,11.88333333
-85.36666667,11.89166667
-85.375,11.89166667
-85.38333333,11.89166667
-85.38333333,11.9
-85.39166667,11.9
-85.39166667,11.90833333
-85.4,11.90833333
-85.4,11.9
-85.40833333,11.9
-85.40833333,11.89166667
-85.41666667,11.89166667
-85.425,11.89166667
-85.425,11.9
-85.43333333,11.9
-85.43333333,11.90833333
-85.425,11.90833333
-85.41666667,11.90833333
-85.41666667,11.91666667
-85.41666667,11.925
-85.425,11.925
-85.425,11.91666667
-85.43333333,11.91666667
-85.44166667,11.91666667
-85.44166667,11.90833333
-85.44166667,11.9
-85.45,11.9
-85.45833333,11.9
-85.45833333,11.90833333
-85.45833333,11.91666667
-85.45,11.91666667
-85.45,11.925
-85.45833333,11.925
-85.45833333,11.93333333
-85.46666667,11.93333333
-85.46666667,11.94166667
-85.475,11.94166667
-85.48333333,11.94166667
-85.48333333,11.95
-85.49166667,11.95
-85.5,11.95
-85.5,11.95833333
-85.5,11.96666667
-85.5,11.975
-85.5,11.98333333
-85.5,11.99166667
-85.50833333,11.99166667
-85.50833333,12
-85.51666667,12
-85.525,12
-85.525,12.00833333
-85.53333333,12.00833333
-85.53333333,12.01666667
-85.54166667,12.01666667
-85.54166667,12.00833333
-85.55,12.00833333
-85.55,12
-85.55833333,12
-85.55833333,11.99166667
-85.56666667,11.99166667
-85.56666667,11.98333333
-85.56666667,11.975
-85.55833333,11.975
-85.55833333,11.96666667
-85.55,11.96666667
-85.55,11.95833333
-85.54166667,11.95833333
-85.53333333,11.95833333
-85.53333333,11.96666667
-85.525,11.96666667
-85.51666667,11.96666667
-85.51666667,11.95833333
-85.51666667,11.95
-85.51666667,11.94166667
-85.50833333,11.94166667
-85.50833333,11.93333333
-85.5,11.93333333
-85.49166667,11.93333333
-85.49166667,11.925
-85.49166667,11.91666667
-85.49166667,11.90833333
-85.5,11.90833333
-85.5,11.9
-85.50833333,11.9
-85.50833333,11.89166667
-85.5,11.89166667
-85.49166667,11.89166667
-85.49166667,11.88333333
-85.48333333,11.88333333
-85.48333333,11.89166667
-85.48333333,11.9
-85.475,11.9
-85.475,11.89166667
-85.475,11.88333333
-85.46666667,11.88333333
-85.45833333,11.88333333
-85.45833333,11.89166667
-85.45,11.89166667
-85.45,11.88333333
-85.45,11.875
-85.44166667,11.875
-85.43333333,11.875
-85.43333333,11.86666667
-85.425,11.86666667
-85.41666667,11.86666667
-85.41666667,11.85833333
-85.40833333,11.85833333
-85.4,11.85833333
-85.39166667,11.85833333
-85.39166667,11.85
-85.38333333,11.85
-85.375,11.85
-85.375,11.85833333
-85.36666667,11.85833333
-85.36666667,11.85
-85.36666667,11.84166667
-85.36666667,11.83333333
-85.36666667,11.825
-85.35833333,11.825
-85.35833333,11.81666667
-85.35,11.81666667
-85.35,11.80833333
-85.35,11.8
-85.35833333,11.8
-85.35833333,11.79166667
-85.36666667,11.79166667
-85.375,11.79166667
-85.375,11.8
-85.38333333,11.8
-85.39166667,11.8
-85.4,11.8
-85.4,11.79166667
-85.4,11.78333333
-85.40833333,11.78333333
-85.40833333,11.775
-85.4,11.775
-85.4,11.76666667
-85.4,11.75833333
-85.40833333,11.75833333
-85.41666667,11.75833333
-85.41666667,11.76666667
-85.41666667,11.775
-85.425,11.775
-85.425,11.78333333
-85.425,11.79166667
-85.43333333,11.79166667
-85.44166667,11.79166667
-85.44166667,11.78333333
-85.43333333,11.78333333
-85.43333333,11.775
-85.44166667,11.775
-85.45,11.775
-85.45,11.78333333
-85.45,11.79166667
-85.45,11.8
-85.45833333,11.8
-85.45833333,11.80833333
-85.45833333,11.81666667
-85.45833333,11.825
-85.46666667,11.825
-85.46666667,11.83333333
-85.45833333,11.83333333
-85.45,11.83333333
-85.44166667,11.83333333
-85.44166667,11.84166667
-85.43333333,11.84166667
-85.43333333,11.85
-85.44166667,11.85
-85.45,11.85
-85.45833333,11.85
-85.46666667,11.85
-85.475,11.85
-85.475,11.84166667
-85.475,11.83333333
-85.48333333,11.83333333
-85.48333333,11.84166667
-85.48333333,11.85
-85.49166667,11.85
-85.49166667,11.85833333
-85.48333333,11.85833333
-85.48333333,11.86666667
-85.49166667,11.86666667
-85.49166667,11.875
-85.5,11.875
-85.50833333,11.875
-85.50833333,11.88333333
-85.51666667,11.88333333
-85.525,11.88333333
-85.53333333,11.88333333
-85.53333333,11.89166667
-85.54166667,11.89166667
-85.55,11.89166667
-85.55,11.9
-85.55833333,11.9
-85.55833333,11.90833333
-85.55833333,11.91666667
-85.56666667,11.91666667
-85.56666667,11.90833333
-85.56666667,11.9
-85.575,11.9
-85.58333333,11.9
-85.58333333,11.89166667
-85.59166667,11.89166667
-85.59166667,11.9
-85.59166667,11.90833333
-85.58333333,11.90833333
-85.58333333,11.91666667
-85.59166667,11.91666667
-85.59166667,11.925
-85.6,11.925
-85.6,11.93333333
-85.60833333,11.93333333
-85.60833333,11.94166667
-85.61666667,11.94166667
-85.625,11.94166667
-85.625,11.95
-85.625,11.95833333
-85.625,11.96666667
-85.61666667,11.96666667
-85.61666667,11.95833333
-85.60833333,11.95833333
-85.60833333,11.96666667
-85.60833333,11.975
-85.61666667,11.975
-85.61666667,11.98333333
-85.61666667,11.99166667
-85.625,11.99166667
-85.625,12
-85.63333333,12
-85.63333333,11.99166667
-85.64166667,11.99166667
-85.64166667,12
-85.65,12
-85.65,12.00833333
-85.65833333,12.00833333
-85.66666667,12.00833333
-85.675,12.00833333
-85.675,12
-85.68333333,12
-85.68333333,12.00833333
-85.69166667,12.00833333
-85.7,12.00833333
-85.70833333,12.00833333
-85.70833333,12.01666667
-85.71666667,12.01666667
-85.71666667,12.025
-85.725,12.025
-85.73333333,12.025
-85.74166667,12.025
-85.74166667,12.03333333
-85.75,12.03333333
-85.75,12.025
-85.75833333,12.025
-85.75833333,12.03333333
-85.75833333,12.04166667
-85.76666667,12.04166667
-85.775,12.04166667
-85.775,12.05
-85.78333333,12.05
-85.78333333,12.05833333
-85.79166667,12.05833333
-85.8,12.05833333
-85.8,12.05
-85.80833333,12.05
-85.81666667,12.05
-85.81666667,12.05833333
-85.825,12.05833333
-85.83333333,12.05833333
-85.83333333,12.06666667
-85.84166667,12.06666667
-85.85,12.06666667
-85.85,12.075
-85.85833333,12.075
-85.86666667,12.075
-85.86666667,12.06666667
-85.875,12.06666667
-85.875,12.05833333
-85.88333333,12.05833333
-85.89166667,12.05833333
-85.89166667,12.05
-85.9,12.05
-85.9,12.04166667
-85.90833333,12.04166667
-85.90833333,12.03333333
-85.90833333,12.025
-85.91666667,12.025
-85.91666667,12.01666667
-85.91666667,12.00833333
-85.925,12.00833333
-85.925,12
-85.925,11.99166667
-85.93333333,11.99166667
-85.93333333,11.98333333
-85.93333333,11.975
-85.93333333,11.96666667
-85.93333333,11.95833333
-85.93333333,11.95
-85.93333333,11.94166667
-85.93333333,11.93333333
-85.925,11.93333333
-85.925,11.925
-85.925,11.91666667
-85.925,11.90833333
-85.91666667,11.90833333
-85.90833333,11.90833333
-85.90833333,11.9
-85.9,11.9
-85.9,11.89166667
-85.89166667,11.89166667
-85.89166667,11.88333333
-85.9,11.88333333
-85.90833333,11.88333333
-85.90833333,11.875
-85.91666667,11.875
-85.925,11.875
-85.925,11.86666667
-85.93333333,11.86666667
-85.93333333,11.85833333
-85.94166667,11.85833333
-85.94166667,11.85
-85.95,11.85
-85.95,11.85833333
-85.95833333,11.85833333
-85.95833333,11.86666667
-85.96666667,11.86666667
-85.96666667,11.875
-85.975,11.875
-85.975,11.86666667
-85.98333333,11.86666667
-85.98333333,11.85833333
-85.98333333,11.85
-85.99166667,11.85
-86,11.85
-86,11.84166667
-86,11.83333333
-86,11.825
-85.99166667,11.825
-85.98333333,11.825
-85.98333333,11.81666667
-85.99166667,11.81666667
-85.99166667,11.80833333
-85.98333333,11.80833333
-85.975,11.80833333
-85.96666667,11.80833333
-85.96666667,11.8
-85.95833333,11.8
-85.95,11.8
-85.95,11.80833333
-85.94166667,11.80833333
-85.93333333,11.80833333
-85.93333333,11.81666667
-85.94166667,11.81666667
-85.94166667,11.825
-85.93333333,11.825
-85.93333333,11.83333333
-85.925,11.83333333
-85.925,11.825
-85.91666667,11.825
-85.90833333,11.825
-85.90833333,11.81666667
-85.9,11.81666667
-85.9,11.80833333
-85.89166667,11.80833333
-85.89166667,11.8
-85.89166667,11.79166667
-85.89166667,11.78333333
-85.88333333,11.78333333
-85.88333333,11.775
-85.88333333,11.76666667
-85.88333333,11.75833333
-85.88333333,11.75
-85.89166667,11.75
-85.89166667,11.74166667
-85.89166667,11.73333333
-85.88333333,11.73333333
-85.88333333,11.725
-85.875,11.725
-85.875,11.71666667
-85.875,11.70833333
-85.88333333,11.70833333
-85.89166667,11.70833333
-85.9,11.70833333
-85.9,11.7
-85.89166667,11.7
-85.88333333,11.7
-85.875,11.7
-85.875,11.69166667
-85.88333333,11.69166667
-85.88333333,11.68333333
-85.875,11.68333333
-85.875,11.675
-85.88333333,11.675
-85.88333333,11.66666667
-85.88333333,11.65833333
-85.875,11.65833333
-85.86666667,11.65833333
-85.85833333,11.65833333
-85.85833333,11.65
-85.85,11.65
-85.85,11.64166667
-85.85833333,11.64166667
-85.86666667,11.64166667
-85.86666667,11.63333333
-85.875,11.63333333
-85.875,11.625
-85.875,11.61666667
-85.86666667,11.61666667
-85.86666667,11.60833333
-85.86666667,11.6
-85.86666667,11.59166667
-85.86666667,11.58333333
-85.85833333,11.58333333
-85.85833333,11.575
-85.85,11.575
-85.84166667,11.575
-85.84166667,11.56666667
-85.85,11.56666667
-85.85,11.55833333
-85.85,11.55
-85.84166667,11.55
-85.84166667,11.55833333
-85.83333333,11.55833333
-85.83333333,11.55
-85.825,11.55
-85.825,11.54166667
-85.81666667,11.54166667
-85.81666667,11.53333333
-85.80833333,11.53333333
-85.80833333,11.525
-85.80833333,11.51666667
-85.8,11.51666667
-85.79166667,11.51666667
-85.79166667,11.50833333
-85.79166667,11.5
-85.8,11.5
-85.8,11.49166667
-85.79166667,11.49166667
-85.79166667,11.48333333
-85.8,11.48333333
-85.8,11.475
-85.8,11.46666667
-85.79166667,11.46666667
-85.79166667,11.45833333
-85.78333333,11.45833333
-85.78333333,11.45
-85.78333333,11.44166667
-85.78333333,11.43333333
-85.775,11.43333333
-85.775,11.425
-85.78333333,11.425
-85.78333333,11.41666667
-85.775,11.41666667
-85.76666667,11.41666667
-85.76666667,11.40833333
-85.76666667,11.4
-85.75833333,11.4
-85.75833333,11.39166667
-85.76666667,11.39166667
-85.76666667,11.38333333
-85.75833333,11.38333333
-85.75,11.38333333
-85.75,11.375
-85.75,11.36666667
-85.75,11.35833333
-85.75,11.35
-85.74166667,11.35
-85.74166667,11.35833333
-85.73333333,11.35833333
-85.73333333,11.35
-85.725,11.35
-85.725,11.34166667
-85.71666667,11.34166667
-85.71666667,11.33333333
-85.71666667,11.325
-85.70833333,11.325
-85.7,11.325
-85.7,11.31666667
-85.7,11.30833333
-85.69166667,11.30833333
-85.68333333,11.30833333
-85.68333333,11.3
-85.675,11.3
-85.675,11.29166667
-85.675,11.28333333
-85.675,11.275
-85.68333333,11.275
-85.69166667,11.275
-85.69166667,11.28333333
-85.7,11.28333333
-85.7,11.275
-85.70833333,11.275
-85.71666667,11.275
-85.71666667,11.26666667
-85.71666667,11.25833333
-85.70833333,11.25833333
-85.70833333,11.25
-85.71666667,11.25
-85.725,11.25
-85.725,11.25833333
-85.73333333,11.25833333
-85.73333333,11.26666667
-85.74166667,11.26666667
-85.75,11.26666667
-85.75833333,11.26666667
-85.76666667,11.26666667
-85.76666667,11.275
-85.775,11.275
-85.78333333,11.275
-85.79166667,11.275
-85.79166667,11.28333333
-85.79166667,11.29166667
-85.8,11.29166667
-85.8,11.28333333
-85.80833333,11.28333333
-85.81666667,11.28333333
-85.81666667,11.275
-85.80833333,11.275
-85.80833333,11.26666667
-85.8,11.26666667
-85.79166667,11.26666667
-85.78333333,11.26666667
-85.78333333,11.25833333
-85.78333333,11.25
-85.79166667,11.25
-85.79166667,11.24166667
-85.79166667,11.23333333
-85.79166667,11.225
-85.78333333,11.225
-85.78333333,11.21666667
-85.775,11.21666667
-85.775,11.20833333
-85.76666667,11.20833333
-85.76666667,11.21666667
-85.75833333,11.21666667
-85.75,11.21666667
-85.75,11.20833333
-85.75,11.2
-85.75,11.19166667
-85.75833333,11.19166667
-85.76666667,11.19166667
-85.76666667,11.18333333
-85.75833333,11.18333333
-85.75833333,11.175
-85.76666667,11.175
-85.76666667,11.16666667
-85.775,11.16666667
-85.775,11.15833333
-85.78333333,11.15833333
-85.78333333,11.15
-85.78333333,11.14166667
-85.79166667,11.14166667
-85.79166667,11.15
-85.8,11.15
-85.8,11.15833333
-85.79166667,11.15833333
-85.79166667,11.16666667
-85.8,11.16666667
-85.8,11.175
-85.80833333,11.175
-85.81666667,11.175
-85.81666667,11.18333333
-85.81666667,11.19166667
-85.825,11.19166667
-85.825,11.2
-85.83333333,11.2
-85.83333333,11.20833333
-85.84166667,11.20833333
-85.84166667,11.21666667
-85.85,11.21666667
-85.85,11.225
-85.85833333,11.225
-85.85833333,11.23333333
-85.86666667,11.23333333
-85.86666667,11.24166667
-85.875,11.24166667
-85.875,11.25
-85.875,11.25833333
-85.875,11.26666667
-85.88333333,11.26666667
-85.88333333,11.25833333
-85.89166667,11.25833333
-85.89166667,11.26666667
-85.9,11.26666667
-85.9,11.275
-85.9,11.28333333
-85.90833333,11.28333333
-85.90833333,11.29166667
-85.91666667,11.29166667
-85.91666667,11.3
-85.91666667,11.30833333
-85.925,11.30833333
-85.93333333,11.30833333
-85.93333333,11.31666667
-85.94166667,11.31666667
-85.94166667,11.325
-85.95,11.325
-85.95,11.33333333
-85.95833333,11.33333333
-85.95833333,11.34166667
-85.96666667,11.34166667
-85.975,11.34166667
-85.975,11.35
-85.98333333,11.35
-85.99166667,11.35
-85.99166667,11.35833333
-86,11.35833333
-86.00833333,11.35833333
-86.00833333,11.36666667
-86.00833333,11.375
-86.01666667,11.375
-86.025,11.375
-86.03333333,11.375
-86.03333333,11.38333333
-86.03333333,11.39166667
-86.03333333,11.4
-86.04166667,11.4
-86.04166667,11.40833333
-86.05,11.40833333
-86.05833333,11.40833333
-86.05833333,11.41666667
-86.06666667,11.41666667
-86.075,11.41666667
-86.075,11.425
-86.075,11.43333333
-86.08333333,11.43333333
-86.08333333,11.44166667
-86.09166667,11.44166667
-86.09166667,11.45
-86.1,11.45
-86.10833333,11.45
-86.10833333,11.45833333
-86.11666667,11.45833333
-86.11666667,11.46666667
-86.125,11.46666667
-86.125,11.475
-86.13333333,11.475
-86.14166667,11.475
-86.15,11.475
-86.15,11.48333333
-86.15833333,11.48333333
-86.15833333,11.49166667
-86.16666667,11.49166667
-86.16666667,11.5
-86.175,11.5
-86.175,11.50833333
-86.16666667,11.50833333
-86.16666667,11.51666667
-86.175,11.51666667
-86.175,11.525
-86.18333333,11.525
-86.18333333,11.53333333
-86.19166667,11.53333333
-86.19166667,11.54166667
-86.2,11.54166667
-86.2,11.55
-86.20833333,11.55
-86.21666667,11.55
-86.21666667,11.55833333
-86.225,11.55833333
-86.225,11.56666667
-86.23333333,11.56666667
-86.24166667,11.56666667
-86.25,11.56666667
-86.25,11.575
-86.25,11.58333333
-86.25833333,11.58333333
-86.26666667,11.58333333
-86.26666667,11.59166667
-86.275,11.59166667
-86.28333333,11.59166667
-86.28333333,11.6
-86.29166667,11.6
-86.3,11.6
-86.3,11.60833333
-86.30833333,11.60833333
-86.31666667,11.60833333
-86.31666667,11.61666667
-86.325,11.61666667
-86.33333333,11.61666667
-86.33333333,11.625
-86.34166667,11.625
-86.34166667,11.63333333
-86.35,11.63333333
-86.35,11.64166667
-86.35833333,11.64166667
-86.35833333,11.65
-86.36666667,11.65
-86.36666667,11.65833333
-86.375,11.65833333
-86.375,11.66666667
-86.375,11.675
-86.38333333,11.675
-86.38333333,11.68333333
-86.39166667,11.68333333
-86.39166667,11.69166667
-86.4,11.69166667
-86.4,11.7
-86.40833333,11.7
-86.41666667,11.7
-86.41666667,11.70833333
-86.425,11.70833333
-86.43333333,11.70833333
-86.43333333,11.71666667
-86.44166667,11.71666667
-86.44166667,11.725
-86.45,11.725
-86.45,11.73333333
-86.45833333,11.73333333
-86.46666667,11.73333333
-86.46666667,11.74166667
-86.475,11.74166667
-86.475,11.75
-86.48333333,11.75
-86.48333333,11.75833333
-86.49166667,11.75833333
-86.5,11.75833333
-86.5,11.76666667
-86.50833333,11.76666667
-86.50833333,11.775
-86.51666667,11.775
-86.51666667,11.78333333
-86.51666667,11.79166667
-86.51666667,11.8
-86.51666667,11.80833333
-86.525,11.80833333
-86.525,11.81666667
-86.53333333,11.81666667
-86.53333333,11.825
-86.54166667,11.825
-86.54166667,11.83333333
-86.54166667,11.84166667
-86.55,11.84166667
-86.55,11.85
-86.55833333,11.85
-86.55833333,11.85833333
-86.56666667,11.85833333
-86.56666667,11.86666667
-86.575,11.86666667
-86.575,11.875
-86.58333333,11.875
-86.58333333,11.88333333
-86.59166667,11.88333333
-86.59166667,11.89166667
-86.6,11.89166667
-86.60833333,11.89166667
-86.60833333,11.9
-86.61666667,11.9
-86.61666667,11.90833333
-86.61666667,11.91666667
-86.61666667,11.925
-86.61666667,11.93333333
-86.625,11.93333333
-86.625,11.94166667
-86.625,11.95
-86.63333333,11.95
-86.63333333,11.95833333
-86.64166667,11.95833333
-86.64166667,11.96666667
-86.65,11.96666667
-86.65,11.975
-86.65833333,11.975
-86.65833333,11.98333333
-86.66666667,11.98333333
-86.66666667,11.99166667
-86.675,11.99166667
-86.675,12
-86.68333333,12
-86.68333333,12.00833333
-86.68333333,12.01666667
-86.69166667,12.01666667
-86.69166667,12.025
-86.69166667,12.03333333
-86.7,12.03333333
-86.7,12.04166667
-86.70833333,12.04166667
-86.70833333,12.05
-86.70833333,12.05833333
-86.71666667,12.05833333
-86.71666667,12.06666667
-86.71666667,12.075
-86.725,12.075
-86.725,12.08333333
-86.73333333,12.08333333
-86.73333333,12.09166667
-86.73333333,12.1
-86.73333333,12.10833333
-86.74166667,12.10833333
-86.74166667,12.11666667
-86.74166667,12.125
-86.74166667,12.13333333
-86.75,12.13333333
-86.75,12.14166667
-86.75,12.15
-86.75833333,12.15
-86.75833333,12.15833333
-86.75833333,12.16666667
-86.76666667,12.16666667
-86.76666667,12.175
-86.76666667,12.18333333
-86.76666667,12.19166667
-86.76666667,12.2
-86.775,12.2
-86.78333333,12.2
-86.78333333,12.20833333
-86.79166667,12.20833333
-86.79166667,12.21666667
-86.79166667,12.225
-86.8,12.225
-86.80833333,12.225
-86.81666667,12.225
-86.81666667,12.23333333
-86.825,12.23333333
-86.825,12.24166667
-86.83333333,12.24166667
-86.84166667,12.24166667
-86.84166667,12.25
-86.85,12.25
-86.85,12.25833333
-86.85833333,12.25833333
-86.86666667,12.25833333
-86.86666667,12.26666667
-86.875,12.26666667
-86.875,12.275
-86.875,12.28333333
-86.88333333,12.28333333
-86.88333333,12.29166667
-86.89166667,12.29166667
-86.9,12.29166667
-86.9,12.3
-86.90833333,12.3
-86.90833333,12.30833333
-86.91666667,12.30833333
-86.91666667,12.31666667
-86.925,12.31666667
-86.93333333,12.31666667
-86.93333333,12.325
-86.94166667,12.325
-86.95,12.325
-86.95,12.33333333
-86.95833333,12.33333333
-86.96666667,12.33333333
-86.975,12.33333333
-86.975,12.34166667
-86.98333333,12.34166667
-86.98333333,12.35
-86.99166667,12.35
-86.99166667,12.35833333
-86.99166667,12.36666667
-87,12.36666667
-87,12.35833333
-87,12.35
-87.00833333,12.35
-87.00833333,12.35833333
-87.01666667,12.35833333
-87.025,12.35833333
-87.025,12.36666667
-87.025,12.375
-87.025,12.38333333
-87.03333333,12.38333333
-87.03333333,12.375
-87.04166667,12.375
-87.04166667,12.38333333
-87.05,12.38333333
-87.05833333,12.38333333
-87.05833333,12.39166667
-87.06666667,12.39166667
-87.06666667,12.4
-87.075,12.4
-87.08333333,12.4
-87.08333333,12.40833333
-87.09166667,12.40833333
-87.09166667,12.41666667
-87.09166667,12.425
-87.09166667,12.43333333
-87.1,12.43333333
-87.1,12.44166667
-87.1,12.45
-87.10833333,12.45
-87.10833333,12.45833333
-87.11666667,12.45833333
-87.11666667,12.46666667
-87.125,12.46666667
-87.125,12.475
-87.125,12.48333333
-87.13333333,12.48333333
-87.13333333,12.49166667
-87.14166667,12.49166667
-87.14166667,12.5
-87.14166667,12.50833333
-87.15,12.50833333
-87.15,12.51666667
-87.15833333,12.51666667
-87.16666667,12.51666667
-87.16666667,12.525
-87.175,12.525
-87.18333333,12.525
-87.18333333,12.51666667
-87.19166667,12.51666667
-87.19166667,12.525
-87.2,12.525
-87.20833333,12.525
-87.20833333,12.53333333
-87.21666667,12.53333333
-87.225,12.53333333
-87.225,12.54166667
-87.23333333,12.54166667
-87.23333333,12.55
-87.24166667,12.55
-87.24166667,12.55833333
-87.25,12.55833333
-87.25833333,12.55833333
-87.25833333,12.56666667
-87.26666667,12.56666667
-87.26666667,12.575
-87.25833333,12.575
-87.25833333,12.58333333
-87.26666667,12.58333333
-87.275,12.58333333
-87.275,12.59166667
-87.275,12.6
-87.28333333,12.6
-87.28333333,12.60833333
-87.28333333,12.61666667
-87.29166667,12.61666667
-87.29166667,12.625
-87.29166667,12.63333333
-87.3,12.63333333
-87.3,12.625
-87.3,12.61666667
-87.3,12.60833333
-87.30833333,12.60833333
-87.30833333,12.6
-87.31666667,12.6
-87.325,12.6
-87.325,12.60833333
-87.33333333,12.60833333
-87.34166667,12.60833333
-87.34166667,12.61666667
-87.35,12.61666667
-87.35,12.625
-87.35833333,12.625
-87.35833333,12.63333333
-87.36666667,12.63333333
-87.36666667,12.64166667
-87.36666667,12.65
-87.375,12.65
-87.375,12.65833333
-87.38333333,12.65833333
-87.38333333,12.66666667
-87.38333333,12.675
-87.39166667,12.675
-87.39166667,12.68333333
-87.39166667,12.69166667
-87.4,12.69166667
-87.4,12.7
-87.40833333,12.7
-87.41666667,12.7
-87.41666667,12.70833333
-87.425,12.70833333
-87.425,12.71666667
-87.43333333,12.71666667
-87.43333333,12.725
-87.44166667,12.725
-87.44166667,12.73333333
-87.45,12.73333333
-87.45,12.74166667
-87.45,12.75
-87.45,12.75833333
-87.45833333,12.75833333
-87.45833333,12.76666667
-87.46666667,12.76666667
-87.46666667,12.775
-87.475,12.775
-87.475,12.78333333
-87.48333333,12.78333333
-87.48333333,12.79166667
-87.49166667,12.79166667
-87.49166667,12.8
-87.5,12.8
-87.5,12.80833333
-87.50833333,12.80833333
-87.51666667,12.80833333
-87.51666667,12.8
-87.525,12.8
-87.53333333,12.8
-87.53333333,12.80833333
-87.54166667,12.80833333
-87.54166667,12.81666667
-87.55,12.81666667
-87.55833333,12.81666667
-87.55833333,12.825
-87.56666667,12.825
-87.575,12.825
-87.575,12.83333333
-87.58333333,12.83333333
-87.58333333,12.84166667
-87.59166667,12.84166667
-87.6,12.84166667
-87.6,12.85
-87.60833333,12.85
-87.61666667,12.85
-87.61666667,12.85833333
-87.625,12.85833333
-87.625,12.86666667
-87.63333333,12.86666667
-87.64166667,12.86666667
-87.64166667,12.875
-87.65,12.875
-87.65,12.88333333
-87.65833333,12.88333333
-87.66666667,12.88333333
-87.66666667,12.89166667
-87.675,12.89166667
-87.675,12.9
-87.68333333,12.9
-87.68333333,12.90833333
-87.69166667,12.90833333
-87.69166667,12.91666667
-87.69166667,12.925
-87.68333333,12.925
-87.68333333,12.93333333
-87.68333333,12.94166667
-87.68333333,12.95
-87.675,12.95
-87.675,12.95833333
-87.675,12.96666667
-87.66666667,12.96666667
-87.66666667,12.975
-87.65833333,12.975
-87.65833333,12.98333333
-87.65833333,12.99166667
-87.65,12.99166667
-87.65,13
-87.64166667,13
-87.63333333,13
-87.625,13
-87.625,13.00833333
-87.61666667,13.00833333
-87.61666667,13.01666667
-87.60833333,13.01666667
-87.60833333,13.025
-87.60833333,13.03333333
-87.6,13.03333333
-87.6,13.04166667
-87.59166667,13.04166667
-87.59166667,13.05
-87.58333333,13.05
-87.575,13.05
-87.56666667,13.05
-87.55833333,13.05
-87.55,13.05
-87.55,13.04166667
-87.54166667,13.04166667
-87.54166667,13.03333333
-87.53333333,13.03333333
-87.525,13.03333333
-87.525,13.025
-87.51666667,13.025
-87.51666667,13.01666667
-87.50833333,13.01666667
-87.50833333,13.00833333
-87.5,13.00833333
-87.5,13
-87.49166667,13
-87.48333333,13
-87.48333333,12.99166667
-87.48333333,12.98333333
-87.475,12.98333333
-87.475,12.975
-87.475,12.96666667
-87.46666667,12.96666667
-87.46666667,12.95833333
-87.475,12.95833333
-87.475,12.95
-87.475,12.94166667
-87.46666667,12.94166667
-87.46666667,12.93333333
-87.45833333,12.93333333
-87.45,12.93333333
-87.45,12.925
-87.44166667,12.925
-87.43333333,12.925
-87.43333333,12.91666667
-87.425,12.91666667
-87.41666667,12.91666667
-87.40833333,12.91666667
-87.4,12.91666667
-87.39166667,12.91666667
-87.38333333,12.91666667
-87.375,12.91666667
-87.36666667,12.91666667
-87.36666667,12.925
-87.375,12.925
-87.375,12.93333333
-87.38333333,12.93333333
-87.38333333,12.94166667
-87.38333333,12.95
-87.375,12.95
-87.375,12.94166667
-87.36666667,12.94166667
-87.36666667,12.95
-87.35833333,12.95
-87.35,12.95
-87.34166667,12.95
-87.33333333,12.95
-87.33333333,12.95833333
-87.325,12.95833333
-87.325,12.96666667
-87.31666667,12.96666667
-87.31666667,12.975
-87.30833333,12.975
-87.3,12.975
-87.3,12.98333333
-87.3,12.99166667
-87.3,13
-87.29166667,13
-87.28333333,13
-87.28333333,13.00833333
-87.28333333,13.01666667
-87.28333333,13.025
-87.29166667,13.025
-87.29166667,13.03333333
-87.3,13.03333333
-87.30833333,13.03333333
-87.31666667,13.03333333
-87.31666667,13.04166667
-87.325,13.04166667
-87.33333333,13.04166667
-87.33333333,13.05
-87.325,13.05
-87.325,13.05833333
-87.325,13.06666667
-87.325,13.075
-87.325,13.08333333
-87.325,13.09166667
-87.33333333,13.09166667
-87.33333333,13.1
-87.34166667,13.1
-87.34166667,13.10833333
-87.35,13.10833333
-87.35,13.1
-87.35,13.09166667
-87.35,13.08333333
-87.35833333,13.08333333
-87.35833333,13.09166667
-87.35833333,13.1
-87.35833333,13.10833333
-87.35833333,13.11666667
-87.36666667,13.11666667
-87.36666667,13.10833333
-87.36666667,13.1
-87.375,13.1
-87.375,13.10833333
-87.38333333,13.10833333
-87.38333333,13.11666667
-87.39166667,13.11666667
-87.39166667,13.10833333
-87.4,13.10833333
-87.40833333,13.10833333
-87.40833333,13.11666667
-87.41666667,13.11666667
-87.425,13.11666667
-87.425,13.125
-87.425,13.13333333
-87.425,13.14166667
-87.43333333,13.14166667
-87.43333333,13.15
-87.43333333,13.15833333
-87.43333333,13.16666667
-87.43333333,13.175
-87.43333333,13.18333333
-87.43333333,13.19166667
-87.44166667,13.19166667
-87.44166667,13.2
-87.45,13.2
-87.45,13.20833333
-87.44166667,13.20833333
-87.44166667,13.21666667
-87.43333333,13.21666667
-87.43333333,13.225
-87.43333333,13.23333333
-87.44166667,13.23333333
-87.44166667,13.24166667
-87.45,13.24166667
-87.45,13.25
-87.45833333,13.25
-87.45833333,13.25833333
-87.45833333,13.26666667
-87.46666667,13.26666667
-87.475,13.26666667
-87.475,13.275
-87.46666667,13.275
-87.45833333,13.275
-87.45833333,13.28333333
-87.46666667,13.28333333
-87.46666667,13.29166667
-87.45833333,13.29166667
-87.45,13.29166667
-87.44166667,13.29166667
-87.44166667,13.3
-87.43333333,13.3
-87.425,13.3
-87.425,13.30833333
-87.41666667,13.30833333
-87.41666667,13.31666667
-87.41666667,13.325
-87.41666667,13.33333333
-87.40833333,13.33333333
-87.40833333,13.34166667
-87.40833333,13.35
-87.40833333,13.35833333
-87.40833333,13.36666667
-87.4,13.36666667
-87.4,13.375
-87.40833333,13.375
-87.40833333,13.38333333
-87.4,13.38333333
-87.39166667,13.38333333
-87.39166667,13.39166667
-87.38333333,13.39166667
-87.38333333,13.4
-87.375,13.4
-87.375,13.40833333
-87.375,13.41666667
-87.36666667,13.41666667
-87.36666667,13.40833333
-87.35833333,13.40833333
-87.35833333,13.4
-87.35,13.4
-87.34166667,13.4
-87.34166667,13.40833333
-87.33333333,13.40833333
-87.33333333,13.4
-87.33333333,13.39166667
-87.325,13.39166667
-87.31666667,13.39166667
-87.30833333,13.39166667
-87.30833333,13.38333333
-87.3,13.38333333
-87.3,13.39166667
-87.3,13.4
-87.3,13.40833333
-87.3,13.41666667
-87.30833333,13.41666667
-87.31666667,13.41666667
-87.325,13.41666667
-87.325,13.425
-87.33333333,13.425
-87.34166667,13.425
-87.35,13.425
-87.35833333,13.425
-87.36666667,13.425
-87.375,13.425
-87.38333333,13.425
-87.38333333,13.41666667
-87.39166667,13.41666667
-87.4,13.41666667
-87.40833333,13.41666667
-87.40833333,13.425
-87.41666667,13.425
-87.41666667,13.43333333
-87.425,13.43333333
-87.425,13.44166667
-87.41666667,13.44166667
-87.40833333,13.44166667
-87.4,13.44166667
-87.4,13.43333333
-87.39166667,13.43333333
-87.39166667,13.44166667
-87.38333333,13.44166667
-87.38333333,13.45
-87.39166667,13.45
-87.39166667,13.45833333
-87.4,13.45833333
-87.40833333,13.45833333
-87.41666667,13.45833333
-87.41666667,13.45
-87.425,13.45
-87.425,13.45833333
-87.43333333,13.45833333
-87.43333333,13.46666667
-87.43333333,13.475
-87.43333333,13.48333333
-87.425,13.48333333
-87.41666667,13.48333333
-87.40833333,13.48333333
-87.40833333,13.49166667
-87.4,13.49166667
-87.4,13.48333333
-87.4,13.475
-87.39166667,13.475
-87.38333333,13.475
-87.38333333,13.46666667
-87.375,13.46666667
-87.375,13.45833333
-87.375,13.45
-87.36666667,13.45
-87.36666667,13.44166667
-87.36666667,13.43333333
-87.35833333,13.43333333
-87.35833333,13.44166667
-87.35,13.44166667
-87.35,13.43333333
-87.34166667,13.43333333
-87.33333333,13.43333333
-87.325,13.43333333
-87.31666667,13.43333333
-87.30833333,13.43333333
-87.30833333,13.44166667
-87.31666667,13.44166667
-87.325,13.44166667
-87.325,13.45
-87.31666667,13.45
-87.30833333,13.45
-87.3,13.45
-87.3,13.45833333
-87.29166667,13.45833333
-87.28333333,13.45833333
-87.28333333,13.45
-87.28333333,13.44166667
-87.275,13.44166667
-87.275,13.43333333
-87.26666667,13.43333333
-87.26666667,13.425
-87.25833333,13.425
-87.25833333,13.41666667
-87.26666667,13.41666667
-87.26666667,13.40833333
-87.275,13.40833333
-87.275,13.41666667
-87.28333333,13.41666667
-87.28333333,13.40833333
-87.28333333,13.4
-87.275,13.4
-87.275,13.39166667
-87.26666667,13.39166667
-87.26666667,13.4
-87.25833333,13.4
-87.25,13.4
-87.24166667,13.4
-87.24166667,13.39166667
-87.24166667,13.38333333
-87.23333333,13.38333333
-87.23333333,13.375
-87.24166667,13.375
-87.24166667,13.36666667
-87.25,13.36666667
-87.25,13.35833333
-87.24166667,13.35833333
-87.24166667,13.35
-87.23333333,13.35
-87.23333333,13.34166667
-87.24166667,13.34166667
-87.24166667,13.33333333
-87.24166667,13.325
-87.25,13.325
-87.25,13.31666667
-87.24166667,13.31666667
-87.23333333,13.31666667
-87.225,13.31666667
-87.21666667,13.31666667
-87.20833333,13.31666667
-87.20833333,13.30833333
-87.21666667,13.30833333
-87.225,13.30833333
-87.23333333,13.30833333
-87.24166667,13.30833333
-87.25,13.30833333
-87.25,13.3
-87.24166667,13.3
-87.24166667,13.29166667
-87.24166667,13.28333333
-87.24166667,13.275
-87.23333333,13.275
-87.23333333,13.28333333
-87.225,13.28333333
-87.225,13.275
-87.21666667,13.275
-87.20833333,13.275
-87.20833333,13.28333333
-87.2,13.28333333
-87.19166667,13.28333333
-87.19166667,13.275
-87.18333333,13.275
-87.18333333,13.26666667
-87.175,13.26666667
-87.16666667,13.26666667
-87.16666667,13.275
-87.15833333,13.275
-87.15833333,13.26666667
-87.15,13.26666667
-87.15,13.25833333
-87.14166667,13.25833333
-87.14166667,13.25
-87.13333333,13.25
-87.13333333,13.24166667
-87.125,13.24166667
-87.125,13.23333333
-87.11666667,13.23333333
-87.11666667,13.225
-87.11666667,13.21666667
-87.11666667,13.20833333
-87.10833333,13.20833333
-87.1,13.20833333
-87.1,13.2
-87.10833333,13.2
-87.10833333,13.19166667
-87.1,13.19166667
-87.1,13.18333333
-87.09166667,13.18333333
-87.09166667,13.175
-87.1,13.175
-87.1,13.16666667
-87.1,13.15833333
-87.09166667,13.15833333
-87.09166667,13.15
-87.09166667,13.14166667
-87.09166667,13.13333333
-87.08333333,13.13333333
-87.08333333,13.125
-87.08333333,13.11666667
-87.075,13.11666667
-87.075,13.125
-87.06666667,13.125
-87.05833333,13.125
-87.05833333,13.11666667
-87.05,13.11666667
-87.05,13.125
-87.04166667,13.125
-87.04166667,13.11666667
-87.03333333,13.11666667
-87.03333333,13.10833333
-87.03333333,13.1
-87.025,13.1
-87.025,13.10833333
-87.01666667,13.10833333
-87.00833333,13.10833333
-87.00833333,13.11666667
-87.01666667,13.11666667
-87.01666667,13.125
-87.00833333,13.125
-87,13.125
-87,13.13333333
-86.99166667,13.13333333
-86.99166667,13.14166667
-87,13.14166667
-87,13.15
-86.99166667,13.15
-86.98333333,13.15
-86.98333333,13.14166667
-86.975,13.14166667
-86.975,13.15
-86.975,13.15833333
-86.975,13.16666667
-86.96666667,13.16666667
-86.95833333,13.16666667
-86.95,13.16666667
-86.94166667,13.16666667
-86.94166667,13.175
-86.93333333,13.175
-86.925,13.175
-86.91666667,13.175
-86.91666667,13.16666667
-86.90833333,13.16666667
-86.9,13.16666667
-86.89166667,13.16666667
-86.88333333,13.16666667
-86.875,13.16666667
-86.86666667,13.16666667
-86.86666667,13.15833333
-86.85833333,13.15833333
-86.85833333,13.16666667
-86.85,13.16666667
-86.84166667,13.16666667
-86.84166667,13.15833333
-86.83333333,13.15833333
-86.83333333,13.16666667
-86.83333333,13.175
-86.825,13.175
-86.81666667,13.175
-86.80833333,13.175
-86.8,13.175
-86.8,13.16666667
-86.79166667,13.16666667
-86.78333333,13.16666667
-86.78333333,13.15833333
-86.775,13.15833333
-86.775,13.16666667
-86.76666667,13.16666667
-86.76666667,13.15833333
-86.75833333,13.15833333
-86.75,13.15833333
-86.75,13.15
-86.74166667,13.15
-86.74166667,13.14166667
-86.73333333,13.14166667
-86.725,13.14166667
-86.725,13.13333333
-86.725,13.125
-86.71666667,13.125
-86.71666667,13.11666667
-86.70833333,13.11666667
-86.70833333,13.125
-86.7,13.125
-86.7,13.11666667
-86.7,13.10833333
-86.7,13.1
-86.69166667,13.1
-86.68333333,13.1
-86.68333333,13.09166667
-86.69166667,13.09166667
-86.69166667,13.08333333
-86.7,13.08333333
-86.7,13.075
-86.7,13.06666667
-86.7,13.05833333
-86.70833333,13.05833333
-86.70833333,13.05
-86.70833333,13.04166667
-86.7,13.04166667
-86.7,13.03333333
-86.70833333,13.03333333
-86.71666667,13.03333333
-86.71666667,13.025
-86.70833333,13.025
-86.70833333,13.01666667
-86.70833333,13.00833333
-86.7,13.00833333
-86.7,13
-86.69166667,13
-86.69166667,12.99166667
-86.7,12.99166667
-86.7,12.98333333
-86.69166667,12.98333333
-86.69166667,12.975
-86.68333333,12.975
-86.68333333,12.96666667
-86.675,12.96666667
-86.66666667,12.96666667
-86.66666667,12.95833333
-86.66666667,12.95
-86.65833333,12.95
-86.65833333,12.95833333
-86.65,12.95833333
-86.65,12.96666667
-86.64166667,12.96666667
-86.63333333,12.96666667
-86.625,12.96666667
-86.61666667,12.96666667
-86.61666667,12.975
-86.60833333,12.975
-86.60833333,12.96666667
-86.6,12.96666667
-86.6,12.95833333
-86.59166667,12.95833333
-86.58333333,12.95833333
-86.575,12.95833333
-86.575,12.95
-86.575,12.94166667
-86.56666667,12.94166667
-86.56666667,12.93333333
-86.56666667,12.925
-86.55833333,12.925
-86.55833333,12.91666667
-86.56666667,12.91666667
-86.56666667,12.90833333
-86.55833333,12.90833333
-86.55,12.90833333
-86.55,12.9
-86.54166667,12.9
-86.54166667,12.89166667
-86.53333333,12.89166667
-86.53333333,12.88333333
-86.525,12.88333333
-86.525,12.875
-86.525,12.86666667
-86.525,12.85833333
-86.51666667,12.85833333
-86.51666667,12.85
-86.51666667,12.84166667
-86.50833333,12.84166667
-86.50833333,12.83333333
-86.5,12.83333333
-86.49166667,12.83333333
-86.48333333,12.83333333
-86.48333333,12.84166667
-86.49166667,12.84166667
-86.5,12.84166667
-86.5,12.85
-86.5,12.85833333
-86.49166667,12.85833333
-86.49166667,12.85
-86.48333333,12.85
-86.48333333,12.85833333
-86.48333333,12.86666667
-86.49166667,12.86666667
-86.5,12.86666667
-86.5,12.875
-86.50833333,12.875
-86.50833333,12.88333333
-86.5,12.88333333
-86.5,12.89166667
-86.50833333,12.89166667
-86.50833333,12.9
-86.51666667,12.9
-86.51666667,12.90833333
-86.50833333,12.90833333
-86.50833333,12.91666667
-86.51666667,12.91666667
-86.51666667,12.925
-86.525,12.925
-86.525,12.91666667
-86.53333333,12.91666667
-86.54166667,12.91666667
-86.54166667,12.925
-86.55,12.925
-86.55,12.93333333
-86.55,12.94166667
-86.54166667,12.94166667
-86.53333333,12.94166667
-86.53333333,12.95
-86.54166667,12.95
-86.55,12.95
-86.55833333,12.95
-86.56666667,12.95
-86.56666667,12.95833333
-86.55833333,12.95833333
-86.55833333,12.96666667
-86.55,12.96666667
-86.55,12.975
-86.54166667,12.975
-86.53333333,12.975
-86.53333333,12.98333333
-86.54166667,12.98333333
-86.54166667,12.99166667
-86.55,12.99166667
-86.55,13
-86.55833333,13
-86.55833333,13.00833333
-86.56666667,13.00833333
-86.56666667,13.01666667
-86.55833333,13.01666667
-86.55,13.01666667
-86.55,13.025
-86.55833333,13.025
-86.55833333,13.03333333
-86.55833333,13.04166667
-86.56666667,13.04166667
-86.56666667,13.05
-86.56666667,13.05833333
-86.56666667,13.06666667
-86.575,13.06666667
-86.575,13.075
-86.56666667,13.075
-86.55833333,13.075
-86.55833333,13.08333333
-86.55,13.08333333
-86.55,13.075
-86.54166667,13.075
-86.54166667,13.06666667
-86.53333333,13.06666667
-86.525,13.06666667
-86.525,13.05833333
-86.51666667,13.05833333
-86.50833333,13.05833333
-86.50833333,13.05
-86.5,13.05
-86.5,13.05833333
-86.5,13.06666667
-86.49166667,13.06666667
-86.49166667,13.075
-86.48333333,13.075
-86.48333333,13.06666667
-86.48333333,13.05833333
-86.475,13.05833333
-86.475,13.05
-86.46666667,13.05
-86.45833333,13.05
-86.45833333,13.04166667
-86.45,13.04166667
-86.45,13.03333333
-86.45,13.025
-86.45,13.01666667
-86.45,13.00833333
-86.45,13
-86.45,12.99166667
-86.44166667,12.99166667
-86.43333333,12.99166667
-86.425,12.99166667
-86.425,12.98333333
-86.41666667,12.98333333
-86.41666667,12.975
-86.40833333,12.975
-86.40833333,12.96666667
-86.4,12.96666667
-86.4,12.95833333
-86.39166667,12.95833333
-86.39166667,12.95
-86.4,12.95
-86.40833333,12.95
-86.41666667,12.95
-86.425,12.95
-86.425,12.94166667
-86.41666667,12.94166667
-86.40833333,12.94166667
-86.4,12.94166667
-86.4,12.93333333
-86.39166667,12.93333333
-86.38333333,12.93333333
-86.375,12.93333333
-86.375,12.925
-86.36666667,12.925
-86.36666667,12.91666667
-86.35833333,12.91666667
-86.35833333,12.90833333
-86.36666667,12.90833333
-86.36666667,12.9
-86.36666667,12.89166667
-86.35833333,12.89166667
-86.35,12.89166667
-86.35,12.9
-86.34166667,12.9
-86.33333333,12.9
-86.33333333,12.89166667
-86.325,12.89166667
-86.325,12.88333333
-86.325,12.875
-86.325,12.86666667
-86.31666667,12.86666667
-86.31666667,12.875
-86.31666667,12.88333333
-86.30833333,12.88333333
-86.30833333,12.89166667
-86.31666667,12.89166667
-86.31666667,12.9
-86.30833333,12.9
-86.3,12.9
-86.3,12.89166667
-86.29166667,12.89166667
-86.29166667,12.9
-86.28333333,12.9
-86.275,12.9
-86.26666667,12.9
-86.26666667,12.89166667
-86.25833333,12.89166667
-86.25833333,12.88333333
-86.25833333,12.875
-86.25,12.875
-86.25,12.88333333
-86.24166667,12.88333333
-86.23333333,12.88333333
-86.23333333,12.89166667
-86.225,12.89166667
-86.21666667,12.89166667
-86.20833333,12.89166667
-86.20833333,12.9
-86.2,12.9
-86.2,12.89166667
-86.2,12.88333333
-86.2,12.875
-86.19166667,12.875
-86.18333333,12.875
-86.18333333,12.88333333
-86.19166667,12.88333333
-86.19166667,12.89166667
-86.19166667,12.9
-86.18333333,12.9
-86.175,12.9
-86.175,12.89166667
-86.175,12.88333333
-86.16666667,12.88333333
-86.16666667,12.89166667
-86.16666667,12.9
-86.16666667,12.90833333
-86.15833333,12.90833333
-86.15833333,12.9
-86.15,12.9
-86.15,12.89166667
-86.14166667,12.89166667
-86.14166667,12.9
-86.13333333,12.9
-86.13333333,12.89166667
-86.13333333,12.88333333
-86.14166667,12.88333333
-86.14166667,12.875
-86.15,12.875
-86.15833333,12.875
-86.15833333,12.86666667
-86.15,12.86666667
-86.15,12.85833333
-86.15,12.85
-86.15833333,12.85
-86.16666667,12.85
-86.16666667,12.84166667
-86.15833333,12.84166667
-86.15,12.84166667
-86.14166667,12.84166667
-86.14166667,12.83333333
-86.15,12.83333333
-86.15833333,12.83333333
-86.16666667,12.83333333
-86.175,12.83333333
-86.175,12.825
-86.175,12.81666667
-86.175,12.80833333
-86.16666667,12.80833333
-86.16666667,12.81666667
-86.15833333,12.81666667
-86.15833333,12.80833333
-86.15,12.80833333
-86.15,12.81666667
-86.14166667,12.81666667
-86.14166667,12.825
-86.13333333,12.825
-86.125,12.825
-86.125,12.81666667
-86.125,12.80833333
-86.13333333,12.80833333
-86.13333333,12.8
-86.13333333,12.79166667
-86.125,12.79166667
-86.125,12.78333333
-86.125,12.775
-86.11666667,12.775
-86.11666667,12.78333333
-86.11666667,12.79166667
-86.10833333,12.79166667
-86.10833333,12.78333333
-86.1,12.78333333
-86.09166667,12.78333333
-86.09166667,12.775
-86.08333333,12.775
-86.08333333,12.76666667
-86.09166667,12.76666667
-86.09166667,12.75833333
-86.08333333,12.75833333
-86.08333333,12.75
-86.075,12.75
-86.075,12.74166667
-86.06666667,12.74166667
-86.06666667,12.75
-86.05833333,12.75
-86.05833333,12.74166667
-86.05,12.74166667
-86.05,12.73333333
-86.04166667,12.73333333
-86.04166667,12.725
-86.03333333,12.725
-86.025,12.725
-86.025,12.73333333
-86.01666667,12.73333333
-86.01666667,12.74166667
-86.00833333,12.74166667
-86.00833333,12.73333333
-86.00833333,12.725
-86.01666667,12.725
-86.01666667,12.71666667
-86.01666667,12.70833333
-86.01666667,12.7
-86.01666667,12.69166667
-86.00833333,12.69166667
-86.00833333,12.68333333
-86.00833333,12.675
-86.01666667,12.675
-86.01666667,12.66666667
-86.01666667,12.65833333
-86.025,12.65833333
-86.025,12.65
-86.03333333,12.65
-86.04166667,12.65
-86.04166667,12.64166667
-86.05,12.64166667
-86.05,12.63333333
-86.05,12.625
-86.05,12.61666667
-86.05833333,12.61666667
-86.05833333,12.60833333
-86.05,12.60833333
-86.05,12.6
-86.04166667,12.6
-86.03333333,12.6
-86.03333333,12.59166667
-86.04166667,12.59166667
-86.04166667,12.58333333
-86.03333333,12.58333333
-86.03333333,12.575
-86.025,12.575
-86.025,12.56666667
-86.025,12.55833333
-86.025,12.55
-86.01666667,12.55
-86.01666667,12.54166667
-86.01666667,12.53333333
-86.025,12.53333333
-86.025,12.54166667
-86.03333333,12.54166667
-86.03333333,12.53333333
-86.03333333,12.525
-86.04166667,12.525
-86.05,12.525
-86.05833333,12.525
-86.05833333,12.53333333
-86.05,12.53333333
-86.05,12.54166667
-86.05,12.55
-86.05833333,12.55
-86.05833333,12.55833333
-86.05833333,12.56666667
-86.06666667,12.56666667
-86.075,12.56666667
-86.075,12.55833333
-86.075,12.55
-86.075,12.54166667
-86.06666667,12.54166667
-86.06666667,12.53333333
-86.06666667,12.525
-86.06666667,12.51666667
-86.05833333,12.51666667
-86.05833333,12.50833333
-86.05,12.50833333
-86.05,12.51666667
-86.04166667,12.51666667
-86.04166667,12.50833333
-86.03333333,12.50833333
-86.025,12.50833333
-86.01666667,12.50833333
-86.01666667,12.5
-86.01666667,12.49166667
-86.01666667,12.48333333
-86.00833333,12.48333333
-86.00833333,12.475
-86,12.475
-86,12.48333333
-85.99166667,12.48333333
-85.99166667,12.49166667
-85.99166667,12.5
-86,12.5
-86,12.50833333
-86.00833333,12.50833333
-86.00833333,12.51666667
-86,12.51666667
-86,12.525
-85.99166667,12.525
-85.98333333,12.525
-85.98333333,12.51666667
-85.975,12.51666667
-85.975,12.50833333
-85.975,12.5
-85.975,12.49166667
-85.975,12.48333333
-85.96666667,12.48333333
-85.96666667,12.475
-85.95833333,12.475
-85.95833333,12.46666667
-85.95,12.46666667
-85.95,12.45833333
-85.94166667,12.45833333
-85.94166667,12.45
-85.95,12.45
-85.95,12.44166667
-85.95833333,12.44166667
</coordinates>
</LinearRing>
</outerBoundaryIs>
<innerBoundaryIs>
<LinearRing>
<coordinates>
-85.98333333,12.45
-85.98333333,12.45833333
-85.99166667,12.45833333
-85.99166667,12.45
-85.98333333,12.45
</coordinates>
</LinearRing>
</innerBoundaryIs>
<innerBoundaryIs>
<LinearRing>
<coordinates>
-85.94166667,12.40833333
-85.94166667,12.4
-85.94166667,12.39166667
-85.95,12.39166667
-85.95,12.38333333
-85.95,12.375
-85.94166667,12.375
-85.93333333,12.375
-85.93333333,12.38333333
-85.93333333,12.39166667
-85.925,12.39166667
-85.925,12.4
-85.93333333,12.4
-85.93333333,12.40833333
-85.94166667,12.40833333
</coordinates>
</LinearRing>
</innerBoundaryIs>
<innerBoundaryIs>
<LinearRing>
<coordinates>
-85.9,12.45
-85.9,12.45833333
-85.89166667,12.45833333
-85.88333333,12.45833333
-85.875,12.45833333
-85.875,12.46666667
-85.88333333,12.46666667
-85.89166667,12.46666667
-85.9,12.46666667
-85.90833333,12.46666667
-85.91666667,12.46666667
-85.91666667,12.45833333
-85.90833333,12.45833333
-85.90833333,12.45
-85.9,12.45
</coordinates>
</LinearRing>
</innerBoundaryIs>
<innerBoundaryIs>
<LinearRing>
<coordinates>
-85.90833333,12.45
-85.91666667,12.45
-85.91666667,12.44166667
-85.90833333,12.44166667
-85.90833333,12.45
</coordinates>
</LinearRing>
</innerBoundaryIs>
<innerBoundaryIs>
<LinearRing>
<coordinates>
-85.85833333,12.35
-85.86666667,12.35
-85.875,12.35
-85.875,12.34166667
-85.875,12.33333333
-85.875,12.325
-85.88333333,12.325
-85.89166667,12.325
-85.89166667,12.31666667
-85.88333333,12.31666667
-85.88333333,12.30833333
-85.875,12.30833333
-85.86666667,12.30833333
-85.86666667,12.31666667
-85.86666667,12.325
-85.85833333,12.325
-85.85833333,12.33333333
-85.86666667,12.33333333
-85.86666667,12.34166667
-85.85833333,12.34166667
-85.85833333,12.35
</coordinates>
</LinearRing>
</innerBoundaryIs>
<innerBoundaryIs>
<LinearRing>
<coordinates>
-85.81666667,12.33333333
-85.81666667,12.34166667
-85.825,12.34166667
-85.825,12.33333333
-85.81666667,12.33333333
</coordinates>
</LinearRing>
</innerBoundaryIs>
<innerBoundaryIs>
<LinearRing>
<coordinates>
-85.73333333,12.21666667
-85.73333333,12.20833333
-85.725,12.20833333
-85.71666667,12.20833333
-85.71666667,12.21666667
-85.725,12.21666667
-85.73333333,12.21666667
</coordinates>
</LinearRing>
</innerBoundaryIs>
<innerBoundaryIs>
<LinearRing>
<coordinates>
-85.71666667,12.21666667
-85.70833333,12.21666667
-85.70833333,12.225
-85.71666667,12.225
-85.71666667,12.21666667
</coordinates>
</LinearRing>
</innerBoundaryIs>
<innerBoundaryIs>
<LinearRing>
<coordinates>
-85.66666667,12.25
-85.675,12.25
-85.675,12.24166667
-85.66666667,12.24166667
-85.66666667,12.25
</coordinates>
</LinearRing>
</innerBoundaryIs>
<innerBoundaryIs>
<LinearRing>
<coordinates>
-85.675,12.24166667
-85.68333333,12.24166667
-85.68333333,12.25
-85.69166667,12.25
-85.7,12.25
-85.7,12.24166667
-85.69166667,12.24166667
-85.69166667,12.23333333
-85.68333333,12.23333333
-85.68333333,12.225
-85.675,12.225
-85.675,12.23333333
-85.675,12.24166667
</coordinates>
</LinearRing>
</innerBoundaryIs>
<innerBoundaryIs>
<LinearRing>
<coordinates>
-85.58333333,12.19166667
-85.59166667,12.19166667
-85.59166667,12.18333333
-85.58333333,12.18333333
-85.58333333,12.19166667
</coordinates>
</LinearRing>
</innerBoundaryIs>
<innerBoundaryIs>
<LinearRing>
<coordinates>
-85.15,12
-85.15833333,12
-85.15833333,11.99166667
-85.15,11.99166667
-85.15,12
</coordinates>
</LinearRing>
</innerBoundaryIs>
<innerBoundaryIs>
<LinearRing>
<coordinates>
-85.31666667,11.89166667
-85.31666667,11.88333333
-85.30833333,11.88333333
-85.30833333,11.89166667
-85.31666667,11.89166667
</coordinates>
</LinearRing>
</innerBoundaryIs>
<innerBoundaryIs>
<LinearRing>
<coordinates>
-85.46666667,11.94166667
-85.45833333,11.94166667
-85.45833333,11.95
-85.45833333,11.95833333
-85.46666667,11.95833333
-85.46666667,11.95
-85.46666667,11.94166667
</coordinates>
</LinearRing>
</innerBoundaryIs>
<innerBoundaryIs>
<LinearRing>
<coordinates>
-85.45833333,11.95833333
-85.45,11.95833333
-85.45,11.96666667
-85.45833333,11.96666667
-85.45833333,11.95833333
</coordinates>
</LinearRing>
</innerBoundaryIs>
<innerBoundaryIs>
<LinearRing>
<coordinates>
-85.45,11.96666667
-85.44166667,11.96666667
-85.44166667,11.95833333
-85.43333333,11.95833333
-85.425,11.95833333
-85.425,11.95
-85.41666667,11.95
-85.41666667,11.95833333
-85.41666667,11.96666667
-85.425,11.96666667
-85.425,11.975
-85.43333333,11.975
-85.44166667,11.975
-85.45,11.975
-85.45,11.96666667
</coordinates>
</LinearRing>
</innerBoundaryIs>
<innerBoundaryIs>
<LinearRing>
<coordinates>
-85.46666667,11.95833333
-85.46666667,11.96666667
-85.475,11.96666667
-85.48333333,11.96666667
-85.49166667,11.96666667
-85.49166667,11.95833333
-85.48333333,11.95833333
-85.475,11.95833333
-85.46666667,11.95833333
</coordinates>
</LinearRing>
</innerBoundaryIs>
<innerBoundaryIs>
<LinearRing>
<coordinates>
-85.5,11.99166667
-85.49166667,11.99166667
-85.49166667,12
-85.5,12
-85.5,11.99166667
</coordinates>
</LinearRing>
</innerBoundaryIs>
<innerBoundaryIs>
<LinearRing>
<coordinates>
-85.39166667,11.85
-85.4,11.85
-85.40833333,11.85
-85.41666667,11.85
-85.41666667,11.84166667
-85.41666667,11.83333333
-85.40833333,11.83333333
-85.4,11.83333333
-85.39166667,11.83333333
-85.38333333,11.83333333
-85.38333333,11.84166667
-85.39166667,11.84166667
-85.39166667,11.85
</coordinates>
</LinearRing>
</innerBoundaryIs>
<innerBoundaryIs>
<LinearRing>
<coordinates>
-85.35833333,11.81666667
-85.36666667,11.81666667
-85.36666667,11.80833333
-85.35833333,11.80833333
-85.35833333,11.81666667
</coordinates>
</LinearRing>
</innerBoundaryIs>
<innerBoundaryIs>
<LinearRing>
<coordinates>
-85.4,11.8
-85.4,11.80833333
-85.4,11.81666667
-85.4,11.825
-85.40833333,11.825
-85.40833333,11.81666667
-85.40833333,11.80833333
-85.40833333,11.8
-85.4,11.8
</coordinates>
</LinearRing>
</innerBoundaryIs>
<innerBoundaryIs>
<LinearRing>
<coordinates>
-85.40833333,11.78333333
-85.40833333,11.79166667
-85.41666667,11.79166667
-85.41666667,11.78333333
-85.40833333,11.78333333
</coordinates>
</LinearRing>
</innerBoundaryIs>
<innerBoundaryIs>
<LinearRing>
<coordinates>
-85.44166667,11.83333333
-85.44166667,11.825
-85.43333333,11.825
-85.43333333,11.83333333
-85.44166667,11.83333333
</coordinates>
</LinearRing>
</innerBoundaryIs>
<innerBoundaryIs>
<LinearRing>
<coordinates>
-85.99166667,11.80833333
-86,11.80833333
-86,11.8
-85.99166667,11.8
-85.99166667,11.80833333
</coordinates>
</LinearRing>
</innerBoundaryIs>
<innerBoundaryIs>
<LinearRing>
<coordinates>
-86,11.8
-86.00833333,11.8
-86.00833333,11.79166667
-86,11.79166667
-86,11.8
</coordinates>
</LinearRing>
</innerBoundaryIs>
<innerBoundaryIs>
<LinearRing>
<coordinates>
-85.89166667,11.78333333
-85.9,11.78333333
-85.90833333,11.78333333
-85.91666667,11.78333333
-85.925,11.78333333
-85.925,11.775
-85.91666667,11.775
-85.90833333,11.775
-85.9,11.775
-85.9,11.76666667
-85.89166667,11.76666667
-85.89166667,11.775
-85.89166667,11.78333333
</coordinates>
</LinearRing>
</innerBoundaryIs>
<innerBoundaryIs>
<LinearRing>
<coordinates>
-85.89166667,11.73333333
-85.9,11.73333333
-85.9,11.725
-85.89166667,11.725
-85.89166667,11.73333333
</coordinates>
</LinearRing>
</innerBoundaryIs>
<innerBoundaryIs>
<LinearRing>
<coordinates>
-85.725,11.34166667
-85.73333333,11.34166667
-85.74166667,11.34166667
-85.74166667,11.33333333
-85.73333333,11.33333333
-85.725,11.33333333
-85.725,11.34166667
</coordinates>
</LinearRing>
</innerBoundaryIs>
<innerBoundaryIs>
<LinearRing>
<coordinates>
-85.69166667,11.28333333
-85.68333333,11.28333333
-85.68333333,11.29166667
-85.69166667,11.29166667
-85.69166667,11.28333333
</coordinates>
</LinearRing>
</innerBoundaryIs>
<innerBoundaryIs>
<LinearRing>
<coordinates>
-85.76666667,11.19166667
-85.76666667,11.2
-85.775,11.2
-85.78333333,11.2
-85.79166667,11.2
-85.79166667,11.19166667
-85.8,11.19166667
-85.8,11.18333333
-85.79166667,11.18333333
-85.79166667,11.175
-85.78333333,11.175
-85.78333333,11.18333333
-85.78333333,11.19166667
-85.775,11.19166667
-85.76666667,11.19166667
</coordinates>
</LinearRing>
</innerBoundaryIs>
<innerBoundaryIs>
<LinearRing>
<coordinates>
-85.86666667,11.24166667
-85.85833333,11.24166667
-85.85833333,11.25
-85.86666667,11.25
-85.86666667,11.24166667
</coordinates>
</LinearRing>
</innerBoundaryIs>
<innerBoundaryIs>
<LinearRing>
<coordinates>
-85.875,11.26666667
-85.86666667,11.26666667
-85.85833333,11.26666667
-85.85833333,11.275
-85.85833333,11.28333333
-85.86666667,11.28333333
-85.86666667,11.275
-85.875,11.275
-85.875,11.26666667
</coordinates>
</LinearRing>
</innerBoundaryIs>
<innerBoundaryIs>
<LinearRing>
<coordinates>
-85.9,11.28333333
-85.89166667,11.28333333
-85.89166667,11.29166667
-85.9,11.29166667
-85.9,11.28333333
</coordinates>
</LinearRing>
</innerBoundaryIs>
<innerBoundaryIs>
<LinearRing>
<coordinates>
-86.18333333,11.53333333
-86.175,11.53333333
-86.175,11.54166667
-86.18333333,11.54166667
-86.18333333,11.53333333
</coordinates>
</LinearRing>
</innerBoundaryIs>
<innerBoundaryIs>
<LinearRing>
<coordinates>
-86.93333333,12.325
-86.925,12.325
-86.925,12.33333333
-86.93333333,12.33333333
-86.93333333,12.325
</coordinates>
</LinearRing>
</innerBoundaryIs>
<innerBoundaryIs>
<LinearRing>
<coordinates>
-86.93333333,12.33333333
-86.93333333,12.34166667
-86.94166667,12.34166667
-86.94166667,12.33333333
-86.93333333,12.33333333
</coordinates>
</LinearRing>
</innerBoundaryIs>
<innerBoundaryIs>
<LinearRing>
<coordinates>
-87.34166667,12.61666667
-87.33333333,12.61666667
-87.325,12.61666667
-87.325,12.625
-87.33333333,12.625
-87.33333333,12.63333333
-87.34166667,12.63333333
-87.34166667,12.625
-87.34166667,12.61666667
</coordinates>
</LinearRing>
</innerBoundaryIs>
<innerBoundaryIs>
<LinearRing>
<coordinates>
-87.43333333,13.21666667
-87.43333333,13.20833333
-87.425,13.20833333
-87.425,13.21666667
-87.43333333,13.21666667
</coordinates>
</LinearRing>
</innerBoundaryIs>
<innerBoundaryIs>
<LinearRing>
<coordinates>
-87.39166667,13.38333333
-87.39166667,13.375
-87.39166667,13.36666667
-87.38333333,13.36666667
-87.375,13.36666667
-87.375,13.375
-87.38333333,13.375
-87.38333333,13.38333333
-87.39166667,13.38333333
</coordinates>
</LinearRing>
</innerBoundaryIs>
<innerBoundaryIs>
<LinearRing>
<coordinates>
-87.375,13.375
-87.36666667,13.375
-87.36666667,13.38333333
-87.375,13.38333333
-87.375,13.375
</coordinates>
</LinearRing>
</innerBoundaryIs>
<innerBoundaryIs>
<LinearRing>
<coordinates>
-87.275,13.43333333
-87.28333333,13.43333333
-87.28333333,13.425
-87.275,13.425
-87.275,13.43333333
</coordinates>
</LinearRing>
</innerBoundaryIs>
<innerBoundaryIs>
<LinearRing>
<coordinates>
-87.25,13.35833333
-87.25833333,13.35833333
-87.26666667,13.35833333
-87.275,13.35833333
-87.275,13.36666667
-87.275,13.375
-87.28333333,13.375
-87.29166667,13.375
-87.29166667,13.36666667
-87.3,13.36666667
-87.3,13.35833333
-87.3,13.35
-87.29166667,13.35
-87.29166667,13.34166667
-87.29166667,13.33333333
-87.29166667,13.325
-87.28333333,13.325
-87.28333333,13.31666667
-87.275,13.31666667
-87.275,13.325
-87.26666667,13.325
-87.26666667,13.33333333
-87.26666667,13.34166667
-87.275,13.34166667
-87.275,13.35
-87.26666667,13.35
-87.25833333,13.35
-87.25,13.35
-87.25,13.35833333
</coordinates>
</LinearRing>
</innerBoundaryIs>
<innerBoundaryIs>
<LinearRing>
<coordinates>
-87.25,13.325
-87.25,13.33333333
-87.25833333,13.33333333
-87.25833333,13.325
-87.25,13.325
</coordinates>
</LinearRing>
</innerBoundaryIs>
<innerBoundaryIs>
<LinearRing>
<coordinates>
-87.24166667,13.275
-87.25,13.275
-87.25833333,13.275
-87.26666667,13.275
-87.275,13.275
-87.28333333,13.275
-87.28333333,13.26666667
-87.28333333,13.25833333
-87.275,13.25833333
-87.26666667,13.25833333
-87.26666667,13.26666667
-87.25833333,13.26666667
-87.25,13.26666667
-87.25,13.25833333
-87.24166667,13.25833333
-87.24166667,13.26666667
-87.24166667,13.275
</coordinates>
</LinearRing>
</innerBoundaryIs>
<innerBoundaryIs>
<LinearRing>
<coordinates>
-87.15,13.25833333
-87.15833333,13.25833333
-87.15833333,13.25
-87.15,13.25
-87.15,13.25833333
</coordinates>
</LinearRing>
</innerBoundaryIs>
<innerBoundaryIs>
<LinearRing>
<coordinates>
-87.00833333,13.10833333
-87.00833333,13.1
-87,13.1
-87,13.10833333
-87.00833333,13.10833333
</coordinates>
</LinearRing>
</innerBoundaryIs>
<innerBoundaryIs>
<LinearRing>
<coordinates>
-86.66666667,12.95
-86.675,12.95
-86.675,12.94166667
-86.66666667,12.94166667
-86.66666667,12.95
</coordinates>
</LinearRing>
</innerBoundaryIs>
<innerBoundaryIs>
<LinearRing>
<coordinates>
-86.525,12.925
-86.525,12.93333333
-86.53333333,12.93333333
-86.53333333,12.925
-86.525,12.925
</coordinates>
</LinearRing>
</innerBoundaryIs>
<innerBoundaryIs>
<LinearRing>
<coordinates>
-86.55833333,13.04166667
-86.55,13.04166667
-86.55,13.05
-86.55833333,13.05
-86.55833333,13.04166667
</coordinates>
</LinearRing>
</innerBoundaryIs>
<innerBoundaryIs>
<LinearRing>
<coordinates>
-86.425,12.95
-86.425,12.95833333
-86.43333333,12.95833333
-86.44166667,12.95833333
-86.44166667,12.95
-86.44166667,12.94166667
-86.43333333,12.94166667
-86.43333333,12.95
-86.425,12.95
</coordinates>
</LinearRing>
</innerBoundaryIs>
<innerBoundaryIs>
<LinearRing>
<coordinates>
-86.44166667,12.94166667
-86.45,12.94166667
-86.45,12.93333333
-86.45,12.925
-86.44166667,12.925
-86.44166667,12.93333333
-86.44166667,12.94166667
</coordinates>
</LinearRing>
</innerBoundaryIs>
<innerBoundaryIs>
<LinearRing>
<coordinates>
-86.45,12.925
-86.45833333,12.925
-86.45833333,12.91666667
-86.45,12.91666667
-86.45,12.925
</coordinates>
</LinearRing>
</innerBoundaryIs>
<innerBoundaryIs>
<LinearRing>
<coordinates>
-86.45833333,12.91666667
-86.46666667,12.91666667
-86.46666667,12.90833333
-86.475,12.90833333
-86.475,12.9
-86.46666667,12.9
-86.45833333,12.9
-86.45833333,12.90833333
-86.45833333,12.91666667
</coordinates>
</LinearRing>
</innerBoundaryIs>
<innerBoundaryIs>
<LinearRing>
<coordinates>
-86.46666667,12.91666667
-86.46666667,12.925
-86.46666667,12.93333333
-86.475,12.93333333
-86.475,12.94166667
-86.475,12.95
-86.475,12.95833333
-86.475,12.96666667
-86.48333333,12.96666667
-86.48333333,12.95833333
-86.49166667,12.95833333
-86.49166667,12.95
-86.49166667,12.94166667
-86.48333333,12.94166667
-86.48333333,12.93333333
-86.48333333,12.925
-86.48333333,12.91666667
-86.475,12.91666667
-86.46666667,12.91666667
</coordinates>
</LinearRing>
</innerBoundaryIs>
<innerBoundaryIs>
<LinearRing>
<coordinates>
-86.475,12.96666667
-86.46666667,12.96666667
-86.46666667,12.975
-86.475,12.975
-86.475,12.96666667
</coordinates>
</LinearRing>
</innerBoundaryIs>
<innerBoundaryIs>
<LinearRing>
<coordinates>
-86.48333333,12.96666667
-86.48333333,12.975
-86.48333333,12.98333333
-86.49166667,12.98333333
-86.49166667,12.975
-86.49166667,12.96666667
-86.48333333,12.96666667
</coordinates>
</LinearRing>
</innerBoundaryIs>
<innerBoundaryIs>
<LinearRing>
<coordinates>
-86.44166667,12.925
-86.44166667,12.91666667
-86.44166667,12.90833333
-86.43333333,12.90833333
-86.43333333,12.91666667
-86.43333333,12.925
-86.44166667,12.925
</coordinates>
</LinearRing>
</innerBoundaryIs>
<innerBoundaryIs>
<LinearRing>
<coordinates>
-86.30833333,12.88333333
-86.30833333,12.875
-86.3,12.875
-86.3,12.88333333
-86.30833333,12.88333333
</coordinates>
</LinearRing>
</innerBoundaryIs>
<innerBoundaryIs>
<LinearRing>
<coordinates>
-86.3,12.875
-86.3,12.86666667
-86.3,12.85833333
-86.29166667,12.85833333
-86.29166667,12.85
-86.29166667,12.84166667
-86.28333333,12.84166667
-86.275,12.84166667
-86.275,12.85
-86.28333333,12.85
-86.28333333,12.85833333
-86.28333333,12.86666667
-86.29166667,12.86666667
-86.29166667,12.875
-86.3,12.875
</coordinates>
</LinearRing>
</innerBoundaryIs>
<innerBoundaryIs>
<LinearRing>
<coordinates>
-86.275,12.84166667
-86.275,12.83333333
-86.26666667,12.83333333
-86.26666667,12.84166667
-86.275,12.84166667
</coordinates>
</LinearRing>
</innerBoundaryIs>
<innerBoundaryIs>
<LinearRing>
<coordinates>
-86.28333333,12.86666667
-86.275,12.86666667
-86.275,12.875
-86.28333333,12.875
-86.28333333,12.86666667
</coordinates>
</LinearRing>
</innerBoundaryIs>
<innerBoundaryIs>
<LinearRing>
<coordinates>
-86.18333333,12.875
-86.18333333,12.86666667
-86.175,12.86666667
-86.175,12.875
-86.18333333,12.875
</coordinates>
</LinearRing>
</innerBoundaryIs>
<innerBoundaryIs>
<LinearRing>
<coordinates>
-86.175,12.80833333
-86.18333333,12.80833333
-86.18333333,12.8
-86.175,12.8
-86.175,12.80833333
</coordinates>
</LinearRing>
</innerBoundaryIs>
<innerBoundaryIs>
<LinearRing>
<coordinates>
-86.125,12.775
-86.13333333,12.775
-86.14166667,12.775
-86.14166667,12.76666667
-86.13333333,12.76666667
-86.125,12.76666667
-86.125,12.775
</coordinates>
</LinearRing>
</innerBoundaryIs>
<innerBoundaryIs>
<LinearRing>
<coordinates>
-86.11666667,12.775
-86.11666667,12.76666667
-86.10833333,12.76666667
-86.10833333,12.775
-86.11666667,12.775
</coordinates>
</LinearRing>
</innerBoundaryIs>
<innerBoundaryIs>
<LinearRing>
<coordinates>
-86.01666667,12.69166667
-86.025,12.69166667
-86.03333333,12.69166667
-86.03333333,12.68333333
-86.03333333,12.675
-86.03333333,12.66666667
-86.025,12.66666667
-86.025,12.675
-86.025,12.68333333
-86.01666667,12.68333333
-86.01666667,12.69166667
</coordinates>
</LinearRing>
</innerBoundaryIs>
<innerBoundaryIs>
<LinearRing>
<coordinates>
-86.05,12.64166667
-86.05,12.65
-86.05,12.65833333
-86.05,12.66666667
-86.05833333,12.66666667
-86.05833333,12.65833333
-86.05833333,12.65
-86.05833333,12.64166667
-86.05,12.64166667
</coordinates>
</LinearRing>
</innerBoundaryIs>
<innerBoundaryIs>
<LinearRing>
<coordinates>
-86.03333333,12.54166667
-86.03333333,12.55
-86.03333333,12.55833333
-86.04166667,12.55833333
-86.04166667,12.55
-86.04166667,12.54166667
-86.03333333,12.54166667
</coordinates>
</LinearRing>
</innerBoundaryIs>
<innerBoundaryIs>
<LinearRing>
<coordinates>
-86.00833333,12.475
-86.01666667,12.475
-86.01666667,12.46666667
-86.00833333,12.46666667
-86.00833333,12.475
</coordinates>
</LinearRing>
</innerBoundaryIs>
<innerBoundaryIs>
<LinearRing>
<coordinates>
-86.36666667,11.96666667
-86.35833333,11.96666667
-86.35833333,11.95833333
-86.35833333,11.95
-86.36666667,11.95
-86.36666667,11.94166667
-86.35833333,11.94166667
-86.35,11.94166667
-86.35,11.93333333
-86.35,11.925
-86.34166667,11.925
-86.34166667,11.91666667
-86.34166667,11.90833333
-86.33333333,11.90833333
-86.325,11.90833333
-86.325,11.9
-86.31666667,11.9
-86.31666667,11.89166667
-86.31666667,11.88333333
-86.30833333,11.88333333
-86.3,11.88333333
-86.3,11.875
-86.29166667,11.875
-86.28333333,11.875
-86.28333333,11.86666667
-86.275,11.86666667
-86.275,11.875
-86.26666667,11.875
-86.25833333,11.875
-86.25833333,11.88333333
-86.25833333,11.89166667
-86.26666667,11.89166667
-86.26666667,11.9
-86.26666667,11.90833333
-86.275,11.90833333
-86.275,11.91666667
-86.26666667,11.91666667
-86.26666667,11.925
-86.275,11.925
-86.28333333,11.925
-86.28333333,11.91666667
-86.29166667,11.91666667
-86.29166667,11.925
-86.29166667,11.93333333
-86.29166667,11.94166667
-86.3,11.94166667
-86.3,11.95
-86.3,11.95833333
-86.30833333,11.95833333
-86.30833333,11.96666667
-86.3,11.96666667
-86.29166667,11.96666667
-86.28333333,11.96666667
-86.28333333,11.95833333
-86.28333333,11.95
-86.28333333,11.94166667
-86.275,11.94166667
-86.26666667,11.94166667
-86.25833333,11.94166667
-86.25833333,11.95
-86.25833333,11.95833333
-86.25833333,11.96666667
-86.26666667,11.96666667
-86.26666667,11.975
-86.275,11.975
-86.28333333,11.975
-86.28333333,11.98333333
-86.275,11.98333333
-86.275,11.99166667
-86.28333333,11.99166667
-86.29166667,11.99166667
-86.29166667,12
-86.28333333,12
-86.275,12
-86.275,12.00833333
-86.275,12.01666667
-86.275,12.025
-86.28333333,12.025
-86.28333333,12.01666667
-86.29166667,12.01666667
-86.3,12.01666667
-86.3,12.00833333
-86.30833333,12.00833333
-86.30833333,12.01666667
-86.31666667,12.01666667
-86.325,12.01666667
-86.325,12.025
-86.33333333,12.025
-86.33333333,12.03333333
-86.33333333,12.04166667
-86.34166667,12.04166667
-86.34166667,12.05
-86.34166667,12.05833333
-86.35,12.05833333
-86.35833333,12.05833333
-86.36666667,12.05833333
-86.375,12.05833333
-86.38333333,12.05833333
-86.38333333,12.05
-86.38333333,12.04166667
-86.38333333,12.03333333
-86.39166667,12.03333333
-86.39166667,12.025
-86.38333333,12.025
-86.38333333,12.01666667
-86.39166667,12.01666667
-86.39166667,12.00833333
-86.38333333,12.00833333
-86.38333333,12
-86.375,12
-86.375,11.99166667
-86.375,11.98333333
-86.375,11.975
-86.36666667,11.975
-86.36666667,11.96666667
</coordinates>
</LinearRing>
</innerBoundaryIs>
<innerBoundaryIs>
<LinearRing>
<coordinates>
-86.26666667,11.975
-86.25833333,11.975
-86.25,11.975
-86.25,11.96666667
-86.25,11.95833333
-86.24166667,11.95833333
-86.23333333,11.95833333
-86.23333333,11.95
-86.23333333,11.94166667
-86.225,11.94166667
-86.225,11.93333333
-86.21666667,11.93333333
-86.21666667,11.94166667
-86.21666667,11.95
-86.20833333,11.95
-86.20833333,11.94166667
-86.2,11.94166667
-86.2,11.93333333
-86.19166667,11.93333333
-86.19166667,11.94166667
-86.18333333,11.94166667
-86.18333333,11.93333333
-86.175,11.93333333
-86.175,11.925
-86.16666667,11.925
-86.16666667,11.91666667
-86.15833333,11.91666667
-86.15833333,11.90833333
-86.15833333,11.9
-86.15,11.9
-86.15,11.89166667
-86.14166667,11.89166667
-86.14166667,11.88333333
-86.13333333,11.88333333
-86.13333333,11.875
-86.13333333,11.86666667
-86.125,11.86666667
-86.125,11.875
-86.11666667,11.875
-86.11666667,11.88333333
-86.11666667,11.89166667
-86.10833333,11.89166667
-86.10833333,11.9
-86.1,11.9
-86.1,11.90833333
-86.10833333,11.90833333
-86.10833333,11.91666667
-86.11666667,11.91666667
-86.11666667,11.925
-86.10833333,11.925
-86.10833333,11.93333333
-86.10833333,11.94166667
-86.11666667,11.94166667
-86.11666667,11.93333333
-86.125,11.93333333
-86.13333333,11.93333333
-86.14166667,11.93333333
-86.15,11.93333333
-86.15,11.94166667
-86.15,11.95
-86.15833333,11.95
-86.15833333,11.95833333
-86.15,11.95833333
-86.14166667,11.95833333
-86.14166667,11.96666667
-86.14166667,11.975
-86.14166667,11.98333333
-86.13333333,11.98333333
-86.13333333,11.99166667
-86.14166667,11.99166667
-86.15,11.99166667
-86.15,12
-86.14166667,12
-86.13333333,12
-86.13333333,12.00833333
-86.125,12.00833333
-86.125,12
-86.125,11.99166667
-86.11666667,11.99166667
-86.10833333,11.99166667
-86.1,11.99166667
-86.1,11.98333333
-86.09166667,11.98333333
-86.09166667,11.99166667
-86.08333333,11.99166667
-86.075,11.99166667
-86.075,12
-86.08333333,12
-86.09166667,12
-86.1,12
-86.1,12.00833333
-86.09166667,12.00833333
-86.09166667,12.01666667
-86.09166667,12.025
-86.1,12.025
-86.10833333,12.025
-86.10833333,12.03333333
-86.1,12.03333333
-86.09166667,12.03333333
-86.09166667,12.04166667
-86.08333333,12.04166667
-86.08333333,12.05
-86.075,12.05
-86.06666667,12.05
-86.06666667,12.05833333
-86.06666667,12.06666667
-86.075,12.06666667
-86.075,12.075
-86.08333333,12.075
-86.08333333,12.06666667
-86.08333333,12.05833333
-86.09166667,12.05833333
-86.1,12.05833333
-86.10833333,12.05833333
-86.10833333,12.06666667
-86.10833333,12.075
-86.11666667,12.075
-86.125,12.075
-86.125,12.06666667
-86.13333333,12.06666667
-86.14166667,12.06666667
-86.14166667,12.05833333
-86.13333333,12.05833333
-86.13333333,12.05
-86.14166667,12.05
-86.15,12.05
-86.15833333,12.05
-86.16666667,12.05
-86.16666667,12.04166667
-86.175,12.04166667
-86.175,12.05
-86.175,12.05833333
-86.18333333,12.05833333
-86.19166667,12.05833333
-86.2,12.05833333
-86.2,12.06666667
-86.2,12.075
-86.20833333,12.075
-86.20833333,12.08333333
-86.20833333,12.09166667
-86.2,12.09166667
-86.2,12.1
-86.20833333,12.1
-86.20833333,12.10833333
-86.20833333,12.11666667
-86.21666667,12.11666667
-86.21666667,12.10833333
-86.225,12.10833333
-86.23333333,12.10833333
-86.24166667,12.10833333
-86.24166667,12.1
-86.23333333,12.1
-86.225,12.1
-86.21666667,12.1
-86.21666667,12.09166667
-86.225,12.09166667
-86.225,12.08333333
-86.21666667,12.08333333
-86.21666667,12.075
-86.21666667,12.06666667
-86.21666667,12.05833333
-86.20833333,12.05833333
-86.20833333,12.05
-86.21666667,12.05
-86.225,12.05
-86.23333333,12.05
-86.24166667,12.05
-86.24166667,12.05833333
-86.25,12.05833333
-86.25833333,12.05833333
-86.25833333,12.05
-86.25,12.05
-86.25,12.04166667
-86.25,12.03333333
-86.25833333,12.03333333
-86.25833333,12.04166667
-86.26666667,12.04166667
-86.275,12.04166667
-86.275,12.03333333
-86.26666667,12.03333333
-86.26666667,12.025
-86.26666667,12.01666667
-86.26666667,12.00833333
-86.25833333,12.00833333
-86.25,12.00833333
-86.25,12
-86.25833333,12
-86.26666667,12
-86.26666667,11.99166667
-86.26666667,11.98333333
-86.26666667,11.975
</coordinates>
</LinearRing>
</innerBoundaryIs>
<innerBoundaryIs>
<LinearRing>
<coordinates>
-86.13333333,11.86666667
-86.14166667,11.86666667
-86.14166667,11.85833333
-86.15,11.85833333
-86.15,11.85
-86.14166667,11.85
-86.13333333,11.85
-86.125,11.85
-86.11666667,11.85
-86.10833333,11.85
-86.1,11.85
-86.09166667,11.85
-86.09166667,11.85833333
-86.08333333,11.85833333
-86.08333333,11.86666667
-86.075,11.86666667
-86.075,11.875
-86.06666667,11.875
-86.06666667,11.88333333
-86.05833333,11.88333333
-86.05833333,11.875
-86.05,11.875
-86.04166667,11.875
-86.04166667,11.88333333
-86.03333333,11.88333333
-86.03333333,11.875
-86.025,11.875
-86.025,11.86666667
-86.01666667,11.86666667
-86.01666667,11.85833333
-86.00833333,11.85833333
-86,11.85833333
-85.99166667,11.85833333
-85.99166667,11.86666667
-85.99166667,11.875
-86,11.875
-86.00833333,11.875
-86.00833333,11.88333333
-86,11.88333333
-86,11.89166667
-86,11.9
-86.00833333,11.9
-86.01666667,11.9
-86.025,11.9
-86.025,11.90833333
-86.03333333,11.90833333
-86.04166667,11.90833333
-86.04166667,11.91666667
-86.04166667,11.925
-86.05,11.925
-86.05,11.91666667
-86.05833333,11.91666667
-86.05833333,11.90833333
-86.05,11.90833333
-86.05,11.9
-86.04166667,11.9
-86.04166667,11.89166667
-86.05,11.89166667
-86.05833333,11.89166667
-86.06666667,11.89166667
-86.075,11.89166667
-86.075,11.88333333
-86.08333333,11.88333333
-86.08333333,11.875
-86.09166667,11.875
-86.09166667,11.86666667
-86.1,11.86666667
-86.10833333,11.86666667
-86.11666667,11.86666667
-86.11666667,11.85833333
-86.125,11.85833333
-86.13333333,11.85833333
-86.13333333,11.86666667
</coordinates>
</LinearRing>
</innerBoundaryIs>
<innerBoundaryIs>
<LinearRing>
<coordinates>
-86.01666667,11.85833333
-86.025,11.85833333
-86.025,11.85
-86.01666667,11.85
-86.01666667,11.85833333
</coordinates>
</LinearRing>
</innerBoundaryIs>
<innerBoundaryIs>
<LinearRing>
<coordinates>
-86.01666667,11.85
-86.01666667,11.84166667
-86.00833333,11.84166667
-86.00833333,11.85
-86.01666667,11.85
</coordinates>
</LinearRing>
</innerBoundaryIs>
<innerBoundaryIs>
<LinearRing>
<coordinates>
-86.04166667,11.925
-86.03333333,11.925
-86.025,11.925
-86.025,11.91666667
-86.01666667,11.91666667
-86.01666667,11.925
-86.01666667,11.93333333
-86.01666667,11.94166667
-86.025,11.94166667
-86.03333333,11.94166667
-86.03333333,11.93333333
-86.04166667,11.93333333
-86.04166667,11.925
</coordinates>
</LinearRing>
</innerBoundaryIs>
<innerBoundaryIs>
<LinearRing>
<coordinates>
-86.075,11.89166667
-86.075,11.9
-86.08333333,11.9
-86.08333333,11.89166667
-86.075,11.89166667
</coordinates>
</LinearRing>
</innerBoundaryIs>
<innerBoundaryIs>
<LinearRing>
<coordinates>
-86.075,11.9
-86.06666667,11.9
-86.06666667,11.90833333
-86.075,11.90833333
-86.075,11.9
</coordinates>
</LinearRing>
</innerBoundaryIs>
<innerBoundaryIs>
<LinearRing>
<coordinates>
-86.1,11.90833333
-86.09166667,11.90833333
-86.08333333,11.90833333
-86.08333333,11.91666667
-86.075,11.91666667
-86.06666667,11.91666667
-86.06666667,11.925
-86.05833333,11.925
-86.05833333,11.93333333
-86.05833333,11.94166667
-86.06666667,11.94166667
-86.06666667,11.93333333
-86.075,11.93333333
-86.08333333,11.93333333
-86.09166667,11.93333333
-86.09166667,11.925
-86.1,11.925
-86.1,11.91666667
-86.1,11.90833333
</coordinates>
</LinearRing>
</innerBoundaryIs>
<innerBoundaryIs>
<LinearRing>
<coordinates>
-86.06666667,11.94166667
-86.06666667,11.95
-86.075,11.95
-86.075,11.94166667
-86.06666667,11.94166667
</coordinates>
</LinearRing>
</innerBoundaryIs>
<innerBoundaryIs>
<LinearRing>
<coordinates>
-86.09166667,11.98333333
-86.09166667,11.975
-86.09166667,11.96666667
-86.09166667,11.95833333
-86.08333333,11.95833333
-86.08333333,11.96666667
-86.075,11.96666667
-86.075,11.975
-86.08333333,11.975
-86.08333333,11.98333333
-86.09166667,11.98333333
</coordinates>
</LinearRing>
</innerBoundaryIs>
<innerBoundaryIs>
<LinearRing>
<coordinates>
-86.075,12
-86.06666667,12
-86.06666667,12.00833333
-86.05833333,12.00833333
-86.05833333,12.01666667
-86.05,12.01666667
-86.05,12.025
-86.05833333,12.025
-86.06666667,12.025
-86.06666667,12.03333333
-86.075,12.03333333
-86.075,12.025
-86.075,12.01666667
-86.08333333,12.01666667
-86.08333333,12.00833333
-86.075,12.00833333
-86.075,12
</coordinates>
</LinearRing>
</innerBoundaryIs>
<innerBoundaryIs>
<LinearRing>
<coordinates>
-86.075,12.075
-86.06666667,12.075
-86.05833333,12.075
-86.05833333,12.08333333
-86.06666667,12.08333333
-86.075,12.08333333
-86.075,12.075
</coordinates>
</LinearRing>
</innerBoundaryIs>
<innerBoundaryIs>
<LinearRing>
<coordinates>
-86.39166667,12.03333333
-86.39166667,12.04166667
-86.4,12.04166667
-86.4,12.03333333
-86.39166667,12.03333333
</coordinates>
</LinearRing>
</innerBoundaryIs>
<innerBoundaryIs>
<LinearRing>
<coordinates>
-86.4,12.04166667
-86.4,12.05
-86.40833333,12.05
-86.40833333,12.04166667
-86.4,12.04166667
</coordinates>
</LinearRing>
</innerBoundaryIs>
<innerBoundaryIs>
<LinearRing>
<coordinates>
-86,11.975
-86,11.96666667
-85.99166667,11.96666667
-85.98333333,11.96666667
-85.98333333,11.95833333
-85.975,11.95833333
-85.975,11.96666667
-85.96666667,11.96666667
-85.96666667,11.975
-85.95833333,11.975
-85.95833333,11.98333333
-85.96666667,11.98333333
-85.96666667,11.99166667
-85.975,11.99166667
-85.975,12
-85.975,12.00833333
-85.98333333,12.00833333
-85.98333333,12.01666667
-85.99166667,12.01666667
-86,12.01666667
-86,12.00833333
-85.99166667,12.00833333
-85.99166667,12
-86,12
-86,11.99166667
-85.99166667,11.99166667
-85.99166667,11.98333333
-85.99166667,11.975
-86,11.975
</coordinates>
</LinearRing>
</innerBoundaryIs>
<innerBoundaryIs>
<LinearRing>
<coordinates>
-85.975,11.95833333
-85.975,11.95
-85.98333333,11.95
-85.98333333,11.94166667
-85.98333333,11.93333333
-85.98333333,11.925
-85.975,11.925
-85.975,11.91666667
-85.98333333,11.91666667
-85.99166667,11.91666667
-85.99166667,11.90833333
-85.98333333,11.90833333
-85.975,11.90833333
-85.96666667,11.90833333
-85.95833333,11.90833333
-85.95,11.90833333
-85.95,11.91666667
-85.94166667,11.91666667
-85.94166667,11.925
-85.95,11.925
-85.95833333,11.925
-85.95833333,11.93333333
-85.95,11.93333333
-85.94166667,11.93333333
-85.94166667,11.94166667
-85.95,11.94166667
-85.95,11.95
-85.95833333,11.95
-85.95833333,11.95833333
-85.96666667,11.95833333
-85.975,11.95833333
</coordinates>
</LinearRing>
</innerBoundaryIs>
<innerBoundaryIs>
<LinearRing>
<coordinates>
-85.875,11.44166667
-85.86666667,11.44166667
-85.86666667,11.45
-85.85833333,11.45
-85.85833333,11.45833333
-85.86666667,11.45833333
-85.86666667,11.46666667
-85.86666667,11.475
-85.875,11.475
-85.875,11.46666667
-85.88333333,11.46666667
-85.88333333,11.45833333
-85.88333333,11.45
-85.875,11.45
-85.875,11.44166667
</coordinates>
</LinearRing>
</innerBoundaryIs>
<innerBoundaryIs>
<LinearRing>
<coordinates>
-85.88333333,11.46666667
-85.88333333,11.475
-85.89166667,11.475
-85.89166667,11.46666667
-85.88333333,11.46666667
</coordinates>
</LinearRing>
</innerBoundaryIs>
<innerBoundaryIs>
<LinearRing>
<coordinates>
-85.85833333,11.29166667
-85.85,11.29166667
-85.85,11.3
-85.85833333,11.3
-85.85833333,11.29166667
</coordinates>
</LinearRing>
</innerBoundaryIs>
<innerBoundaryIs>
<LinearRing>
<coordinates>
-85.85,11.29166667
-85.85,11.28333333
-85.85,11.275
-85.84166667,11.275
-85.83333333,11.275
-85.83333333,11.28333333
-85.84166667,11.28333333
-85.84166667,11.29166667
-85.85,11.29166667
</coordinates>
</LinearRing>
</innerBoundaryIs>
<innerBoundaryIs>
<LinearRing>
<coordinates>
-85.81666667,11.2
-85.80833333,11.2
-85.80833333,11.20833333
-85.81666667,11.20833333
-85.81666667,11.2
</coordinates>
</LinearRing>
</innerBoundaryIs>
<innerBoundaryIs>
<LinearRing>
<coordinates>
-85.81666667,11.20833333
-85.81666667,11.21666667
-85.825,11.21666667
-85.825,11.20833333
-85.81666667,11.20833333
</coordinates>
</LinearRing>
</innerBoundaryIs>
<innerBoundaryIs>
<LinearRing>
<coordinates>
-85.78333333,11.375
-85.775,11.375
-85.775,11.38333333
-85.78333333,11.38333333
-85.78333333,11.375
</coordinates>
</LinearRing>
</innerBoundaryIs>
<innerBoundaryIs>
<LinearRing>
<coordinates>
-85.775,11.375
-85.775,11.36666667
-85.76666667,11.36666667
-85.76666667,11.375
-85.775,11.375
</coordinates>
</LinearRing>
</innerBoundaryIs>
<innerBoundaryIs>
<LinearRing>
<coordinates>
-85.76666667,11.36666667
-85.76666667,11.35833333
-85.76666667,11.35
-85.75833333,11.35
-85.75833333,11.35833333
-85.75833333,11.36666667
-85.76666667,11.36666667
</coordinates>
</LinearRing>
</innerBoundaryIs>
<innerBoundaryIs>
<LinearRing>
<coordinates>
-85.78333333,11.38333333
-85.78333333,11.39166667
-85.78333333,11.4
-85.78333333,11.40833333
-85.79166667,11.40833333
-85.8,11.40833333
-85.8,11.41666667
-85.79166667,11.41666667
-85.79166667,11.425
-85.8,11.425
-85.8,11.43333333
-85.80833333,11.43333333
-85.80833333,11.425
-85.80833333,11.41666667
-85.80833333,11.40833333
-85.80833333,11.4
-85.80833333,11.39166667
-85.80833333,11.38333333
-85.8,11.38333333
-85.79166667,11.38333333
-85.78333333,11.38333333
</coordinates>
</LinearRing>
</innerBoundaryIs>
<innerBoundaryIs>
<LinearRing>
<coordinates>
-86.30833333,11.78333333
-86.3,11.78333333
-86.3,11.79166667
-86.30833333,11.79166667
-86.30833333,11.78333333
</coordinates>
</LinearRing>
</innerBoundaryIs>
<innerBoundaryIs>
<LinearRing>
<coordinates>
-86.3,11.79166667
-86.29166667,11.79166667
-86.28333333,11.79166667
-86.28333333,11.8
-86.29166667,11.8
-86.3,11.8
-86.3,11.79166667
</coordinates>
</LinearRing>
</innerBoundaryIs>
<innerBoundaryIs>
<LinearRing>
<coordinates>
-86.28333333,11.8
-86.275,11.8
-86.275,11.80833333
-86.28333333,11.80833333
-86.28333333,11.8
</coordinates>
</LinearRing>
</innerBoundaryIs>
<innerBoundaryIs>
<LinearRing>
<coordinates>
-86.225,11.78333333
-86.21666667,11.78333333
-86.20833333,11.78333333
-86.20833333,11.79166667
-86.20833333,11.8
-86.2,11.8
-86.19166667,11.8
-86.18333333,11.8
-86.18333333,11.80833333
-86.175,11.80833333
-86.175,11.81666667
-86.175,11.825
-86.18333333,11.825
-86.18333333,11.81666667
-86.19166667,11.81666667
-86.19166667,11.80833333
-86.2,11.80833333
-86.20833333,11.80833333
-86.21666667,11.80833333
-86.225,11.80833333
-86.23333333,11.80833333
-86.24166667,11.80833333
-86.25,11.80833333
-86.25,11.8
-86.25,11.79166667
-86.24166667,11.79166667
-86.23333333,11.79166667
-86.225,11.79166667
-86.225,11.78333333
</coordinates>
</LinearRing>
</innerBoundaryIs>
<innerBoundaryIs>
<LinearRing>
<coordinates>
-86.25,11.80833333
-86.25,11.81666667
-86.25833333,11.81666667
-86.25833333,11.80833333
-86.25,11.80833333
</coordinates>
</LinearRing>
</innerBoundaryIs>
<innerBoundaryIs>
<LinearRing>
<coordinates>
-86.325,11.84166667
-86.31666667,11.84166667
-86.31666667,11.85
-86.325,11.85
-86.325,11.84166667
</coordinates>
</LinearRing>
</innerBoundaryIs>
<innerBoundaryIs>
<LinearRing>
<coordinates>
-86.31666667,11.85
-86.30833333,11.85
-86.30833333,11.85833333
-86.31666667,11.85833333
-86.31666667,11.85
</coordinates>
</LinearRing>
</innerBoundaryIs>
<innerBoundaryIs>
<LinearRing>
<coordinates>
-86.325,11.85
-86.325,11.85833333
-86.33333333,11.85833333
-86.33333333,11.85
-86.325,11.85
</coordinates>
</LinearRing>
</innerBoundaryIs>
<innerBoundaryIs>
<LinearRing>
<coordinates>
-86.00833333,12.175
-86.00833333,12.16666667
-86,12.16666667
-86,12.175
-86.00833333,12.175
</coordinates>
</LinearRing>
</innerBoundaryIs>
<innerBoundaryIs>
<LinearRing>
<coordinates>
-86.00833333,12.16666667
-86.01666667,12.16666667
-86.01666667,12.15833333
-86.00833333,12.15833333
-86.00833333,12.16666667
</coordinates>
</LinearRing>
</innerBoundaryIs>
<innerBoundaryIs>
<LinearRing>
<coordinates>
-86,12.16666667
-86,12.15833333
-85.99166667,12.15833333
-85.99166667,12.16666667
-86,12.16666667
</coordinates>
</LinearRing>
</innerBoundaryIs>
<innerBoundaryIs>
<LinearRing>
<coordinates>
-85.95833333,12.175
-85.95,12.175
-85.94166667,12.175
-85.94166667,12.18333333
-85.95,12.18333333
-85.95833333,12.18333333
-85.95833333,12.175
</coordinates>
</LinearRing>
</innerBoundaryIs>
<innerBoundaryIs>
<LinearRing>
<coordinates>
-85.94166667,12.175
-85.94166667,12.16666667
-85.95,12.16666667
-85.95,12.15833333
-85.94166667,12.15833333
-85.93333333,12.15833333
-85.925,12.15833333
-85.925,12.16666667
-85.91666667,12.16666667
-85.91666667,12.175
-85.925,12.175
-85.925,12.18333333
-85.93333333,12.18333333
-85.93333333,12.175
-85.94166667,12.175
</coordinates>
</LinearRing>
</innerBoundaryIs>
<innerBoundaryIs>
<LinearRing>
<coordinates>
-85.925,12.18333333
-85.91666667,12.18333333
-85.91666667,12.19166667
-85.925,12.19166667
-85.925,12.18333333
</coordinates>
</LinearRing>
</innerBoundaryIs>
<innerBoundaryIs>
<LinearRing>
<coordinates>
-85.65,12.175
-85.65,12.16666667
-85.64166667,12.16666667
-85.63333333,12.16666667
-85.63333333,12.15833333
-85.625,12.15833333
-85.61666667,12.15833333
-85.60833333,12.15833333
-85.60833333,12.15
-85.61666667,12.15
-85.625,12.15
-85.625,12.14166667
-85.625,12.13333333
-85.625,12.125
-85.61666667,12.125
-85.61666667,12.11666667
-85.61666667,12.10833333
-85.60833333,12.10833333
-85.60833333,12.11666667
-85.6,12.11666667
-85.6,12.10833333
-85.59166667,12.10833333
-85.59166667,12.11666667
-85.58333333,12.11666667
-85.575,12.11666667
-85.56666667,12.11666667
-85.56666667,12.10833333
-85.56666667,12.1
-85.55833333,12.1
-85.55833333,12.10833333
-85.55833333,12.11666667
-85.55,12.11666667
-85.55,12.10833333
-85.54166667,12.10833333
-85.54166667,12.1
-85.54166667,12.09166667
-85.54166667,12.08333333
-85.53333333,12.08333333
-85.53333333,12.075
-85.525,12.075
-85.51666667,12.075
-85.51666667,12.08333333
-85.50833333,12.08333333
-85.5,12.08333333
-85.5,12.075
-85.50833333,12.075
-85.50833333,12.06666667
-85.50833333,12.05833333
-85.50833333,12.05
-85.51666667,12.05
-85.51666667,12.04166667
-85.50833333,12.04166667
-85.5,12.04166667
-85.49166667,12.04166667
-85.49166667,12.03333333
-85.49166667,12.025
-85.49166667,12.01666667
-85.48333333,12.01666667
-85.48333333,12.00833333
-85.475,12.00833333
-85.475,12
-85.46666667,12
-85.46666667,11.99166667
-85.45833333,11.99166667
-85.45,11.99166667
-85.44166667,11.99166667
-85.43333333,11.99166667
-85.43333333,12
-85.425,12
-85.425,12.00833333
-85.425,12.01666667
-85.425,12.025
-85.425,12.03333333
-85.43333333,12.03333333
-85.43333333,12.04166667
-85.44166667,12.04166667
-85.44166667,12.05
-85.45,12.05
-85.45,12.05833333
-85.45833333,12.05833333
-85.45833333,12.06666667
-85.45833333,12.075
-85.45,12.075
-85.45,12.08333333
-85.45,12.09166667
-85.45833333,12.09166667
-85.46666667,12.09166667
-85.46666667,12.1
-85.475,12.1
-85.475,12.10833333
-85.48333333,12.10833333
-85.49166667,12.10833333
-85.49166667,12.11666667
-85.49166667,12.125
-85.5,12.125
-85.50833333,12.125
-85.51666667,12.125
-85.51666667,12.13333333
-85.525,12.13333333
-85.525,12.125
-85.53333333,12.125
-85.53333333,12.13333333
-85.54166667,12.13333333
-85.55,12.13333333
-85.55,12.14166667
-85.55833333,12.14166667
-85.55833333,12.15
-85.56666667,12.15
-85.56666667,12.15833333
-85.575,12.15833333
-85.575,12.16666667
-85.575,12.175
-85.58333333,12.175
-85.59166667,12.175
-85.6,12.175
-85.60833333,12.175
-85.60833333,12.18333333
-85.61666667,12.18333333
-85.625,12.18333333
-85.63333333,12.18333333
-85.64166667,12.18333333
-85.64166667,12.175
-85.65,12.175
</coordinates>
</LinearRing>
</innerBoundaryIs>
<innerBoundaryIs>
<LinearRing>
<coordinates>
-85.55833333,12.1
-85.55833333,12.09166667
-85.55,12.09166667
-85.55,12.1
-85.55833333,12.1
</coordinates>
</LinearRing>
</innerBoundaryIs>
<innerBoundaryIs>
<LinearRing>
<coordinates>
-85.55833333,12.09166667
-85.56666667,12.09166667
-85.56666667,12.08333333
-85.55833333,12.08333333
-85.55833333,12.09166667
</coordinates>
</LinearRing>
</innerBoundaryIs>
<innerBoundaryIs>
<LinearRing>
<coordinates>
-85.55833333,12.08333333
-85.55833333,12.075
-85.55,12.075
-85.55,12.08333333
-85.55833333,12.08333333
</coordinates>
</LinearRing>
</innerBoundaryIs>
<innerBoundaryIs>
<LinearRing>
<coordinates>
-85.4,12.175
-85.39166667,12.175
-85.38333333,12.175
-85.38333333,12.18333333
-85.39166667,12.18333333
-85.4,12.18333333
-85.4,12.175
</coordinates>
</LinearRing>
</innerBoundaryIs>
<innerBoundaryIs>
<LinearRing>
<coordinates>
-85.4,12.18333333
-85.4,12.19166667
-85.40833333,12.19166667
-85.40833333,12.18333333
-85.4,12.18333333
</coordinates>
</LinearRing>
</innerBoundaryIs>
<innerBoundaryIs>
<LinearRing>
<coordinates>
-86.25833333,12.1
-86.25833333,12.09166667
-86.25,12.09166667
-86.25,12.1
-86.25833333,12.1
</coordinates>
</LinearRing>
</innerBoundaryIs>
<innerBoundaryIs>
<LinearRing>
<coordinates>
-86.25,12.09166667
-86.25,12.08333333
-86.24166667,12.08333333
-86.24166667,12.09166667
-86.25,12.09166667
</coordinates>
</LinearRing>
</innerBoundaryIs>
<innerBoundaryIs>
<LinearRing>
<coordinates>
-86.3,12.075
-86.3,12.06666667
-86.29166667,12.06666667
-86.28333333,12.06666667
-86.28333333,12.075
-86.29166667,12.075
-86.3,12.075
</coordinates>
</LinearRing>
</innerBoundaryIs>
<innerBoundaryIs>
<LinearRing>
<coordinates>
-86.3,12.06666667
-86.30833333,12.06666667
-86.30833333,12.05833333
-86.30833333,12.05
-86.3,12.05
-86.29166667,12.05
-86.28333333,12.05
-86.28333333,12.05833333
-86.29166667,12.05833333
-86.3,12.05833333
-86.3,12.06666667
</coordinates>
</LinearRing>
</innerBoundaryIs>
<innerBoundaryIs>
<LinearRing>
<coordinates>
-86.16666667,12.1
-86.16666667,12.09166667
-86.15833333,12.09166667
-86.15833333,12.1
-86.16666667,12.1
</coordinates>
</LinearRing>
</innerBoundaryIs>
<innerBoundaryIs>
<LinearRing>
<coordinates>
-86.16666667,12.09166667
-86.175,12.09166667
-86.175,12.08333333
-86.16666667,12.08333333
-86.16666667,12.09166667
</coordinates>
</LinearRing>
</innerBoundaryIs>
<innerBoundaryIs>
<LinearRing>
<coordinates>
-86.15,12.1
-86.15,12.09166667
-86.14166667,12.09166667
-86.14166667,12.1
-86.15,12.1
</coordinates>
</LinearRing>
</innerBoundaryIs>
<innerBoundaryIs>
<LinearRing>
<coordinates>
-86.14166667,12.09166667
-86.14166667,12.08333333
-86.15,12.08333333
-86.15,12.075
-86.14166667,12.075
-86.13333333,12.075
-86.13333333,12.08333333
-86.13333333,12.09166667
-86.14166667,12.09166667
</coordinates>
</LinearRing>
</innerBoundaryIs>
<innerBoundaryIs>
<LinearRing>
<coordinates>
-86.04166667,12.1
-86.03333333,12.1
-86.03333333,12.10833333
-86.03333333,12.11666667
-86.04166667,12.11666667
-86.04166667,12.10833333
-86.04166667,12.1
</coordinates>
</LinearRing>
</innerBoundaryIs>
<innerBoundaryIs>
<LinearRing>
<coordinates>
-86.04166667,12.11666667
-86.04166667,12.125
-86.05,12.125
-86.05,12.13333333
-86.05,12.14166667
-86.05833333,12.14166667
-86.06666667,12.14166667
-86.06666667,12.15
-86.075,12.15
-86.075,12.15833333
-86.08333333,12.15833333
-86.09166667,12.15833333
-86.1,12.15833333
-86.1,12.15
-86.1,12.14166667
-86.10833333,12.14166667
-86.10833333,12.13333333
-86.11666667,12.13333333
-86.125,12.13333333
-86.125,12.125
-86.125,12.11666667
-86.11666667,12.11666667
-86.11666667,12.125
-86.10833333,12.125
-86.10833333,12.11666667
-86.1,12.11666667
-86.09166667,12.11666667
-86.08333333,12.11666667
-86.075,12.11666667
-86.06666667,12.11666667
-86.05833333,12.11666667
-86.05,12.11666667
-86.04166667,12.11666667
</coordinates>
</LinearRing>
</innerBoundaryIs>
<innerBoundaryIs>
<LinearRing>
<coordinates>
-86.075,12.15833333
-86.06666667,12.15833333
-86.06666667,12.16666667
-86.075,12.16666667
-86.075,12.15833333
</coordinates>
</LinearRing>
</innerBoundaryIs>
<innerBoundaryIs>
<LinearRing>
<coordinates>
-85.325,12.05
-85.325,12.04166667
-85.31666667,12.04166667
-85.31666667,12.03333333
-85.31666667,12.025
-85.30833333,12.025
-85.3,12.025
-85.3,12.03333333
-85.30833333,12.03333333
-85.30833333,12.04166667
-85.30833333,12.05
-85.31666667,12.05
-85.325,12.05
</coordinates>
</LinearRing>
</innerBoundaryIs>
<innerBoundaryIs>
<LinearRing>
<coordinates>
-85.3,12.03333333
-85.29166667,12.03333333
-85.29166667,12.04166667
-85.3,12.04166667
-85.3,12.03333333
</coordinates>
</LinearRing>
</innerBoundaryIs>
<innerBoundaryIs>
<LinearRing>
<coordinates>
-86.025,12.05
-86.025,12.04166667
-86.01666667,12.04166667
-86.01666667,12.05
-86.025,12.05
</coordinates>
</LinearRing>
</innerBoundaryIs>
<innerBoundaryIs>
<LinearRing>
<coordinates>
-86.01666667,12.04166667
-86.01666667,12.03333333
-86.00833333,12.03333333
-86.00833333,12.04166667
-86.01666667,12.04166667
</coordinates>
</LinearRing>
</innerBoundaryIs>
<innerBoundaryIs>
<LinearRing>
<coordinates>
-86.01666667,12.05
-86.00833333,12.05
-86.00833333,12.05833333
-86.01666667,12.05833333
-86.01666667,12.05
</coordinates>
</LinearRing>
</innerBoundaryIs>
<innerBoundaryIs>
<LinearRing>
<coordinates>
-86.01666667,12.05833333
-86.01666667,12.06666667
-86.025,12.06666667
-86.025,12.05833333
-86.01666667,12.05833333
</coordinates>
</LinearRing>
</innerBoundaryIs>
<innerBoundaryIs>
<LinearRing>
<coordinates>
-86.04166667,12.00833333
-86.03333333,12.00833333
-86.03333333,12.01666667
-86.04166667,12.01666667
-86.04166667,12.00833333
</coordinates>
</LinearRing>
</innerBoundaryIs>
<innerBoundaryIs>
<LinearRing>
<coordinates>
-86.03333333,12.00833333
-86.03333333,12
-86.025,12
-86.025,12.00833333
-86.03333333,12.00833333
</coordinates>
</LinearRing>
</innerBoundaryIs>
<innerBoundaryIs>
<LinearRing>
<coordinates>
-85.325,12.06666667
-85.325,12.05833333
-85.31666667,12.05833333
-85.31666667,12.06666667
-85.325,12.06666667
</coordinates>
</LinearRing>
</innerBoundaryIs>
<innerBoundaryIs>
<LinearRing>
<coordinates>
-85.31666667,12.06666667
-85.30833333,12.06666667
-85.3,12.06666667
-85.3,12.075
-85.30833333,12.075
-85.31666667,12.075
-85.31666667,12.06666667
</coordinates>
</LinearRing>
</innerBoundaryIs>
<innerBoundaryIs>
<LinearRing>
<coordinates>
-85.71666667,12.15833333
-85.71666667,12.15
-85.70833333,12.15
-85.7,12.15
-85.7,12.15833333
-85.70833333,12.15833333
-85.71666667,12.15833333
</coordinates>
</LinearRing>
</innerBoundaryIs>
<innerBoundaryIs>
<LinearRing>
<coordinates>
-85.71666667,12.15
-85.725,12.15
-85.725,12.14166667
-85.71666667,12.14166667
-85.71666667,12.15
</coordinates>
</LinearRing>
</innerBoundaryIs>
<innerBoundaryIs>
<LinearRing>
<coordinates>
-85.725,12.14166667
-85.73333333,12.14166667
-85.73333333,12.13333333
-85.725,12.13333333
-85.725,12.14166667
</coordinates>
</LinearRing>
</innerBoundaryIs>
<innerBoundaryIs>
<LinearRing>
<coordinates>
-86.15,12.13333333
-86.14166667,12.13333333
-86.14166667,12.14166667
-86.15,12.14166667
-86.15,12.13333333
</coordinates>
</LinearRing>
</innerBoundaryIs>
<innerBoundaryIs>
<LinearRing>
<coordinates>
-86.15,12.14166667
-86.15,12.15
-86.15833333,12.15
-86.15833333,12.14166667
-86.15,12.14166667
</coordinates>
</LinearRing>
</innerBoundaryIs>
<innerBoundaryIs>
<LinearRing>
<coordinates>
-86.19166667,12.11666667
-86.18333333,12.11666667
-86.175,12.11666667
-86.175,12.125
-86.18333333,12.125
-86.19166667,12.125
-86.19166667,12.11666667
</coordinates>
</LinearRing>
</innerBoundaryIs>
<innerBoundaryIs>
<LinearRing>
<coordinates>
-86.175,12.11666667
-86.175,12.10833333
-86.16666667,12.10833333
-86.16666667,12.11666667
-86.175,12.11666667
</coordinates>
</LinearRing>
</innerBoundaryIs>
<innerBoundaryIs>
<LinearRing>
<coordinates>
-86.16666667,12.11666667
-86.15833333,12.11666667
-86.15,12.11666667
-86.15,12.125
-86.15833333,12.125
-86.16666667,12.125
-86.16666667,12.11666667
</coordinates>
</LinearRing>
</innerBoundaryIs>
<innerBoundaryIs>
<LinearRing>
<coordinates>
-85.88333333,12.23333333
-85.88333333,12.225
-85.875,12.225
-85.875,12.21666667
-85.86666667,12.21666667
-85.86666667,12.225
-85.85833333,12.225
-85.85833333,12.23333333
-85.86666667,12.23333333
-85.875,12.23333333
-85.88333333,12.23333333
</coordinates>
</LinearRing>
</innerBoundaryIs>
<innerBoundaryIs>
<LinearRing>
<coordinates>
-85.86666667,12.21666667
-85.86666667,12.20833333
-85.85833333,12.20833333
-85.85833333,12.21666667
-85.86666667,12.21666667
</coordinates>
</LinearRing>
</innerBoundaryIs>
<innerBoundaryIs>
<LinearRing>
<coordinates>
-85.85833333,12.23333333
-85.85,12.23333333
-85.85,12.24166667
-85.85833333,12.24166667
-85.85833333,12.23333333
</coordinates>
</LinearRing>
</innerBoundaryIs>
<innerBoundaryIs>
<LinearRing>
<coordinates>
-85.93333333,12.25
-85.93333333,12.24166667
-85.925,12.24166667
-85.925,12.25
-85.93333333,12.25
</coordinates>
</LinearRing>
</innerBoundaryIs>
<innerBoundaryIs>
<LinearRing>
<coordinates>
-85.925,12.25
-85.91666667,12.25
-85.90833333,12.25
-85.90833333,12.25833333
-85.91666667,12.25833333
-85.925,12.25833333
-85.925,12.25
</coordinates>
</LinearRing>
</innerBoundaryIs>
<innerBoundaryIs>
<LinearRing>
<coordinates>
-85.975,12.28333333
-85.96666667,12.28333333
-85.96666667,12.29166667
-85.975,12.29166667
-85.975,12.28333333
</coordinates>
</LinearRing>
</innerBoundaryIs>
<innerBoundaryIs>
<LinearRing>
<coordinates>
-85.96666667,12.28333333
-85.96666667,12.275
-85.95833333,12.275
-85.95833333,12.28333333
-85.96666667,12.28333333
</coordinates>
</LinearRing>
</innerBoundaryIs>
<innerBoundaryIs>
<LinearRing>
<coordinates>
-85.875,12.28333333
-85.875,12.275
-85.86666667,12.275
-85.86666667,12.28333333
-85.875,12.28333333
</coordinates>
</LinearRing>
</innerBoundaryIs>
<innerBoundaryIs>
<LinearRing>
<coordinates>
-85.86666667,12.28333333
-85.85833333,12.28333333
-85.85833333,12.29166667
-85.86666667,12.29166667
-85.86666667,12.28333333
</coordinates>
</LinearRing>
</innerBoundaryIs>
<innerBoundaryIs>
<LinearRing>
<coordinates>
-85.81666667,12.28333333
-85.80833333,12.28333333
-85.80833333,12.29166667
-85.81666667,12.29166667
-85.81666667,12.28333333
</coordinates>
</LinearRing>
</innerBoundaryIs>
<innerBoundaryIs>
<LinearRing>
<coordinates>
-85.80833333,12.29166667
-85.8,12.29166667
-85.8,12.3
-85.80833333,12.3
-85.80833333,12.29166667
</coordinates>
</LinearRing>
</innerBoundaryIs>
<innerBoundaryIs>
<LinearRing>
<coordinates>
-86,12.34166667
-85.99166667,12.34166667
-85.99166667,12.35
-86,12.35
-86,12.34166667
</coordinates>
</LinearRing>
</innerBoundaryIs>
<innerBoundaryIs>
<LinearRing>
<coordinates>
-85.99166667,12.35
-85.98333333,12.35
-85.98333333,12.34166667
-85.975,12.34166667
-85.975,12.35
-85.975,12.35833333
-85.98333333,12.35833333
-85.99166667,12.35833333
-85.99166667,12.35
</coordinates>
</LinearRing>
</innerBoundaryIs>
<innerBoundaryIs>
<LinearRing>
<coordinates>
-85.90833333,12.35
-85.9,12.35
-85.9,12.35833333
-85.90833333,12.35833333
-85.90833333,12.35
</coordinates>
</LinearRing>
</innerBoundaryIs>
<innerBoundaryIs>
<LinearRing>
<coordinates>
-85.9,12.35
-85.9,12.34166667
-85.89166667,12.34166667
-85.89166667,12.35
-85.9,12.35
</coordinates>
</LinearRing>
</innerBoundaryIs>
<innerBoundaryIs>
<LinearRing>
<coordinates>
-85.90833333,12.35833333
-85.90833333,12.36666667
-85.91666667,12.36666667
-85.91666667,12.35833333
-85.90833333,12.35833333
</coordinates>
</LinearRing>
</innerBoundaryIs>
<innerBoundaryIs>
<LinearRing>
<coordinates>
-86.78333333,12.225
-86.78333333,12.21666667
-86.775,12.21666667
-86.775,12.225
-86.78333333,12.225
</coordinates>
</LinearRing>
</innerBoundaryIs>
<innerBoundaryIs>
<LinearRing>
<coordinates>
-86.775,12.21666667
-86.775,12.20833333
-86.76666667,12.20833333
-86.75833333,12.20833333
-86.75833333,12.21666667
-86.76666667,12.21666667
-86.775,12.21666667
</coordinates>
</LinearRing>
</innerBoundaryIs>
<innerBoundaryIs>
<LinearRing>
<coordinates>
-86.96666667,12.34166667
-86.95833333,12.34166667
-86.95,12.34166667
-86.95,12.35
-86.95833333,12.35
-86.96666667,12.35
-86.96666667,12.34166667
</coordinates>
</LinearRing>
</innerBoundaryIs>
<innerBoundaryIs>
<LinearRing>
<coordinates>
-86.96666667,12.35
-86.96666667,12.35833333
-86.975,12.35833333
-86.975,12.35
-86.96666667,12.35
</coordinates>
</LinearRing>
</innerBoundaryIs>
<innerBoundaryIs>
<LinearRing>
<coordinates>
-86.86666667,12.64166667
-86.86666667,12.63333333
-86.875,12.63333333
-86.875,12.64166667
-86.875,12.65
-86.88333333,12.65
-86.88333333,12.65833333
-86.875,12.65833333
-86.875,12.66666667
-86.88333333,12.66666667
-86.88333333,12.675
-86.875,12.675
-86.875,12.68333333
-86.86666667,12.68333333
-86.86666667,12.69166667
-86.86666667,12.7
-86.85833333,12.7
-86.85833333,12.70833333
-86.85,12.70833333
-86.84166667,12.70833333
-86.83333333,12.70833333
-86.825,12.70833333
-86.81666667,12.70833333
-86.80833333,12.70833333
-86.80833333,12.7
-86.8,12.7
-86.8,12.70833333
-86.79166667,12.70833333
-86.78333333,12.70833333
-86.78333333,12.71666667
-86.775,12.71666667
-86.76666667,12.71666667
-86.76666667,12.725
-86.76666667,12.73333333
-86.76666667,12.74166667
-86.76666667,12.75
-86.775,12.75
-86.775,12.75833333
-86.775,12.76666667
-86.78333333,12.76666667
-86.78333333,12.775
-86.78333333,12.78333333
-86.775,12.78333333
-86.775,12.79166667
-86.775,12.8
-86.76666667,12.8
-86.76666667,12.80833333
-86.75833333,12.80833333
-86.75833333,12.81666667
-86.75833333,12.825
-86.76666667,12.825
-86.76666667,12.83333333
-86.76666667,12.84166667
-86.775,12.84166667
-86.775,12.85
-86.78333333,12.85
-86.78333333,12.85833333
-86.79166667,12.85833333
-86.8,12.85833333
-86.8,12.86666667
-86.8,12.875
-86.80833333,12.875
-86.81666667,12.875
-86.825,12.875
-86.825,12.88333333
-86.83333333,12.88333333
-86.84166667,12.88333333
-86.84166667,12.89166667
-86.85,12.89166667
-86.85,12.88333333
-86.85833333,12.88333333
-86.86666667,12.88333333
-86.875,12.88333333
-86.88333333,12.88333333
-86.88333333,12.89166667
-86.89166667,12.89166667
-86.9,12.89166667
-86.90833333,12.89166667
-86.91666667,12.89166667
-86.91666667,12.88333333
-86.925,12.88333333
-86.925,12.89166667
-86.93333333,12.89166667
-86.94166667,12.89166667
-86.95,12.89166667
-86.95833333,12.89166667
-86.95833333,12.9
-86.95833333,12.90833333
-86.96666667,12.90833333
-86.96666667,12.91666667
-86.975,12.91666667
-86.975,12.90833333
-86.98333333,12.90833333
-86.98333333,12.91666667
-86.99166667,12.91666667
-86.99166667,12.925
-87,12.925
-87.00833333,12.925
-87.00833333,12.93333333
-87.01666667,12.93333333
-87.025,12.93333333
-87.03333333,12.93333333
-87.04166667,12.93333333
-87.05,12.93333333
-87.05833333,12.93333333
-87.06666667,12.93333333
-87.06666667,12.925
-87.075,12.925
-87.075,12.91666667
-87.08333333,12.91666667
-87.08333333,12.90833333
-87.075,12.90833333
-87.075,12.9
-87.08333333,12.9
-87.08333333,12.89166667
-87.075,12.89166667
-87.075,12.88333333
-87.06666667,12.88333333
-87.06666667,12.875
-87.06666667,12.86666667
-87.06666667,12.85833333
-87.075,12.85833333
-87.075,12.85
-87.08333333,12.85
-87.09166667,12.85
-87.1,12.85
-87.10833333,12.85
-87.10833333,12.84166667
-87.11666667,12.84166667
-87.125,12.84166667
-87.125,12.83333333
-87.13333333,12.83333333
-87.14166667,12.83333333
-87.15,12.83333333
-87.15833333,12.83333333
-87.16666667,12.83333333
-87.16666667,12.825
-87.16666667,12.81666667
-87.15833333,12.81666667
-87.15833333,12.80833333
-87.15,12.80833333
-87.14166667,12.80833333
-87.13333333,12.80833333
-87.13333333,12.81666667
-87.125,12.81666667
-87.11666667,12.81666667
-87.10833333,12.81666667
-87.10833333,12.825
-87.1,12.825
-87.09166667,12.825
-87.08333333,12.825
-87.075,12.825
-87.075,12.83333333
-87.06666667,12.83333333
-87.06666667,12.84166667
-87.05833333,12.84166667
-87.05,12.84166667
-87.05,12.83333333
-87.04166667,12.83333333
-87.03333333,12.83333333
-87.025,12.83333333
-87.01666667,12.83333333
-87.00833333,12.83333333
-87,12.83333333
-86.99166667,12.83333333
-86.98333333,12.83333333
-86.975,12.83333333
-86.975,12.825
-86.96666667,12.825
-86.96666667,12.81666667
-86.95833333,12.81666667
-86.95,12.81666667
-86.94166667,12.81666667
-86.93333333,12.81666667
-86.925,12.81666667
-86.91666667,12.81666667
-86.90833333,12.81666667
-86.9,12.81666667
-86.89166667,12.81666667
-86.89166667,12.80833333
-86.88333333,12.80833333
-86.875,12.80833333
-86.86666667,12.80833333
-86.86666667,12.8
-86.86666667,12.79166667
-86.86666667,12.78333333
-86.86666667,12.775
-86.85833333,12.775
-86.85833333,12.76666667
-86.86666667,12.76666667
-86.86666667,12.75833333
-86.86666667,12.75
-86.86666667,12.74166667
-86.86666667,12.73333333
-86.86666667,12.725
-86.875,12.725
-86.875,12.71666667
-86.86666667,12.71666667
-86.86666667,12.70833333
-86.875,12.70833333
-86.88333333,12.70833333
-86.88333333,12.71666667
-86.89166667,12.71666667
-86.9,12.71666667
-86.9,12.725
-86.90833333,12.725
-86.90833333,12.73333333
-86.91666667,12.73333333
-86.925,12.73333333
-86.925,12.74166667
-86.93333333,12.74166667
-86.93333333,12.75
-86.94166667,12.75
-86.94166667,12.74166667
-86.95,12.74166667
-86.95,12.75
-86.95833333,12.75
-86.96666667,12.75
-86.96666667,12.75833333
-86.975,12.75833333
-86.98333333,12.75833333
-86.99166667,12.75833333
-87,12.75833333
-87.00833333,12.75833333
-87.00833333,12.75
-87.01666667,12.75
-87.01666667,12.74166667
-87.025,12.74166667
-87.03333333,12.74166667
-87.04166667,12.74166667
-87.05,12.74166667
-87.05,12.73333333
-87.04166667,12.73333333
-87.03333333,12.73333333
-87.03333333,12.725
-87.04166667,12.725
-87.04166667,12.71666667
-87.05,12.71666667
-87.05833333,12.71666667
-87.05833333,12.70833333
-87.05833333,12.7
-87.05833333,12.69166667
-87.05833333,12.68333333
-87.05,12.68333333
-87.04166667,12.68333333
-87.04166667,12.675
-87.03333333,12.675
-87.03333333,12.66666667
-87.025,12.66666667
-87.01666667,12.66666667
-87.00833333,12.66666667
-87.00833333,12.65833333
-87,12.65833333
-87,12.65
-86.99166667,12.65
-86.98333333,12.65
-86.975,12.65
-86.975,12.64166667
-86.96666667,12.64166667
-86.96666667,12.63333333
-86.95833333,12.63333333
-86.95,12.63333333
-86.94166667,12.63333333
-86.93333333,12.63333333
-86.925,12.63333333
-86.925,12.625
-86.91666667,12.625
-86.90833333,12.625
-86.90833333,12.61666667
-86.9,12.61666667
-86.9,12.625
-86.89166667,12.625
-86.89166667,12.61666667
-86.89166667,12.60833333
-86.88333333,12.60833333
-86.88333333,12.6
-86.89166667,12.6
-86.89166667,12.59166667
-86.88333333,12.59166667
-86.875,12.59166667
-86.875,12.58333333
-86.86666667,12.58333333
-86.85833333,12.58333333
-86.85,12.58333333
-86.85,12.575
-86.85,12.56666667
-86.84166667,12.56666667
-86.84166667,12.575
-86.83333333,12.575
-86.825,12.575
-86.825,12.56666667
-86.81666667,12.56666667
-86.80833333,12.56666667
-86.80833333,12.575
-86.80833333,12.58333333
-86.80833333,12.59166667
-86.8,12.59166667
-86.8,12.6
-86.79166667,12.6
-86.78333333,12.6
-86.78333333,12.59166667
-86.78333333,12.58333333
-86.775,12.58333333
-86.76666667,12.58333333
-86.76666667,12.59166667
-86.75833333,12.59166667
-86.75833333,12.6
-86.76666667,12.6
-86.76666667,12.60833333
-86.76666667,12.61666667
-86.775,12.61666667
-86.775,12.625
-86.78333333,12.625
-86.79166667,12.625
-86.79166667,12.63333333
-86.8,12.63333333
-86.8,12.64166667
-86.80833333,12.64166667
-86.81666667,12.64166667
-86.825,12.64166667
-86.83333333,12.64166667
-86.83333333,12.63333333
-86.84166667,12.63333333
-86.85,12.63333333
-86.85,12.64166667
-86.85833333,12.64166667
-86.86666667,12.64166667
</coordinates>
</LinearRing>
</innerBoundaryIs>
<innerBoundaryIs>
<LinearRing>
<coordinates>
-86.76666667,12.84166667
-86.75833333,12.84166667
-86.75833333,12.85
-86.76666667,12.85
-86.76666667,12.84166667
</coordinates>
</LinearRing>
</innerBoundaryIs>
<innerBoundaryIs>
<LinearRing>
<coordinates>
-87.14166667,12.64166667
-87.14166667,12.63333333
-87.13333333,12.63333333
-87.13333333,12.64166667
-87.14166667,12.64166667
</coordinates>
</LinearRing>
</innerBoundaryIs>
<innerBoundaryIs>
<LinearRing>
<coordinates>
-87.13333333,12.63333333
-87.13333333,12.625
-87.13333333,12.61666667
-87.125,12.61666667
-87.11666667,12.61666667
-87.11666667,12.625
-87.125,12.625
-87.125,12.63333333
-87.13333333,12.63333333
</coordinates>
</LinearRing>
</innerBoundaryIs>
<innerBoundaryIs>
<LinearRing>
<coordinates>
-87.13333333,12.64166667
-87.125,12.64166667
-87.125,12.65
-87.11666667,12.65
-87.10833333,12.65
-87.10833333,12.65833333
-87.11666667,12.65833333
-87.11666667,12.66666667
-87.11666667,12.675
-87.125,12.675
-87.13333333,12.675
-87.13333333,12.66666667
-87.13333333,12.65833333
-87.14166667,12.65833333
-87.14166667,12.65
-87.13333333,12.65
-87.13333333,12.64166667
</coordinates>
</LinearRing>
</innerBoundaryIs>
<innerBoundaryIs>
<LinearRing>
<coordinates>
-86.225,12.65
-86.225,12.64166667
-86.23333333,12.64166667
-86.23333333,12.63333333
-86.225,12.63333333
-86.225,12.625
-86.21666667,12.625
-86.21666667,12.61666667
-86.20833333,12.61666667
-86.20833333,12.60833333
-86.2,12.60833333
-86.2,12.61666667
-86.2,12.625
-86.2,12.63333333
-86.2,12.64166667
-86.19166667,12.64166667
-86.18333333,12.64166667
-86.18333333,12.65
-86.175,12.65
-86.16666667,12.65
-86.16666667,12.64166667
-86.175,12.64166667
-86.175,12.63333333
-86.16666667,12.63333333
-86.15833333,12.63333333
-86.15833333,12.64166667
-86.15833333,12.65
-86.15833333,12.65833333
-86.15,12.65833333
-86.14166667,12.65833333
-86.14166667,12.66666667
-86.15,12.66666667
-86.15833333,12.66666667
-86.15833333,12.675
-86.15,12.675
-86.15,12.68333333
-86.14166667,12.68333333
-86.14166667,12.69166667
-86.13333333,12.69166667
-86.13333333,12.68333333
-86.13333333,12.675
-86.125,12.675
-86.11666667,12.675
-86.11666667,12.68333333
-86.125,12.68333333
-86.125,12.69166667
-86.125,12.7
-86.13333333,12.7
-86.14166667,12.7
-86.15,12.7
-86.15833333,12.7
-86.15833333,12.70833333
-86.16666667,12.70833333
-86.175,12.70833333
-86.18333333,12.70833333
-86.19166667,12.70833333
-86.19166667,12.7
-86.2,12.7
-86.2,12.69166667
-86.2,12.68333333
-86.19166667,12.68333333
-86.19166667,12.675
-86.2,12.675
-86.2,12.66666667
-86.20833333,12.66666667
-86.20833333,12.65833333
-86.20833333,12.65
-86.21666667,12.65
-86.225,12.65
</coordinates>
</LinearRing>
</innerBoundaryIs>
<innerBoundaryIs>
<LinearRing>
<coordinates>
-86.11666667,12.675
-86.11666667,12.66666667
-86.10833333,12.66666667
-86.10833333,12.675
-86.11666667,12.675
</coordinates>
</LinearRing>
</innerBoundaryIs>
<innerBoundaryIs>
<LinearRing>
<coordinates>
-86.19166667,12.70833333
-86.19166667,12.71666667
-86.2,12.71666667
-86.2,12.70833333
-86.19166667,12.70833333
</coordinates>
</LinearRing>
</innerBoundaryIs>
<innerBoundaryIs>
<LinearRing>
<coordinates>
-86.74166667,12.55
-86.73333333,12.55
-86.73333333,12.55833333
-86.74166667,12.55833333
-86.74166667,12.55
</coordinates>
</LinearRing>
</innerBoundaryIs>
<innerBoundaryIs>
<LinearRing>
<coordinates>
-86.73333333,12.55
-86.73333333,12.54166667
-86.725,12.54166667
-86.725,12.55
-86.73333333,12.55
</coordinates>
</LinearRing>
</innerBoundaryIs>
<innerBoundaryIs>
<LinearRing>
<coordinates>
-86.74166667,12.55833333
-86.74166667,12.56666667
-86.75,12.56666667
-86.75,12.55833333
-86.74166667,12.55833333
</coordinates>
</LinearRing>
</innerBoundaryIs>
<innerBoundaryIs>
<LinearRing>
<coordinates>
-86.13333333,12.61666667
-86.13333333,12.60833333
-86.14166667,12.60833333
-86.14166667,12.6
-86.13333333,12.6
-86.125,12.6
-86.125,12.60833333
-86.11666667,12.60833333
-86.11666667,12.61666667
-86.11666667,12.625
-86.125,12.625
-86.125,12.61666667
-86.13333333,12.61666667
</coordinates>
</LinearRing>
</innerBoundaryIs>
<innerBoundaryIs>
<LinearRing>
<coordinates>
-86.125,12.625
-86.125,12.63333333
-86.13333333,12.63333333
-86.13333333,12.625
-86.125,12.625
</coordinates>
</LinearRing>
</innerBoundaryIs>
<innerBoundaryIs>
<LinearRing>
<coordinates>
-86.13333333,12.63333333
-86.13333333,12.64166667
-86.14166667,12.64166667
-86.15,12.64166667
-86.15,12.63333333
-86.14166667,12.63333333
-86.13333333,12.63333333
</coordinates>
</LinearRing>
</innerBoundaryIs>
<innerBoundaryIs>
<LinearRing>
<coordinates>
-86.08333333,12.61666667
-86.08333333,12.60833333
-86.075,12.60833333
-86.075,12.61666667
-86.08333333,12.61666667
</coordinates>
</LinearRing>
</innerBoundaryIs>
<innerBoundaryIs>
<LinearRing>
<coordinates>
-86.075,12.61666667
-86.06666667,12.61666667
-86.06666667,12.625
-86.05833333,12.625
-86.05833333,12.63333333
-86.06666667,12.63333333
-86.075,12.63333333
-86.08333333,12.63333333
-86.08333333,12.625
-86.075,12.625
-86.075,12.61666667
</coordinates>
</LinearRing>
</innerBoundaryIs>
<innerBoundaryIs>
<LinearRing>
<coordinates>
-86.63333333,12.85
-86.63333333,12.84166667
-86.64166667,12.84166667
-86.64166667,12.83333333
-86.65,12.83333333
-86.65,12.825
-86.65833333,12.825
-86.65833333,12.81666667
-86.65,12.81666667
-86.65,12.80833333
-86.64166667,12.80833333
-86.64166667,12.8
-86.64166667,12.79166667
-86.63333333,12.79166667
-86.63333333,12.78333333
-86.625,12.78333333
-86.61666667,12.78333333
-86.61666667,12.79166667
-86.60833333,12.79166667
-86.60833333,12.78333333
-86.6,12.78333333
-86.59166667,12.78333333
-86.58333333,12.78333333
-86.58333333,12.79166667
-86.59166667,12.79166667
-86.59166667,12.8
-86.59166667,12.80833333
-86.59166667,12.81666667
-86.58333333,12.81666667
-86.575,12.81666667
-86.575,12.80833333
-86.56666667,12.80833333
-86.56666667,12.8
-86.55833333,12.8
-86.55,12.8
-86.55,12.80833333
-86.55,12.81666667
-86.55,12.825
-86.55,12.83333333
-86.55,12.84166667
-86.55833333,12.84166667
-86.55833333,12.83333333
-86.56666667,12.83333333
-86.56666667,12.84166667
-86.56666667,12.85
-86.55833333,12.85
-86.55833333,12.85833333
-86.55833333,12.86666667
-86.56666667,12.86666667
-86.575,12.86666667
-86.58333333,12.86666667
-86.58333333,12.85833333
-86.59166667,12.85833333
-86.59166667,12.86666667
-86.6,12.86666667
-86.6,12.85833333
-86.60833333,12.85833333
-86.61666667,12.85833333
-86.625,12.85833333
-86.63333333,12.85833333
-86.63333333,12.85
</coordinates>
</LinearRing>
</innerBoundaryIs>
<innerBoundaryIs>
<LinearRing>
<coordinates>
-86.58333333,12.78333333
-86.58333333,12.775
-86.575,12.775
-86.575,12.78333333
-86.58333333,12.78333333
</coordinates>
</LinearRing>
</innerBoundaryIs>
<innerBoundaryIs>
<LinearRing>
<coordinates>
-86.58333333,12.775
-86.59166667,12.775
-86.59166667,12.76666667
-86.58333333,12.76666667
-86.58333333,12.775
</coordinates>
</LinearRing>
</innerBoundaryIs>
<innerBoundaryIs>
<LinearRing>
<coordinates>
-86.425,12.85
-86.41666667,12.85
-86.41666667,12.85833333
-86.425,12.85833333
-86.425,12.85
</coordinates>
</LinearRing>
</innerBoundaryIs>
<innerBoundaryIs>
<LinearRing>
<coordinates>
-86.41666667,12.85
-86.41666667,12.84166667
-86.40833333,12.84166667
-86.40833333,12.85
-86.41666667,12.85
</coordinates>
</LinearRing>
</innerBoundaryIs>
<innerBoundaryIs>
<LinearRing>
<coordinates>
-86.40833333,12.84166667
-86.40833333,12.83333333
-86.4,12.83333333
-86.4,12.84166667
-86.40833333,12.84166667
</coordinates>
</LinearRing>
</innerBoundaryIs>
<innerBoundaryIs>
<LinearRing>
<coordinates>
-86.39166667,12.85
-86.38333333,12.85
-86.375,12.85
-86.36666667,12.85
-86.36666667,12.85833333
-86.375,12.85833333
-86.38333333,12.85833333
-86.39166667,12.85833333
-86.39166667,12.85
</coordinates>
</LinearRing>
</innerBoundaryIs>
<innerBoundaryIs>
<LinearRing>
<coordinates>
-86.36666667,12.85
-86.36666667,12.84166667
-86.35833333,12.84166667
-86.35833333,12.85
-86.36666667,12.85
</coordinates>
</LinearRing>
</innerBoundaryIs>
<innerBoundaryIs>
<LinearRing>
<coordinates>
-86.35833333,12.84166667
-86.35833333,12.83333333
-86.35,12.83333333
-86.35,12.84166667
-86.35833333,12.84166667
</coordinates>
</LinearRing>
</innerBoundaryIs>
<innerBoundaryIs>
<LinearRing>
<coordinates>
-86.275,12.76666667
-86.275,12.75833333
-86.26666667,12.75833333
-86.26666667,12.76666667
-86.275,12.76666667
</coordinates>
</LinearRing>
</innerBoundaryIs>
<innerBoundaryIs>
<LinearRing>
<coordinates>
-86.26666667,12.76666667
-86.25833333,12.76666667
-86.25833333,12.775
-86.25833333,12.78333333
-86.26666667,12.78333333
-86.26666667,12.775
-86.26666667,12.76666667
</coordinates>
</LinearRing>
</innerBoundaryIs>
<innerBoundaryIs>
<LinearRing>
<coordinates>
-86.26666667,12.78333333
-86.26666667,12.79166667
-86.275,12.79166667
-86.275,12.78333333
-86.26666667,12.78333333
</coordinates>
</LinearRing>
</innerBoundaryIs>
<innerBoundaryIs>
<LinearRing>
<coordinates>
-86.26666667,12.79166667
-86.25833333,12.79166667
-86.25833333,12.8
-86.26666667,12.8
-86.26666667,12.79166667
</coordinates>
</LinearRing>
</innerBoundaryIs>
<innerBoundaryIs>
<LinearRing>
<coordinates>
-86.2,12.76666667
-86.2,12.75833333
-86.19166667,12.75833333
-86.19166667,12.76666667
-86.19166667,12.775
-86.2,12.775
-86.2,12.76666667
</coordinates>
</LinearRing>
</innerBoundaryIs>
<innerBoundaryIs>
<LinearRing>
<coordinates>
-86.2,12.75833333
-86.20833333,12.75833333
-86.20833333,12.75
-86.2,12.75
-86.2,12.75833333
</coordinates>
</LinearRing>
</innerBoundaryIs>
<innerBoundaryIs>
<LinearRing>
<coordinates>
-86.16666667,12.76666667
-86.16666667,12.75833333
-86.15833333,12.75833333
-86.15833333,12.76666667
-86.15,12.76666667
-86.15,12.775
-86.15,12.78333333
-86.14166667,12.78333333
-86.14166667,12.79166667
-86.15,12.79166667
-86.15833333,12.79166667
-86.15833333,12.78333333
-86.15833333,12.775
-86.16666667,12.775
-86.16666667,12.76666667
</coordinates>
</LinearRing>
</innerBoundaryIs>
<innerBoundaryIs>
<LinearRing>
<coordinates>
-86.16666667,12.775
-86.16666667,12.78333333
-86.175,12.78333333
-86.18333333,12.78333333
-86.18333333,12.775
-86.175,12.775
-86.16666667,12.775
</coordinates>
</LinearRing>
</innerBoundaryIs>
<innerBoundaryIs>
<LinearRing>
<coordinates>
-86.24166667,12.70833333
-86.23333333,12.70833333
-86.23333333,12.7
-86.225,12.7
-86.225,12.70833333
-86.21666667,12.70833333
-86.21666667,12.71666667
-86.20833333,12.71666667
-86.20833333,12.725
-86.21666667,12.725
-86.225,12.725
-86.225,12.73333333
-86.23333333,12.73333333
-86.23333333,12.725
-86.23333333,12.71666667
-86.24166667,12.71666667
-86.24166667,12.70833333
</coordinates>
</LinearRing>
</innerBoundaryIs>
<innerBoundaryIs>
<LinearRing>
<coordinates>
-86.21666667,12.70833333
-86.21666667,12.7
-86.20833333,12.7
-86.20833333,12.70833333
-86.21666667,12.70833333
</coordinates>
</LinearRing>
</innerBoundaryIs>
<innerBoundaryIs>
<LinearRing>
<coordinates>
-86.20833333,12.725
-86.2,12.725
-86.19166667,12.725
-86.19166667,12.73333333
-86.2,12.73333333
-86.2,12.74166667
-86.20833333,12.74166667
-86.20833333,12.73333333
-86.20833333,12.725
</coordinates>
</LinearRing>
</innerBoundaryIs>
<innerBoundaryIs>
<LinearRing>
<coordinates>
-86.225,12.73333333
-86.21666667,12.73333333
-86.21666667,12.74166667
-86.21666667,12.75
-86.225,12.75
-86.23333333,12.75
-86.23333333,12.74166667
-86.225,12.74166667
-86.225,12.73333333
</coordinates>
</LinearRing>
</innerBoundaryIs>
<innerBoundaryIs>
<LinearRing>
<coordinates>
-86.33333333,12.675
-86.33333333,12.66666667
-86.325,12.66666667
-86.325,12.675
-86.325,12.68333333
-86.33333333,12.68333333
-86.33333333,12.675
</coordinates>
</LinearRing>
</innerBoundaryIs>
<innerBoundaryIs>
<LinearRing>
<coordinates>
-86.325,12.68333333
-86.31666667,12.68333333
-86.31666667,12.69166667
-86.325,12.69166667
-86.325,12.68333333
</coordinates>
</LinearRing>
</innerBoundaryIs>
<innerBoundaryIs>
<LinearRing>
<coordinates>
-86.38333333,12.69166667
-86.375,12.69166667
-86.36666667,12.69166667
-86.35833333,12.69166667
-86.35,12.69166667
-86.35,12.7
-86.35833333,12.7
-86.36666667,12.7
-86.375,12.7
-86.38333333,12.7
-86.38333333,12.69166667
</coordinates>
</LinearRing>
</innerBoundaryIs>
<innerBoundaryIs>
<LinearRing>
<coordinates>
-86.35,12.69166667
-86.35,12.68333333
-86.34166667,12.68333333
-86.34166667,12.69166667
-86.35,12.69166667
</coordinates>
</LinearRing>
</innerBoundaryIs>
<innerBoundaryIs>
<LinearRing>
<coordinates>
-86.34166667,12.69166667
-86.33333333,12.69166667
-86.33333333,12.7
-86.34166667,12.7
-86.34166667,12.69166667
</coordinates>
</LinearRing>
</innerBoundaryIs>
<innerBoundaryIs>
<LinearRing>
<coordinates>
-86.25833333,12.74166667
-86.25,12.74166667
-86.25,12.75
-86.25833333,12.75
-86.25833333,12.74166667
</coordinates>
</LinearRing>
</innerBoundaryIs>
<innerBoundaryIs>
<LinearRing>
<coordinates>
-86.25,12.74166667
-86.25,12.73333333
-86.24166667,12.73333333
-86.24166667,12.74166667
-86.25,12.74166667
</coordinates>
</LinearRing>
</innerBoundaryIs>
<innerBoundaryIs>
<LinearRing>
<coordinates>
-86.45833333,12.8
-86.45833333,12.79166667
-86.45,12.79166667
-86.45,12.8
-86.45833333,12.8
</coordinates>
</LinearRing>
</innerBoundaryIs>
<innerBoundaryIs>
<LinearRing>
<coordinates>
-86.45,12.8
-86.44166667,12.8
-86.44166667,12.80833333
-86.45,12.80833333
-86.45,12.8
</coordinates>
</LinearRing>
</innerBoundaryIs>
<innerBoundaryIs>
<LinearRing>
<coordinates>
-86.44166667,12.8
-86.44166667,12.79166667
-86.43333333,12.79166667
-86.43333333,12.8
-86.44166667,12.8
</coordinates>
</LinearRing>
</innerBoundaryIs>
<innerBoundaryIs>
<LinearRing>
<coordinates>
-86.43333333,12.8
-86.425,12.8
-86.425,12.80833333
-86.43333333,12.80833333
-86.43333333,12.8
</coordinates>
</LinearRing>
</innerBoundaryIs>
<innerBoundaryIs>
<LinearRing>
<coordinates>
-86.4,12.8
-86.39166667,12.8
-86.39166667,12.80833333
-86.39166667,12.81666667
-86.4,12.81666667
-86.4,12.80833333
-86.4,12.8
</coordinates>
</LinearRing>
</innerBoundaryIs>
<innerBoundaryIs>
<LinearRing>
<coordinates>
-86.39166667,12.8
-86.39166667,12.79166667
-86.38333333,12.79166667
-86.38333333,12.8
-86.39166667,12.8
</coordinates>
</LinearRing>
</innerBoundaryIs>
<innerBoundaryIs>
<LinearRing>
<coordinates>
-87.525,12.84166667
-87.525,12.83333333
-87.51666667,12.83333333
-87.51666667,12.825
-87.50833333,12.825
-87.50833333,12.83333333
-87.50833333,12.84166667
-87.5,12.84166667
-87.5,12.85
-87.50833333,12.85
-87.51666667,12.85
-87.525,12.85
-87.525,12.84166667
</coordinates>
</LinearRing>
</innerBoundaryIs>
<innerBoundaryIs>
<LinearRing>
<coordinates>
-87.51666667,12.825
-87.525,12.825
-87.525,12.81666667
-87.51666667,12.81666667
-87.51666667,12.825
</coordinates>
</LinearRing>
</innerBoundaryIs>
<innerBoundaryIs>
<LinearRing>
<coordinates>
-87.59166667,12.96666667
-87.58333333,12.96666667
-87.575,12.96666667
-87.575,12.975
-87.58333333,12.975
-87.58333333,12.98333333
-87.59166667,12.98333333
-87.59166667,12.975
-87.59166667,12.96666667
</coordinates>
</LinearRing>
</innerBoundaryIs>
<innerBoundaryIs>
<LinearRing>
<coordinates>
-87.575,12.96666667
-87.575,12.95833333
-87.56666667,12.95833333
-87.56666667,12.96666667
-87.575,12.96666667
</coordinates>
</LinearRing>
</innerBoundaryIs>
<innerBoundaryIs>
<LinearRing>
<coordinates>
-87.58333333,12.98333333
-87.575,12.98333333
-87.575,12.99166667
-87.58333333,12.99166667
-87.58333333,12.98333333
</coordinates>
</LinearRing>
</innerBoundaryIs>
<innerBoundaryIs>
<LinearRing>
<coordinates>
-87.13333333,13.10833333
-87.13333333,13.1
-87.125,13.1
-87.11666667,13.1
-87.11666667,13.10833333
-87.10833333,13.10833333
-87.10833333,13.11666667
-87.11666667,13.11666667
-87.11666667,13.125
-87.125,13.125
-87.13333333,13.125
-87.13333333,13.11666667
-87.13333333,13.10833333
</coordinates>
</LinearRing>
</innerBoundaryIs>
<innerBoundaryIs>
<LinearRing>
<coordinates>
-87.13333333,13.1
-87.14166667,13.1
-87.14166667,13.09166667
-87.13333333,13.09166667
-87.13333333,13.1
</coordinates>
</LinearRing>
</innerBoundaryIs>
<innerBoundaryIs>
<LinearRing>
<coordinates>
-87.10833333,13.10833333
-87.10833333,13.1
-87.1,13.1
-87.1,13.10833333
-87.10833333,13.10833333
</coordinates>
</LinearRing>
</innerBoundaryIs>
<innerBoundaryIs>
<LinearRing>
<coordinates>
-87.13333333,13.125
-87.13333333,13.13333333
-87.14166667,13.13333333
-87.14166667,13.125
-87.13333333,13.125
</coordinates>
</LinearRing>
</innerBoundaryIs>
<innerBoundaryIs>
<LinearRing>
<coordinates>
-87.36666667,13.28333333
-87.36666667,13.275
-87.375,13.275
-87.38333333,13.275
-87.39166667,13.275
-87.39166667,13.26666667
-87.4,13.26666667
-87.40833333,13.26666667
-87.40833333,13.25833333
-87.40833333,13.25
-87.4,13.25
-87.4,13.24166667
-87.4,13.23333333
-87.39166667,13.23333333
-87.39166667,13.225
-87.38333333,13.225
-87.375,13.225
-87.36666667,13.225
-87.35833333,13.225
-87.35,13.225
-87.34166667,13.225
-87.34166667,13.23333333
-87.34166667,13.24166667
-87.34166667,13.25
-87.35,13.25
-87.35833333,13.25
-87.36666667,13.25
-87.375,13.25
-87.375,13.25833333
-87.36666667,13.25833333
-87.36666667,13.26666667
-87.35833333,13.26666667
-87.35833333,13.25833333
-87.35,13.25833333
-87.35,13.26666667
-87.34166667,13.26666667
-87.33333333,13.26666667
-87.33333333,13.275
-87.325,13.275
-87.325,13.28333333
-87.31666667,13.28333333
-87.31666667,13.29166667
-87.325,13.29166667
-87.33333333,13.29166667
-87.33333333,13.3
-87.34166667,13.3
-87.35,13.3
-87.35833333,13.3
-87.35833333,13.30833333
-87.36666667,13.30833333
-87.36666667,13.3
-87.36666667,13.29166667
-87.35833333,13.29166667
-87.35833333,13.28333333
-87.36666667,13.28333333
</coordinates>
</LinearRing>
</innerBoundaryIs>
<innerBoundaryIs>
<LinearRing>
<coordinates>
-87.33333333,13.3
-87.325,13.3
-87.325,13.30833333
-87.33333333,13.30833333
-87.33333333,13.3
</coordinates>
</LinearRing>
</innerBoundaryIs>
<innerBoundaryIs>
<LinearRing>
<coordinates>
-87.33333333,13.30833333
-87.33333333,13.31666667
-87.325,13.31666667
-87.31666667,13.31666667
-87.31666667,13.325
-87.30833333,13.325
-87.30833333,13.33333333
-87.30833333,13.34166667
-87.30833333,13.35
-87.30833333,13.35833333
-87.31666667,13.35833333
-87.31666667,13.35
-87.325,13.35
-87.33333333,13.35
-87.33333333,13.34166667
-87.34166667,13.34166667
-87.35,13.34166667
-87.35,13.33333333
-87.35,13.325
-87.35,13.31666667
-87.34166667,13.31666667
-87.34166667,13.30833333
-87.33333333,13.30833333
</coordinates>
</LinearRing>
</innerBoundaryIs>
<innerBoundaryIs>
<LinearRing>
<coordinates>
-87.33333333,13.35
-87.33333333,13.35833333
-87.34166667,13.35833333
-87.34166667,13.35
-87.33333333,13.35
</coordinates>
</LinearRing>
</innerBoundaryIs>
<innerBoundaryIs>
<LinearRing>
<coordinates>
-87.26666667,13.28333333
-87.25833333,13.28333333
-87.25833333,13.29166667
-87.25833333,13.3
-87.26666667,13.3
-87.26666667,13.29166667
-87.26666667,13.28333333
</coordinates>
</LinearRing>
</innerBoundaryIs>
<innerBoundaryIs>
<LinearRing>
<coordinates>
-87.26666667,13.3
-87.26666667,13.30833333
-87.275,13.30833333
-87.275,13.3
-87.26666667,13.3
</coordinates>
</LinearRing>
</innerBoundaryIs>
<innerBoundaryIs>
<LinearRing>
<coordinates>
-87.26666667,13.30833333
-87.25833333,13.30833333
-87.25833333,13.31666667
-87.26666667,13.31666667
-87.26666667,13.30833333
</coordinates>
</LinearRing>
</innerBoundaryIs>
<innerBoundaryIs>
<LinearRing>
<coordinates>
-87.13333333,13.2
-87.13333333,13.19166667
-87.125,13.19166667
-87.125,13.2
-87.13333333,13.2
</coordinates>
</LinearRing>
</innerBoundaryIs>
<innerBoundaryIs>
<LinearRing>
<coordinates>
-87.125,13.19166667
-87.125,13.18333333
-87.11666667,13.18333333
-87.11666667,13.19166667
-87.125,13.19166667
</coordinates>
</LinearRing>
</innerBoundaryIs>
<innerBoundaryIs>
<LinearRing>
<coordinates>
-87.23333333,13.24166667
-87.225,13.24166667
-87.225,13.25
-87.23333333,13.25
-87.23333333,13.24166667
</coordinates>
</LinearRing>
</innerBoundaryIs>
<innerBoundaryIs>
<LinearRing>
<coordinates>
-87.225,13.24166667
-87.225,13.23333333
-87.21666667,13.23333333
-87.21666667,13.24166667
-87.225,13.24166667
</coordinates>
</LinearRing>
</innerBoundaryIs>
<innerBoundaryIs>
<LinearRing>
<coordinates>
-87.15,13.24166667
-87.15,13.23333333
-87.14166667,13.23333333
-87.14166667,13.24166667
-87.15,13.24166667
</coordinates>
</LinearRing>
</innerBoundaryIs>
<innerBoundaryIs>
<LinearRing>
<coordinates>
-87.14166667,13.23333333
-87.14166667,13.225
-87.13333333,13.225
-87.13333333,13.23333333
-87.14166667,13.23333333
</coordinates>
</LinearRing>
</innerBoundaryIs>
<innerBoundaryIs>
<LinearRing>
<coordinates>
-87.35,13.375
-87.35,13.36666667
-87.34166667,13.36666667
-87.34166667,13.375
-87.35,13.375
</coordinates>
</LinearRing>
</innerBoundaryIs>
<innerBoundaryIs>
<LinearRing>
<coordinates>
-87.34166667,13.375
-87.33333333,13.375
-87.33333333,13.38333333
-87.34166667,13.38333333
-87.34166667,13.375
</coordinates>
</LinearRing>
</innerBoundaryIs>
<innerBoundaryIs>
<LinearRing>
<coordinates>
-87.34166667,13.38333333
-87.34166667,13.39166667
-87.35,13.39166667
-87.35,13.38333333
-87.34166667,13.38333333
</coordinates>
</LinearRing>
</innerBoundaryIs>
<innerBoundaryIs>
<LinearRing>
<coordinates>
-86.41666667,12.45
-86.41666667,12.44166667
-86.425,12.44166667
-86.43333333,12.44166667
-86.43333333,12.43333333
-86.44166667,12.43333333
-86.45,12.43333333
-86.45833333,12.43333333
-86.45833333,12.425
-86.46666667,12.425
-86.46666667,12.41666667
-86.46666667,12.40833333
-86.475,12.40833333
-86.48333333,12.40833333
-86.48333333,12.4
-86.49166667,12.4
-86.49166667,12.39166667
-86.5,12.39166667
-86.50833333,12.39166667
-86.50833333,12.38333333
-86.51666667,12.38333333
-86.525,12.38333333
-86.53333333,12.38333333
-86.54166667,12.38333333
-86.55,12.38333333
-86.55833333,12.38333333
-86.55833333,12.39166667
-86.56666667,12.39166667
-86.56666667,12.4
-86.575,12.4
-86.575,12.40833333
-86.58333333,12.40833333
-86.58333333,12.4
-86.59166667,12.4
-86.59166667,12.39166667
-86.58333333,12.39166667
-86.58333333,12.38333333
-86.59166667,12.38333333
-86.59166667,12.375
-86.6,12.375
-86.6,12.36666667
-86.6,12.35833333
-86.6,12.35
-86.6,12.34166667
-86.59166667,12.34166667
-86.59166667,12.33333333
-86.58333333,12.33333333
-86.58333333,12.325
-86.58333333,12.31666667
-86.575,12.31666667
-86.56666667,12.31666667
-86.56666667,12.30833333
-86.55833333,12.30833333
-86.55,12.30833333
-86.54166667,12.30833333
-86.54166667,12.3
-86.53333333,12.3
-86.53333333,12.29166667
-86.525,12.29166667
-86.525,12.28333333
-86.51666667,12.28333333
-86.50833333,12.28333333
-86.5,12.28333333
-86.49166667,12.28333333
-86.49166667,12.275
-86.48333333,12.275
-86.475,12.275
-86.475,12.26666667
-86.46666667,12.26666667
-86.45833333,12.26666667
-86.45833333,12.25833333
-86.45,12.25833333
-86.45,12.25
-86.44166667,12.25
-86.43333333,12.25
-86.425,12.25
-86.41666667,12.25
-86.41666667,12.25833333
-86.40833333,12.25833333
-86.40833333,12.26666667
-86.4,12.26666667
-86.4,12.275
-86.39166667,12.275
-86.38333333,12.275
-86.38333333,12.28333333
-86.375,12.28333333
-86.36666667,12.28333333
-86.36666667,12.29166667
-86.35833333,12.29166667
-86.35,12.29166667
-86.34166667,12.29166667
-86.34166667,12.3
-86.33333333,12.3
-86.325,12.3
-86.325,12.29166667
-86.31666667,12.29166667
-86.30833333,12.29166667
-86.30833333,12.28333333
-86.3,12.28333333
-86.3,12.275
-86.3,12.26666667
-86.29166667,12.26666667
-86.28333333,12.26666667
-86.28333333,12.25833333
-86.29166667,12.25833333
-86.29166667,12.25
-86.29166667,12.24166667
-86.28333333,12.24166667
-86.28333333,12.23333333
-86.28333333,12.225
-86.28333333,12.21666667
-86.28333333,12.20833333
-86.28333333,12.2
-86.29166667,12.2
-86.3,12.2
-86.3,12.19166667
-86.30833333,12.19166667
-86.30833333,12.18333333
-86.30833333,12.175
-86.3,12.175
-86.29166667,12.175
-86.28333333,12.175
-86.28333333,12.16666667
-86.275,12.16666667
-86.26666667,12.16666667
-86.25833333,12.16666667
-86.25833333,12.175
-86.25,12.175
-86.24166667,12.175
-86.23333333,12.175
-86.225,12.175
-86.21666667,12.175
-86.20833333,12.175
-86.2,12.175
-86.2,12.18333333
-86.19166667,12.18333333
-86.19166667,12.19166667
-86.18333333,12.19166667
-86.175,12.19166667
-86.16666667,12.19166667
-86.16666667,12.2
-86.16666667,12.20833333
-86.175,12.20833333
-86.175,12.21666667
-86.16666667,12.21666667
-86.15833333,12.21666667
-86.15833333,12.225
-86.15833333,12.23333333
-86.15,12.23333333
-86.14166667,12.23333333
-86.14166667,12.24166667
-86.14166667,12.25
-86.14166667,12.25833333
-86.13333333,12.25833333
-86.13333333,12.26666667
-86.125,12.26666667
-86.11666667,12.26666667
-86.11666667,12.275
-86.11666667,12.28333333
-86.11666667,12.29166667
-86.11666667,12.3
-86.125,12.3
-86.125,12.30833333
-86.13333333,12.30833333
-86.14166667,12.30833333
-86.14166667,12.3
-86.15,12.3
-86.15833333,12.3
-86.15833333,12.29166667
-86.15833333,12.28333333
-86.16666667,12.28333333
-86.16666667,12.275
-86.175,12.275
-86.18333333,12.275
-86.19166667,12.275
-86.2,12.275
-86.20833333,12.275
-86.20833333,12.28333333
-86.21666667,12.28333333
-86.21666667,12.29166667
-86.21666667,12.3
-86.225,12.3
-86.225,12.30833333
-86.225,12.31666667
-86.225,12.325
-86.23333333,12.325
-86.23333333,12.33333333
-86.24166667,12.33333333
-86.25,12.33333333
-86.25833333,12.33333333
-86.25833333,12.34166667
-86.26666667,12.34166667
-86.26666667,12.35
-86.275,12.35
-86.275,12.35833333
-86.28333333,12.35833333
-86.29166667,12.35833333
-86.29166667,12.36666667
-86.29166667,12.375
-86.3,12.375
-86.3,12.38333333
-86.29166667,12.38333333
-86.29166667,12.39166667
-86.29166667,12.4
-86.3,12.4
-86.3,12.40833333
-86.30833333,12.40833333
-86.30833333,12.41666667
-86.30833333,12.425
-86.31666667,12.425
-86.31666667,12.43333333
-86.31666667,12.44166667
-86.31666667,12.45
-86.325,12.45
-86.33333333,12.45
-86.33333333,12.45833333
-86.34166667,12.45833333
-86.35,12.45833333
-86.35833333,12.45833333
-86.36666667,12.45833333
-86.36666667,12.46666667
-86.375,12.46666667
-86.38333333,12.46666667
-86.39166667,12.46666667
-86.39166667,12.45833333
-86.4,12.45833333
-86.40833333,12.45833333
-86.40833333,12.45
-86.41666667,12.45
</coordinates>
</LinearRing>
</innerBoundaryIs>
<innerBoundaryIs>
<LinearRing>
<coordinates>
-85.4,11.975
-85.4,11.96666667
-85.39166667,11.96666667
-85.39166667,11.975
-85.38333333,11.975
-85.38333333,11.98333333
-85.39166667,11.98333333
-85.4,11.98333333
-85.4,11.975
</coordinates>
</LinearRing>
</innerBoundaryIs>
<innerBoundaryIs>
<LinearRing>
<coordinates>
-85.36666667,11.975
-85.36666667,11.96666667
-85.35833333,11.96666667
-85.35833333,11.975
-85.36666667,11.975
</coordinates>
</LinearRing>
</innerBoundaryIs>
<innerBoundaryIs>
<LinearRing>
<coordinates>
-85.28333333,11.975
-85.275,11.975
-85.275,11.98333333
-85.28333333,11.98333333
-85.28333333,11.975
</coordinates>
</LinearRing>
</innerBoundaryIs>
<innerBoundaryIs>
<LinearRing>
<coordinates>
-85.35833333,11.9
-85.35,11.9
-85.35,11.90833333
-85.35833333,11.90833333
-85.35833333,11.9
</coordinates>
</LinearRing>
</innerBoundaryIs>
<innerBoundaryIs>
<LinearRing>
<coordinates>
-85.34166667,11.95833333
-85.34166667,11.95
-85.33333333,11.95
-85.33333333,11.95833333
-85.34166667,11.95833333
</coordinates>
</LinearRing>
</innerBoundaryIs>
<innerBoundaryIs>
<LinearRing>
<coordinates>
-85.21666667,11.95833333
-85.20833333,11.95833333
-85.2,11.95833333
-85.2,11.95
-85.19166667,11.95
-85.19166667,11.95833333
-85.18333333,11.95833333
-85.18333333,11.96666667
-85.19166667,11.96666667
-85.2,11.96666667
-85.20833333,11.96666667
-85.21666667,11.96666667
-85.21666667,11.95833333
</coordinates>
</LinearRing>
</innerBoundaryIs>
<innerBoundaryIs>
<LinearRing>
<coordinates>
-85.15833333,11.95833333
-85.15,11.95833333
-85.15,11.96666667
-85.15833333,11.96666667
-85.15833333,11.95833333
</coordinates>
</LinearRing>
</innerBoundaryIs>
<innerBoundaryIs>
<LinearRing>
<coordinates>
-85.38333333,11.81666667
-85.375,11.81666667
-85.375,11.825
-85.38333333,11.825
-85.38333333,11.81666667
</coordinates>
</LinearRing>
</innerBoundaryIs>
<innerBoundaryIs>
<LinearRing>
<coordinates>
-85.425,11.81666667
-85.41666667,11.81666667
-85.41666667,11.825
-85.425,11.825
-85.425,11.81666667
</coordinates>
</LinearRing>
</innerBoundaryIs>
<innerBoundaryIs>
<LinearRing>
<coordinates>
-85.575,11.93333333
-85.575,11.925
-85.56666667,11.925
-85.55833333,11.925
-85.55833333,11.93333333
-85.56666667,11.93333333
-85.575,11.93333333
</coordinates>
</LinearRing>
</innerBoundaryIs>
<innerBoundaryIs>
<LinearRing>
<coordinates>
-85.575,11.95
-85.575,11.94166667
-85.56666667,11.94166667
-85.55833333,11.94166667
-85.55833333,11.95
-85.56666667,11.95
-85.575,11.95
</coordinates>
</LinearRing>
</innerBoundaryIs>
<innerBoundaryIs>
<LinearRing>
<coordinates>
-86.39166667,11.96666667
-86.39166667,11.95833333
-86.38333333,11.95833333
-86.38333333,11.96666667
-86.39166667,11.96666667
</coordinates>
</LinearRing>
</innerBoundaryIs>
<innerBoundaryIs>
<LinearRing>
<coordinates>
-85.83333333,11.44166667
-85.83333333,11.43333333
-85.825,11.43333333
-85.825,11.44166667
-85.825,11.45
-85.83333333,11.45
-85.83333333,11.44166667
</coordinates>
</LinearRing>
</innerBoundaryIs>
<innerBoundaryIs>
<LinearRing>
<coordinates>
-85.825,11.29166667
-85.81666667,11.29166667
-85.81666667,11.3
-85.825,11.3
-85.825,11.29166667
</coordinates>
</LinearRing>
</innerBoundaryIs>
<innerBoundaryIs>
<LinearRing>
<coordinates>
-85.78333333,11.3
-85.775,11.3
-85.775,11.30833333
-85.78333333,11.30833333
-85.78333333,11.3
</coordinates>
</LinearRing>
</innerBoundaryIs>
<innerBoundaryIs>
<LinearRing>
<coordinates>
-85.84166667,11.225
-85.83333333,11.225
-85.83333333,11.23333333
-85.84166667,11.23333333
-85.84166667,11.225
</coordinates>
</LinearRing>
</innerBoundaryIs>
<innerBoundaryIs>
<LinearRing>
<coordinates>
-85.75833333,11.28333333
-85.75,11.28333333
-85.75,11.29166667
-85.75833333,11.29166667
-85.75833333,11.28333333
</coordinates>
</LinearRing>
</innerBoundaryIs>
<innerBoundaryIs>
<LinearRing>
<coordinates>
-85.9,11.33333333
-85.9,11.325
-85.89166667,11.325
-85.89166667,11.33333333
-85.9,11.33333333
</coordinates>
</LinearRing>
</innerBoundaryIs>
<innerBoundaryIs>
<LinearRing>
<coordinates>
-85.88333333,11.31666667
-85.88333333,11.30833333
-85.875,11.30833333
-85.875,11.31666667
-85.88333333,11.31666667
</coordinates>
</LinearRing>
</innerBoundaryIs>
<innerBoundaryIs>
<LinearRing>
<coordinates>
-85.86666667,11.31666667
-85.86666667,11.30833333
-85.85833333,11.30833333
-85.85833333,11.31666667
-85.86666667,11.31666667
</coordinates>
</LinearRing>
</innerBoundaryIs>
<innerBoundaryIs>
<LinearRing>
<coordinates>
-85.8,11.35833333
-85.79166667,11.35833333
-85.79166667,11.36666667
-85.8,11.36666667
-85.8,11.35833333
</coordinates>
</LinearRing>
</innerBoundaryIs>
<innerBoundaryIs>
<LinearRing>
<coordinates>
-85.83333333,11.5
-85.83333333,11.49166667
-85.83333333,11.48333333
-85.825,11.48333333
-85.81666667,11.48333333
-85.81666667,11.49166667
-85.80833333,11.49166667
-85.80833333,11.5
-85.81666667,11.5
-85.825,11.5
-85.83333333,11.5
</coordinates>
</LinearRing>
</innerBoundaryIs>
<innerBoundaryIs>
<LinearRing>
<coordinates>
-85.90833333,11.45
-85.9,11.45
-85.9,11.45833333
-85.90833333,11.45833333
-85.90833333,11.45
</coordinates>
</LinearRing>
</innerBoundaryIs>
<innerBoundaryIs>
<LinearRing>
<coordinates>
-86.01666667,11.78333333
-86.01666667,11.775
-86.01666667,11.76666667
-86.025,11.76666667
-86.03333333,11.76666667
-86.03333333,11.775
-86.04166667,11.775
-86.04166667,11.76666667
-86.04166667,11.75833333
-86.04166667,11.75
-86.03333333,11.75
-86.03333333,11.74166667
-86.025,11.74166667
-86.025,11.75
-86.01666667,11.75
-86.01666667,11.75833333
-86.00833333,11.75833333
-86,11.75833333
-86,11.76666667
-86,11.775
-86,11.78333333
-86.00833333,11.78333333
-86.01666667,11.78333333
</coordinates>
</LinearRing>
</innerBoundaryIs>
<innerBoundaryIs>
<LinearRing>
<coordinates>
-86.05833333,11.75833333
-86.05833333,11.75
-86.05,11.75
-86.05,11.75833333
-86.05833333,11.75833333
</coordinates>
</LinearRing>
</innerBoundaryIs>
<innerBoundaryIs>
<LinearRing>
<coordinates>
-86.03333333,11.7
-86.03333333,11.69166667
-86.025,11.69166667
-86.025,11.7
-86.03333333,11.7
</coordinates>
</LinearRing>
</innerBoundaryIs>
<innerBoundaryIs>
<LinearRing>
<coordinates>
-86.35833333,11.88333333
-86.35833333,11.875
-86.35833333,11.86666667
-86.35,11.86666667
-86.34166667,11.86666667
-86.34166667,11.875
-86.34166667,11.88333333
-86.35,11.88333333
-86.35833333,11.88333333
</coordinates>
</LinearRing>
</innerBoundaryIs>
<innerBoundaryIs>
<LinearRing>
<coordinates>
-86.20833333,11.89166667
-86.2,11.89166667
-86.19166667,11.89166667
-86.19166667,11.9
-86.18333333,11.9
-86.175,11.9
-86.16666667,11.9
-86.16666667,11.90833333
-86.175,11.90833333
-86.18333333,11.90833333
-86.19166667,11.90833333
-86.2,11.90833333
-86.20833333,11.90833333
-86.20833333,11.9
-86.20833333,11.89166667
</coordinates>
</LinearRing>
</innerBoundaryIs>
<innerBoundaryIs>
<LinearRing>
<coordinates>
-85.975,11.89166667
-85.96666667,11.89166667
-85.96666667,11.9
-85.975,11.9
-85.975,11.89166667
</coordinates>
</LinearRing>
</innerBoundaryIs>
<innerBoundaryIs>
<LinearRing>
<coordinates>
-85.93333333,11.89166667
-85.93333333,11.88333333
-85.925,11.88333333
-85.925,11.89166667
-85.93333333,11.89166667
</coordinates>
</LinearRing>
</innerBoundaryIs>
<innerBoundaryIs>
<LinearRing>
<coordinates>
-86.375,11.83333333
-86.36666667,11.83333333
-86.35833333,11.83333333
-86.35833333,11.84166667
-86.36666667,11.84166667
-86.375,11.84166667
-86.375,11.83333333
</coordinates>
</LinearRing>
</innerBoundaryIs>
<innerBoundaryIs>
<LinearRing>
<coordinates>
-86.06666667,11.84166667
-86.05833333,11.84166667
-86.05833333,11.85
-86.06666667,11.85
-86.06666667,11.84166667
</coordinates>
</LinearRing>
</innerBoundaryIs>
<innerBoundaryIs>
<LinearRing>
<coordinates>
-86.03333333,11.8
-86.025,11.8
-86.025,11.79166667
-86.01666667,11.79166667
-86.01666667,11.8
-86.01666667,11.80833333
-86.025,11.80833333
-86.03333333,11.80833333
-86.03333333,11.8
</coordinates>
</LinearRing>
</innerBoundaryIs>
<innerBoundaryIs>
<LinearRing>
<coordinates>
-86.275,11.825
-86.26666667,11.825
-86.26666667,11.83333333
-86.275,11.83333333
-86.275,11.825
</coordinates>
</LinearRing>
</innerBoundaryIs>
<innerBoundaryIs>
<LinearRing>
<coordinates>
-86.175,11.86666667
-86.175,11.85833333
-86.16666667,11.85833333
-86.16666667,11.86666667
-86.175,11.86666667
</coordinates>
</LinearRing>
</innerBoundaryIs>
<innerBoundaryIs>
<LinearRing>
<coordinates>
-86.39166667,11.85833333
-86.39166667,11.85
-86.38333333,11.85
-86.375,11.85
-86.375,11.85833333
-86.38333333,11.85833333
-86.39166667,11.85833333
</coordinates>
</LinearRing>
</innerBoundaryIs>
<innerBoundaryIs>
<LinearRing>
<coordinates>
-86.35,11.85
-86.34166667,11.85
-86.34166667,11.85833333
-86.35,11.85833333
-86.35,11.85
</coordinates>
</LinearRing>
</innerBoundaryIs>
<innerBoundaryIs>
<LinearRing>
<coordinates>
-86.24166667,11.93333333
-86.24166667,11.925
-86.23333333,11.925
-86.23333333,11.93333333
-86.24166667,11.93333333
</coordinates>
</LinearRing>
</innerBoundaryIs>
<innerBoundaryIs>
<LinearRing>
<coordinates>
-86.38333333,11.9
-86.38333333,11.89166667
-86.375,11.89166667
-86.375,11.9
-86.38333333,11.9
</coordinates>
</LinearRing>
</innerBoundaryIs>
<innerBoundaryIs>
<LinearRing>
<coordinates>
-86.38333333,11.91666667
-86.375,11.91666667
-86.375,11.925
-86.38333333,11.925
-86.38333333,11.91666667
</coordinates>
</LinearRing>
</innerBoundaryIs>
<innerBoundaryIs>
<LinearRing>
<coordinates>
-86.38333333,11.95
-86.38333333,11.94166667
-86.375,11.94166667
-86.375,11.95
-86.38333333,11.95
</coordinates>
</LinearRing>
</innerBoundaryIs>
<innerBoundaryIs>
<LinearRing>
<coordinates>
-86.06666667,12.175
-86.05833333,12.175
-86.05833333,12.18333333
-86.06666667,12.18333333
-86.06666667,12.175
</coordinates>
</LinearRing>
</innerBoundaryIs>
<innerBoundaryIs>
<LinearRing>
<coordinates>
-85.49166667,12.175
-85.48333333,12.175
-85.48333333,12.18333333
-85.49166667,12.18333333
-85.49166667,12.175
</coordinates>
</LinearRing>
</innerBoundaryIs>
<innerBoundaryIs>
<LinearRing>
<coordinates>
-85.475,12.175
-85.46666667,12.175
-85.46666667,12.18333333
-85.475,12.18333333
-85.475,12.175
</coordinates>
</LinearRing>
</innerBoundaryIs>
<innerBoundaryIs>
<LinearRing>
<coordinates>
-86.39166667,12.075
-86.39166667,12.06666667
-86.38333333,12.06666667
-86.375,12.06666667
-86.375,12.075
-86.38333333,12.075
-86.39166667,12.075
</coordinates>
</LinearRing>
</innerBoundaryIs>
<innerBoundaryIs>
<LinearRing>
<coordinates>
-86.4,12.09166667
-86.4,12.08333333
-86.39166667,12.08333333
-86.39166667,12.09166667
-86.4,12.09166667
</coordinates>
</LinearRing>
</innerBoundaryIs>
<innerBoundaryIs>
<LinearRing>
<coordinates>
-86.11666667,12.1
-86.11666667,12.09166667
-86.10833333,12.09166667
-86.10833333,12.1
-86.11666667,12.1
</coordinates>
</LinearRing>
</innerBoundaryIs>
<innerBoundaryIs>
<LinearRing>
<coordinates>
-86.1,12.1
-86.1,12.09166667
-86.09166667,12.09166667
-86.09166667,12.1
-86.09166667,12.10833333
-86.1,12.10833333
-86.1,12.1
</coordinates>
</LinearRing>
</innerBoundaryIs>
<innerBoundaryIs>
<LinearRing>
<coordinates>
-85.75833333,12.10833333
-85.75833333,12.1
-85.75,12.1
-85.75,12.10833333
-85.75833333,12.10833333
</coordinates>
</LinearRing>
</innerBoundaryIs>
<innerBoundaryIs>
<LinearRing>
<coordinates>
-85.33333333,12.10833333
-85.33333333,12.1
-85.325,12.1
-85.325,12.10833333
-85.33333333,12.10833333
</coordinates>
</LinearRing>
</innerBoundaryIs>
<innerBoundaryIs>
<LinearRing>
<coordinates>
-85.70833333,12.05
-85.70833333,12.04166667
-85.7,12.04166667
-85.69166667,12.04166667
-85.69166667,12.05
-85.7,12.05
-85.70833333,12.05
</coordinates>
</LinearRing>
</innerBoundaryIs>
<innerBoundaryIs>
<LinearRing>
<coordinates>
-85.375,12.05
-85.375,12.04166667
-85.36666667,12.04166667
-85.36666667,12.05
-85.375,12.05
</coordinates>
</LinearRing>
</innerBoundaryIs>
<innerBoundaryIs>
<LinearRing>
<coordinates>
-85.39166667,12.00833333
-85.39166667,12
-85.38333333,12
-85.38333333,12.00833333
-85.39166667,12.00833333
</coordinates>
</LinearRing>
</innerBoundaryIs>
<innerBoundaryIs>
<LinearRing>
<coordinates>
-85.35,12.00833333
-85.35,12
-85.34166667,12
-85.33333333,12
-85.33333333,12.00833333
-85.34166667,12.00833333
-85.35,12.00833333
</coordinates>
</LinearRing>
</innerBoundaryIs>
<innerBoundaryIs>
<LinearRing>
<coordinates>
-85.3,12.01666667
-85.3,12.00833333
-85.29166667,12.00833333
-85.28333333,12.00833333
-85.28333333,12.01666667
-85.29166667,12.01666667
-85.3,12.01666667
</coordinates>
</LinearRing>
</innerBoundaryIs>
<innerBoundaryIs>
<LinearRing>
<coordinates>
-85.575,12.03333333
-85.56666667,12.03333333
-85.56666667,12.04166667
-85.575,12.04166667
-85.575,12.03333333
</coordinates>
</LinearRing>
</innerBoundaryIs>
<innerBoundaryIs>
<LinearRing>
<coordinates>
-85.55,12.03333333
-85.55,12.025
-85.54166667,12.025
-85.53333333,12.025
-85.53333333,12.03333333
-85.53333333,12.04166667
-85.54166667,12.04166667
-85.55,12.04166667
-85.55,12.03333333
</coordinates>
</LinearRing>
</innerBoundaryIs>
<innerBoundaryIs>
<LinearRing>
<coordinates>
-86.05,12.05
-86.04166667,12.05
-86.03333333,12.05
-86.03333333,12.05833333
-86.04166667,12.05833333
-86.04166667,12.06666667
-86.05,12.06666667
-86.05,12.05833333
-86.05,12.05
</coordinates>
</LinearRing>
</innerBoundaryIs>
<innerBoundaryIs>
<LinearRing>
<coordinates>
-86,12.025
-85.99166667,12.025
-85.99166667,12.03333333
-86,12.03333333
-86,12.025
</coordinates>
</LinearRing>
</innerBoundaryIs>
<innerBoundaryIs>
<LinearRing>
<coordinates>
-85.70833333,12.075
-85.70833333,12.06666667
-85.7,12.06666667
-85.69166667,12.06666667
-85.69166667,12.075
-85.7,12.075
-85.7,12.08333333
-85.70833333,12.08333333
-85.70833333,12.075
</coordinates>
</LinearRing>
</innerBoundaryIs>
<innerBoundaryIs>
<LinearRing>
<coordinates>
-85.64166667,12.06666667
-85.64166667,12.05833333
-85.63333333,12.05833333
-85.63333333,12.06666667
-85.64166667,12.06666667
</coordinates>
</LinearRing>
</innerBoundaryIs>
<innerBoundaryIs>
<LinearRing>
<coordinates>
-85.58333333,12.06666667
-85.58333333,12.05833333
-85.575,12.05833333
-85.575,12.06666667
-85.58333333,12.06666667
</coordinates>
</LinearRing>
</innerBoundaryIs>
<innerBoundaryIs>
<LinearRing>
<coordinates>
-85.625,12.09166667
-85.61666667,12.09166667
-85.60833333,12.09166667
-85.60833333,12.1
-85.61666667,12.1
-85.625,12.1
-85.625,12.09166667
</coordinates>
</LinearRing>
</innerBoundaryIs>
<innerBoundaryIs>
<LinearRing>
<coordinates>
-86.05,12.15833333
-86.05,12.15
-86.04166667,12.15
-86.04166667,12.15833333
-86.05,12.15833333
</coordinates>
</LinearRing>
</innerBoundaryIs>
<innerBoundaryIs>
<LinearRing>
<coordinates>
-85.81666667,12.13333333
-85.80833333,12.13333333
-85.80833333,12.14166667
-85.81666667,12.14166667
-85.81666667,12.13333333
</coordinates>
</LinearRing>
</innerBoundaryIs>
<innerBoundaryIs>
<LinearRing>
<coordinates>
-85.79166667,12.11666667
-85.78333333,12.11666667
-85.78333333,12.125
-85.79166667,12.125
-85.79166667,12.11666667
</coordinates>
</LinearRing>
</innerBoundaryIs>
<innerBoundaryIs>
<LinearRing>
<coordinates>
-86.29166667,12.15833333
-86.29166667,12.15
-86.28333333,12.15
-86.28333333,12.15833333
-86.29166667,12.15833333
</coordinates>
</LinearRing>
</innerBoundaryIs>
<innerBoundaryIs>
<LinearRing>
<coordinates>
-86.30833333,12.13333333
-86.30833333,12.125
-86.30833333,12.11666667
-86.3,12.11666667
-86.3,12.10833333
-86.29166667,12.10833333
-86.28333333,12.10833333
-86.275,12.10833333
-86.26666667,12.10833333
-86.25833333,12.10833333
-86.25833333,12.11666667
-86.26666667,12.11666667
-86.275,12.11666667
-86.275,12.125
-86.28333333,12.125
-86.29166667,12.125
-86.29166667,12.13333333
-86.3,12.13333333
-86.3,12.14166667
-86.30833333,12.14166667
-86.30833333,12.13333333
</coordinates>
</LinearRing>
</innerBoundaryIs>
<innerBoundaryIs>
<LinearRing>
<coordinates>
-86.14166667,12.11666667
-86.14166667,12.10833333
-86.13333333,12.10833333
-86.13333333,12.11666667
-86.14166667,12.11666667
</coordinates>
</LinearRing>
</innerBoundaryIs>
<innerBoundaryIs>
<LinearRing>
<coordinates>
-86.36666667,12.11666667
-86.36666667,12.10833333
-86.35833333,12.10833333
-86.35833333,12.11666667
-86.36666667,12.11666667
</coordinates>
</LinearRing>
</innerBoundaryIs>
<innerBoundaryIs>
<LinearRing>
<coordinates>
-86.33333333,12.11666667
-86.325,12.11666667
-86.325,12.125
-86.33333333,12.125
-86.33333333,12.11666667
</coordinates>
</LinearRing>
</innerBoundaryIs>
<innerBoundaryIs>
<LinearRing>
<coordinates>
-85.43333333,12.11666667
-85.425,12.11666667
-85.425,12.125
-85.43333333,12.125
-85.43333333,12.11666667
</coordinates>
</LinearRing>
</innerBoundaryIs>
<innerBoundaryIs>
<LinearRing>
<coordinates>
-85.44166667,12.15
-85.44166667,12.14166667
-85.43333333,12.14166667
-85.425,12.14166667
-85.425,12.15
-85.43333333,12.15
-85.44166667,12.15
</coordinates>
</LinearRing>
</innerBoundaryIs>
<innerBoundaryIs>
<LinearRing>
<coordinates>
-85.89166667,12.3
-85.89166667,12.29166667
-85.88333333,12.29166667
-85.88333333,12.3
-85.89166667,12.3
</coordinates>
</LinearRing>
</innerBoundaryIs>
<innerBoundaryIs>
<LinearRing>
<coordinates>
-86.05833333,12.23333333
-86.05,12.23333333
-86.05,12.24166667
-86.05833333,12.24166667
-86.05833333,12.23333333
</coordinates>
</LinearRing>
</innerBoundaryIs>
<innerBoundaryIs>
<LinearRing>
<coordinates>
-86.04166667,12.23333333
-86.03333333,12.23333333
-86.025,12.23333333
-86.025,12.24166667
-86.03333333,12.24166667
-86.04166667,12.24166667
-86.04166667,12.23333333
</coordinates>
</LinearRing>
</innerBoundaryIs>
<innerBoundaryIs>
<LinearRing>
<coordinates>
-85.95833333,12.23333333
-85.95,12.23333333
-85.95,12.24166667
-85.94166667,12.24166667
-85.94166667,12.25
-85.95,12.25
-85.95833333,12.25
-85.95833333,12.25833333
-85.95833333,12.26666667
-85.96666667,12.26666667
-85.975,12.26666667
-85.975,12.25833333
-85.96666667,12.25833333
-85.96666667,12.25
-85.96666667,12.24166667
-85.95833333,12.24166667
-85.95833333,12.23333333
</coordinates>
</LinearRing>
</innerBoundaryIs>
<innerBoundaryIs>
<LinearRing>
<coordinates>
-85.9,12.23333333
-85.89166667,12.23333333
-85.89166667,12.24166667
-85.88333333,12.24166667
-85.88333333,12.25
-85.875,12.25
-85.875,12.25833333
-85.88333333,12.25833333
-85.89166667,12.25833333
-85.9,12.25833333
-85.9,12.25
-85.9,12.24166667
-85.9,12.23333333
</coordinates>
</LinearRing>
</innerBoundaryIs>
<innerBoundaryIs>
<LinearRing>
<coordinates>
-85.63333333,12.23333333
-85.625,12.23333333
-85.625,12.24166667
-85.63333333,12.24166667
-85.63333333,12.23333333
</coordinates>
</LinearRing>
</innerBoundaryIs>
<innerBoundaryIs>
<LinearRing>
<coordinates>
-85.93333333,12.2
-85.925,12.2
-85.925,12.20833333
-85.93333333,12.20833333
-85.93333333,12.2
</coordinates>
</LinearRing>
</innerBoundaryIs>
<innerBoundaryIs>
<LinearRing>
<coordinates>
-85.90833333,12.2
-85.9,12.2
-85.9,12.20833333
-85.90833333,12.20833333
-85.90833333,12.2
</coordinates>
</LinearRing>
</innerBoundaryIs>
<innerBoundaryIs>
<LinearRing>
<coordinates>
-85.78333333,12.2
-85.775,12.2
-85.775,12.20833333
-85.78333333,12.20833333
-85.78333333,12.2
</coordinates>
</LinearRing>
</innerBoundaryIs>
<innerBoundaryIs>
<LinearRing>
<coordinates>
-85.525,12.2
-85.51666667,12.2
-85.51666667,12.20833333
-85.50833333,12.20833333
-85.50833333,12.21666667
-85.51666667,12.21666667
-85.525,12.21666667
-85.525,12.20833333
-85.525,12.2
</coordinates>
</LinearRing>
</innerBoundaryIs>
<innerBoundaryIs>
<LinearRing>
<coordinates>
-85.49166667,12.2
-85.49166667,12.19166667
-85.48333333,12.19166667
-85.48333333,12.2
-85.49166667,12.2
</coordinates>
</LinearRing>
</innerBoundaryIs>
<innerBoundaryIs>
<LinearRing>
<coordinates>
-85.475,12.2
-85.46666667,12.2
-85.45833333,12.2
-85.45833333,12.20833333
-85.46666667,12.20833333
-85.475,12.20833333
-85.475,12.2
</coordinates>
</LinearRing>
</innerBoundaryIs>
<innerBoundaryIs>
<LinearRing>
<coordinates>
-85.425,12.2
-85.425,12.19166667
-85.41666667,12.19166667
-85.41666667,12.2
-85.425,12.2
</coordinates>
</LinearRing>
</innerBoundaryIs>
<innerBoundaryIs>
<LinearRing>
<coordinates>
-85.4,12.2
-85.39166667,12.2
-85.39166667,12.20833333
-85.4,12.20833333
-85.4,12.2
</coordinates>
</LinearRing>
</innerBoundaryIs>
<innerBoundaryIs>
<LinearRing>
<coordinates>
-86.09166667,12.18333333
-86.08333333,12.18333333
-86.08333333,12.19166667
-86.09166667,12.19166667
-86.09166667,12.18333333
</coordinates>
</LinearRing>
</innerBoundaryIs>
<innerBoundaryIs>
<LinearRing>
<coordinates>
-85.99166667,12.21666667
-85.99166667,12.20833333
-85.98333333,12.20833333
-85.98333333,12.21666667
-85.99166667,12.21666667
</coordinates>
</LinearRing>
</innerBoundaryIs>
<innerBoundaryIs>
<LinearRing>
<coordinates>
-85.9,12.21666667
-85.89166667,12.21666667
-85.89166667,12.225
-85.9,12.225
-85.9,12.21666667
</coordinates>
</LinearRing>
</innerBoundaryIs>
<innerBoundaryIs>
<LinearRing>
<coordinates>
-85.85,12.21666667
-85.85,12.20833333
-85.84166667,12.20833333
-85.84166667,12.21666667
-85.85,12.21666667
</coordinates>
</LinearRing>
</innerBoundaryIs>
<innerBoundaryIs>
<LinearRing>
<coordinates>
-85.76666667,12.21666667
-85.76666667,12.20833333
-85.75833333,12.20833333
-85.75,12.20833333
-85.75,12.21666667
-85.75,12.225
-85.75833333,12.225
-85.76666667,12.225
-85.76666667,12.21666667
</coordinates>
</LinearRing>
</innerBoundaryIs>
<innerBoundaryIs>
<LinearRing>
<coordinates>
-85.625,12.25
-85.61666667,12.25
-85.61666667,12.25833333
-85.625,12.25833333
-85.625,12.25
</coordinates>
</LinearRing>
</innerBoundaryIs>
<innerBoundaryIs>
<LinearRing>
<coordinates>
-85.63333333,12.28333333
-85.63333333,12.275
-85.625,12.275
-85.625,12.28333333
-85.63333333,12.28333333
</coordinates>
</LinearRing>
</innerBoundaryIs>
<innerBoundaryIs>
<LinearRing>
<coordinates>
-85.94166667,12.26666667
-85.94166667,12.25833333
-85.93333333,12.25833333
-85.93333333,12.26666667
-85.94166667,12.26666667
</coordinates>
</LinearRing>
</innerBoundaryIs>
<innerBoundaryIs>
<LinearRing>
<coordinates>
-85.84166667,12.25
-85.84166667,12.24166667
-85.83333333,12.24166667
-85.83333333,12.25
-85.84166667,12.25
</coordinates>
</LinearRing>
</innerBoundaryIs>
<innerBoundaryIs>
<LinearRing>
<coordinates>
-85.8,12.28333333
-85.8,12.275
-85.79166667,12.275
-85.79166667,12.28333333
-85.8,12.28333333
</coordinates>
</LinearRing>
</innerBoundaryIs>
<innerBoundaryIs>
<LinearRing>
<coordinates>
-85.9,12.36666667
-85.89166667,12.36666667
-85.88333333,12.36666667
-85.88333333,12.375
-85.89166667,12.375
-85.9,12.375
-85.9,12.36666667
</coordinates>
</LinearRing>
</innerBoundaryIs>
<innerBoundaryIs>
<LinearRing>
<coordinates>
-86.01666667,12.425
-86.01666667,12.41666667
-86.01666667,12.40833333
-86.00833333,12.40833333
-86.00833333,12.41666667
-86.00833333,12.425
-86.00833333,12.43333333
-86.00833333,12.44166667
-86.01666667,12.44166667
-86.01666667,12.43333333
-86.01666667,12.425
</coordinates>
</LinearRing>
</innerBoundaryIs>
<innerBoundaryIs>
<LinearRing>
<coordinates>
-86.775,12.25833333
-86.76666667,12.25833333
-86.76666667,12.26666667
-86.775,12.26666667
-86.775,12.25833333
</coordinates>
</LinearRing>
</innerBoundaryIs>
<innerBoundaryIs>
<LinearRing>
<coordinates>
-86.525,12.4
-86.51666667,12.4
-86.51666667,12.40833333
-86.525,12.40833333
-86.525,12.4
</coordinates>
</LinearRing>
</innerBoundaryIs>
<innerBoundaryIs>
<LinearRing>
<coordinates>
-87.09166667,12.64166667
-87.09166667,12.63333333
-87.08333333,12.63333333
-87.08333333,12.64166667
-87.09166667,12.64166667
</coordinates>
</LinearRing>
</innerBoundaryIs>
<innerBoundaryIs>
<LinearRing>
<coordinates>
-86.33333333,12.65
-86.325,12.65
-86.325,12.65833333
-86.33333333,12.65833333
-86.33333333,12.65
</coordinates>
</LinearRing>
</innerBoundaryIs>
<innerBoundaryIs>
<LinearRing>
<coordinates>
-86.84166667,12.475
-86.83333333,12.475
-86.83333333,12.48333333
-86.84166667,12.48333333
-86.84166667,12.475
</coordinates>
</LinearRing>
</innerBoundaryIs>
<innerBoundaryIs>
<LinearRing>
<coordinates>
-86.225,12.58333333
-86.21666667,12.58333333
-86.21666667,12.59166667
-86.21666667,12.6
-86.225,12.6
-86.225,12.59166667
-86.225,12.58333333
</coordinates>
</LinearRing>
</innerBoundaryIs>
<innerBoundaryIs>
<LinearRing>
<coordinates>
-86.10833333,12.58333333
-86.10833333,12.575
-86.1,12.575
-86.1,12.58333333
-86.10833333,12.58333333
</coordinates>
</LinearRing>
</innerBoundaryIs>
<innerBoundaryIs>
<LinearRing>
<coordinates>
-86.08333333,12.58333333
-86.08333333,12.575
-86.075,12.575
-86.06666667,12.575
-86.05833333,12.575
-86.05833333,12.58333333
-86.06666667,12.58333333
-86.075,12.58333333
-86.08333333,12.58333333
</coordinates>
</LinearRing>
</innerBoundaryIs>
<innerBoundaryIs>
<LinearRing>
<coordinates>
-86.75,12.53333333
-86.74166667,12.53333333
-86.74166667,12.54166667
-86.75,12.54166667
-86.75,12.53333333
</coordinates>
</LinearRing>
</innerBoundaryIs>
<innerBoundaryIs>
<LinearRing>
<coordinates>
-86.5,12.54166667
-86.5,12.53333333
-86.49166667,12.53333333
-86.49166667,12.54166667
-86.5,12.54166667
</coordinates>
</LinearRing>
</innerBoundaryIs>
<innerBoundaryIs>
<LinearRing>
<coordinates>
-86.19166667,12.61666667
-86.19166667,12.60833333
-86.18333333,12.60833333
-86.175,12.60833333
-86.175,12.61666667
-86.18333333,12.61666667
-86.18333333,12.625
-86.19166667,12.625
-86.19166667,12.61666667
</coordinates>
</LinearRing>
</innerBoundaryIs>
<innerBoundaryIs>
<LinearRing>
<coordinates>
-86.11666667,12.63333333
-86.10833333,12.63333333
-86.10833333,12.64166667
-86.11666667,12.64166667
-86.11666667,12.63333333
</coordinates>
</LinearRing>
</innerBoundaryIs>
<innerBoundaryIs>
<LinearRing>
<coordinates>
-87.18333333,13.175
-87.175,13.175
-87.175,13.16666667
-87.16666667,13.16666667
-87.16666667,13.175
-87.15833333,13.175
-87.15833333,13.18333333
-87.15,13.18333333
-87.15,13.19166667
-87.15833333,13.19166667
-87.16666667,13.19166667
-87.16666667,13.2
-87.175,13.2
-87.18333333,13.2
-87.18333333,13.19166667
-87.175,13.19166667
-87.175,13.18333333
-87.18333333,13.18333333
-87.18333333,13.175
</coordinates>
</LinearRing>
</innerBoundaryIs>
<innerBoundaryIs>
<LinearRing>
<coordinates>
-86.45833333,12.85
-86.45,12.85
-86.45,12.85833333
-86.45,12.86666667
-86.44166667,12.86666667
-86.44166667,12.875
-86.44166667,12.88333333
-86.45,12.88333333
-86.45,12.89166667
-86.45833333,12.89166667
-86.46666667,12.89166667
-86.46666667,12.88333333
-86.46666667,12.875
-86.46666667,12.86666667
-86.45833333,12.86666667
-86.45833333,12.85833333
-86.45833333,12.85
</coordinates>
</LinearRing>
</innerBoundaryIs>
<innerBoundaryIs>
<LinearRing>
<coordinates>
-86.34166667,12.85
-86.33333333,12.85
-86.33333333,12.85833333
-86.34166667,12.85833333
-86.34166667,12.85
</coordinates>
</LinearRing>
</innerBoundaryIs>
<innerBoundaryIs>
<LinearRing>
<coordinates>
-86.26666667,12.85
-86.25833333,12.85
-86.25833333,12.85833333
-86.26666667,12.85833333
-86.26666667,12.85
</coordinates>
</LinearRing>
</innerBoundaryIs>
<innerBoundaryIs>
<LinearRing>
<coordinates>
-86.18333333,12.85
-86.18333333,12.84166667
-86.175,12.84166667
-86.175,12.85
-86.18333333,12.85
</coordinates>
</LinearRing>
</innerBoundaryIs>
<innerBoundaryIs>
<LinearRing>
<coordinates>
-86.41666667,12.76666667
-86.40833333,12.76666667
-86.40833333,12.775
-86.41666667,12.775
-86.41666667,12.76666667
</coordinates>
</LinearRing>
</innerBoundaryIs>
<innerBoundaryIs>
<LinearRing>
<coordinates>
-86.08333333,12.675
-86.08333333,12.66666667
-86.08333333,12.65833333
-86.075,12.65833333
-86.06666667,12.65833333
-86.06666667,12.66666667
-86.075,12.66666667
-86.075,12.675
-86.08333333,12.675
</coordinates>
</LinearRing>
</innerBoundaryIs>
<innerBoundaryIs>
<LinearRing>
<coordinates>
-86.05833333,12.675
-86.05,12.675
-86.04166667,12.675
-86.04166667,12.68333333
-86.04166667,12.69166667
-86.05,12.69166667
-86.05833333,12.69166667
-86.06666667,12.69166667
-86.06666667,12.68333333
-86.05833333,12.68333333
-86.05833333,12.675
</coordinates>
</LinearRing>
</innerBoundaryIs>
<innerBoundaryIs>
<LinearRing>
<coordinates>
-86.13333333,12.65833333
-86.125,12.65833333
-86.125,12.66666667
-86.13333333,12.66666667
-86.13333333,12.65833333
</coordinates>
</LinearRing>
</innerBoundaryIs>
<innerBoundaryIs>
<LinearRing>
<coordinates>
-86.30833333,12.70833333
-86.30833333,12.7
-86.3,12.7
-86.29166667,12.7
-86.29166667,12.70833333
-86.29166667,12.71666667
-86.29166667,12.725
-86.3,12.725
-86.30833333,12.725
-86.30833333,12.71666667
-86.3,12.71666667
-86.3,12.70833333
-86.30833333,12.70833333
</coordinates>
</LinearRing>
</innerBoundaryIs>
<innerBoundaryIs>
<LinearRing>
<coordinates>
-86.23333333,12.675
-86.225,12.675
-86.225,12.68333333
-86.23333333,12.68333333
-86.23333333,12.675
</coordinates>
</LinearRing>
</innerBoundaryIs>
<innerBoundaryIs>
<LinearRing>
<coordinates>
-86.30833333,12.69166667
-86.30833333,12.68333333
-86.3,12.68333333
-86.3,12.69166667
-86.30833333,12.69166667
</coordinates>
</LinearRing>
</innerBoundaryIs>
<innerBoundaryIs>
<LinearRing>
<coordinates>
-86.13333333,12.74166667
-86.13333333,12.73333333
-86.14166667,12.73333333
-86.15,12.73333333
-86.15,12.74166667
-86.14166667,12.74166667
-86.14166667,12.75
-86.14166667,12.75833333
-86.15,12.75833333
-86.15,12.75
-86.15833333,12.75
-86.15833333,12.74166667
-86.16666667,12.74166667
-86.16666667,12.73333333
-86.15833333,12.73333333
-86.15833333,12.725
-86.15,12.725
-86.14166667,12.725
-86.13333333,12.725
-86.125,12.725
-86.125,12.73333333
-86.125,12.74166667
-86.13333333,12.74166667
</coordinates>
</LinearRing>
</innerBoundaryIs>
<innerBoundaryIs>
<LinearRing>
<coordinates>
-86.11666667,12.725
-86.10833333,12.725
-86.10833333,12.73333333
-86.11666667,12.73333333
-86.11666667,12.725
</coordinates>
</LinearRing>
</innerBoundaryIs>
<innerBoundaryIs>
<LinearRing>
<coordinates>
-86.43333333,12.74166667
-86.425,12.74166667
-86.425,12.75
-86.43333333,12.75
-86.43333333,12.74166667
</coordinates>
</LinearRing>
</innerBoundaryIs>
<innerBoundaryIs>
<LinearRing>
<coordinates>
-86.29166667,12.74166667
-86.29166667,12.73333333
-86.28333333,12.73333333
-86.28333333,12.74166667
-86.29166667,12.74166667
</coordinates>
</LinearRing>
</innerBoundaryIs>
<innerBoundaryIs>
<LinearRing>
<coordinates>
-86.11666667,12.75833333
-86.11666667,12.75
-86.10833333,12.75
-86.10833333,12.75833333
-86.11666667,12.75833333
</coordinates>
</LinearRing>
</innerBoundaryIs>
<innerBoundaryIs>
<LinearRing>
<coordinates>
-86.475,12.825
-86.475,12.81666667
-86.46666667,12.81666667
-86.45833333,12.81666667
-86.45833333,12.825
-86.46666667,12.825
-86.46666667,12.83333333
-86.475,12.83333333
-86.475,12.825
</coordinates>
</LinearRing>
</innerBoundaryIs>
<innerBoundaryIs>
<LinearRing>
<coordinates>
-86.43333333,12.825
-86.425,12.825
-86.425,12.83333333
-86.43333333,12.83333333
-86.43333333,12.825
</coordinates>
</LinearRing>
</innerBoundaryIs>
<innerBoundaryIs>
<LinearRing>
<coordinates>
-86.19166667,12.83333333
-86.19166667,12.825
-86.18333333,12.825
-86.18333333,12.83333333
-86.19166667,12.83333333
</coordinates>
</LinearRing>
</innerBoundaryIs>
<innerBoundaryIs>
<LinearRing>
<coordinates>
-86.24166667,12.8
-86.23333333,12.8
-86.23333333,12.80833333
-86.24166667,12.80833333
-86.24166667,12.8
</coordinates>
</LinearRing>
</innerBoundaryIs>
<innerBoundaryIs>
<LinearRing>
<coordinates>
-86.24166667,12.78333333
-86.23333333,12.78333333
-86.23333333,12.79166667
-86.24166667,12.79166667
-86.24166667,12.78333333
</coordinates>
</LinearRing>
</innerBoundaryIs>
<innerBoundaryIs>
<LinearRing>
<coordinates>
-86.29166667,12.8
-86.28333333,12.8
-86.28333333,12.80833333
-86.29166667,12.80833333
-86.29166667,12.8
</coordinates>
</LinearRing>
</innerBoundaryIs>
<innerBoundaryIs>
<LinearRing>
<coordinates>
-86.44166667,12.78333333
-86.44166667,12.775
-86.43333333,12.775
-86.43333333,12.78333333
-86.44166667,12.78333333
</coordinates>
</LinearRing>
</innerBoundaryIs>
<innerBoundaryIs>
<LinearRing>
<coordinates>
-87.16666667,12.71666667
-87.16666667,12.70833333
-87.15833333,12.70833333
-87.15833333,12.71666667
-87.15833333,12.725
-87.16666667,12.725
-87.16666667,12.71666667
</coordinates>
</LinearRing>
</innerBoundaryIs>
<innerBoundaryIs>
<LinearRing>
<coordinates>
-87.3,12.825
-87.29166667,12.825
-87.29166667,12.83333333
-87.3,12.83333333
-87.3,12.825
</coordinates>
</LinearRing>
</innerBoundaryIs>
<innerBoundaryIs>
<LinearRing>
<coordinates>
-87.15833333,12.79166667
-87.15,12.79166667
-87.15,12.8
-87.15833333,12.8
-87.15833333,12.79166667
</coordinates>
</LinearRing>
</innerBoundaryIs>
<innerBoundaryIs>
<LinearRing>
<coordinates>
-87.13333333,12.79166667
-87.13333333,12.78333333
-87.125,12.78333333
-87.125,12.79166667
-87.13333333,12.79166667
</coordinates>
</LinearRing>
</innerBoundaryIs>
<innerBoundaryIs>
<LinearRing>
<coordinates>
-87.45833333,12.775
-87.45,12.775
-87.45,12.78333333
-87.45833333,12.78333333
-87.45833333,12.775
</coordinates>
</LinearRing>
</innerBoundaryIs>
<innerBoundaryIs>
<LinearRing>
<coordinates>
-87.15,12.775
-87.14166667,12.775
-87.14166667,12.78333333
-87.15,12.78333333
-87.15,12.775
</coordinates>
</LinearRing>
</innerBoundaryIs>
<innerBoundaryIs>
<LinearRing>
<coordinates>
-87.09166667,12.80833333
-87.09166667,12.8
-87.08333333,12.8
-87.08333333,12.80833333
-87.08333333,12.81666667
-87.09166667,12.81666667
-87.09166667,12.80833333
</coordinates>
</LinearRing>
</innerBoundaryIs>
<innerBoundaryIs>
<LinearRing>
<coordinates>
-86.225,12.88333333
-86.225,12.875
-86.21666667,12.875
-86.21666667,12.88333333
-86.225,12.88333333
</coordinates>
</LinearRing>
</innerBoundaryIs>
<innerBoundaryIs>
<LinearRing>
<coordinates>
-86.225,12.86666667
-86.225,12.85833333
-86.21666667,12.85833333
-86.20833333,12.85833333
-86.20833333,12.86666667
-86.21666667,12.86666667
-86.225,12.86666667
</coordinates>
</LinearRing>
</innerBoundaryIs>
<innerBoundaryIs>
<LinearRing>
<coordinates>
-86.51666667,12.975
-86.50833333,12.975
-86.50833333,12.98333333
-86.51666667,12.98333333
-86.51666667,12.975
</coordinates>
</LinearRing>
</innerBoundaryIs>
<innerBoundaryIs>
<LinearRing>
<coordinates>
-86.41666667,12.90833333
-86.40833333,12.90833333
-86.40833333,12.91666667
-86.40833333,12.925
-86.40833333,12.93333333
-86.41666667,12.93333333
-86.41666667,12.925
-86.41666667,12.91666667
-86.41666667,12.90833333
</coordinates>
</LinearRing>
</innerBoundaryIs>
<innerBoundaryIs>
<LinearRing>
<coordinates>
-86.39166667,12.90833333
-86.39166667,12.9
-86.39166667,12.89166667
-86.4,12.89166667
-86.40833333,12.89166667
-86.40833333,12.9
-86.41666667,12.9
-86.41666667,12.89166667
-86.41666667,12.88333333
-86.40833333,12.88333333
-86.4,12.88333333
-86.39166667,12.88333333
-86.38333333,12.88333333
-86.38333333,12.89166667
-86.38333333,12.9
-86.38333333,12.90833333
-86.39166667,12.90833333
</coordinates>
</LinearRing>
</innerBoundaryIs>
<innerBoundaryIs>
<LinearRing>
<coordinates>
-86.40833333,12.86666667
-86.40833333,12.85833333
-86.4,12.85833333
-86.4,12.86666667
-86.40833333,12.86666667
</coordinates>
</LinearRing>
</innerBoundaryIs>
<innerBoundaryIs>
<LinearRing>
<coordinates>
-86.35,12.86666667
-86.34166667,12.86666667
-86.34166667,12.875
-86.35,12.875
-86.35,12.86666667
</coordinates>
</LinearRing>
</innerBoundaryIs>
<innerBoundaryIs>
<LinearRing>
<coordinates>
-86.54166667,13.05833333
-86.54166667,13.05
-86.53333333,13.05
-86.53333333,13.05833333
-86.54166667,13.05833333
</coordinates>
</LinearRing>
</innerBoundaryIs>
<innerBoundaryIs>
<LinearRing>
<coordinates>
-86.5,12.99166667
-86.49166667,12.99166667
-86.49166667,13
-86.5,13
-86.5,12.99166667
</coordinates>
</LinearRing>
</innerBoundaryIs>
<innerBoundaryIs>
<LinearRing>
<coordinates>
-86.51666667,13
-86.50833333,13
-86.50833333,13.00833333
-86.51666667,13.00833333
-86.51666667,13
</coordinates>
</LinearRing>
</innerBoundaryIs>
<innerBoundaryIs>
<LinearRing>
<coordinates>
-87.14166667,12.96666667
-87.14166667,12.95833333
-87.15,12.95833333
-87.15,12.96666667
-87.15833333,12.96666667
-87.15833333,12.975
-87.15833333,12.98333333
-87.16666667,12.98333333
-87.175,12.98333333
-87.18333333,12.98333333
-87.18333333,12.975
-87.175,12.975
-87.16666667,12.975
-87.16666667,12.96666667
-87.16666667,12.95833333
-87.16666667,12.95
-87.15833333,12.95
-87.15,12.95
-87.14166667,12.95
-87.13333333,12.95
-87.125,12.95
-87.11666667,12.95
-87.11666667,12.95833333
-87.125,12.95833333
-87.125,12.96666667
-87.13333333,12.96666667
-87.14166667,12.96666667
</coordinates>
</LinearRing>
</innerBoundaryIs>
<innerBoundaryIs>
<LinearRing>
<coordinates>
-87.18333333,12.96666667
-87.18333333,12.95833333
-87.175,12.95833333
-87.175,12.96666667
-87.18333333,12.96666667
</coordinates>
</LinearRing>
</innerBoundaryIs>
<innerBoundaryIs>
<LinearRing>
<coordinates>
-87.00833333,12.95
-87.00833333,12.94166667
-87,12.94166667
-86.99166667,12.94166667
-86.99166667,12.95
-87,12.95
-87.00833333,12.95
</coordinates>
</LinearRing>
</innerBoundaryIs>
<innerBoundaryIs>
<LinearRing>
<coordinates>
-87.55833333,12.98333333
-87.55833333,12.975
-87.55,12.975
-87.55,12.98333333
-87.55833333,12.98333333
</coordinates>
</LinearRing>
</innerBoundaryIs>
<innerBoundaryIs>
<LinearRing>
<coordinates>
-86.98333333,13.05833333
-86.975,13.05833333
-86.975,13.05
-86.96666667,13.05
-86.95833333,13.05
-86.95833333,13.05833333
-86.95833333,13.06666667
-86.96666667,13.06666667
-86.975,13.06666667
-86.975,13.075
-86.98333333,13.075
-86.98333333,13.06666667
-86.98333333,13.05833333
</coordinates>
</LinearRing>
</innerBoundaryIs>
<innerBoundaryIs>
<LinearRing>
<coordinates>
-86.90833333,13.05833333
-86.90833333,13.05
-86.9,13.05
-86.9,13.05833333
-86.90833333,13.05833333
</coordinates>
</LinearRing>
</innerBoundaryIs>
<innerBoundaryIs>
<LinearRing>
<coordinates>
-87.05833333,13.00833333
-87.05,13.00833333
-87.05,13.01666667
-87.05833333,13.01666667
-87.05833333,13.00833333
</coordinates>
</LinearRing>
</innerBoundaryIs>
<innerBoundaryIs>
<LinearRing>
<coordinates>
-86.98333333,12.99166667
-86.98333333,12.98333333
-86.975,12.98333333
-86.975,12.99166667
-86.98333333,12.99166667
</coordinates>
</LinearRing>
</innerBoundaryIs>
<innerBoundaryIs>
<LinearRing>
<coordinates>
-86.86666667,12.99166667
-86.86666667,12.98333333
-86.85833333,12.98333333
-86.85833333,12.99166667
-86.86666667,12.99166667
</coordinates>
</LinearRing>
</innerBoundaryIs>
<innerBoundaryIs>
<LinearRing>
<coordinates>
-86.8,13.03333333
-86.79166667,13.03333333
-86.79166667,13.04166667
-86.8,13.04166667
-86.8,13.03333333
</coordinates>
</LinearRing>
</innerBoundaryIs>
<innerBoundaryIs>
<LinearRing>
<coordinates>
-87.275,13.01666667
-87.26666667,13.01666667
-87.26666667,13.025
-87.275,13.025
-87.275,13.01666667
</coordinates>
</LinearRing>
</innerBoundaryIs>
<innerBoundaryIs>
<LinearRing>
<coordinates>
-87.25833333,13.10833333
-87.25,13.10833333
-87.25,13.11666667
-87.25833333,13.11666667
-87.25833333,13.10833333
</coordinates>
</LinearRing>
</innerBoundaryIs>
<innerBoundaryIs>
<LinearRing>
<coordinates>
-87.18333333,13.10833333
-87.175,13.10833333
-87.16666667,13.10833333
-87.16666667,13.11666667
-87.175,13.11666667
-87.18333333,13.11666667
-87.18333333,13.10833333
</coordinates>
</LinearRing>
</innerBoundaryIs>
<innerBoundaryIs>
<LinearRing>
<coordinates>
-86.99166667,13.11666667
-86.99166667,13.10833333
-86.98333333,13.10833333
-86.98333333,13.11666667
-86.99166667,13.11666667
</coordinates>
</LinearRing>
</innerBoundaryIs>
<innerBoundaryIs>
<LinearRing>
<coordinates>
-87.225,13.08333333
-87.225,13.075
-87.21666667,13.075
-87.21666667,13.08333333
-87.225,13.08333333
</coordinates>
</LinearRing>
</innerBoundaryIs>
<innerBoundaryIs>
<LinearRing>
<coordinates>
-87,13.06666667
-86.99166667,13.06666667
-86.99166667,13.075
-87,13.075
-87,13.06666667
</coordinates>
</LinearRing>
</innerBoundaryIs>
<innerBoundaryIs>
<LinearRing>
<coordinates>
-86.83333333,13.1
-86.825,13.1
-86.825,13.10833333
-86.83333333,13.10833333
-86.83333333,13.1
</coordinates>
</LinearRing>
</innerBoundaryIs>
<innerBoundaryIs>
<LinearRing>
<coordinates>
-87.15,13.14166667
-87.14166667,13.14166667
-87.13333333,13.14166667
-87.125,13.14166667
-87.125,13.15
-87.11666667,13.15
-87.11666667,13.15833333
-87.11666667,13.16666667
-87.125,13.16666667
-87.13333333,13.16666667
-87.14166667,13.16666667
-87.14166667,13.15833333
-87.15,13.15833333
-87.15,13.15
-87.15,13.14166667
</coordinates>
</LinearRing>
</innerBoundaryIs>
<innerBoundaryIs>
<LinearRing>
<coordinates>
-87.25,13.125
-87.24166667,13.125
-87.24166667,13.13333333
-87.25,13.13333333
-87.25,13.125
</coordinates>
</LinearRing>
</innerBoundaryIs>
<innerBoundaryIs>
<LinearRing>
<coordinates>
-86.95,13.14166667
-86.95,13.13333333
-86.94166667,13.13333333
-86.93333333,13.13333333
-86.93333333,13.14166667
-86.94166667,13.14166667
-86.95,13.14166667
</coordinates>
</LinearRing>
</innerBoundaryIs>
<innerBoundaryIs>
<LinearRing>
<coordinates>
-86.90833333,13.125
-86.9,13.125
-86.89166667,13.125
-86.89166667,13.13333333
-86.9,13.13333333
-86.90833333,13.13333333
-86.90833333,13.125
</coordinates>
</LinearRing>
</innerBoundaryIs>
<innerBoundaryIs>
<LinearRing>
<coordinates>
-87.38333333,13.21666667
-87.38333333,13.20833333
-87.38333333,13.2
-87.375,13.2
-87.375,13.20833333
-87.375,13.21666667
-87.38333333,13.21666667
</coordinates>
</LinearRing>
</innerBoundaryIs>
<innerBoundaryIs>
<LinearRing>
<coordinates>
-87.29166667,13.21666667
-87.29166667,13.20833333
-87.28333333,13.20833333
-87.28333333,13.21666667
-87.29166667,13.21666667
</coordinates>
</LinearRing>
</innerBoundaryIs>
<innerBoundaryIs>
<LinearRing>
<coordinates>
-87.35833333,13.2
-87.35,13.2
-87.35,13.20833333
-87.35833333,13.20833333
-87.35833333,13.2
</coordinates>
</LinearRing>
</innerBoundaryIs>
<innerBoundaryIs>
<LinearRing>
<coordinates>
-87.25,13.24166667
-87.25,13.23333333
-87.25,13.225
-87.24166667,13.225
-87.24166667,13.23333333
-87.24166667,13.24166667
-87.25,13.24166667
</coordinates>
</LinearRing>
</innerBoundaryIs>
<innerBoundaryIs>
<LinearRing>
<coordinates>
-87.18333333,13.24166667
-87.175,13.24166667
-87.175,13.25
-87.18333333,13.25
-87.18333333,13.24166667
</coordinates>
</LinearRing>
</innerBoundaryIs>
<innerBoundaryIs>
<LinearRing>
<coordinates>
-87.18333333,13.23333333
-87.18333333,13.225
-87.175,13.225
-87.175,13.23333333
-87.18333333,13.23333333
</coordinates>
</LinearRing>
</innerBoundaryIs>
<innerBoundaryIs>
<LinearRing>
<coordinates>
-87.3,13.3
-87.29166667,13.3
-87.29166667,13.30833333
-87.3,13.30833333
-87.3,13.3
</coordinates>
</LinearRing>
</innerBoundaryIs>
<innerBoundaryIs>
<LinearRing>
<coordinates>
-87.36666667,13.31666667
-87.35833333,13.31666667
-87.35833333,13.325
-87.36666667,13.325
-87.36666667,13.31666667
</coordinates>
</LinearRing>
</innerBoundaryIs>
<innerBoundaryIs>
<LinearRing>
<coordinates>
-87.39166667,13.3
-87.38333333,13.3
-87.38333333,13.30833333
-87.39166667,13.30833333
-87.39166667,13.3
</coordinates>
</LinearRing>
</innerBoundaryIs>
<innerBoundaryIs>
<LinearRing>
<coordinates>
-87.41666667,13.46666667
-87.40833333,13.46666667
-87.40833333,13.475
-87.41666667,13.475
-87.41666667,13.46666667
</coordinates>
</LinearRing>
</innerBoundaryIs>
</Polygon>
<Polygon>
<outerBoundaryIs>
<LinearRing>
<coordinates>
-85.75833333,12.39166667
-85.75833333,12.38333333
-85.76666667,12.38333333
-85.76666667,12.39166667
-85.775,12.39166667
-85.78333333,12.39166667
-85.79166667,12.39166667
-85.79166667,12.38333333
-85.8,12.38333333
-85.8,12.39166667
-85.80833333,12.39166667
-85.81666667,12.39166667
-85.81666667,12.4
-85.825,12.4
-85.83333333,12.4
-85.83333333,12.39166667
-85.84166667,12.39166667
-85.84166667,12.38333333
-85.85,12.38333333
-85.85833333,12.38333333
-85.85833333,12.39166667
-85.85833333,12.4
-85.86666667,12.4
-85.86666667,12.40833333
-85.86666667,12.41666667
-85.85833333,12.41666667
-85.85833333,12.425
-85.86666667,12.425
-85.86666667,12.43333333
-85.85833333,12.43333333
-85.85,12.43333333
-85.85,12.425
-85.84166667,12.425
-85.83333333,12.425
-85.825,12.425
-85.825,12.43333333
-85.825,12.44166667
-85.81666667,12.44166667
-85.81666667,12.43333333
-85.80833333,12.43333333
-85.8,12.43333333
-85.79166667,12.43333333
-85.79166667,12.44166667
-85.79166667,12.45
-85.79166667,12.45833333
-85.78333333,12.45833333
-85.78333333,12.46666667
-85.775,12.46666667
-85.76666667,12.46666667
-85.75833333,12.46666667
-85.75,12.46666667
-85.74166667,12.46666667
-85.73333333,12.46666667
-85.73333333,12.45833333
-85.725,12.45833333
-85.725,12.45
-85.725,12.44166667
-85.71666667,12.44166667
-85.71666667,12.43333333
-85.725,12.43333333
-85.725,12.425
-85.725,12.41666667
-85.725,12.40833333
-85.71666667,12.40833333
-85.71666667,12.4
-85.71666667,12.39166667
-85.725,12.39166667
-85.73333333,12.39166667
-85.74166667,12.39166667
-85.75,12.39166667
-85.75833333,12.39166667
</coordinates>
</LinearRing>
</outerBoundaryIs>
<innerBoundaryIs>
<LinearRing>
<coordinates>
-85.81666667,12.4
-85.80833333,12.4
-85.80833333,12.40833333
-85.81666667,12.40833333
-85.81666667,12.4
</coordinates>
</LinearRing>
</innerBoundaryIs>
<innerBoundaryIs>
<LinearRing>
<coordinates>
-85.80833333,12.40833333
-85.8,12.40833333
-85.8,12.41666667
-85.80833333,12.41666667
-85.80833333,12.40833333
</coordinates>
</LinearRing>
</innerBoundaryIs>
<innerBoundaryIs>
<LinearRing>
<coordinates>
-85.8,12.41666667
-85.79166667,12.41666667
-85.79166667,12.425
-85.8,12.425
-85.8,12.41666667
</coordinates>
</LinearRing>
</innerBoundaryIs>
<innerBoundaryIs>
<LinearRing>
<coordinates>
-85.85833333,12.41666667
-85.85833333,12.40833333
-85.85,12.40833333
-85.84166667,12.40833333
-85.84166667,12.41666667
-85.85,12.41666667
-85.85833333,12.41666667
</coordinates>
</LinearRing>
</innerBoundaryIs>
<innerBoundaryIs>
<LinearRing>
<coordinates>
-85.725,12.40833333
-85.73333333,12.40833333
-85.73333333,12.4
-85.725,12.4
-85.725,12.40833333
</coordinates>
</LinearRing>
</innerBoundaryIs>
<innerBoundaryIs>
<LinearRing>
<coordinates>
-85.76666667,12.40833333
-85.76666667,12.4
-85.75833333,12.4
-85.75833333,12.40833333
-85.76666667,12.40833333
</coordinates>
</LinearRing>
</innerBoundaryIs>
<innerBoundaryIs>
<LinearRing>
<coordinates>
-85.75833333,12.40833333
-85.75,12.40833333
-85.75,12.41666667
-85.75833333,12.41666667
-85.75833333,12.40833333
</coordinates>
</LinearRing>
</innerBoundaryIs>
<innerBoundaryIs>
<LinearRing>
<coordinates>
-85.75,12.40833333
-85.75,12.4
-85.74166667,12.4
-85.74166667,12.40833333
-85.75,12.40833333
</coordinates>
</LinearRing>
</innerBoundaryIs>
<innerBoundaryIs>
<LinearRing>
<coordinates>
-85.78333333,12.425
-85.78333333,12.41666667
-85.775,12.41666667
-85.775,12.425
-85.78333333,12.425
</coordinates>
</LinearRing>
</innerBoundaryIs>
</Polygon>
<Polygon>
<outerBoundaryIs>
<LinearRing>
<coordinates>
-85.69166667,12.44166667
-85.69166667,12.43333333
-85.7,12.43333333
-85.70833333,12.43333333
-85.70833333,12.44166667
-85.7,12.44166667
-85.7,12.45
-85.69166667,12.45
-85.69166667,12.44166667
</coordinates>
</LinearRing>
</outerBoundaryIs>
</Polygon>
<Polygon>
<outerBoundaryIs>
<LinearRing>
<coordinates>
-85.84166667,12.44166667
-85.84166667,12.43333333
-85.85,12.43333333
-85.85,12.44166667
-85.85,12.45
-85.84166667,12.45
-85.83333333,12.45
-85.83333333,12.44166667
-85.84166667,12.44166667
</coordinates>
</LinearRing>
</outerBoundaryIs>
</Polygon>
<Polygon>
<outerBoundaryIs>
<LinearRing>
<coordinates>
-85.70833333,12.45
-85.70833333,12.44166667
-85.71666667,12.44166667
-85.71666667,12.45
-85.71666667,12.45833333
-85.70833333,12.45833333
-85.70833333,12.45
</coordinates>
</LinearRing>
</outerBoundaryIs>
</Polygon>
</MultiGeometry>
</Placemark>
</Document>
</kml>
