# Supplementary material for: Species conservation profiles of tarantula spiders (Araneae, Theraphosidae) listed on CITES
Source: Biodivers Data J. 2019 Nov 8;7:e39342. doi: 10.3897/BDJ.7.e39342 (PMC6858399; doi:10.3897/BDJ.7.e39342)
Supplement: Supplementary material 20 — Distribution of Sericopelma angustum (Valerio, 1980) [file bdj-07-e39342-s020.kml]

<?xml version="1.0" encoding="UTF-8"?>
<kml xmlns="http://earth.google.com/kml/2.2">
<Document>
<name></name>
<description><![CDATA[]]></description>

<Style id="1">
<LineStyle>
<width>2</width>
<color>ff0000ff</color>
</LineStyle>
<PolyStyle>
<color>aaffffff</color>
<fill>1</fill>
</PolyStyle>
</Style>

<Placemark>
<name>Sericopelma augustum .kml</name>
<description><![CDATA[]]></description>
<styleUrl>#1</styleUrl>
<visibility>1</visibility>
<MultiGeometry>
<Polygon>
<outerBoundaryIs>
<LinearRing>
<coordinates>
-84.579556,10.4654270900901
-84.5738421333643,10.4652457095921
-84.5681512744528,10.4647022984532
-84.5625063383459,10.4637990447984
-84.5569300552089,10.4625395857114
-84.5514448787659,10.4609289925893
-84.5460728958865,10.4589737507222
-84.5408357376496,10.456681733179
-84.5357544922432,10.4540621691054
-84.530849620049,10.4511256065614
-84.5261408712563,10.4478838700478
-84.5216472063345,10.4443500128936
-84.5173867196863,10.4405382646942
-84.5133765667876,10.4364639740142
-84.5096328951089,10.4321435465842
-84.5061707790946,10.4275943792406
-84.503004159464,10.4228347898748
-84.5001457870768,10.4178839436732
-84.4976071715897,10.4127617759461
-84.4953985351112,10.4074889118551
-84.4935287710411,10.4020865833629
-84.4920054082591,10.3965765437396
-84.4908345808097,10.39098097997
-84.4900210032017,10.3853224234145
-84.4895679514249,10.3796236590832
-84.4894772497591,10.3739076338888
-84.4897492634278,10.3681973642471
-84.4903828971278,10.3625158433988
-84.4913755994401,10.356885948823
-84.4927233731027,10.351330350118
-84.4944207911068,10.3458714177192
-84.4964610185491,10.3405311328204
-84.4988358401539,10.3353309988643
-84.5015356933527,10.330291954955
-84.5045497067897,10.3254342915436
-84.5078657440963,10.3207775687263
-84.5114704527609,10.3163405374824
-84.5153493178938,10.3121410641706
-84.5194867206742,10.3081960585878
-84.5238660012414,10.304521405879
-84.5284695257781,10.3011319025739
-84.5332787575159,10.2980411970059
-84.5382743313759,10.2952617343554
-84.5434361319453,10.2928047065377
-84.5487433744752,10.2906800071364
-84.5541746885728,10.2888961915663
-84.5597082042535,10.2874604426229
-84.5653216400024,10.2863785415607
-84.5709923924951,10.2856548448132
-84.5766976276128,10.285292266452
-84.5824143723872,10.285292266452
-84.5881196075049,10.2856548448132
-84.5937903599976,10.2863785415607
-84.5994037957465,10.2874604426229
-84.6049373114272,10.2888961915663
-84.6103686255248,10.2906800071364
-84.6156758680547,10.2928047065377
-84.6208376686241,10.2952617343554
-84.6258332424841,10.2980411970059
-84.6306424742219,10.3011319025739
-84.6352459987586,10.304521405879
-84.6396252793258,10.3081960585878
-84.6437626821062,10.3121410641706
-84.6476415472391,10.3163405374824
-84.6512462559037,10.3207775687263
-84.6545622932103,10.3254342915436
-84.6575763066472,10.330291954955
-84.6602761598461,10.3353309988643
-84.6626509814509,10.3405311328204
-84.6646912088932,10.3458714177192
-84.6663886268973,10.351330350118
-84.6677364005599,10.356885948823
-84.6687291028721,10.3625158433988
-84.6693627365722,10.3681973642471
-84.6696347502409,10.3739076338888
-84.669544048575,10.3796236590832
-84.6690909967983,10.3853224234145
-84.6682774191903,10.39098097997
-84.6671065917409,10.3965765437396
-84.6655832289589,10.4020865833629
-84.6637134648887,10.4074889118551
-84.6615048284103,10.4127617759461
-84.6589662129232,10.4178839436732
-84.656107840536,10.4228347898748
-84.6529412209054,10.4275943792406
-84.6494791048911,10.4321435465842
-84.6457354332124,10.4364639740142
-84.6417252803137,10.4405382646942
-84.6374647936654,10.4443500128936
-84.6329711287437,10.4478838700478
-84.628262379951,10.4511256065614
-84.6233575077568,10.4540621691054
-84.6182762623504,10.456681733179
-84.6130391041135,10.4589737507222
-84.6076671212341,10.4609289925893
-84.6021819447911,10.4625395857114
-84.5966056616541,10.4637990447984
-84.5909607255472,10.4647022984532
-84.5852698666357,10.4652457095921
-84.579556,10.4654270900901
</coordinates>
</LinearRing>
</outerBoundaryIs>
</Polygon>
</MultiGeometry>
</Placemark>
</Document>
</kml>
