# Supplementary material for: Species conservation profiles of tarantula spiders (Araneae, Theraphosidae) listed on CITES
Source: Biodivers Data J. 2019 Nov 8;7:e39342. doi: 10.3897/BDJ.7.e39342 (PMC6858399; doi:10.3897/BDJ.7.e39342)
Supplement: Supplementary material 21 — Distribution of Sericopelma embrithes (Chamberlin & Ivie, 1936) [file bdj-07-e39342-s021.kml]

<?xml version="1.0" encoding="UTF-8"?>
<kml xmlns="http://earth.google.com/kml/2.2">
<Document>
<name></name>
<description><![CDATA[]]></description>

<Style id="1">
<LineStyle>
<width>2</width>
<color>ff0000ff</color>
</LineStyle>
<PolyStyle>
<color>aaffffff</color>
<fill>1</fill>
</PolyStyle>
</Style>

<Placemark>
<name>Sericopelma embrithes .kml</name>
<description><![CDATA[]]></description>
<styleUrl>#1</styleUrl>
<visibility>1</visibility>
<MultiGeometry>
<Polygon>
<outerBoundaryIs>
<LinearRing>
<coordinates>
-79.846,9.18502702702703
-79.8442858400093,9.18497261287762
-79.8425785823358,9.18480958953597
-79.8408851015038,9.18453861343953
-79.8392122165627,9.18416077571341
-79.8375666636298,9.18367759777678
-79.8359550687659,9.18309102521665
-79.8343839212949,9.18240341995369
-79.832859547673,9.18161755073162
-79.8313880860147,9.18073658196841
-79.8299754613769,9.17976406101435
-79.8286273619004,9.17870390386808
-79.8273492159059,9.17756037940824
-79.8261461700363,9.17633809220425
-79.8250230685327,9.17504196397526
-79.8239844337284,9.17367721377219
-79.8230344478392,9.17224933696245
-79.822176936123,9.17076408310196
-79.8214153514769,9.16922743278383
-79.8207527605334,9.16764557355654
-79.8201918313123,9.16602487500887
-79.8197348224777,9.16437186312188
-79.8193835742429,9.162693193991
-79.8191395009605,9.16099562702435
-79.8190035854275,9.15928599772497
-79.8189763749277,9.15757119016663
-79.8190579790283,9.15585810927414
-79.8192480691384,9.15415365301964
-79.819545879832,9.15246468464689
-79.8199502119308,9.1507980050354
-79.820459437332,9.14916032531574
-79.8210715055647,9.14755823984613
-79.8217839520462,9.1459981996593
-79.8225939080058,9.14448648648649
-79.8234981120369,9.14302918746308
-79.8244929232289,9.1416321706179
-79.8255743358283,9.14030106124472
-79.8267379953681,9.13904121925118
-79.8279792162023,9.13785771757633
-79.8292930003724,9.13675532176371
-79.8306740577334,9.13573847077217
-79.8321168272548,9.13481125910176
-79.8336154994128,9.13397742030662
-79.8351640395836,9.13324031196129
-79.8367562123426,9.13260290214092
-79.8383856065719,9.13206775746988
-79.840045661276,9.13163703278688
-79.8417296920007,9.13131246246821
-79.8434309177485,9.13109535344397
-79.8451424882838,9.13098657993559
-79.8468575117162,9.13098657993559
-79.8485690822515,9.13109535344397
-79.8502703079993,9.13131246246821
-79.851954338724,9.13163703278688
-79.8536143934281,9.13206775746988
-79.8552437876575,9.13260290214092
-79.8568359604164,9.13324031196129
-79.8583845005872,9.13397742030662
-79.8598831727452,9.13481125910176
-79.8613259422666,9.13573847077217
-79.8627069996276,9.13675532176371
-79.8640207837977,9.13785771757633
-79.8652620046319,9.13904121925118
-79.8664256641717,9.14030106124472
-79.8675070767711,9.1416321706179
-79.8685018879631,9.14302918746308
-79.8694060919942,9.14448648648649
-79.8702160479538,9.1459981996593
-79.8709284944353,9.14755823984613
-79.871540562668,9.14916032531574
-79.8720497880692,9.1507980050354
-79.872454120168,9.15246468464689
-79.8727519308617,9.15415365301964
-79.8729420209717,9.15585810927414
-79.8730236250723,9.15757119016663
-79.8729964145725,9.15928599772497
-79.8728604990395,9.16099562702435
-79.8726164257571,9.162693193991
-79.8722651775223,9.16437186312188
-79.8718081686877,9.16602487500887
-79.8712472394666,9.16764557355654
-79.8705846485231,9.16922743278383
-79.869823063877,9.17076408310196
-79.8689655521608,9.17224933696245
-79.8680155662716,9.17367721377219
-79.8669769314673,9.17504196397526
-79.8658538299637,9.17633809220425
-79.8646507840941,9.17756037940824
-79.8633726380996,9.17870390386808
-79.8620245386231,9.17976406101435
-79.8606119139853,9.18073658196841
-79.859140452327,9.18161755073162
-79.8576160787051,9.18240341995369
-79.8560449312341,9.18309102521665
-79.8544333363702,9.18367759777678
-79.8527877834373,9.18416077571341
-79.8511148984962,9.18453861343953
-79.8494214176642,9.18480958953597
-79.8477141599907,9.18497261287762
-79.846,9.18502702702703
</coordinates>
</LinearRing>
</outerBoundaryIs>
</Polygon>
</MultiGeometry>
</Placemark>
</Document>
</kml>
